# Supplementary material for: Application of Transcriptomics to Compare the Carbohydrate Active Enzymes That Are Expressed by Diverse Genera of Anaerobic Fungi to Degrade Plant Cell Wall Carbohydrates
Source: Front Microbiol. 2018 Jul 16;9:1581. doi: 10.3389/fmicb.2018.01581 (PMC6054980; doi:10.3389/fmicb.2018.01581)
Supplement: Supplementary file 1 [file Data_Sheet_1.XLSX]

## Sheet: Sheet1
gene #ID	Length (aa)	Protein sequence	CAZy_module	CAZy_family	CAZy_subfamily	CBM_domains	SignalP 4.0	Cleavage site	PFAMv31	Target_ID (Sw)	E_value (Sw)	Identity (Sw)	Query_coverage (Sw)	Target_coverage (Sw)	OrthoCount	Orthogroup	Description	OrthoDB8_IDs	ODB8_Annotation	Best_hit_ID (NCBI_nr)	Best_hit_description (NCBI_nr)	Evalue (NCBI_nr)	Identity (NCBI_nr)	Query (NCBI_nr)	Target (NCBI_nr)	Transrate	BUSCO_EOG	InterPro_domains	Other_domains	MobiDBLite	Coils	TMHMM	Pathways	GO_P	GO_F	GO_C
Pirrh_P00000	6315	KNRKENMVNFKYLGLPLFVSLLSGVITDVSADCQFNVSGSTCTATGCSVTHNGYHLLDSTSKEITETGTEGTVVKYTDGATSTCEVFKTAGYFEHSEGKYIECDEDGKCLLKNTNSDICNLNNEGKIVTGKALCIKEILTSSTSYVSIPISANDRSKIMFIKHKRNTLFDWNKNANYYAVSATTDSIIFNKDFTEEDYCANKDGTALTRKEEFCDSTNASGKYFNCIKGICTSRDKDKRENDSNGEEYCNIVFDKSSNIFTVENNIPADCVSPNVGYYFFSTQFNEVTDKYIPLRAIKFEDSYKFFNWKDGTEVTFDGLNQDNKNGYYIYINENQEIKVIGPTTENIAKTQNNDIGEGKSSYYYFYNNDLKTNDVFPLVECKINTNSDDECKLVKSMND…	#N/A				YES	Cleavagege site between pos. 31 and 32	#N/A	No hits					4	OG0000136	hypothetical protein [Orpinomyces sp. OUS1]			gi|56398603|emb|CAI29548.1|	hypothetical protein [Orpinomyces sp. OUS1]	1e-175	54.33	17.7	99.5	0.053828		IPR018337:Cell wall/choline-binding repeat		6172..6287 | 6033..6112		6292..6314
Pirrh_P00001	5275	MVNLKKFSLPLMVGLLLKRVSPITVTINNSDNSCTITGSLTKGYHLVKSDTIVSSKGDGTLIYYEGGSDNKCKSYLEPTIGYYAEGESTVNYIECKRGDTNIECNFITVNESVSVCDDGNIGKIIWNGSAIQYCLGFGGSVPYSSLALTGDDTRNKKYLVRHTPTPTEPGATNHNIFVNGKTANYYVVNADDKSITFDKNFNEHEYCSTTEGELMTRKEDFCSGNSSGKYFDCEAGECNSRNKNSESYDFNGEIVCKIEYNETSNKYEVKTGSTCRNPDNGYYFLSNKIEGKENILRANIVNEILKFYEQPNIDNDEEFEEADISSGNYVRITGNETPTVSVISPTATAAAATGTVSYYYVNQDSQTMNKYQFVVCNVVTKEEGTQKTLKADNPVCELV…	#N/A				YES	Cleavagege site between pos. 22 and 23	#N/A	No hits					4	OG0000136	hypothetical protein [Orpinomyces sp. OUS1]			gi|56398603|emb|CAI29548.1|	hypothetical protein [Orpinomyces sp. OUS1]	2e-159	56.68	17.5	79.7	0.097234				5221..5247	5226..5246
Pirrh_P00002	4640	KKIIMEEETGSEYSSSEQLLTEVISVKDFKNYIVKLISLLLEASDEDINNYVNDENFDPKELESFIKDNVIQTLFITKEKIDDNQEDQFRYFMSFEINFSPLQAASLALIKRHQILQKDKPIQAQLQIINLPGYLDGGNPYETLHSYIHNAVSPYFNAYVSSKNENNSKTTANFEDKDIKAGIPMTRKKIAELELSLLHLQQNVEIPEIALEINPVIMKAIEDCKKKGEDPKSSAINYIPKSYLNDSQFLDKLQKEVQNWVTDIRKVADLDRDPSQGTASQEINFWLGMENSISSIEKQLIDVPVLLTLDVLKNAKRYHATISFHSDTGLMERSETVRKYAQVMKDFPINELLSALDLEKVKEALEKIFSHLLKKLKVTLYPTQRSLPLVEAISRDLNN…	#N/A				NO		PF08385 - PF08393 - PF12774 - PF07728 - PF12775 - PF12780 - PF12777 - PF12781 - PF03028	sp|Q9JHU4|DYHC1_MOUSE Cytoplasmic dynein 1 heavy chain 1 OS=Mus		54	0.997845	0.999785	4	OG0001906	Putative Dynein heavy chain 1, cytosolic [Absidia idahoensis var. thermophila]			gi|671693984|emb|CDS08713.1|	Putative Dynein heavy chain 1, cytosolic [Absidia idahoensis var. thermophila]		78.73	99.7	99.7	0.171558	BUSCOfEOG7MH16D	IPR027417:P-loop containing nucleoside triphosphate hydrolase | IPR026983:Dynein heavy chain | IPR004273:Dynein heavy chain domain | IPR035699:Dynein heavy chain, hydrolytic ATP-binding dynein motor region D1 | IPR011704:ATPase, dynein-related, AAA domain | IPR013594:Dynein heavy chain, domain-1 | IPR013602:Dynein heavy chain, domain-2 | IPR024317:Dynein heavy chain, AAA module D4 | IPR024743:Dyn…	CDD:cd00009:AAA | Gene3D:G3DSA:3.40.50.300 | Gene3D:G3DSA:1.20.1170.10 | PANTHER:PTHR10676:SF314		3200..3284 | 1312..1339 | 1626..1650 | 1254..1274 | 3779..3799			GO:0007018:microtubule-based movement	GO:0005524:ATP binding | GO:0016887:ATPase activity | GO:0003777:microtubule motor activity	GO:0030286:dynein complex
Pirrh_P00003	4594	MSSSKKGTPSTPSKDSGNEEKIVKVDPRADWLKDRIISQLKIKSEKWDKLVSTQDNCDIIQQFLDTPEVNTILFLLNARDDLTVSLTFPSVLKKKGAFVLKNTLNEPIPETLENNVTIGDLAANPLEYLNTILEEVYLPLLTNSKNMDSWPEVVATDVLRHFYKVNGAVYVISGKTKGKTLLPLPHGNNNFSENDKALLHTLESAVIDWTYQIKEVIRSSSATPLEEGLYPTPQVEIDFWEAKEANLKCIYQQLSDDKFQAIANLLQSSKSTYYPAFQQIFDEVKNALEEATDINLHLTPLRPLVETLSSTSDFNEMIQQFPPLLHMIMLIWNHSKYYNVPGRVIVILQEICNEIIEQAQNFIQPTEIFGIEPDEGLEKINLVLHACQKFKSIYYEYKA…	#N/A				NO		PF08385 - PF08393 - PF12774 - PF07728 - PF12775 - PF12780 - PF12777 - PF12781 - PF03028	sp|P23098|DYHC_TRIGR Dynein beta chain, ciliary OS=Tripneustes		63	0.773835	0.788401	2	OG0001843	hypothetical protein BATDEDRAFT_27665 [Batrachochytrium dendrobatidis JAM81]			gi|575485276|ref|XP_006681932.1|	hypothetical protein BATDEDRAFT_27665 [Batrachochytrium dendrobatidis JAM81]		81.52	99.9	99.8	0.079116	BUSCOfEOG7MH16D	IPR027417:P-loop containing nucleoside triphosphate hydrolase | IPR026983:Dynein heavy chain | IPR004273:Dynein heavy chain domain | IPR035699:Dynein heavy chain, hydrolytic ATP-binding dynein motor region D1 | IPR011704:ATPase, dynein-related, AAA domain | IPR013594:Dynein heavy chain, domain-1 | IPR013602:Dynein heavy chain, domain-2 | IPR024317:Dynein heavy chain, AAA module D4 | IPR024743:Dyn…	Gene3D:G3DSA:1.10.287.160 | Gene3D:G3DSA:3.40.50.300 | PANTHER:PTHR10676:SF257	1..22 | 1110..1158 | 951..1059	3697..3731 | 1678..1698 | 3223..3250 | 3394..3442 | 1374..1394 | 3157..3215			GO:0007018:microtubule-based movement	GO:0005524:ATP binding | GO:0016887:ATPase activity | GO:0003777:microtubule motor activity	GO:0030286:dynein complex
Pirrh_P00004	4338	FKYFSLPLLVSLLCSKLVYGVDCNINGKVETPTFTGDCEDGYYLLDTNAESNAQITSTSNNIAKDNRRLFIKSGGSFSIVEADVAVGYYINAATSSTNTFIRCIDVTDGTKSGHGSQSNIECNLVSASGSCDSTNVGKLVTVSSEPHLCLGKIGKSNTFATLKIGVQKADYYIVKHTPTPSSSNSDNTFSPFSFNKDANYYIVEAGENYIKYVSNTDLILIADNYPGYVTSHEKLSSDINGKLISRTEEFCSGNGSGKYYMVVDSTGVLTSRDQDPSVDGKDDNGEEGCYKITDGNCNVYVDNCSEEYLNAGTKYFFVTEEGNDIKLPGKSGYYVKLTFTKAESEEASNTGDCKILNKEGFYINKIDTTPTYKLINCKENEGCFLYEATEKYYADAEED…	#N/A				YES	Cleavagege site between pos. 20 and 21	#N/A	No hits					4	OG0000136										0.592181		#N/A	#N/A	#N/A	#N/A	#N/A	#N/A	#N/A	#N/A	#N/A
Pirrh_P00005	4145	MGAISTIEPDTENTTVSPKVIKNQKNAAKVEPVVTEAPVVAETKIESNSTRLLVFDKIIENFKFTIHVPEENWSCAEQIAYDFNSSFENTFVADDEDVEKRNTLNGFWIYINFMEYATRYQADNKTLLTQKDITRLLINLFIDFSSRFLKGNDIHIRTRHFEHEYRIQVIQHFYTVFDYLQKDEEAANAIANFLPVEPALAKAVRAGDALALAVFGGQGYPGFNEILQAYTIYGAIVRDYIAELSIVLKDLASKPEFERTYKQGLDILKWLRNPESLPENAYLDSAPVSFPLIGIVQLVQYLILFRTFRKTPDWARHLFAGTTGHSQGLITSVVIASSGTEEEYLENSKKAVSLLFLIGARSQQKFAITPLSPETLQEIAENDDENDMPTCMLSINGLP…	#N/A				NO		PF16073 - PF08354 - PF01575 - PF00698 - PF00109 - PF02801 - PF01648	sp|Q10289|FAS2_SCHPO Fatty acid synthase subunit alpha OS=Schizosaccharomyces		49	0.40579	0.927253	4	OG0000257	holo-[acyl-carrier-protein] synthase [Phytophthora parasitica INRA-310]			gi|675181187|ref|XP_008899478.1|	holo-[acyl-carrier-protein] synthase [Phytophthora parasitica INRA-310]		56.79	94.8	99.5	0.833116		IPR014030:Beta-ketoacyl synthase, N-terminal | IPR016039:Thiolase-like | IPR016035:Acyl transferase/acyl hydrolase/lysophospholipase | IPR037143:4'-phosphopantetheinyl transferase domain superfamily | IPR002539:MaoC-like domain | IPR014031:Beta-ketoacyl synthase, C-terminal | IPR018201:Beta-ketoacyl synthase, active site | IPR008278:4'-phosphopantetheinyl transferase domain | IPR029069:HotDog dom…	Gene3D:G3DSA:3.40.50.720 | Gene3D:G3DSA:3.10.129.10 | CDD:cd03447:FAS_MaoC | CDD:cd08950:KR_fFAS_SDR_c_like | CDD:cd00828:elong_cond_enzymes | Gene3D:G3DSA:3.40.366.10 | PANTHER:PTHR10982 | SUPERFAMILY:SSF51412	3589..3616	1994..2014 | 3698..3725		KEGG: 00770+2.7.8.7 | MetaCyc: PWY-7746 | MetaCyc: PWY-7388 | MetaCyc: PWY-5971 | MetaCyc: PWY-7858 | MetaCyc: PWY-7663 | MetaCyc: PWY-4381 | MetaCyc: PWY-5366 | MetaCyc: PWY-5994 | MetaCyc: PWY-5973 | MetaCyc: PWY-5147 | MetaCyc: PWY-6282 | MetaCyc: PWY-5989 | MetaCyc: PWY-5966 | MetaCyc: PWY-6799 | MetaCyc: PWYG-321 | Reactome: R-HSA-199220 | MetaCyc: PWY-5367 | MetaCyc: PWY-6012-1 | MetaCyc: P…	GO:0008152:metabolic process | GO:0055114:oxidation-reduction process | GO:0006633:fatty acid biosynthetic process	GO:0003824:catalytic activity | GO:0004312:fatty acid synthase activity | GO:0008897:holo-[acyl-carrier-protein] synthase activity | GO:0000287:magnesium ion binding | GO:0004318:enoyl-[acyl-carrier-protein] reductase (NADH) activity	GO:0005835:fatty acid synthase complex
Pirrh_P00006	4067	EFESPEDDDYIKKYIITPSVENNMKNLARAIYSRKFPVLIQGPTSSGKTSMVEYIARRTHHRFVRINNHEHTDLQEYLGMYVSDSSGQLVFQEGVLVEALRKGYWIVLDELNLAPTDVLEALNRLLDDNRELLINETQEVVKPHPHFMLFATQNPSGLYGGRKVLSRAFKNRFLELNFDDFPENELEQILEQRCQIPPSYCKKLVIVYKELQQVRQKTRMFEGRHSFITLRDLFRWAERHAMGYQELAQDGFMILGERIRKESEKLVVKQIIEKTMKVKLVEEKIYDCESLPDFTNCMKTIENPSEPLVSNEAIQEFKKVVWNKAMKRLFTLVSKCIQHQEPVLLVGETGCGKTTVCQVLAAIRNQKLHIVNCHQHTETSDFLGDQRPHRDKERNMAKA…	#N/A				NO		PF07728 - PF07728 - PF07728 - PF07728 - PF07728	sp|Q869L3|MDN1_DICDI Midasin OS=Dictyostelium discoideum GN=mdn1		48	0.35284	0.255424	3	OG0003833	AAA family ATPase midasin [Rhizophagus irregularis DAOM 197198w]			gi|595482898|gb|EXX70415.1|	AAA family ATPase midasin [Rhizophagus irregularis DAOM 197198w]		56.36	98.7	73.8	0.546772	BUSCOfEOG7JMGNQ	IPR027417:P-loop containing nucleoside triphosphate hydrolase | IPR011704:ATPase, dynein-related, AAA domain | IPR003593:AAA+ ATPase domain | IPR012099:Midasin	CDD:cd00009:AAA | Gene3D:G3DSA:3.40.50.300 | PANTHER:PTHR22908:SF66 | PANTHER:PTHR22908	2477..2496 | 3447..4067	3718..3752 | 119..139 | 4034..4058 | 2416..2443 | 2209..2229 | 3594..3618 | 3515..3535 | 3769..3792 | 2960..2980 | 3939..3992			GO:0000027:ribosomal large subunit assembly	GO:0005524:ATP binding | GO:0016887:ATPase activity	GO:0005634:nucleus
Pirrh_P00007	3816	LSKIMATTENSEQSLIELVDVNTKFILENVYLNDLHALKRIKIKNIAEYPILVKLRSNLGNQISFQLNNENLENENEFLNSVLNDQSNSTPDPYSSNISLFSPINSYSDNESVGHNYELKIKESTYSTSLLNNMNHTTANAVYNQQFNQLFNYVGQIDEVQIEPGQTVPIIVEFLPESKEKITMQDIDILKNDQSDTFLNTYNDEDANYNFFEINGLLFFIAYRLDTILQKQHIDLPITITDKNEDSNTIEQNETTTKNVNNNAESSDINTNESLLEEINSVISNIPSDQQITLKFRSKVCKSVLWIDIGETGISFDDCVLGGTYFKDFTLWNRSEIDLYWIMNITDTLGSSHVNWLTFYNYDTGEELDCKPLSAFAHLRIRVQFRPQEIGEFSYDFQI…	#N/A				NO		#N/A	No hits					4	OG0001399	hypothetical protein BATDEDRAFT_21428 [Batrachochytrium dendrobatidis JAM81]			gi|575471982|ref|XP_006675284.1|	hypothetical protein BATDEDRAFT_21428 [Batrachochytrium dendrobatidis JAM81]		47.93	50.5	47	0.127312		IPR013783:Immunoglobulin-like fold	PANTHER:PTHR39211	1163..1218 | 3762..3816 | 3497..3534 | 990..1079 | 1591..1644	69..89 | 3638..3658 | 1549..1569
Pirrh_P00008	3796	QLIEKITIIEKIVEDEREKANNLENKLADNEIQSREADAAKQDVIDSLNRDINDKDNVIDSLNRDINDKDNVIDSLNRDINDKDNVIDALNREIADAKDKISSLEKELADNETKAREDNNTKQNEIQQLVEKITIIEKIVEDEREKANDLEDQLNESMEKSRVIENDKQDEIDALNRNINDLNDQIADANDKAQNYEKQIADAKDKISSLEKQLADNEAKAKEDNDAKQNEIQQLIEKITIIEKIVEQEKQKADDLEEQLADNIEKSRVIENDKQDEINNLNREVANANDKVKNYEKMIEDHKNKISKLEKQLSDNENKAKEDGDVKQKEIDSLLKKITIIKKIMDQEREKSSELEDQLNDNLERSRVIENDKQEEIDTLNRNIEDLNNQIKHANNMAK…	#N/A				NO		#N/A	No hits					4	OG0003865										0.634022			Gene3D:G3DSA:1.20.5.340 | Gene3D:G3DSA:1.10.287.620 | Gene3D:G3DSA:1.20.5.730 | Gene3D:G3DSA:1.20.5.50 | PANTHER:PTHR43939 | Gene3D:G3DSA:1.20.120.330	2126..2157 | 1682..1714 | 1123..1198 | 2763..2821 | 1247..1279 | 1627..1648	1509..1529 | 1224..1265 | 897..956 | 2404..2435 | 370..471 | 688..892 | 536..563 | 989..1073 | 2257..2324 | 45..319 | 483..527 | 6..43 | 2491..2574 | 635..679 | 1402..1443 | 568..616 | 345..365 | 964..984 | 2336..2356
Pirrh_P00009	3757	YKLVKKDHVFPNGKNYVVVNNDSVVGIGMTGNGGSEFKAVPTCRVITGSSYCGSPEGNNVYFKSGEYCIYQNKIYLSMNDESNSSIHKCVQQFTDDKVEVHLYTGSKLLTTAQDVKPSEGTQMYYCTSGICHITSGYYKFGSDYYRCTYNGCTKVTNTDSNVVGQINNKGKLKLNNGNGDMSQTKSYYYISGNNEFPEADNYESFIVEAGSEYFVIFKSKESGYYLISNSNAMLIKDTYVEKESVERRDLEIEEIISEEETEENNTEVLTDALDDVINISDVEVVFNDELNENDELQLERRASTSNNLYYCDAVTGNCSLISGKNGFYVNTGNSINKALIVCNDGSCSLANEPTMIFNSNQSCDKVHAGNVLRAKSNNSNYKLCYGKTANSYIEIKSNN…	#N/A				NO		#N/A	No hits					4	OG0000136	hypothetical protein [Orpinomyces sp. OUS1]			gi|56398603|emb|CAI29548.1|	hypothetical protein [Orpinomyces sp. OUS1]		56.47	30.6	99.7	0.07009				3520..3549 | 3623..3732	2000..2025	3739..3756
Pirrh_P00010	3724	QLTKLSELVDMLNDIIEFRINKSLQTISRLALCKVPEENQQWTVDTFVNNTEERCAAVVGIIKTKSDLIESATRDLIGELNKDVIIENNPELGLAYENVYRHFTERNIEALISCTKGSLDLLRQRLGNYSNNQYSKVITSQNPFFQSELELNIPNVVIQPKLEDIQASLNRVASMIVEVSKKVNYSWKSCYNPQEENLVGHNAAEYINQISNNKDILKVTMAISSISTSLKKDIEAYREKFNKYDFLWKDNKVETIQDFLSKNPTSDDFEQKINKYESIETEISEIEATTQIGPLLISTEPLKTALLTETKDWKLQYGVYLNKKVKKDMEDLMEYIDNKSMRLSRKISDIDDLRMAVATLSTIRETEVDIDMKVAPIEEAYLLLTKHGVEVTKEETEMV…	#N/A				NO		PF08393 - PF12774 - PF07728 - PF12775 - PF12780 - PF12777 - PF12781 - PF03028	sp|Q8VHE6|DYH5_MOUSE Dynein heavy chain 5, axonemal OS=Mus musculus		56	0.999463	0.824713	3	OG0001345	hypothetical protein BATDEDRAFT_35252 [Batrachochytrium dendrobatidis JAM81]			gi|575480520|ref|XP_006679554.1|	hypothetical protein BATDEDRAFT_35252 [Batrachochytrium dendrobatidis JAM81]		86.09	100	82.2	0.093432	BUSCOfEOG7MH16D	IPR027417:P-loop containing nucleoside triphosphate hydrolase | IPR026983:Dynein heavy chain | IPR004273:Dynein heavy chain domain | IPR035699:Dynein heavy chain, hydrolytic ATP-binding dynein motor region D1 | IPR011704:ATPase, dynein-related, AAA domain | IPR013602:Dynein heavy chain, domain-2 | IPR024317:Dynein heavy chain, AAA module D4 | IPR024743:Dynein heavy chain, coiled coil stalk | IPR0…	Gene3D:G3DSA:1.10.287.620 | PANTHER:PTHR10676:SF240 | Gene3D:G3DSA:3.40.50.300 | Gene3D:G3DSA:1.20.1170.10 | Gene3D:G3DSA:1.20.120.330		2308..2328 | 2827..2865 | 269..289 | 2528..2590			GO:0007018:microtubule-based movement	GO:0005524:ATP binding | GO:0016887:ATPase activity | GO:0003777:microtubule motor activity	GO:0030286:dynein complex
Pirrh_P00011	3578	MLQYSSNNRKANDYWNSQKSMKQNNKITNLKLSGSVVTQKKDDVVSKLIDLNLHSYLGLNQNKQLKLTTCQVINEFGCGIFKGTTVYHKKTEDILKAIYQFPTCYTLSGDGNSFIIPLIVGKDDAILVDIEAKTSIKDGSELSNATIYYYDHNDPTSLEANLVKANQEVPNGRKLVVIEGVYKISGEVAKLNEFIPVAKKYNSIVLVDESHALGVLGNKGRGSLEHFNIREGVDIITGSLEYSLCSNGSYFLLNDQLTQQFSGFICINDTITPLSAAIASTTLEILRQDAKMIDQLKNNISWWRTNCQQNGIELIDSTSSIAAIRIDDESVLLNLQRRLYEEGLNVMVNTSPYGLLKFILSASLTENLLEEAMNILLHVLSNEFPQILKATPQKIILDS…	#N/A				NO		PF00155 - PF00109 - PF02801 - PF16197 - PF00698 - PF14765 - PF00107 - PF08659 - PF00378 - PF00378 - PF01154 - PF08540	sp|P9WQE6|PPSA_MYCTO Phthiocerol synthesis polyketide synthase	1e-101	29	0.236724	0.446695	4	OG0001400	hypothetical protein [uncultured Thiohalocapsa sp. PB-PSB1]			gi|557408689|ref|WP_023411721.1|	hypothetical protein [uncultured Thiohalocapsa sp. PB-PSB1]	9e-132	52.34	22.8	37.1	0.611001		IPR032821:Ketoacyl-synthetase, C-terminal extension | IPR014030:Beta-ketoacyl synthase, N-terminal | IPR020841:Polyketide synthase, beta-ketoacyl synthase domain | IPR004839:Aminotransferase, class I/classII | IPR016039:Thiolase-like | IPR016035:Acyl transferase/acyl hydrolase/lysophospholipase | IPR015424:Pyridoxal phosphate-dependent transferase | IPR014031:Beta-ketoacyl synthase, C-terminal | …	Gene3D:G3DSA:3.40.50.720 | PANTHER:PTHR43775 | Gene3D:G3DSA:3.90.180.10 | CDD:cd05195:enoyl_red | CDD:cd00833:PKS | CDD:cd00827:init_cond_enzymes | Gene3D:G3DSA:3.90.226.10 | Gene3D:G3DSA:3.40.366.10 | CDD:cd06558:crotonase-like | SMART:SM00822:This enzymatic domain is part of bacterial polyketide synthases and catalyses the first step in the reductive modification of the beta-carbonyl centres in…	3143..3167	1367..1427		Reactome: R-HSA-75105 | KEGG: 00280+2.3.3.10 | MetaCyc: PWY-7524 | KEGG: 00900+2.3.3.10 | KEGG: 00072+2.3.3.10 | Reactome: R-HSA-2426168 | MetaCyc: PWY-7571 | Reactome: R-HSA-199220 | Reactome: R-HSA-163765 | MetaCyc: PWY-922 | Reactome: R-HSA-1989781 | MetaCyc: PWY-7391 | KEGG: 00650+2.3.3.10 | MetaCyc: PWY-6174	GO:0008152:metabolic process | GO:0009058:biosynthetic process | GO:0008299:isoprenoid biosynthetic process | GO:0055114:oxidation-reduction process	GO:0003824:catalytic activity | GO:0030170:pyridoxal phosphate binding | GO:0016491:oxidoreductase activity | GO:0004421:hydroxymethylglutaryl-CoA synthase activity
Pirrh_P00012	3467	MESSKIIKRHQSNRQMDKARNVVVYIKNPLMYKRSEYERWILNHMFTSINVEDLKNENNNFIEILEITSDPQFSWTVFHSNSMNLQQQQKKIIQSSKENVKMLNSSSSSTNVATTYKKSEYIIFPHTKVISIAPEYSYTILINFSSSMSTIDNSINKSLITEAIEIMCRCLDGITRPFSLDSSIYNKSFIFEPKIYINVIVEATNTAVMEGSSKKDSNGSNNNNSRYKVILQETLLNLSNIQVMIEELYDLLLDFEMELHHTRNNFDIDDEFKMESIPNIKYHNQNKNGIFTTNSLEYALFSFAVSSNKAHQGLILITDGVNRYRSSLLKDSCRKLVKDNVLVTIIQVGSCNGYIPSSNFGYVVDNEQLRFIALATSGKFIYSSDCPLLDEYDEKESSL…	#N/A				NO		#N/A	sp|A2A9C3|SZT2_MOUSE KICSTOR complex protein SZT2 OS=Mus musculus	1e-21	23	0.138737	0.137861	4	OG0000791	hypothetical protein RirG_075480 [Rhizophagus irregularis DAOM 197198w]			gi|595484934|gb|EXX71780.1|	hypothetical protein RirG_075480 [Rhizophagus irregularis DAOM 197198w]		47.93	53.6	62.7	0.691254		IPR036465:von Willebrand factor A-like domain superfamily | IPR033228:Protein SZT2		1287..1311 | 805..856 | 1982..2008 | 564..590 | 874..894 | 1482..1506 | 1093..1138 | 1946..1968 | 2203..2234	3460..3467					GO:0005777:peroxisome
Pirrh_P00013	3406	MFYFIKLKNSIPLNIYIFILTIICLIQRAFSLDACTVGGSATDPCSAASGGTAIGDGVHCLVADGDKNKVYLSTGGAGSGSCTPASGEYILIDKSDNKAATSQSTGIIIYNCVSDDCNEYVSQYHIHEITAGSKSLLKYDTDKWTIDTTNTVGYYLSGKPDNDKYPSLIYVDKNSAPTFPAVTIQAGYYISGDSGYNFIKCTETNGVKTCAGDDSNISGTQYYMDTVGSTSNKIITCVTAGCSSGVALKGYYLNAGKSGSVIQCDGAKCEEKEVTATSCTAAGGLMKSGTTIYLCTGGTAKEKLKPNNDVYISFEKGTTFPGSPSEAFSVKISKDGVAFLLETATIQACNSSVTAAGSGDCFDNNENGQHCITSAGLLLKFDSSGTGECKNAVSSEDFV…	#N/A				NO		#N/A	No hits					4	OG0000025										0.457087				2088..2109	2110..2130 | 2780..2800	13..30
Pirrh_P00014	3381	MEVDTTPPKPVVDAALNTNNNLNADPITETIIENATENTTDNVPENVTENATINDNNENKTNGNPEIKEPKPEHKIPSDYDTRMLWIKEVLENGFSYEHEITKKEKQAQENLINEKQRYYTENNPEEISIFEECLERNNRENYNKLKKFLNNETEDATMLIFYTEKIVVENEVAKKHYIKHKRSRFLPQETEPVVEAEPVEEEKPPEVEEVKKKDTKKKGKNDKSKSTKKSDKKTSDKKAASDKKGTDKKTATDKKATDKKATDKKAKDKPEENEEEKKEVTTEAAPTEAPVEEPVTEENKQNETEGENVEDKLPPNIEEKIIVQKIKRESYIMHMLVQDIPDDYTEINSIYFLKNTKEPITIPETLEDAKEVLNKSLEIGYFSGQTLLMLEQILSEVY…	#N/A				NO		PF08385 - PF08393 - PF12774 - PF07728 - PF12775 - PF12780	sp|Q8IVF4|DYH10_HUMAN Dynein heavy chain 10, axonemal OS=Homo		53	0.911565	0.663163	4	OG0000041	hypothetical protein BATDEDRAFT_25191 [Batrachochytrium dendrobatidis JAM81]			gi|575479516|ref|XP_006679052.1|	hypothetical protein BATDEDRAFT_25191 [Batrachochytrium dendrobatidis JAM81]		76.07	98.3	69	0.916608		IPR027417:P-loop containing nucleoside triphosphate hydrolase | IPR026983:Dynein heavy chain | IPR035699:Dynein heavy chain, hydrolytic ATP-binding dynein motor region D1 | IPR011704:ATPase, dynein-related, AAA domain | IPR013594:Dynein heavy chain, domain-1 | IPR013602:Dynein heavy chain, domain-2 | IPR024317:Dynein heavy chain, AAA module D4 | IPR003593:AAA+ ATPase domain	Gene3D:G3DSA:3.40.50.300 | PANTHER:PTHR10676:SF343	411..445 | 36..76 | 193..312	405..432 | 1055..1085			GO:0007018:microtubule-based movement	GO:0005524:ATP binding | GO:0016887:ATPase activity | GO:0003777:microtubule motor activity
Pirrh_P00015	3233	HNSHTVSPFLRKIDYNPSHSSSNLNQKNIESNYVPPKQYSTSVEEKLEKCMDGNEAAATIAYSINDVAFVYPITPSSVMAECIDNWSANKKLNIWGNVVKSIEMESEAGVAGALHGSLSAGALSTSFTSSQGLLLMIPNMYKIAGELLPCVLHVASRAVSTHALSIFGDHSDVMAARSTGWNMLCSDSVQASLDMALVAQMATFQCSLPFIHFFEGFRTSHEISKIKVISNQVIKTLVDQTAIEHFRNRALNPTHPSAKGSSQGPEIFFQNSEAINKYYNQVPDIVEDCMNKLNFAVGRRYNLFDYTGPEDATDVIVIMGSGSYVCQAASEILNQNYGRKTGVLNVRLFRPWSKKHFLDALPPTVERIAVLDRCKENGSIGEPLFTDVCTTLYSEPSSK…	AA6	AA6			NO		PF01855 - PF17147 - PF01558 - PF10371 - PF12838 - PF00258 - PF00258 - PF00258 - PF00258 - PF00258 - PF00258 - PF00258 - PF00258 - PF00258 - PF00258 - PF00258	sp|Q94IN5|PNO_EUGGR Pyruvate dehydrogenase [NADP(+)], mitochondrial		46	0.427776	0.751525	3	OG0001401	hypothetical protein GUITHDRAFT_159505 [Guillardia theta CCMP2712]			gi|551665081|ref|XP_005835303.1|	hypothetical protein GUITHDRAFT_159505 [Guillardia theta CCMP2712]		64.24	41.7	75.5	0.464169	BUSCOfEOG7DVDK9	IPR017896:4Fe-4S ferredoxin-type, iron-sulphur binding domain | IPR017900:4Fe-4S ferredoxin, iron-sulphur binding, conserved site | IPR019456:Pyruvate-flavodoxin oxidoreductase, EKR domain | IPR011895:Pyruvate-flavodoxin oxidoreductase | IPR008254:Flavodoxin/nitric oxide synthase | IPR001094:Flavodoxin-like | IPR009014:Transketolase C-terminal/Pyruvate-ferredoxin oxidoreductase domain II | IPR029…	Gene3D:G3DSA:3.40.50.970 | PANTHER:PTHR32154 | PANTHER:PTHR32154:SF0 | CDD:cd07034:TPP_PYR_PFOR_IOR-alpha_like | Gene3D:G3DSA:3.30.70.20 | SUPERFAMILY:SSF54862	2688..2717 | 2314..2350 | 12..31				GO:0008152:metabolic process | GO:0022900:electron transport chain | GO:0055114:oxidation-reduction process	GO:0003824:catalytic activity | GO:0005506:iron ion binding | GO:0016903:oxidoreductase activity, acting on the aldehyde or oxo group of donors | GO:0010181:FMN binding | GO:0009055:electron carrier activity | GO:0016491:oxidoreductase activity
Pirrh_P00016	3232	DDELLNYTLYGFNNEDNFLIEKAKKSFWSSDGDKNQALYKKEKEFLQGYTDLPKQLINNVANRLVNTVDGLVISMSMPPPVIKALSQVKNICPWHISVSYDNKYLAILQDDSIIIVSKDLDYDFRNQKIIKIDTDPFPSWRTIAWSLDSSLIAMCCSHGLIKIYRLSDLKLIYVIQPNNQIDTSKVKTNINETEHILLNKNTFNQNNNSKIGIIDPAVSLQFINPKRGKSTSSPYNGKIYSYELLVINHGGTLRSYLFNVESTINNESSEISKDNKKRYSQPVIISREGQSPDHSIIFYHKFSFKPWLNIIVTSVVDIDNNLLILGGINKESSFSDPNQNLDDIKKEIHISSNSDDTSLMIWKLTSSNPFYIKYNSDEKSEYDSSTEKLRSSHQSKWSF…	#N/A				NO		PF15492 - PF08314	sp|A2RRP1|NBAS_HUMAN Neuroblastoma-amplified sequence OS=Homo	2e-70	25	0.362005	0.485449	4	OG0000680	hypothetical protein RirG_114990 [Rhizophagus irregularis DAOM 197198w]			gi|595477328|gb|EXX67365.1|	hypothetical protein RirG_114990 [Rhizophagus irregularis DAOM 197198w]	1e-114	52.95	22.4	49.1	0.345363		IPR029145:Neuroblastoma-amplified sequence, N-terminal | IPR011989:Armadillo-like helical | IPR036322:WD40-repeat-containing domain superfamily | IPR015943:WD40/YVTN repeat-like-containing domain superfamily | IPR013244:Sec39 domain | IPR011044:Quinoprotein amine dehydrogenase, beta chain-like	PANTHER:PTHR15922	2872..2971	2895..2934 | 1219..1246		Reactome: R-HSA-6811434	GO:0006890:retrograde vesicle-mediated transport, Golgi to ER	GO:0005515:protein binding
Pirrh_P00018	3109	MLQKLKRLPLSGLILLAWSRKAFGAGLQDCGEKIDTSSGVKCKSGISVETEQYCIKSNIIYKLSPPAAQAIDPTCVLLGSSAGSNYLFTTSNTLGVMDSASAAGYLYNCDASSVCEQINEKYLLTNDGGTTHIDTTKFYLFDCTSGTTCIITKTKGYYPFNTKDTTEGLLLYSCDGSNCQRVTSLTANKYYPYGPESNSYTKLFYSDGLVKTGNDLPDGYYMNGVDTKSLFKCTNKSCTIETPTKEGYYLSGEGYASSTYKNIIKCTKTGNDCSFSTEVAPNVAGTFYYLNADTSSKIFECVTADSSTVFTSCKPIDGKKDKGYAYLTFDAKSVIICPDGVCKTFTGNPVQANSSANPAVIAHNAVFLDAGNINPTKNVIICKDTGSGGTPNISCSASA…	#N/A				YES	Cleavagege site between pos. 24 and 25	#N/A	No hits					4	OG0000025										0.779811				2021..2045
Pirrh_P00020	2975	NNNMGNRDNETNINNYKWQICYKKPLFDGEKIHNFAIWNSELSYLSEVKNPVDILIIQYHSFYRAISNGNYDNLSVDSGPIDSVTLDIDNYSGRPPITAFTKDRFLAKNTSNEALLSKLDTNRYSQSNLERLDVSNIPQSGNNTTLGLNNISLCVDTEALYGSERILVDVDITEFIRSFSGKITTLTIGKYITKRIKKVMDISSINWIWGFYFSNLQNLIDKYGIEDCQQFLFIFRKAFPYYAIFTDIKKLDVFEEIRDLIHGIVLYNVVFHQDGKQKSRWEWENMKFQDYIAALRNEISLRTDFVVLDAEVLPPEKNQSFHHYQRRRYYRKWVMGNNFKGWISFDPEFNSLKCIGPPEFPLVNDLDIYEMCTSTEVTSCRNMILNILPQIDWKDKPLN…	GT4	GT4			NO		PF11997 - PF00534	No hits					4	OG0003828	glycosyl transferase, group 1 family protein [Metarhizium anisopliae ARSEF 23]			gi|629734734|ref|XP_007826018.1|	glycosyl transferase, group 1 family protein [Metarhizium anisopliae ARSEF 23]	5e-127	41.08	81	80.5	0.208413		IPR001296:Glycosyl transferase, family 1 | IPR022622:Domain of unknown function DUF3492	SUPERFAMILY:SSF53756 | Gene3D:G3DSA:3.40.50.2000 | PANTHER:PTHR12526:SF461 | PANTHER:PTHR12526			1273..1295 | 1013..1033 | 1108..1127 | 1469..1491 | 937..959 | 1077..1099 | 1318..1340 | 1443..1462 | 1411..1433 | 971..993 | 1040..1062 | 1382..1404
Pirrh_P00021	2925	KKEKEFLQGYTDIPKQLINNVANRLVNTVDGLVISMSMPPPVTKALSQVKNVCPWHISISYDKNYLAILQDDSVVVVSKDLDFDFRNQKIIKIDSDPFPSWRTIAWSLDSSLIAISYSHGQIKIYRLSDSKLIYVIQPKNHIKKSNDNQEGKHILFNKNTFNQNNNSKIGIIDPAVSLQFIDPKRGRSTSTPYNGKIYSYELLVINHAGTLRSYLFNIESNNKESDLSNNNVITIPREGQSSDKQIIFYHKFSFKPWLNIVITAVIDLENNLLYLGGNNKDTPATDADVNLDDDLQKQKPISSNPDDTSFIIWKLTSSLPFYIKYNSDEKSEFDDSTKKLRNARQTRWGFVKDYLFNWRNSSFIDNIIHTLALSPNKEFLLTLDFAGTINLWRVKNEKL…	#N/A				NO		PF15492 - PF08314	sp|A2RRP1|NBAS_HUMAN Neuroblastoma-amplified sequence OS=Homo	9e-70	25	0.401026	0.486714	4	OG0000680	hypothetical protein RirG_114990 [Rhizophagus irregularis DAOM 197198w]			gi|595477328|gb|EXX67365.1|	hypothetical protein RirG_114990 [Rhizophagus irregularis DAOM 197198w]	3e-115	54.55	24.8	49.1	0.849099		IPR029145:Neuroblastoma-amplified sequence, N-terminal | IPR015943:WD40/YVTN repeat-like-containing domain superfamily | IPR013244:Sec39 domain | IPR011044:Quinoprotein amine dehydrogenase, beta chain-like	PANTHER:PTHR15922	2491..2516 | 2552..2725	1900..1920 | 2903..2925 | 1735..1755 | 1167..1201		Reactome: R-HSA-6811434	GO:0006890:retrograde vesicle-mediated transport, Golgi to ER	GO:0005515:protein binding
Pirrh_P00022	2912	MDKGKNAKNSKNNKIIAYNKAKFNFKNFKTFAIYNGPVNMISWSPKNRVDILLLPIDKLTNTALTSYGNDQRSFSSNKSFSNSPYQNSPYQNSPLIFEKNKNNLGMYNRESDAFIFKGVKMIIGFIDITRFIQKYSKPSSFARLIKHNLKPIVKDFNIKPDGIAIFGLPELRLICSEEECIEFIEHLRGYFQNVILIADVDDLGIFKKVRDIIDGAFLKSSIFFPDGSQKTRHDLPTAGYLDYLTELKNEINNKADFMVFDVEVLPPFVGNHKEYILMHKVIEWIGEYNFLGSVVHTNEMNDPKDVRPLAYLKIADDNVFEYVNSEQIKKTKKAIEGLVLKLDPYEYPITPATWEPVLNAVNFPPIIGDRFKNVTNVKREDFSDTIFAKPIPPKVPLIA…	GT4	GT4			NO		PF11997 - PF00534	No hits					4	OG0001907	glycosyl group 1 family protein [Grosmannia clavigera kw1407]			gi|320592451|gb|EFX04881.1|	glycosyl group 1 family protein [Grosmannia clavigera kw1407]	4e-143	41.37	79.3	78.5	0.901301		IPR001296:Glycosyl transferase, family 1 | IPR022622:Domain of unknown function DUF3492	SUPERFAMILY:SSF53756 | Gene3D:G3DSA:3.40.50.2000 | PANTHER:PTHR12526:SF461 | PANTHER:PTHR12526			1889..1906 | 1460..1482 | 1395..1417 | 1009..1031 | 919..941 | 1363..1385 | 885..907 | 1430..1450 | 961..983 | 1260..1282 | 1297..1319 | 1046..1068
Pirrh_P00023	2886	MGLIWVIILRFKIGVIAEKEQNIQDETELEIEIYPNQESDLSITENIVSPSEKKERRKSSKKQEKAGATSWDDSEEEEPQIIDISKKRNKNKRRSTFRRSMFRRSSYGDEQAAAPLPKRQSIRKAVLIKNTAANAKTSLLNWCKNVLKPYVDLGIINEIQDFSKSWQNGVAFLALVHKMQPSIMPEIEELIQAKEANQPYGIPSLYTSNDPEDWFQNLYTAFQIAEKCFGIAQLIDANDICRVNSPDERIVMTYISEFYFAFERNYNNIKNNEKREEVTNIVTKNNENDLKQNNITEVENHENELSTEDDDNKNRNVYHDERTEEDFKLDKEYQIRIEEFNDKPVDSLINELDNIIHTYLEKANNFSGWVKETQQVQYQLLWFLYSPPQEQDQQNVITP…	#N/A				YES	Cleavagege site between pos. 17 and 18	PF00307	No hits					4	OG0002719										0.863389		IPR001715:Calponin homology domain | IPR036872:Calponin-like domain superfamily	Gene3D:G3DSA:1.20.58.60 | PANTHER:PTHR43947	42..115 | 296..315 | 2794..2886	517..537 | 1149..1169 | 1587..1614 | 2424..2444 | 1525..1545 | 2315..2335 | 2042..2062 | 762..793 | 1842..1869 | 1086..1106 | 1748..1768				GO:0005515:protein binding
Pirrh_P00024	2878	YKMANLQGSDSKIFFSLINRVCDKLQFQAGLYSNLESDGVFIQNIHTILELSINRLPEVVGCLTQYLDELSKRNITKIVSLSNINNTNINNLSSNPILDETFNNGESLLAQLFILKLLSACLYYNWNNLYADKSNKRRNDEVNDPSIPVRPPRGKSSTTDKIQPPPKEIEPPLEFDGNLAKYVLGVVIRYFQTSATQIVTDNISHNIFYLQNNLDNPFITSCIPDFKPINDLKDIISNIISFPLDSTNYIDSFSIPYLDVFREIQRYAGKIIFYLSASNWVPIFQRIKSRLVYLTANNNSDMKPNTAAFGDLLAVNSNDMITINAPNQSTNQVNEANSTDLSELRLLEYLCLNRNRLFALFKEFIICFKSLKKSAQFVSAILLRRAIWNWIIIHPLEFG…	#N/A				NO		PF00616 - PF00616 - PF13716	sp|P97526|NF1_RAT Neurofibromin OS=Rattus norvegicus GN=Nf1 PE=1		29	0.848853	0.815248	4	OG0000476	Ira2p [Rhizophagus irregularis DAOM 197198w]			gi|595487302|gb|EXX73089.1|	Ira2p [Rhizophagus irregularis DAOM 197198w]		58.39	99.7	99.9	0.484305		IPR036865:CRAL-TRIO lipid binding domain superfamily | IPR008936:Rho GTPase activation protein | IPR001936:Ras GTPase-activating protein | IPR011989:Armadillo-like helical | IPR016024:Armadillo-type fold | IPR001251:CRAL-TRIO lipid binding domain | IPR023152:Ras GTPase-activating protein, conserved site	PANTHER:PTHR10194 | Gene3D:G3DSA:1.10.506.10 | PANTHER:PTHR10194:SF60	868..887 | 1728..1768 | 137..168				GO:0007165:signal transduction | GO:0043087:regulation of GTPase activity	GO:0005488:binding
Pirrh_P00025	2832	MPKKLSVKDYTNSSGTSPKLVKVHHSKVHSYSYSKRKTPSQCILQYLFAQFVKSAEVKINEALNHSLDREVDMAVGVREGDDPAFDKLLYSLGSVSKHCPRSMIDAIMTWRKARSDSSDLMKYAELQSGYPYPDMKIKEIMKERRSLISNFILCRVLIEITKQLQPEQLPEELGDKLEDMVFSQFKNLEPDSISRSINRQTNADFFAELIGVISNIRFASVSDKFKSELNKAVNVMKESKIELLIHSMRFLKLKLYPMEALEDTAEFLQVCSNFFQSAHSIKIKHAYAEVFVELLDPIAAVADAEVNLPMWTKSIDLIYPKATKMINKPRHYHVAYPLVTTLLCVSRKDFFLNNWIPQLELCFHKFKDKSLKHVALSCVTRLLWVYLYRCSDSSTSNSQ…	#N/A				NO		PF14222 - PF14222 - PF14228 - PF14228 - PF14225	sp|P40468|TAO3_YEAST Cell morphogenesis protein PAG1 OS=Saccharomyces	3e-141	26	0.523305	0.537879	4	OG0000907	hypothetical protein LRAMOSA07930 [Absidia idahoensis var. thermophila]			gi|671690663|emb|CDS05402.1|	hypothetical protein LRAMOSA07930 [Absidia idahoensis var. thermophila]		51.63	58.8	63.7	0.936199	BUSCOfEOG7KSXHR	IPR025481:Cell morphogenesis protein C-terminal | IPR011989:Armadillo-like helical | IPR025614:Cell morphogenesis protein N-terminal | IPR029473:Cell morphogenesis central region | IPR016024:Armadillo-type fold	PANTHER:PTHR12295:SF30 | PANTHER:PTHR12295	698..743	873..893				GO:0005488:binding
Pirrh_P00026	2824	NNNNNNNGNRKNEILAYKTPLFNSKNIQSFGVYNGDLGKLNYINGNNNIDLLILPIDKLLNSHNENLKFMSENKNPNVSYYDFVSSYKMVLTSINVREKWNDYQKHSKGHFFKYLKKLVKETTNELPQGIIQGIVFFEFSYLEENLGIPGCVQLLADMTSFFQSMVKLVDLDNLELFNKVKTYINGVVLKNSVFFEDGTQKTSLDALTTDYPDLLQRLKNEITIRSDFIVLDIEIMPVRQQHHEEYIRDRYYIKWLNGYGFKGFTCNNKNFLDLKELKPLDYRTVDDDSVFEFINDGVIKDTHLIMEECTLHVDWRNFKITPEIWKKTMHLIRFPKFIRERIPSVYKTTENDFHSAIYEKKPAPKPISINEILQSVQDEGDEDEYHDLVPNILDHINKG…	GT4	GT4			NO		PF11997 - PF00534	No hits					3	OG0003836	glycosyl transferase [Aspergillus fumigatus Af293]			gi|70993154|ref|XP_751425.1|	glycosyl transferase [Aspergillus fumigatus Af293]	2e-133	41.45	82.3	80.2	0.577807		IPR001296:Glycosyl transferase, family 1 | IPR022622:Domain of unknown function DUF3492	SUPERFAMILY:SSF53756 | Gene3D:G3DSA:3.40.50.2000 | PANTHER:PTHR12526:SF461 | PANTHER:PTHR12526			1303..1325 | 843..865 | 1012..1031 | 945..967 | 1277..1299 | 877..896 | 1178..1200 | 1688..1707 | 1364..1386 | 916..938 | 1338..1360 | 1215..1237
Pirrh_P00027	2789	NKMEDENLNNTEDYSEDIDIGYTNVPWDILINDIVPTELLSSSIKRRLYCLENLNKKFKVQDFQDNLTPTLLKILFLTVPRYMDNASRTEVINLLKNIYENNHRRKNDEPCDNAVIKTLSHLIEKENKTILNSSSAKYKYVFLTWTYNLLDVVLSESTKNSKPTVNSLLKSQSLLLEQILLDESASSSIKKQSIKVARKAVIKKKQLGVESYLNYALNNEGKNWALILGLAVDVAVRKNWKNIIEGRKDDIMKFYNKNIVNGKGVDDIYLDSFKTFIENFMTYDMFKSDIYSSVNKLLLRSPETILSVLNSIAKYATFDMIPLLSEKSFLDNTLSNAYSTNENTKRNAQSLFNTILSKTTTIDEALISKIIKSLMKLPAGKNTPEAKQFAYSTCTFFNL…	#N/A				NO		PF12074 - PF12348	sp|Q92616|GCN1_HUMAN eIF-2-alpha kinase activator GCN1 OS=Homo		41	0.572248	0.597155	4	OG0003829	Gcn1p [Rhizophagus irregularis DAOM 197198w]			gi|595492895|gb|EXX76132.1|	Gcn1p [Rhizophagus irregularis DAOM 197198w]		59.28	99.5	99.4	0.735214		IPR033173:Translational activator Gcn1 | IPR011989:Armadillo-like helical | IPR021133:HEAT, type 2 | IPR022716:Gcn1, N-terminal | IPR016024:Armadillo-type fold | IPR034085:TOG domain | IPR026003:HEAT repeat associated with sister chromatid cohesion protein | IPR024395:CLASP N-terminal domain	PANTHER:PTHR23346		1159..1190 | 872..892			GO:0033554:cellular response to stress | GO:0033674:positive regulation of kinase activity | GO:0006417:regulation of translation	GO:0005488:binding | GO:0019901:protein kinase binding | GO:0043022:ribosome binding | GO:0019887:protein kinase regulator activity
Pirrh_P00028	2770	KFSYKNKLLNKKKNVETFGGYIDSIFNSKVIDLPNELSKTYYEHIKSEERKYEASTSTSITSSEVLSEKITEEINENPNPNQKFNTFNSISDMVVIDVINDDENKKINTYVTNPDTADVTLTNESNFNRDRTLIRSNAFYDKIIDEDEDVINQKKSIRKLKPSKALFNKKLNSKYNHETYRNYIQRRLHSHKQNSIAIATVNNTTNWSNEQSQYFSSMSNQQQIHGPDLHKKSKIAKRIINKYNLSSFIARQRYKAKLKLDYYKIMYQRQLRQPKKNFQDYMKEYEEEKYETNPYIHEIINEKKEMEEIKEITEKETNRETENDNEDLIEIEDKENQNSQSKIKLINNLLIKHENHQHKKYENQDIPLINKKRQPKDNFFSKLEKKREQEKKKEKKKDD…	#N/A				NO		PF00373 - PF09141 - PF01608	sp|Q9Y490|TLN1_HUMAN Talin-1 OS=Homo sapiens GN=TLN1 PE=1 SV=3		33	0.858845	0.938607	2	OG0006390	talin 1 [Capsaspora owczarzaki ATCC 30864]			gi|470365007|ref|XP_004365985.1|	talin 1 [Capsaspora owczarzaki ATCC 30864]		55.52	85.1	93.1	0.422776		IPR019748:FERM central domain | IPR002558:I/LWEQ domain | IPR019747:FERM conserved site | IPR019749:Band 4.1 domain | IPR035963:FERM superfamily, second domain | IPR011993:PH-like domain superfamily | IPR014352:FERM/acyl-CoA-binding protein superfamily | IPR036723:Alpha-catenin/vinculin-like superfamily | IPR036476:Talin, central domain superfamily | IPR015224:Talin, central | IPR000299:FERM doma…	CDD:cd10569:FERM_C_Talin | PANTHER:PTHR19981 | Gene3D:G3DSA:1.20.1420.10 | PANTHER:PTHR19981:SF1 | Gene3D:G3DSA:1.20.1410.10 | SMART:SM01244 | Gene3D:G3DSA:1.20.120.230 | Gene3D:G3DSA:3.10.20.90		627..647 | 1248..1275 | 296..338 | 2042..2062 | 1194..1214 | 1582..1602 | 2722..2744 | 1425..1445			GO:0007155:cell adhesion | GO:0007016:cytoskeletal anchoring at plasma membrane	GO:0051015:actin filament binding | GO:0003779:actin binding | GO:0005200:structural constituent of cytoskeleton	GO:0005856:cytoskeleton | GO:0001726:ruffle | GO:0005925:focal adhesion
Pirrh_P00029	2766	KRLSLLCLILSLSINNVLAGTGLSDCSASIEVKSDKCAGEEATSGTTYCKASDDIIYISVNDSGSLDCSKITAGDKIFTDEKTAGTLGNGNGFLYNCATDGKCTQITSNSYIANDGTNNWLYQCNSTTKICSQLTDEGYYLLDNKLINVDSSKHANNVPTSVEGGFYVNGATFETGNKYTKLIKCTGTSIGTCTAPDTAPATGYYLNGDDYDATDGFQNLIKCGSDGKCESIALSSTKKTHGYAYIDAGGLDNSKYPKVITCGTDGCSSENGNGAYIDAASAITPSGGGGTSTYPNIIKCTDGNCESITGKDLATTGKAYIDATTPAQLISCASSDCSSADKKTAAASKNLFYLDAINSSNIIICDKDDGCSSKPGTVANSKENNFYPSEVAGKILKCL…	#N/A				YES	Cleavagege site between pos. 19 and 20	#N/A	No hits					1	OG0007575										0.950607		#N/A	#N/A	#N/A	#N/A	#N/A	#N/A	#N/A	#N/A	#N/A
Pirrh_P00030	2761	ENSYNSNNYSQISPNPTETFIDSDSQHKRMSKRQSSFNNSEENNLYEKENIKSNITKLSKSKDKDRNNKRASLDNGQYYEQIGYPSRSSMLNENSNNDTILNVKRKSNRLSSSSFNNVLIDNHSKGMKNYQNYDESGRNCKATNNIDDFHSKRDSRLSLYNNKHNSLNLNSQNHVIMDLTKDNRTNELSNRGSNSDISIHSKSRIKINKQNSSISLNSNNLKSNNIEDDLFLELSINSLELLGSYLKSSSNEIKNGIPLYEEKPLNYKHISDSNIGYYSKRNSSIVLPFLKLNEFIEDQEISDTITSISKAWPVEKSGFVLRKMVYSNGVFKNMNSLQNYEKESSSLLGSKEIKNSNQSKKKNKHKKSQNHNNNGLNNINLSMNDGLENKDWDWGLFYV…	#N/A				NO		PF00620	sp|A2RUV4|RHG21_XENTR Rho GTPase-activating protein 21 OS=Xenopus	1e-25	33	0.0836653	0.096124	4	OG0001129										0.246213		IPR008936:Rho GTPase activation protein | IPR000198:Rho GTPase-activating protein domain	PANTHER:PTHR12552:SF1 | PANTHER:PTHR12552 | CDD:cd00159:RhoGAP	2469..2530 | 1819..1924 | 1932..1951 | 1677..1756 | 1609..1651 | 356..378 | 2631..2656 | 2380..2436 | 712..740 | 2091..2114 | 664..683 | 2353..2372 | 570..591 | 1..78	2369..2389 | 1848..1900 | 2277..2297 | 1318..1338		Reactome: R-HSA-194840	GO:0007165:signal transduction
Pirrh_P00031	2742	CANGNEGNLGSSGLCFGSTHTSLPTAATAIVKVAFQPTKFSTIYGVSNNSPNFLTLTSNSVTVTAADDDVITVGYHKNVNAQATKDNALIYCGLVKDLSSCVAKTALNGYYLNAGSDSATNQVIICTDTGCESTNIKATKCGKAGTLINDSSKIKLCKVDTAKEDDLIEIPSTGSDIKYETINVKANNFPGVTTDSKEAIKIVLGSATLLEEDSLPTCSKTTGTTCMNDHPEQSCISSGKIYKVGSDNKCAVVTGSEKVTLYFNSNYENVDLSVAGADPTTATMAYQCIFEGSNNTLKSCNLVKGYVKGTSFIYCSGWKGETCNVPATTSCADDMNGEIESTDNKSVCFTGSNSIDTSALTQETKIAYELTKTSKIYGEKEGDVVVLSLSTTEAIVSTL…	#N/A				NO		#N/A	No hits					4	OG0000025										0.73366				1973..2021 | 2459..2493 | 1314..1334	2467..2487
Pirrh_P00032	2674	MASRVINIPPRENRKSKEAWALIDSTIPCEEMKFNLTQNKLAKLEHSGAYVYHDYSECIDIACPADRKINFCSTSYLGLNQDPRMKEAAYKAIEQYGLSPLGSAPFGGLTNLHEKLGYRLANIYGLPYGITTSGATLANMTIIPLIVGAKDFVFSDELNHTTIIDGIDLSKAKMIKYKHNDMEDLEKNVKLIHEKFPDRVKLIIFDGVFSMEGDVCDLPNIVRIAKQYNCKTMIDECHALGIIGPHGYGTLDYFNMPGSVDFVTGTLVKSLCSHGGYICCRRDYQNKLENSSGIIFSTNNTPAYAATSLKALDLIEEEGPNSIRARLQRNVKHWKEGIRNLGFKIIEGVSCVCPIMIYDEVNGIKFQKRLYEEGLNFSAVAFPAVPKNQARLRTTVLAS…	#N/A				NO		PF00155 - PF00109 - PF02801 - PF16197 - PF00698 - PF14765 - PF00107 - PF08659	sp|A1KQG0|PHAS_MYCBP Phthioceranic/hydroxyphthioceranic acid	8e-142	25	0.762154	0.923801	4	OG0001111	PKS/NRPS hybrid [uncultured bacterium 12-5D]			gi|633266988|gb|AHZ46164.1|	PKS/NRPS hybrid [uncultured bacterium 12-5D]	9e-148	55.49	32.1	21.6	0.913749		IPR032821:Ketoacyl-synthetase, C-terminal extension | IPR014030:Beta-ketoacyl synthase, N-terminal | IPR020841:Polyketide synthase, beta-ketoacyl synthase domain | IPR004839:Aminotransferase, class I/classII | IPR016039:Thiolase-like | IPR016035:Acyl transferase/acyl hydrolase/lysophospholipase | IPR015424:Pyridoxal phosphate-dependent transferase | IPR014031:Beta-ketoacyl synthase, C-terminal | …	Gene3D:G3DSA:3.40.50.720 | PANTHER:PTHR43775 | Gene3D:G3DSA:3.90.180.10 | CDD:cd05195:enoyl_red | CDD:cd00833:PKS | Gene3D:G3DSA:3.40.366.10 | SMART:SM00822:This enzymatic domain is part of bacterial polyketide synthases and catalyses the first step in the reductive modification of the beta-carbonyl centres in the growing polyketide chain. It uses NADPH to reduce the keto group to a hydroxy group.				Reactome: R-HSA-75105 | Reactome: R-HSA-2426168 | Reactome: R-HSA-199220 | Reactome: R-HSA-163765	GO:0008152:metabolic process | GO:0009058:biosynthetic process | GO:0055114:oxidation-reduction process	GO:0003824:catalytic activity | GO:0030170:pyridoxal phosphate binding | GO:0016491:oxidoreductase activity
Pirrh_P00033	2636	MIFQKLKRIQTQWILVLLFVNKIYSASVTGLYTCTNAAKAVANSECGDDSASTSSVYCITTASNGNLYKSTHTSGSENCESETSKTGDILVSNDNTQILSFSSGTSGFLYHCTGAGVKCSQIKANGYYLATESSTNYLMSCDSTSGICTKVSTPTEGYYLPSSDDTTNKLYHCDSSNVCTGKTSLEKAFYLNAGNYDASKKYKSLIQCTAATTCSEYASTIVTDKLYGNGDEASSSGLVVTFKSLISCTANDSCDNLAITADGIFLDAVNAANVITCTYASSTASCTSIPGSTDSSKAYLDAGTSGNVITCPSGVCGTIVNGNAQAAIDSITQNTGFLDAGNEGNLIICINGNGCTTDSIAGDQGQAILDGYSYTSSDKFTKLIKWTGTEWAVEGTPSQ…	#N/A				NO		#N/A	No hits					4	OG0000025										0.559605				2008..2030		2611..2633
Pirrh_P00034	2613	NNNNNNDNNEDTANNAENIAEVDQQSNDDNSNNKKKKPLLYLDLQFKDDNICYSIELEKIEQTILYIFNKSISCVENIPQLEPLVLKNISFAVKPVIEKVHDKEQIIKKIKALLTRNVEKLINPLRDYLKLYDKYLPSLRLTQQEFIDEYSNRSEFLIEDIERDYLKYTKEWNEIDSKIPVSIQIGIFHISLEQIKNAMKKDKAKMVMSIFAQDTGNLASSIIQSFMDIQRKLKTKPISVEELMEIREYMKTVPDLVKEQQVRIQTMQYKYEFLDKYKYSISNEDFKSRWNALAWPTKIFEVLDESVLTHNLEELEFKKNLAMDQELFKEKLSQIASMVAEYANIYDIGKISEIVTDVHKVSLELKECQANVLLFNSRENLLGLEVTNYEEVLTLASDF…	#N/A				NO		PF08393 - PF12774 - PF12775 - PF12780 - PF12777 - PF12781	sp|Q9P2D7|DYH1_HUMAN Dynein heavy chain 1, axonemal OS=Homo sapiens		52	0.936854	0.571132	4	OG0000041	hypothetical protein BATDEDRAFT_87960 [Batrachochytrium dendrobatidis JAM81]			gi|575478880|ref|XP_006678734.1|	hypothetical protein BATDEDRAFT_87960 [Batrachochytrium dendrobatidis JAM81]		77.78	98.9	60.2	0.801319		IPR027417:P-loop containing nucleoside triphosphate hydrolase | IPR026983:Dynein heavy chain | IPR035699:Dynein heavy chain, hydrolytic ATP-binding dynein motor region D1 | IPR026975:Dynein heavy chain 1, axonemal | IPR011704:ATPase, dynein-related, AAA domain | IPR013602:Dynein heavy chain, domain-2 | IPR024317:Dynein heavy chain, AAA module D4 | IPR024743:Dynein heavy chain, coiled coil stalk |…	CDD:cd00009:AAA | Gene3D:G3DSA:3.40.50.300 | Gene3D:G3DSA:1.20.1170.10		2413..2478 | 2188..2212			GO:0003341:cilium movement | GO:0007018:microtubule-based movement	GO:0005524:ATP binding | GO:0016887:ATPase activity | GO:0003777:microtubule motor activity	GO:0005858:axonemal dynein complex
Pirrh_P00035	2611	RIKWLSLQYLYLLFLSTVVHSTGLNSCNDALTSANCDYCTTLTASDAGFCIKGTTIYQLAAGTCTAVTDAGIKLYEDNSSAELTTKTADTKASIYNCVAGSPSTCNPVTTGNYYVTTVSSTDVLFEYKSGDWTIITPKEGYYIPSSIDSTNRLYSNIKVSDTLTLSVVANSNVKAGYYIDASTAETDVQSGTTTYSKLIYCSGSAACQQITPAASSYYVSGADYDSTASPPVYEKLIFCDEDSKCSAATLNVVGFYTNGDGKTDDAVTKLIDCSTSTTACTVVDEPNDGYYLDSDELASGKSTSLFECSDKSCTVQTPAAEGNYFDATGYDNGKYSKLIKCTLDSSTPKKCEFEEVASSTMPSADGDYFFKNGKTPTKLIKCTYASSKNSCEEFDPATG…	#N/A				YES	Cleavagege site between pos. 21 and 22	#N/A	No hits					4	OG0000025										0.817421			Gene3D:G3DSA:2.60.120.200	2000..2027	1828..1855
Pirrh_P00036	2604	LQSVLINHYPHLVHMTTIPKEIEIENMIDPTQKAPSLLKENVIDSSDDVDYPKSYPKFAIIGTGIRLPGEINNKDDFWKVMTEKKVITGLIPEDRWDRDEWYSKVEKPGTIQTIHGGFIENAFDFDNKFFSISQNEALDATPEQRWLCELTVETIEDANINIDKFKGSNTGVFVGTSGMDYGSYVFSVPEKITKYTYSGIEPSIHANRISYLFDLHGPSLSTNTACSSSMTALSIACNSMAAGDCEMAIVAGTNFFQAPANGVAYSQLRVVSKKGACRPFDIGADGYARLEGAAMVLLKPYEKAIRDNNKIYATILSTACNEDGKTASLTTPSSNAQYHLMKRVYDKGHIDPCTIDFIEAHGTGTAVGDPIEASSIGEAYGKINKANGNPAIPIGSVKG…	#N/A				NO		PF00109 - PF02801 - PF16197 - PF00698 - PF14765 - PF08659	sp|Q5BA83|EASB_EMENI Highly reducing polyketide synthase easB	1e-96	30	0.333717	0.333465	3	OG0000926	PKS/NRPS hybrid [uncultured bacterium 12-5D]			gi|633266988|gb|AHZ46164.1|	PKS/NRPS hybrid [uncultured bacterium 12-5D]	9e-128	51.96	31.9	20.4	0.960318		IPR032821:Ketoacyl-synthetase, C-terminal extension | IPR014030:Beta-ketoacyl synthase, N-terminal | IPR020841:Polyketide synthase, beta-ketoacyl synthase domain | IPR016039:Thiolase-like | IPR016035:Acyl transferase/acyl hydrolase/lysophospholipase | IPR014031:Beta-ketoacyl synthase, C-terminal | IPR013968:Polyketide synthase, ketoreductase domain | IPR018201:Beta-ketoacyl synthase, active site …	Gene3D:G3DSA:3.40.50.720 | PANTHER:PTHR43775 | Gene3D:G3DSA:3.90.180.10 | CDD:cd00833:PKS | Gene3D:G3DSA:3.40.366.10 | SMART:SM00822:This enzymatic domain is part of bacterial polyketide synthases and catalyses the first step in the reductive modification of the beta-carbonyl centres in the growing polyketide chain. It uses NADPH to reduce the keto group to a hydroxy group.	2311..2376 | 1143..1187			Reactome: R-HSA-75105 | Reactome: R-HSA-2426168 | Reactome: R-HSA-199220 | Reactome: R-HSA-163765	GO:0008152:metabolic process	GO:0003824:catalytic activity | GO:0016491:oxidoreductase activity
Pirrh_P00037	2591	MSESSSQSSRKEIFPIEENIKAILRLKPSIYDSDIYIENKSQCYDTVYNEDVLNRKIYDNSILSVVKSFMKGVDVNFMAFGPKDGGKTYTFIGEKFNINAFKKDSKGIALYAITSIFKALNFMKEKNIKYQIGYSLVEIPDEDTNYKFNDITLQESFKGFNNLKDVKQAILKHYKEKKYNNSHTVFNVALTQYRMNKKTNQMMKLESKLNFIDFSHSITERLLNKIDINPNSDPKEILHNIVKYCPCLDKIVTKSLAGKDRTILFYCTPYLTDTQEEIEIMGKMESILQLFRQIQCNIDINCSESSNSNMVKENIAFLKKKLNRFKETIYVDEDGKRYYQGLTEDGEVIDPVDLDIYDDSRENIEPDTDESSVIDSYVEDSNSDGIIEDEDFNSEIIIK…	#N/A				NO		#N/A	No hits					3	OG0001113										0.581985		IPR027417:P-loop containing nucleoside triphosphate hydrolase | IPR001752:Kinesin motor domain	Gene3D:G3DSA:1.20.5.340 | Gene3D:G3DSA:1.20.5.730 | Gene3D:G3DSA:1.20.1000.10	760..786 | 2539..2591 | 2092..2157 | 1553..1692 | 407..428 | 2225..2246 | 1757..1778 | 626..719	1328..1348 | 2522..2552 | 1180..1200 | 871..1011 | 1208..1228		Reactome: R-HSA-6811434 | Reactome: R-HSA-983189	GO:0007018:microtubule-based movement	GO:0005524:ATP binding | GO:0008017:microtubule binding | GO:0003777:microtubule motor activity
Pirrh_P00038	2578	LPDNLKALFRPVAMMIPNYEMIAEISLFSFGFSEAQILAKKMVATFKLSSEQLSIQDHYDFGMRAVKTVISSAGNLKRENPNESEDYLLLRALCDVNLPKFLAEDIPLFNGIISDLFPGVKKPDIDYGDLIISLEEACYHYGLQPTSVFIEKCIQMYAMTIVRHGLMLVGPTGGGKTCCYRVLEKALTDLSSNPKHEGKYFTVHKYVMNPKSITMGQLYGEFDLQTHEWTDGILPCLIRIGCSMENKDKHWYIFDGPVDAIWIESMNTVLDDNKKLCLTSGEIIKLLPTQTLIFEVENLAFASPATVSRCGMIYLEPNALGVEPLIKSWIESEVKFFSESYTKTFTDKLNELFTTYLIPGLDFLYHSIKEPIATTRGNVSQSLMRIFDCLISSYKDENK…	#N/A				NO		PF12774 - PF12775 - PF12780 - PF12777 - PF12781 - PF03028	sp|Q9C0G6|DYH6_HUMAN Dynein heavy chain 6, axonemal OS=Homo sapiens		51	1	0.618326	2	OG0001838	hypothetical protein BATDEDRAFT_90742 [Batrachochytrium dendrobatidis JAM81]			gi|575483794|ref|XP_006681191.1|	hypothetical protein BATDEDRAFT_90742 [Batrachochytrium dendrobatidis JAM81]		74.55	100	56.3	0.710267		IPR027417:P-loop containing nucleoside triphosphate hydrolase | IPR026983:Dynein heavy chain | IPR004273:Dynein heavy chain domain | IPR035699:Dynein heavy chain, hydrolytic ATP-binding dynein motor region D1 | IPR011704:ATPase, dynein-related, AAA domain | IPR024317:Dynein heavy chain, AAA module D4 | IPR024743:Dynein heavy chain, coiled coil stalk | IPR026980:Dynein heavy chain 6, axonemal | IP…	CDD:cd00009:AAA | Gene3D:G3DSA:3.40.50.300 | Gene3D:G3DSA:1.20.120.330		1326..1391 | 1099..1126 | 1693..1713 | 1627..1661			GO:0001539:cilium or flagellum-dependent cell motility | GO:0007018:microtubule-based movement	GO:0005524:ATP binding | GO:0016887:ATPase activity | GO:0003777:microtubule motor activity	GO:0030286:dynein complex | GO:0005858:axonemal dynein complex
Pirrh_P00039	2558	MVNFKNFGLPVLVSLLFSKFVYGETCNVDGTTGKVKGDCDIGYYVLDTTSTANAQSTGTKTIETPKLFKYEGGTEMKIVDNINVGYYFNGSKSNTYIRCVDNDANPKGSGNYDKIKCEVVNAQGNCEINNVGKLVNTNSDGVHLCLGKIGKSNKFATLKFGVEKNDYYIVKHTPKTSNNDNPFSFNKGANYYIVVANENSITYVSNPAEKVGKITGYVDNHKLLTSNENGKLLSRTEEFCSGNGSGKYYELDSSDQGILKSRDQDPSISGQDDNGESGCFKIENKSCTIASTDVDDKCKEYINSDLIKYLLVNEEKNDIVLPGKAGYYVKLTFNEVAEGDGHTGTCDILNNEGYYMNKINDNEFKLIRCKENDGCTLYKPEKDNKYFADAENKGLITIG…	#N/A				YES	Cleavagege site between pos. 23 and 24	#N/A	No hits					4	OG0000136										0.921486		#N/A	#N/A	#N/A	#N/A	#N/A	#N/A	#N/A	#N/A	#N/A
Pirrh_P00040	2550	MKQLSTSMDNIHVAIRIRPLPQENDTSVWTVKGNVIYPTADSKVLTGSSYCVDKIFDVDSNTEEVYNSFIRHIICSTMDGFNGTVFAYGQTSSGKTHTMHGDRNDPGIIPRAIHDIFQIIQNTPDREYLLRVSYLEIYNEKIKDLLNPSHENLKIHMKNNEFYVDNLTEDIVLNPEEVANLLKKGDDFRHVGQTNMNEHSSRSHTIFRMIIESREKNSNNDANNNSAIKVSHLNLVDLAGSERVSQIGGDAQQVKEGVHINLSLFTLGVVIAKLSEGNDNTHIPYRDSKLTRILQPSLGGNARTAIICTITPSGDYQEETHSTLKFAIRAKTIQNKPEVNEIVSDEALLKKYRKEISSLKKQLKEIQTQDRLTELSKIKEHNIAMMKKLEEKEQHEAKL…	#N/A				NO		PF00225	sp|B9G3M6|KN7I_ORYSJ Kinesin-like protein KIN-7I OS=Oryza sativa	6e-117	53	0.141961	0.298765	4	OG0000792	cenpe protein [Capsaspora owczarzaki ATCC 30864]			gi|514484113|gb|EFW41597.2|	cenpe protein [Capsaspora owczarzaki ATCC 30864]	8e-124	73.3	14	19.2	0.431656	BUSCOfEOG7VHT5Q	IPR027417:P-loop containing nucleoside triphosphate hydrolase | IPR019821:Kinesin motor domain, conserved site | IPR036961:Kinesin motor domain superfamily | IPR001752:Kinesin motor domain | IPR027640:Kinesin-like protein	Gene3D:G3DSA:1.20.5.340 | PANTHER:PTHR24115:SF535 | CDD:cd01374:KISc_CENP_E | Gene3D:G3DSA:1.10.287.620 | SUPERFAMILY:SSF90257 | Gene3D:G3DSA:1.20.120.330 | Gene3D:G3DSA:1.10.287.510	1607..1634 | 1449..1479 | 2504..2527	2111..2163 | 886..945 | 1484..1518 | 417..440 | 1007..1041 | 1872..1913 | 2403..2430 | 961..988 | 1998..2032 | 1297..1352 | 1649..1728 | 2040..2067 | 2352..2372 | 1921..1941 | 780..817 | 1060..1140 | 1970..1990 | 696..765 | 2435..2462 | 2075..2095 | 1841..1861 | 524..610 | 823..871 | 1155..1175 | 2259..2286 | 1524..1635 | 1736..1798 | 378..409 | 1357..1388 | 342..369 | 1424..1444 | 1203..1292 | 2…		Reactome: R-HSA-6811434 | Reactome: R-HSA-983189	GO:0007018:microtubule-based movement	GO:0005524:ATP binding | GO:0008017:microtubule binding | GO:0003777:microtubule motor activity
Pirrh_P00041	2532	KIILDIWKDDNIKNAPSETINSMISIIKNILKANGENTTEIKTIKTPAILFQKPKIKPNPEHLAILMDMGFPRKACEKALIECSNNVSRATDYLLNHPELVEENEEPTPTTAPENGPSTSSNNNVNDNTSTEANSSTEANASTSDNVNTVSTNDTPVETTTENNDNNDSSNNNEGETSTNNNEDVQMGNTESNNDVSSTMNDIFGDFGMMDESDRDDLARALEMSLESTVPSIFKFSNLFSGFEAETPVSPGTDEIDKIRKNLNELREILKKETEDWLYSIMDFAEDSITNIKALLVILNKEPGQVKKIIKKVILDIENYHNENNLYTKGERSRYRLLLKFINDPNYKSTCIEEIKDLVISSINLFINETNDDHLEWFMPALLLIDIYIVNSKTTLELS…	#N/A				NO		PF00627 - PF14377 - PF00632	sp|O13834|PTR1_SCHPO E3 ubiquitin-protein ligase ptr1 OS=Schizosaccharomyces		33	0.7109	0.506972	4	OG0001112	hypothetical protein RO3G_06597 [Rhizopus delemar RA 99-880]			gi|384490670|gb|EIE81892.1|	hypothetical protein RO3G_06597 [Rhizopus delemar RA 99-880]		55.54	70.2	51.2	0.755537	BUSCOfEOG70CRG6	IPR000569:HECT domain | IPR011989:Armadillo-like helical | IPR035983:HECT, E3 ligase catalytic domain | IPR025527:Domain of unknown function DUF4414 | IPR015940:Ubiquitin-associated domain | IPR009060:UBA-like superfamily	PANTHER:PTHR11254:SF398 | Gene3D:G3DSA:3.90.1750.10 | Gene3D:G3DSA:1.10.8.10 | PANTHER:PTHR11254 | Gene3D:G3DSA:3.30.2410.10	690..709 | 101..198 | 1155..1184 | 1689..1708 | 990..1050 | 1809..1863 | 581..627 | 954..977 | 1978..2023 | 1400..1472	584..625 | 1396..1454 | 707..727 | 256..276		MetaCyc: PWY-7511 | Reactome: R-HSA-983168		GO:0004842:ubiquitin-protein transferase activity | GO:0005515:protein binding
Pirrh_P00042	2521	MFSKRIFRFHLGLISVLLFPSLIKADLALTNCEDTSTSAYCGLTISSDTFCLSTVIYEAKSDSCAAKSITNNEYYIFKSDGSNVFTEPDSVDDGSYVVYQASSDGNAVAQIKSKNLFTEDSKLLVCQSDGTCTNTKTAGHYLDDKTKRAVTCDGTNCILEEAQVGIYYKAGDIIKCSGSSVVCEVKDDESETTSGNLHLDSNAIKVYSGSGWVEVIDTTASKVTYRIVSNTIANDLFGINEDILMKVDGSSALMITNTIGYYTNESASGLTNALIYCSASNDISKCVVMTITDATKGYYILGGSTDSVIKCDESCSIVSYTDHVTCGSPTKTNSLPSCTENGPLESDVCSGPNDDNSNNETHCIGSDGIIYKNNVVDNGSTTKSCEALSFESDINVPQY…	#N/A				YES	Cleavagege site between pos. 25 and 26	#N/A	No hits					3	OG0000072										0.647136		#N/A	#N/A	#N/A	#N/A	#N/A	#N/A	#N/A	#N/A	#N/A
Pirrh_P00043	2518	NVYINSNYYDSSITENNPNPYGDKENRLIICSSDNTKSTCLTKEIEVEDGSHYYINSGSTNLKSYSNILIQCNPSGPCLLTNGASNNIYLNGNYIKDSTATNKIETDDTNPLIICSDAFTNPDDKCKLSESQLKTDSYDEYYVNAGKYTDKSDTTKIYSLIKCTYDSSKTPTTVCEPDEVTLGTGSTEEVYYVNGNYGNDKKYLIHCTDKSNCSIYSNIRAVANTVEYYIHGAQTGFDNAVIECTVNTVNTDRTVDCNCAFTTDTADGFIYINSSDSNLIQCSTSGTDNICNAFDGVLGTNAIPVYYVNGNPATTQTEYKERLIKCTGSGKCSLFDGSDKGVYINSNFHDISVTYTEEEPDPIPNGDNTNRLIICQSSKCEPTDVTVATGKNVYYVNTG…	#N/A				NO		#N/A	No hits					4	OG0000025										0.146651						2492..2514
Pirrh_P00044	2495	YIYLNIITYSNNKDSRKNNTMDIDNDNNSQNPLILQKPKKEFSNENETNTNSTISKTSSNRDVSITSTSSSSNDLQINGLNDEKDFYVNILEEQLEKAVDKIEKLITERDELIQNYQNRDYMNSQERTQFNNRVNNYQAQIEKLTSKINSLEQQLKQEITNENKIEELKSNYMSIIENNNSKTKEIDTSFNAIKDIQKKYEQELLKKENYKRQINKVYTDNVNMKKENEENKIKIEKMKSEIEQLNNNIENLNSSIELLKNSNSFYQEQAKNGNNNNNKEDMVKKFIGLEEDYKKKLEEINNKYNILNNTHEGFKTKIQGQMDHILQEQKDKEVEYNKKINEKNIEISSITSENKSLVEEKKLKDDKIKELNSSIEKHKREYNDLKTTLQRKESEYKIK…	#N/A				NO		PF00069 - PF00069	sp|P06243|CDC7_YEAST Cell division control protein 7 OS=Saccharomyces	1e-64	37	0.152705	0.664694	4	OG0000726										0.88584	BUSCOfEOG7CVQ6R	IPR008271:Serine/threonine-protein kinase, active site | IPR011009:Protein kinase-like domain superfamily | IPR000719:Protein kinase domain	Gene3D:G3DSA:1.20.5.340 | Gene3D:G3DSA:1.10.287.620 | PANTHER:PTHR11909:SF7 | PANTHER:PTHR11909 | SUPERFAMILY:SSF57997 | CDD:cd14019:STKc_Cdc7 | Gene3D:G3DSA:1.20.120.330 | Gene3D:G3DSA:1.10.510.10 | Gene3D:G3DSA:3.30.200.20	14..78 | 1795..2000 | 2234..2292	88..115 | 2032..2052 | 999..1019 | 828..890 | 1471..1511 | 1828..1848 | 193..269 | 634..668 | 537..626 | 482..533 | 326..346 | 127..185 | 290..317 | 1208..1249 | 1699..1726 | 1400..1442 | 434..478 | 1869..1897 | 1337..1375 | 680..806 | 940..988 | 1734..1754 | 1034..1191 | 361..409			GO:0006468:protein phosphorylation	GO:0004672:protein kinase activity | GO:0005524:ATP binding
Pirrh_P00046	2456	MLQRIKDLSKFDTEKNREKVQIKGKENQELSYNTASMIESFSISDNIVKVDEYQQYIEEATTNKSFNKSFLSTFSKKSFSKKHPLKRTKRRIFGFFKKKKGNKNNKYKKNKSMLGNIDNSSQLLYDNSSPGEFSNDLVMNSNLQNNSQYQLILNRIQDKNNKLLSNEVTPISQYSLTNQELGSIIPLPPSSMKSHSKSNEILYSTLSNNSSSSENKVENENSMSNDNKPLLITPPSTPVQTSLSKSTQYINTPPLTPENINNTQKGDDDYNIPKSKISSNIPSSPSPKKKFLSYDIYSNHQNNGVLNFNSDTQNRISINKPNLNVKESHKVNGESFDSNKKNNTHINILNNNCNNNSTTSVLINKDLLKKSSKFSNKSTTVINLNKDTPPTPEFKTSLL…	#N/A				NO		PF00069	No hits					4	OG0000681										0.601773		IPR011009:Protein kinase-like domain superfamily | IPR000719:Protein kinase domain | IPR006597:Sel1-like repeat	PANTHER:PTHR11102 | SUPERFAMILY:SSF81901 | CDD:cd00180:PKc | Gene3D:G3DSA:1.10.510.10 | Gene3D:G3DSA:2.60.40.1180	742..776 | 1201..1220 | 454..489 | 206..288 | 897..988 | 1001..1062	1307..1327			GO:0006468:protein phosphorylation	GO:0004672:protein kinase activity | GO:0005524:ATP binding
Pirrh_P00047	2404	KLLKMEKDSLNFSFSEVKLSSRPRHASMGSFNNNFNRKEYENPVKSYTNLNRTNNSSLENLKQLASRRNTSEPQLSNLNNIPITINIPVVYPALLSHVATIFMKYVPLATYIKDSIKYTNCFRGSDAVEILKLIIRTSDRNLALLLGRALGSQNFFHDVTYNHFLRDNPNELYQFSTAITNLNIPAVNESLYNIEEENVTENNNELQEKKEQVIEKAKKSEINNFPNGVYTLLTRCYSPTCSENNMCYSISCPRRLEQQNLLNHVARTTALAEKIMNKVDNNNQENQYWSTATPESIVKSVSETERKRQEVIFELIKTEREYVEDLDLIQKLYIQKLRYSNIIDDEKKESFISRAFINIPQLYLINNRFYRLLYARQKQEPIVSRIGDIFLACINDFEH…	#N/A				NO		PF00610 - PF00621 - PF15405 - PF00780	sp|Q9Y7U6|RGF1_SCHPO Rho1 guanine nucleotide exchange factor	2e-178	37	0.368136	0.655922	3	OG0003845	hypothetical protein BATDEDRAFT_17774 [Batrachochytrium dendrobatidis JAM81]			gi|575485190|ref|XP_006681889.1|	hypothetical protein BATDEDRAFT_17774 [Batrachochytrium dendrobatidis JAM81]		63.46	37.8	94.5	0.874147		IPR036390:Winged helix DNA-binding domain superfamily | IPR036388:Winged helix-like DNA-binding domain superfamily | IPR000219:Dbl homology (DH) domain | IPR011993:PH-like domain superfamily | IPR000591:DEP domain | IPR035899:Dbl homology (DH) domain superfamily | IPR001849:Pleckstrin homology domain | IPR001180:Citron homology (CNH) domain	PANTHER:PTHR12673:SF155 | PANTHER:PTHR12673	1289..1441 | 1509..1547 | 1570..1606 | 2235..2303 | 1033..1069 | 597..616 | 1453..1492 | 1168..1228 | 2051..2071 | 1092..1131 | 1813..1838 | 2027..2046	1952..1972 | 1422..1442 | 2247..2277 | 192..223 | 474..501			GO:0035023:regulation of Rho protein signal transduction | GO:0035556:intracellular signal transduction	GO:0005089:Rho guanyl-nucleotide exchange factor activity
Pirrh_P00048	2393	EKPKTHHFSLPVNNNIYTTNNANNNNNLTLSVISTGDSLPLTSTSQIISGQINVDNTKPYHSLININPTDNQTSTSFNDINKTSFVHFSPSFSHINPVSSHKTSLKKKRTSFSTLSELFNTKLIPKAASLSGTISKSNESSNSKNIFKSIIKKDKKKMDASTTSKFSEFRNSLKKTDTLSIKSESNDKKKKKKKSYIRILRHNKNNDKENVGNEVNIVNTSESVLKQSDVSFVKTPEKLKSKHSKKDKSKKNKMKIKLGFNPMKISKYNKSKKLNKRNNSVHNSVHRSKSKLVNTSFSSSSSNSICNLSNSNTSFEYKISLSHGRTGRLTKNGNIQDDPYYSFSEDVFNSLSNMESFSTTNHSFNRQSMILQQNSQIIPSRTSSNSILLNTSSLVLPSS…	#N/A				NO		#N/A	No hits					1	OG0002702										0.913629				1191..1213 | 2032..2088 | 400..443 | 2304..2325 | 531..581	2369..2393
Pirrh_P00049	2372	MSSAPPPLGGYPNGFIPHTQNPSMGQRPYYPPQNQAKPQSLDLPEDKLKEKSMKWQQMNSKRYGEKRKFGFVEQQKENMPQEHLRKIIKDHGDMSSKKYRHDKRIYLGALKYIPHAVLKLLENMPMPWEQVREVPVLYHITGAITFVNEIPWVVEPIYLAQWGTMWIMMRREKRDRRHFKRMRFPPFDDEEPPLDYGDNILDVEPLEAIQMELDEEEDAAVYDWFYDHKPLVDTKFICGSSYKKWNLDLPIMSTLYRLAHQLLSDFTDKNYFYLFDLNSFITAKSLNLAIPGGPKFEPLYRDIDPVDEDWNEFNDINKIIIRQQIRTEYKIAFPFLYNSLPRSVKVSWYHYPICVYIRAEDPDLPAFYFDPIINPISSRTIETHVKISHEDEVFGDDDE…	#N/A				NO		PF08082 - PF08083 - PF10598 - PF10597 - PF10596 - PF12134 - PF01398 - PF08084	sp|Q99PV0|PRP8_MOUSE Pre-mRNA-processing-splicing factor 8 OS=Mus		85	0.979342	0.993148	4	OG0002720	hypothetical protein BATDEDRAFT_16367 [Batrachochytrium dendrobatidis JAM81]			gi|575476988|ref|XP_006677788.1|	hypothetical protein BATDEDRAFT_16367 [Batrachochytrium dendrobatidis JAM81]		92.23	98.7	99.1	0.885342	BUSCOfEOG7PK96V	IPR012592:PROCN domain | IPR019580:Pre-mRNA-processing-splicing factor 8, U6-snRNA-binding | IPR019582:RNA recognition motif, spliceosomal PrP8 | IPR012591:PRO8NT domain | IPR027652:Pre-mRNA-processing-splicing factor 8 | IPR019581:Pre-mRNA-processing-splicing factor 8, U5-snRNA-binding | IPR012984:PROCT domain | IPR021983:PRP8 domain IV core | IPR012337:Ribonuclease H-like superfamily | IPR00055…	CDD:cd08056:MPN_PRP8	1..47	1416..1436		Reactome: R-HSA-72165 | Reactome: R-HSA-72163	GO:0000398:mRNA splicing, via spliceosome	GO:0030623:U5 snRNA binding | GO:0003723:RNA binding | GO:0005515:protein binding | GO:0017070:U6 snRNA binding	GO:0005681:spliceosomal complex
Pirrh_P00050	2371	MVHYSWQPVPKGIIGTVICPFKPATLQKPTVNPTAPAPAPTNGGIPAPPPGGIPAAPPQAPPAAPGAPPVAPQAPPLAPQAPIFDPLQTGRTSIAGPYQVPLEIGDSIYILEEYAEVDNSYSKRKKKKSQPTWYRGYVFQCANPSSGKPLMGIFPANYVYTSYGKDNFDDENNRNSVLSSKRVSTIKEKDEEETEDTREVTIKEEEEDDIIPEDEEANIANYRNRNLNNDDENEDEDDLPKSGMQRKKTLGNSADLRVRAWMMKKHIHQPLPASIEPTHTTTAGQDEILVDEIASTLREWGVLLKQYLKQQKYDLFTQIRELFQILFQGRRQLLARTLSEEELTHLRRELIQKMEEGNRLQNLDIILRDPNTGKIIDIRKDNNIDESDTSHLSVLQIYR…	#N/A				NO		PF16172 - PF14429 - PF06920 - PF06920	sp|Q8N1I0|DOCK4_HUMAN Dedicator of cytokinesis protein 4 OS=Homo	2e-99	29	0.32054	0.326043	4	OG0003830	hypothetical protein GLOINDRAFT_8715 [Rhizophagus irregularis DAOM 181602]			gi|552914930|gb|ESA00211.1|	hypothetical protein GLOINDRAFT_8715 [Rhizophagus irregularis DAOM 181602]		53.43	83.6	85.7	0.950246	BUSCOfEOG75QRC9	IPR027357:DHR-2 domain | IPR026791:Dedicator of cytokinesis | IPR011989:Armadillo-like helical | IPR016024:Armadillo-type fold | IPR027007:DHR-1 domain | IPR032376:Dedicator of cytokinesis, N-terminal domain | IPR010703:Dedicator of cytokinesis, C-terminal | IPR031057:DOCK1 homologue	CDD:cd11684:DHR2_DOCK	2307..2371 | 1323..1343 | 206..249 | 427..480 | 30..90	2087..2107		Reactome: R-HSA-983231	GO:0007264:small GTPase mediated signal transduction | GO:0035556:intracellular signal transduction	GO:0005085:guanyl-nucleotide exchange factor activity | GO:0005488:binding
Pirrh_P00051	2366	MSLSTTPSNEVLNRILNDLKSRSEEVKYKAANELRDHVISISREISGENFTKFINDVNRRIFSLIQSNDNDEKIGGILAIDKLIDFDGEENTTKITRFANYLRFVLPGNDLQTMVLASKALGRLAQSGGTLTPEFVEFEVKRALEWLQGDRHESKRYAAVLVLKELAQNAPILIYAYVPQILNLIWVVLKDPKVVIREGAADALSVCLVLIQQRDGNSKNSWYSKILEEAQRGLKFGSSDTVHGCLLVIRELLLHTGNFMNQYYKEIADVVLKNRDNKDSLIRRTVISLMSDLADFDARACKNNSQSSSHSNVQANALQNSIFVKNYLDDCMIYLLSQLKKDRDRSIVFTSIGKIAIAVGSNIGPYLDSITLNIKEVLTQKSRNRVGTEVYVFQCISML…	#N/A				NO		PF11865 - PF02259 - PF08771 - PF00454 - PF02260	sp|Q9Y7K2|TOR2_SCHPO Serine/threonine-protein kinase tor2 OS=Schizosaccharomyces		58	0.992392	0.997433	4	OG0001114	unnamed protein product [Pneumocystis jirovecii]			gi|430812022|emb|CCJ30549.1|	unnamed protein product [Pneumocystis jirovecii]		78.47	99.5	99.7	0.938667		IPR026683:Serine/threonine-protein kinase TOR | IPR003152:FATC domain | IPR036940:Phosphatidylinositol 3-/4-kinase, catalytic domain superfamily | IPR018936:Phosphatidylinositol 3/4-kinase, conserved site | IPR011009:Protein kinase-like domain superfamily | IPR009076:FKBP12-rapamycin binding domain | IPR014009:PIK-related kinase | IPR011989:Armadillo-like helical | IPR016024:Armadillo-type fold |…	SMART:SM01345 | Gene3D:G3DSA:3.30.1010.10 | PANTHER:PTHR11139 | CDD:cd05169:PIKKc_TOR	2268..2302	1321..1341		KEGG: 04926+2.7.11.1 | Reactome: R-HSA-5628897 | Reactome: R-HSA-5674400 | Reactome: R-HSA-8943724 | KEGG: 04151+2.7.11.1 | Reactome: R-HSA-6804757 | Reactome: R-HSA-166208 | Reactome: R-HSA-389357 | KEGG: 04150+2.7.11.1 | Reactome: R-HSA-380972 | Reactome: R-HSA-1257604 | KEGG: 05165+2.7.11.1 | Reactome: R-HSA-165159 | Reactome: R-HSA-3371571 | Reactome: R-HSA-1632852 | Reactome: R-HSA-5218920		GO:0005488:binding | GO:0004674:protein serine/threonine kinase activity | GO:0016301:kinase activity | GO:0005515:protein binding | GO:0044877:macromolecular complex binding
Pirrh_P00052	2347	MSDSENRIDDGEGNFNEPEEDNFNLDNNGNVTETIVEEEGNKQIADENNEGNGEENNNIVNDIIEEEEEEDNEDNEDDEKKRRKQQENENDENGTTKKVFQNVYYNINELKPKMETKQVSENLSEIVYIFGFESEKLNNLYFLNNTSVISAIGNYVYIIDINTLEHKYIPGIKNGGIGAIAVHPSLNFFAIAEKVENDPFIYIYEYPSCQLYRILRNGSVKGYNAICFNNEGTRLASVGSDPDYTLTIWDWQQENVILRSKAFSQDVYRVEFLKENDQILTTSGMGHIKFWNISNTFTGLKLQGYLGKFGIVELSDISTFLHLSDGKVLSSSETGYLLLWEGGLIKCVISKPGGKPCHNGKIFVLLTEEGEIYSSGEDGFVRIWDFENLDNADVSFDSN…	#N/A				NO		#N/A	sp|Q96MT7|CFA44_HUMAN Cilia- and flagella-associated protein	2e-108	38	0.229655	0.511202	2	OG0001356	hypothetical protein BATDEDRAFT_34181 [Batrachochytrium dendrobatidis JAM81]			gi|575472972|ref|XP_006675779.1|	hypothetical protein BATDEDRAFT_34181 [Batrachochytrium dendrobatidis JAM81]		50.66	51.6	60.8	0.820045		IPR019775:WD40 repeat, conserved site | IPR015943:WD40/YVTN repeat-like-containing domain superfamily | IPR017986:WD40-repeat-containing domain | IPR001680:WD40 repeat | IPR011047:Quinoprotein alcohol dehydrogenase-like superfamily	PANTHER:PTHR13720:SF18 | PANTHER:PTHR13720	2320..2347 | 1..97 | 926..990 | 2212..2239 | 1720..1765 | 1216..1300 | 1459..1501	2094..2114 | 61..89 | 1444..1464 | 1087..1121 | 1870..1925 | 2034..2061 | 1938..1976 | 1794..1814				GO:0005515:protein binding
Pirrh_P00053	2321	RNIKMTTDIVYNIIKTIEPKAVPEKFEDFNPKVKFSELNIDPKKYVDIEIAVSKELDRRCYISTYLANSTPEVLEQFIGYAKYINSSFNNKIESPKYMVPIAVIGMGLRLPAGINTPTKYWNALVNGKDCLSPTPTNRHLHQFLKPMCPYNELGEHGHYITRAGYYDVVPDAAPITDFDPTFFNISPLEAKLTEPKFRWVYETVYEAFQDACIDISELNGSRTGVYCTVGSTTDYIGLTKAFTKRQTMTSQTMHGSAASSCAGRISFNYGFIGPSDTIDTACSSGLNDVNNACKALSCGDVDVAVASAVHHQYLGSQFHVISVAHMASQIGRCATFDAAADGYAPGEGCISLVLKRLDDAVTDHDRIYGVITGISTSQSGSRPSISSPAVIPQVKNIQN…	#N/A				NO		PF00109 - PF02801 - PF00698 - PF14765 - PF08659 - PF00550 - PF00975	sp|B2HIL7|MSL7_MYCMM Phenolphthiocerol synthesis polyketide synthase	1e-110	31	0.39595	0.415875	4	OG0004952	hypothetical protein [Scytonema hofmanni]			gi|516356837|ref|WP_017746870.1|	hypothetical protein [Scytonema hofmanni]	4e-168	54.9	39.8	53.1	0.947718		IPR014030:Beta-ketoacyl synthase, N-terminal | IPR020841:Polyketide synthase, beta-ketoacyl synthase domain | IPR016039:Thiolase-like | IPR016035:Acyl transferase/acyl hydrolase/lysophospholipase | IPR014031:Beta-ketoacyl synthase, C-terminal | IPR029058:Alpha/Beta hydrolase fold | IPR013968:Polyketide synthase, ketoreductase domain | IPR018201:Beta-ketoacyl synthase, active site | IPR001031:Thio…	Gene3D:G3DSA:3.40.50.720 | PANTHER:PTHR43775 | CDD:cd00833:PKS | Gene3D:G3DSA:3.40.366.10 | SMART:SM00822:This enzymatic domain is part of bacterial polyketide synthases and catalyses the first step in the reductive modification of the beta-carbonyl centres in the growing polyketide chain. It uses NADPH to reduce the keto group to a hydroxy group.				Reactome: R-HSA-75105 | Reactome: R-HSA-2426168 | Reactome: R-HSA-199220 | Reactome: R-HSA-163765	GO:0008152:metabolic process | GO:0009058:biosynthetic process	GO:0003824:catalytic activity | GO:0016788:hydrolase activity, acting on ester bonds | GO:0031177:phosphopantetheine binding
Pirrh_P00054	2314	MVTPLTPIGQNNLKNTLNPVSLRLFILKDNATEISFNIPFDQWSVAEEVREQYHMRQNPSQETSDTSIPQEQREMELFIDFLEFSSAYAYGQGQNQGEIVTQYSEYESVAAATEDSQGLLKFITCVFSEFCNRYCKVNNIHVTTASYPKKLRLHAIQTYYKILDLLVSANTNNNTIESAFIEKESSRSKKSALFQAVAKHKASIFAVFGGQGSEDYFDEIKEIYNTYETIVKSYLERMACILEELASKPELLQFFPKGLHVLKWLEEPETLPDKKYLVNAPISLPLVGLCQLLHYTVLYKSLDKTPDEMRRCFVGTTGHSQGIISSVVVSSSGTEEEFIENSEKALSLLFWIGVRSQMAYPETTINPKILQDSLNNDEGEPTPMISFANLSVNKIVEHI…	#N/A				NO		PF16073 - PF08354 - PF13452 - PF01575 - PF00698	sp|Q9UUG0|FAS1_SCHPO Fatty acid synthase subunit beta OS=Schizosaccharomyces		47	0.916595	0.995176	4	OG0000903	hypothetical protein LRAMOSA04714 [Absidia idahoensis var. thermophila]			gi|671687971|emb|CDS12520.1|	hypothetical protein LRAMOSA04714 [Absidia idahoensis var. thermophila]		69.93	99.1	54.1	0.988357		IPR016035:Acyl transferase/acyl hydrolase/lysophospholipase | IPR002539:MaoC-like domain | IPR029069:HotDog domain superfamily | IPR013785:Aldolase-type TIM barrel | IPR013565:Domain of unknown function DUF1729 | IPR032088:Starter unit:ACP transacylase | IPR003965:Fatty acid synthase | IPR014043:Acyl transferase | IPR020801:Polyketide synthase, acyl transferase domain	Gene3D:G3DSA:3.10.129.10 | CDD:cd03447:FAS_MaoC | PANTHER:PTHR10982:SF21 | Gene3D:G3DSA:3.40.366.10 | PANTHER:PTHR10982 | SUPERFAMILY:SSF51412	2238..2259			MetaCyc: PWY-7746 | MetaCyc: PWY-7388 | MetaCyc: PWY-5971 | MetaCyc: PWY-7858 | MetaCyc: PWY-7663 | MetaCyc: PWY-4381 | MetaCyc: PWY-5366 | MetaCyc: PWY-5994 | MetaCyc: PWY-5973 | MetaCyc: PWY-5147 | MetaCyc: PWY-6282 | MetaCyc: PWY-5989 | MetaCyc: PWY-5966 | MetaCyc: PWY-6799 | MetaCyc: PWYG-321 | MetaCyc: PWY-5367 | MetaCyc: PWY-7664 | KEGG: 00780+4.2.1.59 | MetaCyc: PWY-5142 | KEGG: 00061+4.2.…	GO:0008152:metabolic process | GO:0055114:oxidation-reduction process | GO:0006633:fatty acid biosynthetic process	GO:0003824:catalytic activity | GO:0004312:fatty acid synthase activity | GO:0004318:enoyl-[acyl-carrier-protein] reductase (NADH) activity	GO:0005835:fatty acid synthase complex
Pirrh_P00055	2312	LIFIFKRIFDNMETHEVYDFLNTVTKGSNSFPLTNEQIRSIYNFLNEKLIGKKEYKDFLFINNPTAYRKKTKIDDDEIKNDSENKIEYNSSELGKICGYSFKPGDTVYRCCDCAFDSTCVLCSRCFNASNHQGHNIKFYITKNGGGCCDCGDEEAFVVDINCKYHNVKNEINDNLKPLPEPLKRSLKSVISQCIQFIVDVLNKSPFDISVPDKEELIRKEETDSGDKLYDCLLWNDEHHSFDIVIKILKEATDCTDERAEMISKNIDSHGRGCLCITEDVKKLQKMSKIINSVKLRTTIRLLSETLKEEVVAYLVVYFSKLLKVVPGIISINDEKYESVKDVIRDLINHELFRKIEDPSKYECPKFINKNDLTVIDLLFYYDTKIWKSTRILIKELYIN…	#N/A				NO		PF02207 - PF02617	sp|O13731|UBR11_SCHPO E3 ubiquitin-protein ligase ubr11 OS=Schizosaccharomyces	2e-36	33	0.099481	0.119396	4	OG0000536	hypothetical protein BATDEDRAFT_21290 [Batrachochytrium dendrobatidis JAM81]			gi|575471906|ref|XP_006675246.1|	hypothetical protein BATDEDRAFT_21290 [Batrachochytrium dendrobatidis JAM81]	2e-137	43.69	63.2	67.5	0.544787		IPR013083:Zinc finger, RING/FYVE/PHD-type | IPR036390:Winged helix DNA-binding domain superfamily | IPR003126:Zinc finger, UBR-type | IPR003769:Adaptor protein ClpS, core | IPR014719:Ribosomal protein L7/L12, C-terminal/adaptor protein ClpS-like	CDD:cd16482:RING-H2_UBR1_like | PANTHER:PTHR21497 | PANTHER:PTHR21497:SF24	2065..2086 | 1134..1162 | 2113..2133	1217..1251 | 1733..1753 | 1129..1149		Reactome: R-HSA-983168	GO:0030163:protein catabolic process	GO:0008270:zinc ion binding
Pirrh_P00056	2300	MNTIKKVRKNNKIQQGNGAIVKKSKRGRKPKSLTSPVTPLTSPLRRSSRSRLRRSNEVITIDLDDSDSETENVNNNTVNTKRRHIDNTPIRTNNVNKEQSPTEIDVENVQELSNNISTPKISSNINELDKPLTSRQIVPSPSIKNNTNSTSSVYNKPSSNSLNLKYKQPKKNKIKNDKVTTPSAKTKGKQPESIDSPLLNTDTPELTTTTTTTIKNLNNANDTKTPSKISSSPLTIESSITSNDSYNLSNPLNKSFVNKWDIKQPKSLLKLKYNESSINTSLKNSSLIPTSSNEVDSKSKHATTVNDSLSSEIYNQINVLLQDDSSIILKNNDTMDICENISMSNNANSENEDKTNMFIVTNNIGASFNNYKFKTKGKKLAFYCYNNKKYIVNNSNSAI…	#N/A				NO		#N/A	No hits					1	OG0002714										0.868296		IPR036236:Zinc finger C2H2 superfamily | IPR013087:Zinc finger C2H2-type	Gene3D:G3DSA:3.30.160.60	1704..1918 | 1948..1973 | 2083..2127 | 645..761 | 133..205 | 82..101 | 1131..1210 | 465..484 | 495..632 | 1..53 | 1445..1484 | 824..856 | 1076..1103 | 1982..2001	2277..2299 | 1413..1464 | 1828..1858 | 1802..1822				GO:0003676:nucleic acid binding
Pirrh_P00057	2286	MATSVKKSLDSTGPSPVRDFIINSNGHTLITKILIANNGIAAVKEIRSVRQWAYSEFGDERAIEFVVMATVEDLKANAEYIRMADQYVEVPGGSNNNNYANVDLIVEIAERTGVHAVWAGWGHASENPKLVDALNKVNIVFIGPTSNAMRTLGDKISSTIVAQTANVPCIAWSGDGLTVDAKEGELITSIDDELYQKATVHNAQEGLEVAKRIGFPVMIKASEGGGGKGIRMVESPEHFESCFVQVQREVAGSPIFVMRMADRSRHLEVQLLADQYGNAISLFGRDCSIQRRHQKIIEEAPIKAASPNMIEIMEKGAVRLAKLVGYQSAGTVEYLYDTEEKKAYFLELNPRLQVEHPTTEMVSGVNLPAAQLQVAMGIPLSCIKDIRILYGLNAGTSDI…	#N/A				NO		PF00289 - PF02786 - PF02785 - PF00364 - PF08326 - PF01039	sp|P78820|ACAC_SCHPO Acetyl-CoA carboxylase OS=Schizosaccharomyces		48	0.9965	0.978947	4	OG0002721	acetyl-CoA carboxylase [Microbotryum violaceum p1A1 Lamole]			gi|634350339|gb|KDE05599.1|	acetyl-CoA carboxylase [Microbotryum violaceum p1A1 Lamole]		66.65	98.9	96.5	0.94224	BUSCOfEOG74J9H5	IPR011053:Single hybrid motif | IPR011764:Biotin carboxylation domain | IPR005479:Carbamoyl-phosphate synthetase large subunit-like, ATP-binding domain | IPR001882:Biotin-binding site | IPR016185:Pre-ATP-grasp domain superfamily | IPR011763:Acetyl-coenzyme A carboxyltransferase, C-terminal | IPR005481:Biotin carboxylase-like, N-terminal domain | IPR000089:Biotin/lipoyl attachment | IPR013537:Acet…	PANTHER:PTHR18866:SF6 | SUPERFAMILY:SSF56059 | Gene3D:G3DSA:2.40.460.10 | Gene3D:G3DSA:3.90.226.10 | CDD:cd06850:biotinyl_domain | Gene3D:G3DSA:3.90.1770.10 | PANTHER:PTHR18866 | Gene3D:G3DSA:3.40.50.20 | Gene3D:G3DSA:3.30.470.20 | Gene3D:G3DSA:2.40.50.100		836..856 | 2090..2124 | 997..1017		MetaCyc: PWY-5744 | MetaCyc: PWY-5743 | Reactome: R-HSA-3371599 | MetaCyc: PWY-7388 | Reactome: R-HSA-196780 | KEGG: 00640+6.4.1.2 | KEGG: 00620+6.4.1.2 | Reactome: R-HSA-2426168 | MetaCyc: PWY-5789 | Reactome: R-HSA-200425 | KEGG: 00061+6.4.1.2 | Reactome: R-HSA-163765 | KEGG: 00254+6.4.1.2 | KEGG: 00720+6.4.1.2 | MetaCyc: PWY-6679	GO:0006633:fatty acid biosynthetic process	GO:0003824:catalytic activity | GO:0005524:ATP binding | GO:0003989:acetyl-CoA carboxylase activity | GO:0004075:biotin carboxylase activity | GO:0016874:ligase activity | GO:0046872:metal ion binding
Pirrh_P00058	2278	MGAEEDNWSAKNYTWIVDKEEGYVAARIISQEGDNFVVELDNNEKRTVHSNDLQKMNPPKFDKVEDMADLTHLNEASVVHNLRLRYHSNLIYTYSGLFLVAVNPYFKIPIYTDQVIQSYKGKKRSEMPPHIYATSDMAYLDMLQDHENQSILITGESGAGKTENTKKVIQYLAAIAGGHGKDKKGNLEDQILRANPILESFGNAQTVRNNNSSRFGKFIRIEFNASGQIGGANIKKYLFEKSRVTHQTSKERNYHVFYQLLKGASADLKKNLLLDGSLNDYEFVKNSNKNIDDVDDAADFKDLCESMRVMGIDDEQQKNFFGVVATVLHLGNIKPVNDRQDQAQLPDTSAAEKVCHLLGINVDEFTRGLLKPKIKAGRDWVTQSKNQEQVIYSIEALAR…	#N/A				NO		PF02736 - PF00063 - PF01576	sp|P24733|MYS_ARGIR Myosin heavy chain, striated muscle OS=Argopecten		39	0.811677	0.96646	2	OG0000884	hypothetical protein MVEG_07901 [Mortierella verticillata NRRL 6337]			gi|672820902|gb|KFH65798.1|	hypothetical protein MVEG_07901 [Mortierella verticillata NRRL 6337]		68.97	99.4	98.6	0.938878		IPR027417:P-loop containing nucleoside triphosphate hydrolase | IPR004009:Myosin, N-terminal, SH3-like | IPR008989:Myosin S1 fragment, N-terminal | IPR000048:IQ motif, EF-hand binding site | IPR002928:Myosin tail | IPR001609:Myosin head, motor domain	Gene3D:G3DSA:1.20.5.340 | Gene3D:G3DSA:4.10.270.10 | SUPERFAMILY:SSF90257 | PANTHER:PTHR13140:SF574 | Gene3D:G3DSA:1.20.5.320 | PANTHER:PTHR13140 | Gene3D:G3DSA:1.20.120.330 | CDD:cd01377:MYSc_class_II	1678..1715 | 1582..1602	1560..1720 | 1135..1334 | 2156..2278 | 1938..2123 | 2127..2154 | 1336..1475 | 1528..1548 | 806..1113 | 1482..1523 | 1755..1933 | 1723..1747				GO:0051015:actin filament binding | GO:0005524:ATP binding | GO:0003774:motor activity | GO:0005515:protein binding	GO:0016459:myosin complex
Pirrh_P00059	2275	ENENENKIDPSDEEIFRELDLNKYKEHYKKLLDALIINKTNSVSLTSRNPAYNPYHPLLIHANNVKGTNIITVLGAPYKEKKIDNFKLEDEENNDFKDCNISVNNMEKSSMTCAISYSYNIQNTVSISTSKGVTYHTGYGYNYGEGDVITDEIGASLEVARALSKGNSVSYNKSDGGSASLENIHTIIKTNSTSSTDSNDSTHTDTHEDSYTYTVSEENSHSRSDGGEIVDETNWSDYSETSNTNEYTRMDINDYKKAIEAVNKINKGKRGYNIRHPIHKNNYDNDGKDKLKKLSNKFMKRAGTKTPGNNKVNQSGDVESSVKSKKGYGVMNLLKDVGEGCLAGGAAGAVVGSTVAPGGGTIAGSLIGCAGTAVMNVIDGIVTHYDADSQMEQEYKIAQ…	#N/A				NO		#N/A	No hits					4	OG0000093										0.904963		IPR000772:Ricin B, lectin domain | IPR001480:Bulb-type lectin domain | IPR036426:Bulb-type lectin domain superfamily	PANTHER:PTHR22802 | PANTHER:PTHR22802:SF266 | Gene3D:G3DSA:2.170.15.10	535..557 | 301..320 | 191..242 | 886..948	419..443 | 452..472 | 480..525
Pirrh_P00060	2250	SEKKKSEIDSSYTFDGLSIFDEDKIMIWSSNKNSGGVSVDERVTNGFYLPQFYGYPFLDGNITSKIRKVYGNDVHVTRKSYKMIKSNYLMFDGCREENVIKQGYGIASKNGRFRLILQETGNLIFKDNLVTIWESRTANVWYGQAPYTLHLHTDGTLQILDKNGYIIFRTYSKTIWTEEDYKEYEKNIQNDVLGNNGDDNDFIEMGDDLIDEEEEIDDVDNESPSESGDSHAMPTVDTETTNFRLEVLNSGTFRIMNNKGEEIWNMWANMHMNKILTYTEINYGPICNYDYRPSVIHYLDSSDSLLNRLYVGQRLVNILKVSYVDLNNENNNKVSYKSTANLYLSGAYIYYEDFYRDTYKIMNPITDYNPRIVEGRLSDEGVFTVHDAVNNTLFTTGIK…	#N/A				NO		#N/A	No hits					1	OG0008104										0.140692		IPR036426:Bulb-type lectin domain superfamily		619..640 | 216..236
Pirrh_P00061	2248	MPSANFKNDSVPHPPVHAIIEENPVIGTLYLKDNTALQGISFGAERSIAGECVFQTGMVGYPESLTDPSYRGQILVLTFPLVGNYGVPSRDEVEEELNNLPKYFESSQIHIAGLIIGQYSLDYSHYLAKSSLSDWLKENNVPALYGIDTRALTKKIRTQGVLLGKILFPKSIVGDNQQFVDPNAPNWLKELDDVEWHDPNSRNLVAEVSTKEIQYYKADPSVAVKGPDGKTIQILVIDVGMKNNQIRCFVKRGVDIKVVPWDYDFLKDDDYDAVFVSNGPGDPSSLKITIEHLRAQIKRENKPMFGICLGHQLISLAAGATTRKMKFGNRGHNIPCTDMKTGRCFITSQNHGYAVDAQSLPEGWKEYFVNANDASNEGIYHETLPYFSVQFHPEATPGP…	#N/A				NO		PF00988 - PF00117 - PF02786 - PF02787 - PF02786 - PF02142 - PF02729 - PF00185	sp|O93937|PYR1_EMENI Protein pyrABCN OS=Emericella nidulans (strain		60	0.992438	0.97978	4	OG0001402	hypothetical protein GLOINDRAFT_346478 [Rhizophagus irregularis DAOM 181602]			gi|552930826|gb|ESA14528.1|	hypothetical protein GLOINDRAFT_346478 [Rhizophagus irregularis DAOM 181602]		80.07	99.4	97.4	0.592229		IPR017926:Glutamine amidotransferase | IPR002474:Carbamoyl-phosphate synthase small subunit, N-terminal domain | IPR005479:Carbamoyl-phosphate synthetase large subunit-like, ATP-binding domain | IPR016185:Pre-ATP-grasp domain superfamily | IPR006132:Aspartate/ornithine carbamoyltransferase, carbamoyl-P binding | IPR005483:Carbamoyl-phosphate synthase large subunit, CPSase domain | IPR006274:Carba…	PANTHER:PTHR11405:SF5 | CDD:cd01423:MGS_CPS_I_III | SUPERFAMILY:SSF56059 | Gene3D:G3DSA:3.20.20.140 | PRINTS:PR00099:Carbamoyl-phosphate synthase protein GATase domain signature | Gene3D:G3DSA:3.40.50.20 | PANTHER:PTHR11405 | Gene3D:G3DSA:3.30.470.20	1865..1913			MetaCyc: PWY-7791 | KEGG: 00240+2.1.3.2 | KEGG: 00240+6.3.5.5 | KEGG: 00250+6.3.5.5 | MetaCyc: PWY-7790 | KEGG: 00250+2.1.3.2 | Reactome: R-HSA-500753 | MetaCyc: PWY-5154 | MetaCyc: PWY-7400 | MetaCyc: PWY-5686	GO:0006541:glutamine metabolic process | GO:0006520:cellular amino acid metabolic process | GO:0006207:'de novo' pyrimidine nucleobase biosynthetic process | GO:0006807:nitrogen compound metabolic process	GO:0003824:catalytic activity | GO:0005524:ATP binding | GO:0016810:hydrolase activity, acting on carbon-nitrogen (but not peptide) bonds | GO:0016743:carboxyl- or carbamoyltransferase activity | GO:0016597:amino acid binding | GO:0004070:aspartate carbamoyltransferase activity | GO:0004088:carbamoyl-phosphate synthase (glutamine-hydrolyzing) activity | GO:0046872:metal ion binding
Pirrh_P00062	2247	IFLDIKSIIKYKMINIIYSQLQNFVPNLKKLEDIQTANETVVSLGLEAKDFSAFQNQICQVAGIAPTSAIDLSPFFQQSSLELLSQLLKTMKQMVQKPGVNPEYQNQVQIAVVGIALRLPGGINTVDKYWNSLVNGRFCITPTGTNRHLHHYMTHEENLKPGEHYIFKYGRYDSTPDAAPITDFDPMFFNMNPSEAAALDPKFRWVLETTYEAFQDAGIDPDTLSGTHTNVYTAPGQVDEMNRYAIISSDTGFSVLNGMSMHSCAAASLPGRISFMYNLLGAAHTVDTACSSGLVATHDAVKDLNLGETDLAIVNAAHCPFMSSGFSLLSVAQMVSRNCRCAAYDEAADGYVPGEGCVTVILKRKDDAIRDHNKIYGLINATAVGQSGSRASMSAPTVI…	#N/A				NO		PF00109 - PF02801 - PF00698 - PF14765 - PF08659 - PF00550	sp|Q03132|ERYA2_SACER 6-deoxyerythronolide-B synthase EryA2,	8e-124	32	0.433467	0.262966	4	OG0001909	short-chain dehydrogenase [Anabaena variabilis]			gi|499639943|ref|WP_011320677.1|	short-chain dehydrogenase [Anabaena variabilis]		47.03	83.5	97.6	0.921413		IPR014030:Beta-ketoacyl synthase, N-terminal | IPR020841:Polyketide synthase, beta-ketoacyl synthase domain | IPR006162:Phosphopantetheine attachment site | IPR016039:Thiolase-like | IPR016035:Acyl transferase/acyl hydrolase/lysophospholipase | IPR014031:Beta-ketoacyl synthase, C-terminal | IPR029058:Alpha/Beta hydrolase fold | IPR013968:Polyketide synthase, ketoreductase domain | IPR020806:Polyk…	Gene3D:G3DSA:3.40.50.720 | PANTHER:PTHR43775 | CDD:cd00833:PKS | Gene3D:G3DSA:3.40.366.10 | SMART:SM00822:This enzymatic domain is part of bacterial polyketide synthases and catalyses the first step in the reductive modification of the beta-carbonyl centres in the growing polyketide chain. It uses NADPH to reduce the keto group to a hydroxy group.	1951..1972	1952..1986		Reactome: R-HSA-75105 | Reactome: R-HSA-2426168 | Reactome: R-HSA-199220 | Reactome: R-HSA-163765	GO:0008152:metabolic process	GO:0003824:catalytic activity | GO:0031177:phosphopantetheine binding
Pirrh_P00063	2237	MDTEDTEVIILPEEEEVENSTSKQINMDELLNNINEKLSLDDTAKQTVLELFSEKPEFIEFLKIIDHQLDDKIEDEKLVENLKQYNEELKSQKVELEINFEQKSHNFEKRNEELLIEANKIKELAEEVKKENLAKDDKFAELKQNFNDVQTKLVKAKQDMITIKANNERTEAEKRNLLSVIDKKTKEIENANDEYEKLLNTLHKTKDELYEVNKQLSTLQNNETSARFNEQKYKQEYEILKKQNDWQNKQITKKNEEFRQYKEQKDNDIKKIQDNYDTINSERERLDKDYNSLQKQYEQQKEKINDLIIKYNESENKLILSESRFKNELDSQIKLVDMYKNRSEMLKNKLKESKGLVSQIESVYKNKLEKLQKEYEECENEKQKLLLQIKESQVGNPVN…	#N/A				NO		PF07926	sp|F6ZDS4|TPR_MOUSE Nucleoprotein TPR OS=Mus musculus GN=Tpr	6e-86	26	0.607063	0.562731	3	OG0001127	hypothetical protein SERLA73DRAFT_169454 [Serpula lacrymans var. lacrymans S7.3]			gi|336370159|gb|EGN98500.1|	hypothetical protein SERLA73DRAFT_169454 [Serpula lacrymans var. lacrymans S7.3]	2e-117	51.02	57.9	67.3	0.690364		IPR012929:Nucleoprotein TPR/MLP1	Gene3D:G3DSA:1.20.5.340 | PANTHER:PTHR18898 | Gene3D:G3DSA:1.10.287.620 | Gene3D:G3DSA:1.20.5.170 | Gene3D:G3DSA:1.20.1170.10 | Gene3D:G3DSA:1.20.120.330	2060..2091 | 1923..2015 | 2126..2237 | 927..955 | 1497..1906	688..722 | 475..544 | 1013..1072 | 111..222 | 1381..1408 | 1115..1142 | 946..987 | 1219..1260 | 839..933 | 574..608 | 1419..1471 | 758..823 | 72..106 | 1154..1198 | 1084..1104 | 361..388 | 262..317 | 614..641 | 1303..1372		Reactome: R-HSA-159230 | Reactome: R-HSA-180746 | Reactome: R-HSA-168276 | Reactome: R-HSA-3371453 | Reactome: R-HSA-4570464 | Reactome: R-HSA-191859 | Reactome: R-HSA-170822 | Reactome: R-HSA-159227 | Reactome: R-HSA-159236 | Reactome: R-HSA-3108214 | Reactome: R-HSA-159231 | Reactome: R-HSA-168271 | Reactome: R-HSA-165054 | Reactome: R-HSA-5578749 | Reactome: R-HSA-168325 | Reactome: R-HSA-1169…	GO:0006606:protein import into nucleus
Pirrh_P00064	2235	MAENIQKQTQYQYTANSNLVLQADRSSLPRRNQEPSGEPESLWGKINPKDFGDRAQRTFNEEKEKRDKRKKEREEKRKQKGYNTLERPKKKKKESLFMGHEDILSATDNFEGLSYQPKTKETQQAYEFLLSFIQKNLGDIQQDVLRDATDEVISILKDSNLKDFDKKKSVEEIIGELSSDQFARLVNLGKQITDYNQDQNENVNDEDGMARDTAIDEEYGVAVVFDDDEDVQDDEDEIRDDDSDEEEEGQETTTDMFLKSATNNDESEHEGDSEDDDFTTVIHTDSKLSFNNVGNNEPEAVQPHDVDAFWLQRKISQYYHDAHAAQEKTSATFDILSSAANPRDCENELMNLYDYNHFELVKLLTRNRDVIVWCTKLARATPVERIGIEKEMTDNGKEY…	#N/A				NO		PF00270 - PF00271 - PF02889 - PF00270 - PF02889	sp|O75643|U520_HUMAN U5 small nuclear ribonucleoprotein 200 kDa		57	0.992841	1	4	OG0001910	sec63-domain-containing protein [Lichtheimia corymbifera JMRC:FSU:9682]			gi|661186086|emb|CDH51448.1|	sec63-domain-containing protein [Lichtheimia corymbifera JMRC:FSU:9682]		80.57	99.5	100	0.957561		IPR027417:P-loop containing nucleoside triphosphate hydrolase | IPR014001:Helicase superfamily 1/2, ATP-binding domain | IPR036390:Winged helix DNA-binding domain superfamily | IPR003593:AAA+ ATPase domain | IPR014756:Immunoglobulin E-set | IPR011545:DEAD/DEAH box helicase domain | IPR004179:Sec63 domain | IPR001650:Helicase, C-terminal | IPR035892:C2 domain superfamily	PIRSF:PIRSF039073 | Gene3D:G3DSA:1.10.3380.10 | SUPERFAMILY:SSF158702 | PANTHER:PTHR24075 | PANTHER:PTHR24075:SF5 | Gene3D:G3DSA:3.40.50.300 | Gene3D:G3DSA:1.10.150.20 | CDD:cd00046:DEXDc	2209..2235 | 2095..2125 | 1..93 | 225..277 | 424..452	59..79				GO:0005524:ATP binding | GO:0003676:nucleic acid binding
Pirrh_P00065	2236	MTKNLFYLSIVLFVTIITFGNGANKCTEGEDGFMYCEDISSQGQAFLKKRNEDDIPKPILQKRDSSFVCLNGENDDIYDIVSGFTVFAFDKIKSQSFSLNGRLAAKNSIEVDSFSINPEGDDDCSKNKYQYSVFTDKFLMGNWGGSIKGGIHYGSVMQSPQYIKDNIKNKNCKISNDSSENIDFDAIKERMIEISNQLSELNANSEVQNLNPNLQIVLEKDVKEYIIDADENTFNPNIGYAFNIVNNVKLDPKDVSIIINFKGKSIKFGNASYSLNGFENRIVWNMPEVKTLTISSGAIKGLFIAPKAEVNFTSGNFGGNLICDSINSGSAYISSSKFTGCIPNINAMKKTFEPEDKDTAPVVDTPKVETPEVVNYRNETVCSDEVIENKEINSDIVFI…	#N/A				YES	Cleavagege site between pos. 22 and 23	PF13519 - PF13519 - PF00092 - PF13519	No hits					3	OG0000604										0.167006		IPR026588:Choice-of-anchor A domain | IPR036465:von Willebrand factor A-like domain superfamily | IPR002035:von Willebrand factor, type A	PANTHER:PTHR11339 | CDD:cd00198:vWFA | PANTHER:PTHR11339:SF360	1704..1723 | 2108..2134 | 2146..2236 | 1192..1297	184..204 | 410..430 | 825..845 | 1340..1360	5..24
Pirrh_P00066	2231	MLPIPPRENLSSKCADSILYKDQRYIAYGSSNKVFIYDSNFNYIQKLTINGYQEKVNTLAFSENAKLAVGSEASIIIYIPNEEGSNGIQWVMQEIIPYSNVKCLDWNDNNNEEMLLAGSKKLSLWRNRTCKPPKSEISKDLTNLSETNELETSSLTTTSLSVQENIKTNEKIYELVWEEESASEISLVSFSPDGTFFATLTDYDSLVKIWFSRNVVDSDYSSISSEESTYRYDFLYLSHPRSVVSFDWRKTVEKNSKKNNNILLTMCRDNICRLWAQSNDENNNYKFFMCKMIEPFCLPPSLNHSPVSEPKISYVHWIDNREIHRAVYSSSTIENRKFQKKWLLKTNEINNKNQKELKDIIKDNQDMLFHVSPDGTVVIWGVQNLNAYPISIPHLVVLI…	#N/A				NO		PF12234	sp|Q9Y817|RAV1_SCHPO Regulator of V-ATPase in vacuolar membrane	4e-70	24	0.525325	0.880493	4	OG0001908	Rav1p [Rhizophagus irregularis DAOM 197198w]			gi|595454789|gb|EXX61104.1|	Rav1p [Rhizophagus irregularis DAOM 197198w]	3e-175	51.66	60.7	90.3	0.933161	BUSCOfEOG7JHMDP	IPR036322:WD40-repeat-containing domain superfamily | IPR022033:RAVE complex protein Rav1 C-terminal | IPR015943:WD40/YVTN repeat-like-containing domain superfamily | IPR017986:WD40-repeat-containing domain | IPR001680:WD40 repeat	PANTHER:PTHR13950	1898..1917					GO:0005515:protein binding
Pirrh_P00067	2231	MTGKQVNSRSHSEKQPIGKNEPYGIGTKSKSTSEVSSSSNSKGVIRRSKALYVSSTMPLKSQVQSQSFSQDNFNGSSITANNTVTGIYNYDTNNSYNWDDVSSNAKNNFMSLDRHMNLPNYNQVMSPPATPTYKTQSLGPNAIPPYSTGSLGRNVSSPNPYPVNSVPITIAQTNNTNITNSSICVSPKVLATSPNVLATSPSYLVISSAMEASPVLSPTNNYSIIEDGNGRRLSNPPQPGAIQINNGNYNIVEDGNGRRLSNPAQPGAIQITNGNFYIQNAYPSSPSNIIYGSPVTSSPSSPPQNVMYSLPRNFNSNQNITLSQSPSNIGGVPLFNSTKGQPNQRYSLPVPNNTYSMINQSFLTKSNSAIDYNRNTNNPMRHSSQHRIHQHNTLSLSES…	#N/A				NO		PF08632	No hits					4	OG0000534										0.67128		IPR013941:Protein Zds1, C-terminal		1440..1494 | 380..450 | 1..44 | 492..563 | 2038..2057 | 2208..2231 | 769..801 | 1563..1730 | 682..704 | 957..1198	1966..2038 | 1650..1672 | 1441..1461 | 1418..1438
Pirrh_P00068	2221	MNKQFQKFVDKLKFKVNILINSNTYAFFNIIVIVLSAIALSDGNQKKDRNVLNFIFFNLDKVYSIFFILDFLLNFFVKSFKELFTTFWGLFDVCVLIISIASLFGVLNFTSLRLWLIIKYLDKVPGLEFTNSICSALSKSMKIIKDIGIFALFFFTCTGIFAVSFWNGKMSNYCVDNDGNLLSNNRLCSTNSKFGHHCPANYTCKKVDNPEDAGTISFDNIFIAWLNIFQVLTTEGWSEIYFRVADISSKLSVLFFIFIIICGNWLLLQLIVATVVHSLKCQVNIKRKYNITKSKTFVHDDNPNHNTLKKKLANFINNSWVERIILLITIIDTIFIAMVNSNISGNLSTFIISMEITCTTIFTLEMLIKMYVLGIFGYWKSSFYNIMDGVFTILSIFEM…	#N/A				NO		PF00520 - PF00520 - PF00520 - PF00520	sp|Q28644|SCN9A_RABIT Sodium channel protein type 9 subunit alpha	4e-63	26	0.34534	0.379032	4	OG0000236	hypothetical protein [Paramecium tetraurelia strain d4-2]			gi|145520060|ref|XP_001445891.1|	hypothetical protein [Paramecium tetraurelia strain d4-2]	4e-54	47.43	33.4	42.2	0.896078		IPR005821:Ion transport domain	Gene3D:G3DSA:1.10.287.70 | SUPERFAMILY:SSF81324 | PANTHER:PTHR10037	1763..1785 | 1812..1844 | 577..616 | 2042..2070 | 856..890 | 713..741 | 1716..1740	1759..1799	996..1018 | 1365..1387 | 1164..1186 | 324..343 | 1310..1332 | 356..378 | 147..166 | 1450..1472 | 930..952 | 21..40 | 1281..1303 | 967..989 | 1244..1266 | 391..413 | 1056..1078 | 84..106 | 515..537 | 442..464 | 55..77 | 251..273 | 1110..1132		GO:0055085:transmembrane transport | GO:0006811:ion transport	GO:0005216:ion channel activity	GO:0016020:membrane
Pirrh_P00069	2215	KKKLKKFRKYHNISSGEPSRESLNTDSSQSQTFSIPGTPNVNNNTLSPSSFQINNNVSSATSQDNYSNNVIINNNNKSITSSTTVTDNTTNSNIINNVNQIQNFKTSNSIQNTATPPPMTNNINQTQVFNTINSVQNTATPPPMTNNVNQTQIFDTINSIQNTVTPPPPPPPMASATLTDSSNTSKTYNTAPMTSAESTVTNVSVYPTESTTNSTVVDYSNSYSSHNNYYSTPNTYSYQSNIQSNYYPMDNTGNTYSSNTSVKTEDKKPTETKSSIRAGISGFVGSMFKNIIEAAAPPINPEYLQKYKNSQNSSLNSLNEDDNGMGNNYFVSNNSYSNNNNNDNKDNNEISTNAEVTPEIEPAKNEEPEYMKNISNNPGTSTPLFIQNSNLINGQTPPP…	#N/A				NO		#N/A	No hits					4	OG0000603										0.973147			Gene3D:G3DSA:1.20.5.340 | Gene3D:G3DSA:1.20.5.170 | Gene3D:G3DSA:1.20.120.330	859..895 | 1..46 | 314..350 | 749..797 | 450..606 | 166..190	1994..2028 | 1761..1922 | 1654..1744 | 2063..2083
Pirrh_P00070	2210	KEYIPSTDFNLVTSLCKLYHSFLVNQDINFKLNKKDLKTILAYLFVFCYIWSLGGNLADGYQDSFDTFLKDMLDNVPIAEIHLPQTGNLFNYYIDFKKKTLVSWENIVPNFEYNPDIPYFQMIVPTPDTVKYTYLLKTLLNANYPVLFTGKTGVGKSVTIQDLTSKTCREHGYTQININFSAQTTSSMTQEMIEIKLEKKRKNIFGAPGNSRIILFVDDLNMPKLDTYGSQPPIELLRQYIGSGGFYDREKLTWKIVQDVSVVAACAPPGGGRNAVTPRLIRYFNLLSLPNQSELSLTKIFRSILEGFLKPFSAEINGVCDAIIHSAIEIYDRMCKELLPTPTKSHYTFNLRDLSKVIQGILQVSHKSIETKLDIVKLFCHESARVFQDRLIDDTDRIY…	#N/A				NO		PF12775 - PF12780 - PF12777 - PF12781 - PF03028	sp|Q9C0G6|DYH6_HUMAN Dynein heavy chain 6, axonemal OS=Homo sapiens		54	0.998643	0.530784	2	OG0001838	hypothetical protein BATDEDRAFT_90742 [Batrachochytrium dendrobatidis JAM81]			gi|575483794|ref|XP_006681191.1|	hypothetical protein BATDEDRAFT_90742 [Batrachochytrium dendrobatidis JAM81]		81.58	99.9	48.4	0.856426		IPR027417:P-loop containing nucleoside triphosphate hydrolase | IPR026983:Dynein heavy chain | IPR004273:Dynein heavy chain domain | IPR024317:Dynein heavy chain, AAA module D4 | IPR024743:Dynein heavy chain, coiled coil stalk | IPR026980:Dynein heavy chain 6, axonemal | IPR035706:Dynein heavy chain, ATP-binding dynein motor region D5	Gene3D:G3DSA:3.40.50.300 | Gene3D:G3DSA:1.20.120.330		1256..1290 | 1322..1342 | 955..1020 | 728..755	40..62		GO:0001539:cilium or flagellum-dependent cell motility | GO:0007018:microtubule-based movement	GO:0016887:ATPase activity | GO:0003777:microtubule motor activity	GO:0030286:dynein complex | GO:0005858:axonemal dynein complex
Pirrh_P00071	2206	MDPLGIGDTHLSKKKANNPIFSHTAGQNNSNAPSRKQYHDVNGVSSSSKYAIPISNSNSNANIQNTYDYNNNEMNKNYQPYGNNPNNPNAYKSNGILGKNFLKPSRHNGSPPTQAQSATSHYPKKSLSSSKSLNSSTSNFSGSSSSLYSHMNVNTPNLLQNQHFYASSPNLTTTTMNSSSLNPIQPSRSTHDYGIFSKKKKERPKLPQEQELGATDIIDFSDFSNDPDHVPIECVSLPLANSSSSLSLNKGEFQLTKMKSSWLPPDSWDVKIDEKAESMKDNMQESLGVPGHNEYNNSNQELSLNHSGSVKDTESYQTPEDIYYDSYSNNIKINDDQKNNYIRVFKTDLTFTTVMCYLNSNADYVCKKVAAKFFINDYNKYNLVVIRNKLERVIKPNER…	#N/A				NO		PF00788 - PF13855 - PF13855 - PF00481 - PF00211	sp|P49606|CYAA_USTMA Adenylate cyclase OS=Ustilago maydis (strain	1e-103	29	0.49728	0.376655	4	OG0000477	hypothetical protein GLOINDRAFT_347027 [Rhizophagus irregularis DAOM 181602]			gi|552929405|gb|ESA13256.1|	hypothetical protein GLOINDRAFT_347027 [Rhizophagus irregularis DAOM 181602]		45.65	84.1	80.5	0.48381	BUSCOfEOG7W41M1	IPR029787:Nucleotide cyclase | IPR003591:Leucine-rich repeat, typical subtype | IPR001611:Leucine-rich repeat | IPR001054:Adenylyl cyclase class-3/4/guanylyl cyclase | IPR000159:Ras-associating (RA) domain | IPR032675:Leucine-rich repeat domain superfamily | IPR036457:PPM-type phosphatase domain superfamily | IPR001932:PPM-type phosphatase domain	SMART:SM00365 | CDD:cd07302:CHD | SMART:SM00364 | PANTHER:PTHR45195 | Gene3D:G3DSA:3.10.20.90	1..145 | 170..210 | 284..315	2166..2193 | 1772..1792		KEGG: 04658+3.1.3.16 | KEGG: 04660+3.1.3.16	GO:0007165:signal transduction | GO:0009190:cyclic nucleotide biosynthetic process | GO:0035556:intracellular signal transduction	GO:0003824:catalytic activity | GO:0016849:phosphorus-oxygen lyase activity | GO:0005515:protein binding
Pirrh_P00072	2201	YLLKMSTNLNTYFKNELLALSSETKRKYPKIKEVSEKCIMKLRSINDNDKKSNIELAKVLSQNPDFIEPLQLACETQNNKLSLISLSCIYQLLNYNAVSELAVPAYIKSLLNILNGNTEIQLKILQVLLSIIYKINSLHGEVIYDSLLICFKLQNLKNSNVNNTAAATLRQLVICLFDKVIMEMDDAAEGKVTLNYTPFNNEGKEINLTNYQKDAFVVFQDLCLLISKKKPLVLNINSLQKAVGLELIDSVISTHYPIFQKNKEFTDLLKDCVCPTIVKLLSDKNEFNQTIRLIRVVELIIKQFTELLKTECEIFLTKFLKILEPDQYVVWQRVLIMEVFIDIVNDKELIKTIFKQYDMSENFSDVFQNMIYAFSRLIVSEKPSLISSGSSANLHRTIS…	#N/A				NO		PF16213 - PF12783 - PF16206 - PF16206	sp|Q6GP04|MON2_XENLA Protein MON2 homolog OS=Xenopus laevis GN=mon2	3e-59	27	0.272149	0.399768	3	OG0003832	protein mon2 homolog isoform 5 [Lichtheimia corymbifera JMRC:FSU:9682]			gi|661183765|emb|CDH54014.1|	protein mon2 homolog isoform 5 [Lichtheimia corymbifera JMRC:FSU:9682]		51.59	56.8	67.4	0.931083	BUSCOfEOG7GQZ3Z	IPR032629:Mon2, dimerisation and cyclophilin-binding domain | IPR011989:Armadillo-like helical | IPR032817:Mon2, C-terminal | IPR026829:Protein Mon2-like | IPR032691:Guanine nucleotide exchange factor, N-terminal		1514..1557 | 964..990 | 1429..1461	761..781 | 1386..1406 | 1327..1347 | 1190..1210 | 2071..2091			GO:0015031:protein transport
Pirrh_P00073	2189	NPPQHLIPINKTYNTKNQNTYIKSSNNDINDKLENKNKYYLKAKKPEIFPKKENKTFLGDKNIHQNDLLYLLLNGKKQGKHTLKRINNYVSDESKQDQQMNHFAPIPPIPSSKNSNKRVKIIDEEQEDNEATVEHVDLYNPYSSNISTFMQPSELSKKNSPFKFIEYIKQHPETNEFIYCNIIKPKIAKGQPSYDPYNLEVVEYSNIDRSSHFYTLSAKGATMFDKNNHAEFTSLDQWLREYKLFYKLLKIPFFQRYRLWKIFTQWKSYIFHVKIEQAKKRLSQKLFIVHPILRDALLEVRKEAVEISQKKLLVEIKEKNIELSFFINSQKKWLQKIQVEVMKTWENKIRVIVEDASKRCLEEQGFEVDMDDYKDDDDDNDDDNSKKDENEKGNNKSDG…	#N/A				NO		PF08393 - PF12774 - PF07728	sp|Q9C0G6|DYH6_HUMAN Dynein heavy chain 6, axonemal OS=Homo sapiens		53	0.60667	0.319144	2	OG0001838	hypothetical protein BATDEDRAFT_90742 [Batrachochytrium dendrobatidis JAM81]			gi|575483794|ref|XP_006681191.1|	hypothetical protein BATDEDRAFT_90742 [Batrachochytrium dendrobatidis JAM81]		70.33	92.7	44.3	0.761805		IPR027417:P-loop containing nucleoside triphosphate hydrolase | IPR026983:Dynein heavy chain | IPR035699:Dynein heavy chain, hydrolytic ATP-binding dynein motor region D1 | IPR011704:ATPase, dynein-related, AAA domain | IPR013602:Dynein heavy chain, domain-2 | IPR026980:Dynein heavy chain 6, axonemal	CDD:cd00009:AAA | Gene3D:G3DSA:3.40.50.300	614..635 | 796..857 | 369..449	806..833 | 1025..1045 | 1507..1527 | 602..632			GO:0001539:cilium or flagellum-dependent cell motility | GO:0007018:microtubule-based movement	GO:0005524:ATP binding | GO:0016887:ATPase activity | GO:0003777:microtubule motor activity	GO:0005858:axonemal dynein complex
Pirrh_P00074	2181	MSDYSTKITERTSSRKGFDSLKRPHNIDTRHQSKSSGSLSAGLRSPNSSVTMALQPPNYPPPRSASSFDHSGGSSISSGGHSIYGTIPRKPIPEKRSHNDIYGTISRKPLPDKHSHSAEQIYGTIPRKRATDRERERDRDRDRDRERDRDRERRDRDRDRDRDRDRDRERDRDRERDRERDRDRSHVRDIYGTISRRPKADTNTSSSRSADIYGTISRKPRLSVETKSIQSPQEKLADLLNRDLLLDHNYKTSADKDKKDDTPPVPESMTKLANERGRRRSPSRHRSSSRPRSSSRHRSSSRPRRPDEKRSTSPSSHHSHSHTYKSLPRPSRSGNSVSGDASRIGRSHIRNLSPTSTSLPRPHRHGGNSPHPNDEPSQMNSLSRSHRRERSESEGSQSL…	#N/A				NO		#N/A	No hits					4	OG0001117										0.939179			Gene3D:G3DSA:1.20.5.340 | Gene3D:G3DSA:1.10.287.1060 | Gene3D:G3DSA:1.20.5.50 | PANTHER:PTHR43939 | Gene3D:G3DSA:1.20.5.170 | SUPERFAMILY:SSF57997 | Gene3D:G3DSA:1.20.1170.10 | Gene3D:G3DSA:1.20.120.330	513..583 | 1090..1128 | 1..214 | 250..445	2036..2102 | 1125..1222 | 1928..1962 | 889..975 | 770..797 | 1010..1120 | 1858..1878 | 1516..1550 | 1403..1437 | 1456..1504 | 593..645 | 802..857 | 699..762 | 979..1006 | 1575..1841 | 2115..2177 | 1224..1374 | 657..691
Pirrh_P00075	2178	VKVYIFKMENKDTEIKEFSTSTIVSNNNSNTGKQENVLINRNNETNQEEEINSKIIKEDTNKMNNDNNEMDIDKDNKITGDKNNYNNNKDKLSLHQDTKDNKGVRTIIQEELTTPLDIKKLEYVCRPNSQEFENPLKYIETLNLKLKENGACKIIPPISWKPTKLENFKECQFEAQNKFFSKEKKEYCKSYNEKLLQYHEHNGYKVPQIDKKPVDFERIKIEIAKRNGYPTVCKEKKWSEIGRAMNTGDKPTSSVSSTIKQAYVRWILPYEYYLRNKDEVIDQSVCYICNDTIIENTEFLKCNCCEHFYHFDCIAKEESESIKNNSNSSSTNDNGLNSPLLSNSVVNSQTIKNWICSKCYEMTSLPSFYEFSKKDQEEKDKIKRQFNVDSFENYANKFK…	#N/A				NO		PF02375 - PF01388 - PF02373 - PF02928 - PF08429 - PF00628 - PF00628	sp|P41229|KDM5C_HUMAN Lysine-specific demethylase 5C OS=Homo	3e-45	24	0.290174	0.405769	2	OG0002960	hypothetical protein MVEG_07706 [Mortierella verticillata NRRL 6337]			gi|672822288|gb|KFH67183.1|	hypothetical protein MVEG_07706 [Mortierella verticillata NRRL 6337]	3e-78	51.99	28.1	41.5	0.920315	BUSCOfEOG79SF6H	IPR013083:Zinc finger, RING/FYVE/PHD-type | IPR019787:Zinc finger, PHD-finger | IPR036431:ARID DNA-binding domain superfamily | IPR011011:Zinc finger, FYVE/PHD-type | IPR001606:ARID DNA-binding domain | IPR004198:Zinc finger, C5HC2-type | IPR013637:Lysine-specific demethylase-like domain | IPR001965:Zinc finger, PHD-type | IPR019786:Zinc finger, PHD-type, conserved site | IPR003349:JmjN domain | …	PANTHER:PTHR10694 | Gene3D:G3DSA:1.10.601.10 | SUPERFAMILY:SSF51197 | CDD:cd15518:PHD_Ecm5p_Lid2p_like | PANTHER:PTHR10694:SF8 | SMART:SM01014	1236..1269 | 1819..2114 | 1162..1224 | 1505..1534 | 2152..2178 | 61..95 | 409..521 | 1693..1753	484..504 | 431..451 | 1188..1208 | 1988..2086 | 884..904 | 1210..1230 | 1684..1711 | 1400..1420		Reactome: R-HSA-3214842	GO:0055114:oxidation-reduction process	GO:0003677:DNA binding | GO:0016706:oxidoreductase activity, acting on paired donors, with incorporation or reduction of molecular oxygen, 2-oxoglutarate as one donor, and incorporation of one atom each of oxygen into both donors
Pirrh_P00076	2174	NNNNNNNSVNVNNEENDNKVYNKYLENDIYQNKQPSIEVENVEAEGTFLLPGGNEILKLNSENQLNVYSNMTQAFQEPSDFFSHIEDNDNQKSFRPPKERSDIFDKGFLNFNFENDNQKILKKLTVELVDTYKLCNDEYQYNVEANPRRVLTQPSIPAHNNGNDNENYDYILYINDIIGEKDRQYLVIDLFGKGTFGQVVKCKNLQTGEYVALKVIKNKPAYLNQSKIEVSILDMLNNYYDKNNEHHIVRVTDSFMFKNHLCIVFEELNKNLYEVLKQQNYYGLSTQLNCIYISQILDCLSLLSKARVIHCDLKPENILIDNKNPQFIKVIDFGSACYGNHLGGSYIQSRFYRSIEVLLGYPYTNAIDMWSLGCITAELFIGLPLFPGTSEYEQIQLIV…	#N/A				NO		PF00069	sp|Q9P6P3|PPK15_SCHPO Serine/threonine-protein kinase ppk15 OS=Schizosaccharomyces	7e-131	51	0.187672	0.769663	4	OG0000799	related to YAK1-ser/thr protein kinase [Piriformospora indica DSM 11827]			gi|353236336|emb|CCA68333.1|	related to YAK1-ser/thr protein kinase [Piriformospora indica DSM 11827]	5e-141	70.94	19.6	44.7	0.389612		IPR008271:Serine/threonine-protein kinase, active site | IPR011009:Protein kinase-like domain superfamily | IPR000719:Protein kinase domain	PANTHER:PTHR24058 | PANTHER:PTHR24058:SF17 | Gene3D:G3DSA:1.10.510.10 | Gene3D:G3DSA:3.30.200.20	976..1003 | 709..733 | 1581..1633 | 1862..1901 | 1342..1377 | 1151..1173 | 1459..1509 | 532..586 | 2003..2032 | 2060..2162 | 1938..1976 | 659..697 | 851..878	655..675			GO:0006468:protein phosphorylation	GO:0004672:protein kinase activity | GO:0005524:ATP binding
Pirrh_P00077	2154	MAATFQADFSSFNSKPKPPAPTVTPATVSSSENYRFDEQKLRKLDSVEKQELYVFQWLSSLEKELKKGDKNAIANEQDKLEKVLLKFLSSTTPKPSRPTRKLIARCYNLIFTYGSQRKIFDTIVAIQQLLKNVVDNSNKLAVIHCLGAITEVHGKNVMSLFSETVISLVKLMKQSTDVHIRHEILDSLCRGLKGAGRALAESTAKDIFKLCKHGFSDKSLVIRADSGYCLQALYDYTIYPKPSYQSDYESLIILMIKGMDKSNFKVRQSLSSTVAYLLVTFLQSPIPKKKSSSQPAPPSYPVVDEALSILYNAFIKYSSREVLTGIIECYASFYQKMGIQWIEDNYALILNHTLSLLKNTKSDQNSSLIVSEYCKYLLRNVIGKILSEGAQNNAVKIIV…	#N/A				NO		#N/A	sp|A1A5F2|HTR5B_XENTR HEAT repeat-containing protein 5B OS=Xenopus	1e-164	28	0.719591	0.731969	4	OG0001911	hypothetical protein BATDEDRAFT_34806 [Batrachochytrium dendrobatidis JAM81]			gi|575477432|ref|XP_006678010.1|	hypothetical protein BATDEDRAFT_34806 [Batrachochytrium dendrobatidis JAM81]		53.18	98.8	98.8	0.943118	BUSCOfEOG7SN8MQ	IPR011989:Armadillo-like helical | IPR016024:Armadillo-type fold	PANTHER:PTHR21663:SF0 | PANTHER:PTHR21663	1..29 | 2131..2154					GO:0005488:binding
Pirrh_P00078	2140	SKNKMSLFTSLGKYKYIIEQYKESQNYSPLDTLKDLLCNGDNYDSTKQHNTLKELVKRINKRSNEIFKNDKNSNETLIQYNELIKPIGQFTSTAFYNCNEDEPIKKLIPVINACYQKSISYKSQGNDLILQQFSNEYSKFINKHKNALEKEANTEQDVCDKLNEISKSYKLIYNTLEFGLGKDTVEKNLYKTLQLIAESLSTILEQFDVPNDTSSNDKILTLQLSFSMSTCEGLLKTLITLVSRLSSVISPEVKKIMEDNSYKGSCLDLELYKTFVTNLIKICYSHVAVTNCKFLASMTLALFIDAIGSSVMACYQFLYTLFPSIYSKVNNISKVLSSINIPHFIDFGCSEFIEKCDWDSLDFSLLAVARGILTCVRKETLLTNFATTENSSMTLLKDV…	#N/A				NO		PF10350	sp|Q6YHU6|THADA_HUMAN Thyroid adenoma-associated protein OS=Homo	8e-94	28	0.508879	0.548899	4	OG0001416	Trm732p [Rhizophagus irregularis DAOM 197198w]			gi|595500922|gb|EXX78916.1|	Trm732p [Rhizophagus irregularis DAOM 197198w]		49.21	93.2	92.7	0.94092		IPR011989:Armadillo-like helical | IPR016024:Armadillo-type fold | IPR019442:Domain of unknown function DUF2428, death-receptor-like	PANTHER:PTHR14387	443..476	130..165		Reactome: R-HSA-6782315		GO:0005488:binding
Pirrh_P00079	2126	NYFIPVFILKNIRMSTKKPEIIRDLNKSKLHTPTSTNNDLNKLTVSKTRTRSNSTSNNKQNNGKTSITLKKTTVVPTTNPSKGRPRSSSLGQNKSKSKIPNSLTTITSTNKTNTTSSKSSTMTTKSTILNPKSNVKPKSSTTTNSKVKSTISSTSTLKPKVSSTLRTTLTSSSTTIKQKSPTSSSTLKPSSTLKPKVTSLNKKSSSNLKTTTSKNVSTTLKPKTSTNLKSSVSSSTTLKPKTLSTLKNSTVSSSLKPKTSTTLKTSNLSSASSLKSKTSTTLKGKTTSSSTLKAKTTTTTTLKPKISTTLKSKSSTTLKPKISTTLKTKPSSSTIKPKITTTSTIKSKSSTPLTSPTTTNNRIKSTSTTIPKKVKSTTTSSVTTSKVKSTINAINNSVK…	#N/A				NO		PF00621	No hits					4	OG0000912										0.968558		IPR000219:Dbl homology (DH) domain | IPR035899:Dbl homology (DH) domain superfamily	PANTHER:PTHR22826	867..889 | 904..1013 | 311..381 | 1946..2076 | 1077..1112 | 634..672 | 1216..1252 | 694..715 | 28..298 | 405..531 | 1301..1330 | 1805..1880	1204..1227			GO:0035023:regulation of Rho protein signal transduction	GO:0005089:Rho guanyl-nucleotide exchange factor activity
Pirrh_P00080	2100	MTNFKEEEFQSWADVLPKKQALYDPENEKDSCGVGFVVSIKGERTNDILLKGKPLLVNMTHRGAVSADPRDGDGAGVMTGIPYEFFAKEIKDTFNLELPPPGQYACGNLFFNPEEKALQESKEAFEGFASDLGLIVLCWRVVPTDNSMLGPSTLSKEPAILQPFVTLASTSDESSEFDMAFFEKQLYFLRKQTTHALSIKNWFYICSLSNKTIVYKGLFTPVQVYNYYRDLNATNYLTHFALVHSRFSTNTFPSWDRAQPMRWCAHNGEINTLRGNKNWMRAREGVMKSVTFGKKIEDLYPIIEVGGSDSAAFDNVLELLVINGALTMPEAIMLMIPEAISSDIEMEPYKRNFYRWASCLMEPWDGPALFTFSDGRFVGANLDRNGLRPCRYYVTKDDI…	#N/A				NO		PF00310 - PF04898 - PF01645 - PF01493 - PF14691 - PF07992 - PF07992	sp|Q9C102|GLT1_SCHPO Putative glutamate synthase [NADPH] OS=Schizosaccharomyces		63	0.983333	0.975841	2	OG0007601	hypothetical protein GLOINDRAFT_337228 [Rhizophagus irregularis DAOM 181602]			gi|552917641|gb|ESA02667.1|	hypothetical protein GLOINDRAFT_337228 [Rhizophagus irregularis DAOM 181602]		80.07	98.9	98.6	0.94785	BUSCOfEOG7TN012	IPR009051:Alpha-helical ferredoxin | IPR017932:Glutamine amidotransferase type 2 domain | IPR002932:Glutamate synthase domain | IPR036188:FAD/NAD(P)-binding domain superfamily | IPR006982:Glutamate synthase, central-N | IPR006005:Glutamate synthase, NADH/NADPH, small subunit 1 | IPR013785:Aldolase-type TIM barrel | IPR036485:Glutamate synthase, alpha subunit, C-terminal domain superfamily | IPR02…	Gene3D:G3DSA:3.40.50.720 | PANTHER:PTHR11938:SF1 | CDD:cd00713:GltS | PRINTS:PR00419:Adrenodoxin reductase family signature | SUPERFAMILY:SSF51971 | SUPERFAMILY:SSF51395 | PANTHER:PTHR11938		1524..1564		KEGG: 00250+1.4.1.14 | Reactome: R-HSA-73621 | KEGG: 00910+1.4.1.14 | MetaCyc: PWY-6963	GO:0008152:metabolic process | GO:0006537:glutamate biosynthetic process | GO:0055114:oxidation-reduction process | GO:0006807:nitrogen compound metabolic process	GO:0003824:catalytic activity | GO:0005506:iron ion binding | GO:0016638:oxidoreductase activity, acting on the CH-NH2 group of donors | GO:0050660:flavin adenine dinucleotide binding | GO:0016040:glutamate synthase (NADH) activity | GO:0010181:FMN binding | GO:0016639:oxidoreductase activity, acting on the CH-NH2 group of donors, NAD or NADP as acceptor | GO:0015930:glutamate synthase activity |…
Pirrh_P00081	2104	MSSVVVQWLNNEVKLSQHITKESIDTDFRNGYLYGEILKQYGLIDRKMFDSLFYNGNSQEIAIRNYSLLETSLIQKLGLKLKANRVYDIIQGKPGEAAKLLYDIKTYIELKKIDSSSINGKTKLNTFMTGNVIKKPYLQKEHDFFVNRLQGFSKALPTPRSGLEPITEPTEQRSELDVIYRPKSSNTYFSSNHTPKKPAFLNEIKEPPKHTSITQYELNLMRLEREKKRKKIEDQEERNRIIKKEFIENIENFERNLRNNDNSGLKFKNEIENLNLHEKGSNSDYDQSLMSDIDTIKSNRILPDTNNKSDKQMEIDEIKNFLKYQRNMDSNAYMRMIQRKIPSIETSMKQTHDYLNRIHEKKIKEEETNKEKKYRRRKILLSQQRSRKENEKTALDNFL…	#N/A				NO		PF06294	sp|Q2IA00|SPEF2_PIG Sperm flagellar protein 2 OS=Sus scrofa GN=SPEF2	1e-38	44	0.0798479	0.0927152	2	OG0001088	hypothetical protein BATDEDRAFT_24779 [Batrachochytrium dendrobatidis JAM81]			gi|575479256|ref|XP_006678922.1|	hypothetical protein BATDEDRAFT_24779 [Batrachochytrium dendrobatidis JAM81]	5e-161	53.49	53	58.3	0.972582		IPR027417:P-loop containing nucleoside triphosphate hydrolase | IPR010441:CH-like domain in sperm protein | IPR011992:EF-hand domain pair	PANTHER:PTHR14919 | Gene3D:G3DSA:1.10.238.10 | Gene3D:G3DSA:3.40.50.300	1444..1518 | 1120..1231 | 1864..1976 | 932..972 | 594..689	587..607 | 213..263 | 461..492 | 1072..1138
Pirrh_P00082	2102	FKMLRFTDLLRQELSGQSNLFSPKSLKGKGKVVDDNSNIFENNLENTEILKKLGKLVNYWKQNVKYVNDNKDKASTKTVANENLYGKNIKFNVPFNDYLTPKANNENGDNLLENEYINSEEFGMAWLENKCQEHVEMQINEGSEVLFAPKELTQEIIGLLSNNTSEQLENSLVDLLGFGNFELISTLVQNKDKILENINGNGNNNNKPRYGTQFTVTTEEELQRQKMQRKHNKHHTNMTDDMDTNEFNSENLKKNWEKDFKKKNILLEPEYDYSEPQYPNVYSAKSNSRPIFSSYGNQYVLPQGTIRNDDRDYEEIIIPIVQKAPEREDEKLIPISSLDEFSQKAFKGIKTLNRVQSIVFPIAFHTNENMLVAAPTGAGKTNIAMLAVLNTILKYYDPE…	#N/A				NO		PF00270 - PF02889 - PF00270 - PF02889	sp|O60072|MUG81_SCHPO Putative helicase mug81 OS=Schizosaccharomyces		49	0.913416	0.943152	4	OG0002722	hypothetical protein BATDEDRAFT_11676 [Batrachochytrium dendrobatidis JAM81]			gi|575479180|ref|XP_006678884.1|	hypothetical protein BATDEDRAFT_11676 [Batrachochytrium dendrobatidis JAM81]		70.32	91.8	99.3	0.815343		IPR027417:P-loop containing nucleoside triphosphate hydrolase | IPR014001:Helicase superfamily 1/2, ATP-binding domain | IPR036390:Winged helix DNA-binding domain superfamily | IPR003593:AAA+ ATPase domain | IPR014756:Immunoglobulin E-set | IPR011545:DEAD/DEAH box helicase domain | IPR004179:Sec63 domain | IPR001650:Helicase, C-terminal | IPR035892:C2 domain superfamily	PANTHER:PTHR24075:SF6 | PIRSF:PIRSF039073 | Gene3D:G3DSA:1.10.3380.10 | SUPERFAMILY:SSF158702 | PANTHER:PTHR24075 | Gene3D:G3DSA:3.40.50.300 | CDD:cd00046:DEXDc						GO:0005524:ATP binding | GO:0003676:nucleic acid binding
Pirrh_P00083	2099	MVLPAEPVVLAFDIETTKSPLKFPDSSIDLVMMISYMIDGQGFLITNREIVSEDILDFEYTPKPEYEGPFIIFNEKDEAALLNRFFEHIIETKPSVFVTYNGDNFDWPFIEARAKHNGIDMYKEIGFYKDESVGCYRSSYAVHMDCLCWVKRDSYLPVGSHGLKAVTTAKLGYNPMEIDPEDMTRFAIEQPQTLSQYSVSDAVATYYLYMKYVHPFIFSLCNIIPLCPDEVLRKGSGTLCESLLMVQAYLANVIMPNKHVDPPIKMYEGHLLDTETYVGGHVEALEAGVFRSDLPTDFNLDITAIDKLINELDKALKFSIEVEGKQSMDDVLNLEEIREDIYNKLMNLKKNPIRKETPMIYHLDVGAMYPNIILTNRLQPDALVTEKDCASCDFNQSGS…	#N/A				NO		PF03104 - PF00136 - PF08490	sp|Q07864|DPOE1_HUMAN DNA polymerase epsilon catalytic subunit		47	0.925679	0.843395	3	OG0002723	DNA polymerase epsilon subunit 1 [Mortierella verticillata NRRL 6337]			gi|672828681|gb|KFH73570.1|	DNA polymerase epsilon subunit 1 [Mortierella verticillata NRRL 6337]		67.54	99.2	87	0.897757	BUSCOfEOG790G80	IPR006133:DNA-directed DNA polymerase, family B, exonuclease domain | IPR029703:DNA polymerase epsilon catalytic subunit | IPR036397:Ribonuclease H superfamily | IPR023211:DNA polymerase, palm domain superfamily | IPR006134:DNA-directed DNA polymerase, family B, multifunctional domain | IPR006172:DNA-directed DNA polymerase, family B | IPR012337:Ribonuclease H-like superfamily | IPR013697:DNA pol…	CDD:cd05535:POLBc_epsilon | SUPERFAMILY:SSF56672 | CDD:cd05779:DNA_polB_epsilon_exo	1948..1970 | 926..953	331..351		Reactome: R-HSA-68962 | KEGG: 00240+2.7.7.7 | Reactome: R-HSA-5651801 | Reactome: R-HSA-68952 | KEGG: 00230+2.7.7.7 | Reactome: R-HSA-110314 | Reactome: R-HSA-174430 | Reactome: R-HSA-6782210 | Reactome: R-HSA-5696397 | Reactome: R-HSA-6782135 | Reactome: R-HSA-5696400 | Reactome: R-HSA-5685942 | Reactome: R-HSA-5656169	GO:0006260:DNA replication | GO:0006281:DNA repair	GO:0003677:DNA binding | GO:0003887:DNA-directed DNA polymerase activity | GO:0008408:3'-5' exonuclease activity | GO:0000166:nucleotide binding | GO:0003676:nucleic acid binding | GO:0008270:zinc ion binding	GO:0008622:epsilon DNA polymerase complex | GO:0005634:nucleus
Pirrh_P00084	2095	YNPKMSSIASQLQKIRKSKGVEKLQIKYKDSYLFDNKVAADYDLDTIYSIGKSGLESLKQYEKRFANYEKTLFSLTMKNINRAQQTKAENDKLDESITMFLRLLSPHFLDNAAGKALEWLIRRYKINIYNIEGIMECILPYHETPQFLNMISILKLEEGSTWFFLKSLKAPLDRKTLVQRCVKDRAVLQKLYKMVHHSIRNQIKNTTLWITNTLVSIQYLQTLPEIQNDILTFMLPGLIECAKTKKHQDLQLSAYMIICQICNLSNLTMNSLAGLTEVIARYTTPELTSQSLMALIRIFQSQEVITSFPKTTFEYVSKFKQLEEHLDTIAEKYNTEKFVKLFINCLIENANEKQHLSFLFKKLVSSEKIITEDIKAEFCNTLLKQVIALHHENQELSDN…	#N/A				NO		PF12397 - PF08146	sp|Q9GM44|HEAT1_MACFA HEAT repeat-containing protein 1 (Fragment)	6e-142	32	0.445346	0.979123	3	OG0004953	hypothetical protein MVEG_10586 [Mortierella verticillata NRRL 6337]			gi|672818993|gb|KFH63893.1|	hypothetical protein MVEG_10586 [Mortierella verticillata NRRL 6337]		55.13	99.8	100	0.86998	BUSCOfEOG7KM623	IPR011989:Armadillo-like helical | IPR021133:HEAT, type 2 | IPR016024:Armadillo-type fold | IPR022125:U3 small nucleolar RNA-associated protein 10 | IPR012954:BP28, C-terminal domain	PANTHER:PTHR13457		58..78 | 1004..1024 | 1686..1706 | 2064..2084		Reactome: R-HSA-6791226 | Reactome: R-HSA-6790901		GO:0005488:binding
Pirrh_P00085	2089	MKKQPYNNEDLIKQVQNYLNKILLETGSRQKKLKESITATLDILKEDLKLVQEQSSHSTYQEPQSVEENETENNNNDTTNLQEENTEIIEEKQNESIEISKLDDATEISNVTENIEARPIALLGAEKYWEPFKLACDPKNSVKIREIALDALQYLISHRMLTGSTPLDINQESISTPNITSGIIKDIKSPENEESSTPNQSLNESDVPESEPNTPADKNAKHPQYPSPAFLIDEIIHVICSSFSLASGDENVQLKVLKALLTAVTSTSCEVHHVTLLKLIQTCFNIYIFSKNSNNQITAKAVLTQMINLVFSRMERYSFVLSKHIENGTLLKLSKSTPLREVVEQFSDFSKESQPNQVVDQNIPQDTTEINSNIKNTQDEPSPEVDEQINLNENESEKN…	#N/A				NO		PF16213 - PF12783 - PF01369 - PF09324	sp|O46382|BIG1_BOVIN Brefeldin A-inhibited guanine nucleotide-exchange		30	0.774533	0.789616	4	OG0002724	hypothetical protein MVEG_09286 [Mortierella verticillata NRRL 6337]			gi|672819655|gb|KFH64553.1|	hypothetical protein MVEG_09286 [Mortierella verticillata NRRL 6337]		56.05	77.6	77.2	0.848228		IPR023394:Sec7 domain, alpha orthogonal bundle | IPR032629:Mon2, dimerisation and cyclophilin-binding domain | IPR000904:Sec7 domain | IPR011989:Armadillo-like helical | IPR016024:Armadillo-type fold | IPR035999:Sec7 superfamily | IPR032691:Guanine nucleotide exchange factor, N-terminal | IPR015403:Sec7, C-terminal	Gene3D:G3DSA:1.10.220.20 | PANTHER:PTHR10663 | CDD:cd00171:Sec7	180..223 | 392..422 | 1971..1993 | 1502..1523 | 54..82 | 702..721	34..54			GO:0032012:regulation of ARF protein signal transduction	GO:0005488:binding | GO:0005086:ARF guanyl-nucleotide exchange factor activity
Pirrh_P00086	2085	DDEKKANMLFELCKNIEEMPNAVNTYQEKMILLRRVNTLQVTGNISKTYCEVLPRLCLGLLTNNFSVLWPETTKILSGISSLELNYFWNVFKPELLEFKDKVIKYTTDIFQRSRDYLGTIESTEDLYELYFNKFLTYLSPEIPAVDYWNYENLLWKTLDHIPQIAERFSRLIVPKFFEFCHKEYKIDDIYEDEEDEEEKEKDSKIAFNKTPKYNYNKMLQFLSLFSKFKNIKGLYKGQVLYDIYKRLLTKGDEKIQHACIKCLATYQEVGVVEYTEKLIALTEDNKFRDELSTLSIEDIRNQIEKIHQKPLMEVIICLLYGKVISKKGRNSSRSGAKARRTAIFAWLAGCETEDIQYMINLMLKPFDEIKSSQGVFNDKDSMDVDQKESEDESFNIEIP…	#N/A				NO		PF07539	sp|O60055|UTP20_SCHPO U3 small nucleolar RNA-associated protein		28	0.985612	0.748496	4	OG0001154	Utp20p [Rhizophagus irregularis DAOM 197198w]			gi|595495451|gb|EXX77419.1|	Utp20p [Rhizophagus irregularis DAOM 197198w]		60.21	99	73.9	0.974684	BUSCOfEOG7NSB9K	IPR011989:Armadillo-like helical | IPR011430:Down-regulated-in-metastasis protein | IPR016024:Armadillo-type fold	PANTHER:PTHR17695	1898..1917 | 1053..1115	1076..1118 | 598..618		Reactome: R-HSA-6791226 | Reactome: R-HSA-6790901		GO:0005488:binding
Pirrh_P00087	2080	MADEEDYSSLPITERIVHKLWKVRVSACDDLTKLFKTCPKDSPEFSNYTSYFKKMVSDSNLPAQIAALGTLQSYLENAPEEIAIKTRGTVVPVICEKVLASTRTDARIKGMEILLLYMEIDVPDPVIEKIIPQINHRTPKVVAANISALREAIENYGSKNCNIAPILKIIPKIFGHSDKKVREEAFALVTEIYEWIGPGINSFLEPLKPIQVKELHEKFEKCKNVGSKTQKRLLRSQQEAQEQEMDVDMADGDNTDDDDMEDEPIDLYDIQDPVNVLDKIPKGFYDTIKSTKWKERKAALEELSNVLSPPKYEEGKYGELVSALAKRMTDPNILCVTLSANCIEKIANGLRNSFSSYKNIVMDPLLEKLKEKKQSVIDAISNALDAVYICCTISDISEI…	#N/A				NO		PF12348 - PF12348	sp|Q14008|CKAP5_HUMAN Cytoskeleton-associated protein 5 OS=Homo		30	0.942308	0.934547	4	OG0003831	hypothetical protein HMPREF1544_10817 [Mucor circinelloides f. circinelloides 1006PhL]			gi|511000922|gb|EPB82430.1|	hypothetical protein HMPREF1544_10817 [Mucor circinelloides f. circinelloides 1006PhL]		55.52	87.5	81.6	0.91423	BUSCOfEOG7PK97G	IPR011989:Armadillo-like helical | IPR021133:HEAT, type 2 | IPR016024:Armadillo-type fold | IPR034085:TOG domain | IPR024395:CLASP N-terminal domain	PANTHER:PTHR12609 | PANTHER:PTHR12609:SF0	805..829 | 1947..1968 | 1816..1884 | 1085..1123 | 2001..2080 | 230..263 | 519..551	366..386				GO:0005488:binding
Pirrh_P00088	2069	ISQQITFKSNYIAKMMEQNISTVEVYSILKYCTKIKNKFYYISRTITINKCQVNRLIERIERFMQMLDENITKKQQLTIGTLNKVKQLKDLFMRIGGHLNSYLRYGYLRRLLHPLEQEREFIFYTDQLCSIAQFFGFYLVEGQQRLREDEEDQLIDFAEFTQVLESVQGNDAKLLSFLGLDVDPTAFQEVLHALENAIQMNGISSNKIVTIDLKNEHLLSNTRILTFISNQLTKINRHLISTGQGLSQGQNMNNSYEGMNESSYPKIGYDNLKSITPSGILTGSTNDTDLMNTQDESLNRKSVNNKTKNLTDFLGLNEPDTIIISKHKNRSRSRSRSRLSLRKSSNRSRSRNRSSNNRSNQDSIDDSEFIYEGDLQRQERQIRQAITDVYNSQMTPQDN…	#N/A				NO		PF00069	sp|Q0VBZ0|CSK_BOVIN Tyrosine-protein kinase CSK OS=Bos taurus	5e-29	28	0.141614	0.586667	4	OG0000371	hypothetical protein STEHIDRAFT_128546 [Stereum hirsutum FP-91666 SS1]			gi|597906898|ref|XP_007300748.1|	hypothetical protein STEHIDRAFT_128546 [Stereum hirsutum FP-91666 SS1]	4e-30	48.34	13.7	26.6	0.91987		IPR011009:Protein kinase-like domain superfamily | IPR001611:Leucine-rich repeat | IPR000719:Protein kinase domain | IPR001245:Serine-threonine/tyrosine-protein kinase, catalytic domain	PANTHER:PTHR23257 | SMART:SM00368 | SUPERFAMILY:SSF52047 | Gene3D:G3DSA:3.40.50.2000 | Gene3D:G3DSA:3.40.50.10480 | Gene3D:G3DSA:1.10.510.10 | Gene3D:G3DSA:3.30.200.20	324..368 | 1633..1654 | 1181..1233 | 392..411 | 284..303 | 1105..1148 | 1523..1614 | 1445..1484 | 887..935	2054..2069			GO:0006468:protein phosphorylation	GO:0004672:protein kinase activity | GO:0005524:ATP binding | GO:0005515:protein binding
Pirrh_P00089	2057	MIVERNTENQINILLNEALKNKDYEINKNVDNIEAMNKHSNYDDIKNKIKASTQEIIKLFTESKSQQQESNVVEDIECAASYHLHYHQSKINSSRCLMNFSVSTMSNFVCLFIHLNNNMDMPKDINITVYAKAILKKYVEFRKFIHYTLYHTGIPTSVTVMSLYFFYILRSKLPQYFNKLSSIYKVWLVCLLICNKVYLDNSYRNITWAKDLTELPIDEINYLETIVLKALNYNVWISAENFNFWVRQLEWYMDWLHFESISSTSIYPTYHSVKPSVPDIQEKDEISNQSNQNNIAVNDINGTSSIISKQYENVVIPASKVIQDYTNYQNNTLQQQQLLQQRQRLQQQLRQQLNNYHETTSSNFNSTSNNIHSVSTSTIDNHNDYYNNIPSQNKLDNNN…	#N/A				NO		#N/A	No hits					4	OG0000553										0.946746		IPR015943:WD40/YVTN repeat-like-containing domain superfamily	Gene3D:G3DSA:1.10.110.10	686..751 | 2017..2042 | 1490..1515 | 1377..1423 | 1249..1277 | 1439..1471 | 1309..1336 | 1761..1806 | 1095..1125	949..969 | 431..451 | 1234..1272 | 863..883 | 491..542 | 328..362	147..169			GO:0005515:protein binding
Pirrh_P00090	2050	FSLLGLLYLSSQFSSVKATDCVITNGNGDANCEAKYYIYGTDCSSSDTCTITNNVNGDSGQYLYLCGGASSSCTKITDPGYFINASDEIFSCVAEDKSDRCTKLTDVSSNNCAQKTDIGKLKYTSGEGGKYTLCLNYIGSTAHTVDLAADAGDYVMASSTGNIFGTTTDGQYATVNVEANAVKLKTTKVSLPKCTHTNDNAACTLTHDSFGLEDSSTFTVGNYCIEEATKIIYKNEDGSDNACIAVYGASNFDEGIIAFQIESGITNTLKDVQTPTTINDPHKKPLVMYDCSFGSCTQTYGYIYDGTKKYLVASTGTGEFKDVTCSLETIGQVKVNVDKLQVCVMDKITISGENFDTHTETTKFVDATTTAHYIIKPNPTPADGYFAGDQEYFNIGLVK…	#N/A				YES	Cleavagege site between pos. 18 and 19	#N/A	No hits					2	OG0000226										0.954913		#N/A	#N/A	#N/A	#N/A	#N/A	#N/A	#N/A	#N/A	#N/A
Pirrh_P00091	2043	SIKMSSDKMLDILNKTSLNISIPKFMKDLGYGCTSSQNILEVVLKQIGTNLESLKEKDVASILLMMVQTHSGLEESPMLESMIPTPNKQEYRKLSSWDTKLFIESLKNKNSSLVWNDIFKSFDQEGFQLYDQKQFDSLIESLSYIYEDMKEFPISMLWEPWNNYLFQFEFIRFLILSQPNSLIDLLKQSKEKIITQDTFSNMNGGAKLHDSSILESPWNSNDLIKCLIKLMVNDDIKEYVREFFGIAIQKVPEIILICLAQINIPKRELAVVSELLNDVLMVFMQGHSNFVPVVQKVWQINPNILINGLANMYKKFPTSLSRILDVAQEVKGLSQILDTKYYHFAIDLASLASRRDYLNLDKWLQDHIKSDGEPFLTACLDFLDEKITQKLYPEENIYP…	#N/A				NO		PF16418 - PF16417 - PF16415 - PF12842 - PF04054	sp|A5YKK6|CNOT1_HUMAN CCR4-NOT transcription complex subunit		34	0.665688	0.535774	4	OG0000800	hypothetical protein GLOINDRAFT_340663 [Rhizophagus irregularis DAOM 181602]			gi|552910580|gb|ERZ96382.1|	hypothetical protein GLOINDRAFT_340663 [Rhizophagus irregularis DAOM 181602]		58.4	99	88.1	0.944227	BUSCOfEOG7NPG2G	IPR032193:CCR4-NOT transcription complex subunit 1, TTP binding domain | IPR032191:CCR4-NOT transcription complex subunit 1, CAF1-binding domain | IPR007196:CCR4-Not complex component, Not1, C-terminal | IPR032194:CCR4-NOT transcription complex subunit 1, HEAT repeat | IPR024557:CCR4-Not complex, Not1 subunit, domain of unknown function DUF3819	PANTHER:PTHR13162 | Gene3D:G3DSA:1.25.40.180	1477..1513	1268..1288 | 2040..2043		Reactome: R-HSA-6804115 | Reactome: R-HSA-429947
Pirrh_P00092	2023	NMKMLTKSLNFCSSLPFEFGKIDTVKKAAVEAIEKYGLNSDNQCPLKIQLERKLSEDYGYPYASTFSGANIANVALFTTLVSRSDYIFYDSSSSKHVLDAISFSKAKTLPYSHVNAVENLEKQVKLVHEKFPKSKKIIASSSIFVNEGDICQLKEINRIAQTYQCIVVIDDTFGCGFFDGSSNNILEFYKLKGQINFITGSFSGIMESNGGFIIYGDDQKNFMDSVNQSYERDAILPNTANALLESYRSLEIPMKLTSYKINRRLQLYKNIIQWKNGLKRIGLDIPNQSKSTTIPIFMPTDDAGISVHKALQAEGLYVSYESNEKNAVHKYKLLTSIQADMTEDDIDKALEIMGRVTIYQFPEVLIKQPMVNYSPLKNPIQPPYSTNPSIIEKKHSNFG…	#N/A				NO		PF00155 - PF00109 - PF02801 - PF16197 - PF00698 - PF00378 - PF00378	sp|P9WQE7|PPSA_MYCTU Phthiocerol synthesis polyketide synthase	2e-123	33	0.404844	0.432303	4	OG0001403	PKS/NRPS hybrid [uncultured bacterium 12-5D]			gi|633266988|gb|AHZ46164.1|	PKS/NRPS hybrid [uncultured bacterium 12-5D]	7e-152	54.97	41.8	21.6	0.736867		IPR032821:Ketoacyl-synthetase, C-terminal extension | IPR014030:Beta-ketoacyl synthase, N-terminal | IPR020841:Polyketide synthase, beta-ketoacyl synthase domain | IPR004839:Aminotransferase, class I/classII | IPR016039:Thiolase-like | IPR016035:Acyl transferase/acyl hydrolase/lysophospholipase | IPR015424:Pyridoxal phosphate-dependent transferase | IPR014031:Beta-ketoacyl synthase, C-terminal | …	PANTHER:PTHR43775 | CDD:cd00833:PKS | Gene3D:G3DSA:3.90.226.10 | Gene3D:G3DSA:3.40.366.10 | CDD:cd06558:crotonase-like	1985..2023			Reactome: R-HSA-75105 | Reactome: R-HSA-2426168 | Reactome: R-HSA-199220 | Reactome: R-HSA-163765	GO:0008152:metabolic process | GO:0009058:biosynthetic process	GO:0003824:catalytic activity | GO:0030170:pyridoxal phosphate binding
Pirrh_P00093	2020	FFLSIYLFHFTNGTELPECNSDTENNLSDGCKDTTAGTPAAIKGNFCLLKSSNNIFKSESGTSCTQVHTTGTTVAMFVGDSTNGYAEFTSGGDIASSKHVLIYNCVSGACTQVTASSYFYSNKLYVKSTNDGEFVYPTSTTDYYDTTTNKLYSCGTDGSCTQSTNTNYYDATGSKLYNCPASGSCSQITPKEGFYLSGKPNSGVYPTLIKCTSSAGSVSCSAAAAATKEGYHLDASNTAQLINCSTTSTCSSEPSPVTTDGTAYLDAGSFSSNILGVISCSKNESNVVTCTTISKPASDALYFIDATDTTAKKIITCDSSKCTTDEGDLVLGHTYIDGAKPGNVIVYGSDNKFSSISSGATDGKPTYFIDGSDKGNQNKKIITCTFASGTVTCSSDSSG…	#N/A				NO		#N/A	No hits					1	OG0007575										0.799202				1994..2020
Pirrh_P00094	2004	METTLDTLIKAIRDGKINVVQKLIAINKNLVLEKYNESIPFEDEDIGNEAKELLGDDMTGMNAIQIGLMSLDIENENVKVEVRKKIIEELIQALPQKIDLSTYRWGNNNTTLHLASFLGERSIISKILNKGEDPSYKNNLGKTSIDVAVDYELADYLTEISEELAEKRQEELKRKQSLENILKKCQNIEETIQHNKQEAEAKYKPENETESKIDNNEPMINIEAELIKKAYSQEPSEKKKEEQSDDIQDSNDTINKNEPTPLVSEVENVSSNTINNSETSNEKLNTPEINITENNNDNKEINKQNENEINIKKESRVIDRSKLSNLIDMDMINSLIGTPTMTVENTISENKKSAEVEDKIPPKIENKSIKNEEIKNNEDDGLNKVDIKSTINKINQINE…	#N/A				NO		#N/A	No hits					2	OG0002625										0.883763	BUSCOfEOG7N63VZ	IPR036770:Ankyrin repeat-containing domain superfamily | IPR002110:Ankyrin repeat | IPR011993:PH-like domain superfamily | IPR001849:Pleckstrin homology domain | IPR020683:Ankyrin repeat-containing domain	PANTHER:PTHR36100	196..218 | 1201..1231 | 1272..1400 | 599..618 | 887..906 | 232..283	161..202 | 1372..1399 | 1268..1360 | 398..418				GO:0005515:protein binding
Pirrh_P00095	2002	MLGFSNNQQQNIQDRNNIQQMSMLPVPMNQQIPMNNMQRNGPMPQNNMNVMINQTGSNNNNTLSNTNNTMGMGNSMNNNNTNNNSNPSTLELNSINSSANHQNQSLGNDGLYGNSGGMYPYTMMNSNSNNNYYQYNSMGNYSIYQQQQQQPPPLSQNPQLPQQAPTQQSQPYFVPQLSQQNSSQTQAQTSQNTTQSQPTHQGSIIQSGVPNQPPSMMHPGVPMQSNSSVQQQSSQPPFYSNPSSFLMDMSNNHTNNQNMNHHHQNSLVGNNNGNFAPGSNGNSIACNSNNGINTINTNLNSMNYNSSNGYSPFNSNMYASFNNGYNNNSSSTFNANSNRSLNNSTNSSVVSTPNPYNTNYMGNTNVMQNVTSNNTNSTLMGSNPNNNTPSNITNTTGNN…	#N/A				NO		PF16486 - PF08699 - PF02170 - PF16488 - PF16487 - PF02171	sp|Q8CJG0|AGO2_MOUSE Protein argonaute-2 OS=Mus musculus GN=Ago2	6e-179	37	0.409091	0.917442	4	OG0002757	hypothetical protein BATDEDRAFT_16026 [Batrachochytrium dendrobatidis JAM81]			gi|575475766|ref|XP_006677177.1|	hypothetical protein BATDEDRAFT_16026 [Batrachochytrium dendrobatidis JAM81]		60.8	46.7	99.7	0.908614		IPR032472:Argonaute linker 2 domain | IPR036397:Ribonuclease H superfamily | IPR003100:PAZ domain | IPR032473:Protein argonaute, Mid domain | IPR014811:Argonaute, linker 1 domain | IPR036085:PAZ domain superfamily | IPR003165:Piwi domain | IPR012337:Ribonuclease H-like superfamily | IPR032474:Protein argonaute, N-terminal	Gene3D:G3DSA:2.170.260.10 | PANTHER:PTHR22891 | PANTHER:PTHR22891:SF24 | Gene3D:G3DSA:3.40.50.2300 | CDD:cd04657:Piwi_ago-like | CDD:cd02846:PAZ_argonaute_like	878..949 | 65..94 | 1918..1978 | 642..662 | 145..246 | 332..352 | 466..585			Reactome: R-HSA-5628897 | Reactome: R-HSA-5687128 | Reactome: R-HSA-1257604 | Reactome: R-HSA-8934593 | Reactome: R-HSA-426486 | Reactome: R-HSA-426496 | Reactome: R-HSA-1912408 | Reactome: R-HSA-8943723 | Reactome: R-HSA-4086398 | Reactome: R-HSA-203927 | Reactome: R-HSA-8948700		GO:0003676:nucleic acid binding | GO:0005515:protein binding
Pirrh_P00096	1998	NYRKDIIKLEWNLIKVDDLTCKQTAYVALARFIEAFETPGKIVVQIFAALLRAHQPEGRILVKQALDILILVLPKRITSLPGQQNDPKFPTWVRWTRKIIIEDSQNIAQLVIIYQLLIRHSELFYSSRKHFIPQIIASLTKLGLTPNTAYETRQLTVELVELIVNWEKKYIEETKLDSNKDKTENCSDNGNTNTIKATNDNNDNKNNTNDNKDQMNVSKKIVSTIDPNLQEMMITYLIKLLAILNSINDNKNLLAPRIVPLIKELLDLFPDISINISNLEKFIRIEPNENQANAIKTILDVLKIIVDEKSNPWFIDNLSAISKYLISYVKCENTIIMESVGNLLISVFKKIYMLNKEGRKLVNDIEPLMKEIERIVMLGLNNMNNIFSVITLIEATYHE…	#N/A				NO		PF02259 - PF00454 - PF02260	sp|Q9HFE8|TRA1_SCHPO Transcription-associated protein 1 OS=Schizosaccharomyces		39	0.945946	0.496621	3	OG0001915	hypothetical protein BATDEDRAFT_12558 [Batrachochytrium dendrobatidis JAM81]			gi|575481898|ref|XP_006680243.1|	hypothetical protein BATDEDRAFT_12558 [Batrachochytrium dendrobatidis JAM81]		67.26	95.1	50.8	0.969998	BUSCOfEOG7PCJR4	IPR003152:FATC domain | IPR036940:Phosphatidylinositol 3-/4-kinase, catalytic domain superfamily | IPR033317:Transcription-associated protein 1 | IPR011009:Protein kinase-like domain superfamily | IPR011989:Armadillo-like helical | IPR014009:PIK-related kinase | IPR011990:Tetratricopeptide-like helical domain superfamily | IPR003151:PIK-related kinase, FAT | IPR000403:Phosphatidylinositol 3-/4-ki…	Gene3D:G3DSA:3.30.1010.10 | CDD:cd05163:PIKK_TRRAP | PANTHER:PTHR11139	179..215 | 1358..1391 | 430..449 | 1902..1966	1027..1047		KEGG: 04926+2.7.11.1 | KEGG: 04151+2.7.11.1 | KEGG: 04150+2.7.11.1 | KEGG: 05165+2.7.11.1 | Reactome: R-HSA-201722 | Reactome: R-HSA-5689880 | Reactome: R-HSA-3214847	GO:0016573:histone acetylation	GO:0016301:kinase activity | GO:0005515:protein binding	GO:0000123:histone acetyltransferase complex | GO:0005634:nucleus
Pirrh_P00097	1993	MEFAGEDHSRIVLKVDKNSIKPFKSDITDLTDYDAYDSGYYVVDGDKKLLKSKTSQQATAYECGPKTEVNGEGEDAEEVTNYVCDQVTSPSKYYYANGLIMFANGNKWNVEEKNYYFFNSKFRGATVNKNGDEGELIPEEIKDKVNVVNTGYYINGMVTDKVVVVSYVADSNNPVIDIEIKKCTVKNNVCSPKTEEAFTNGEVCVDESNRKLYLIEVIEGDGENQEAETKCYSGSENDIKYYQIQNVLYKMDGISVQQMSDGYFILNNEWKEFSSNYPEKPMKVIKCEEYNCDVPQESDEVLADVVINEAGTGSNKLLKFYSDGNFVNVNKPGFYFLNSDGEVTIDEDHKYYGYIKNNRFVVFENGNLGINMRFENNKYIAYDTVEKKDVEVEFSDEDV…	#N/A				NO		#N/A	No hits					4	OG0000136	hypothetical protein [Orpinomyces sp. OUS1]			gi|56398603|emb|CAI29548.1|	hypothetical protein [Orpinomyces sp. OUS1]		56.66	55.1	93.5	0.712024				1583..1607 | 1740..1780 | 1838..1970		1970..1992
Pirrh_P00098	1985	MKFKLSFLGLLLININGIFATSTAPTLSNCSTITGYSSFKEVVKQKKCEKIINYCIDTGKIYGFNGTEKCKIALDSGIHIFTINSSNSSTLINLATTTTAIANADKLTIINCNGTKCVNTYGYLKDNVSVTPNYYSVSSTGSLKLADAPTTVTDCNSSTGLIVTKGSVKVCVSTSIESAFLGSGSENINVLLTGTMAAGTPFTTDTTNSLNLIIEANPNYFILDNLYTDKVYATSTTNVIISFKNDYHNKEGLSATLYKCTEGVCTTASSKLNSGTYLVKVGNDYKICAVTKANGPPVSLTFSKTGTFVGLLKNLPTPVDEIFYPVEDLSAVTDLSTVSFYDCQGEICSLTKGYFIYNSDKVASCTATGNCSDLTKGSCTETGHVGNINIATDIEMCVG…	#N/A				YES	Cleavagege site between pos. 20 and 21	#N/A	No hits					2	OG0000226										0.871491		#N/A	#N/A	#N/A	#N/A	#N/A	#N/A	#N/A	#N/A	#N/A
Pirrh_P00099	1983	KIKKKKKKKKPNKKINNEEIVNVLNVMRYIFVKPKNDKEAMDIIYLIHDLETFLDRHKKTSIRIAIIQTLERIIQPFNYWIVESVENQEAQSNYESALWSEMLELYRKAKKWLTIDELKESALKLITVILINSKIDFYSQNIEGYIAQDLFPKNKVKNYIFESILQLLRGQYFEDSKVNSRAKLNDTFTIAPAWGYLTRPVTEESAEAVTNRLQDFSERLFIRRKTTIPQEYLDTCVNIVLQMAAQNLYMTLKSTITCLLDTSSQNFDNYYIAIRALNVISDAESGFAEHAICRYDERFNLLLDDIPADFEQQLVRTIQMTEFQVGIQVLGKSQRVLEPIPFWEYNDQDKEELDYEGLYGKLEDFYSISNIENANLNTNNMLTVNTLGRNTEHREKNND…	#N/A				NO		PF14222	No hits					4	OG0000679	hypothetical protein BATDEDRAFT_26253 [Batrachochytrium dendrobatidis JAM81]			gi|575482100|ref|XP_006680344.1|	hypothetical protein BATDEDRAFT_26253 [Batrachochytrium dendrobatidis JAM81]		51.38	98.8	88.3	0.86966		IPR011989:Armadillo-like helical | IPR025614:Cell morphogenesis protein N-terminal	PANTHER:PTHR12295:SF30 | PANTHER:PTHR12295	414..455		1856..1878
Pirrh_P00100	1976	ELPKCDFDGTNSVCTLESGGSKLTKDKFCIDDNGKIYVSSDSSTGACTIKYGNGDYDEGIHVFDVNNVNEPVEIKSFDGSLTNPDKLVLYDCAYGKCIQTVGYIMSGANIYQCNINSSEFSSSDFTNAATTINENICGEGATVSDSGKVKYTPLTARKRSTPATFEICVVDEVKVVGTNADESVVAKVALKTVGDGQYHQIKGANVQGTGNFAGFGYQNIALLKTQNNNIVALAMHNLKLPTCDKAPDDDAKCKVGKTQLENGQACIFNDIIYKNEGNKCTAIYGTEESTDGVYIFQKKGSFNKYVDITSNLSSTTLNTNEINPFLAIYDCTSSKCTQTSGFVKYGASNDFVSCYTEKNNEALSEYDAQSILWVVGCIKLSKDTTTTDEGTPCVENKGK…	#N/A				NO		#N/A	No hits					2	OG0000226										0.945166		#N/A	#N/A	#N/A	#N/A	#N/A	#N/A	#N/A	#N/A	#N/A
Pirrh_P00101	1969	NSIVSSYYNTKYYQEEDHILVYSAFSDNHVLQYPILSDTAYSPTSTEKNEANKISMSSLYNLPAIALANCGINKNTIKCPTTANYFCIDGDNVLYKSTGTQCKKTYYENLEKTIVFLKDSKGYIEFTNEDTDDSSEFIIYDCLKSDGINSGCTIHTEEYYHDTVNQHIYHLESNHQYKQLRGTSYVSKGDTYICDTGGYCAIDIFPGYYLAGTVTSGKYNKLIKCSTVTSGRKTTTTCANEAKPTVNGYYINGSSSGKSLIECSNTSSTSPACYVSVPSNNIKTTGYGYLDAGNDKSTSSTYAGVIVCTSTVCTSKDKPSDSSILYYIDASVSSDTAILTCDKTSCRSGSGTLTNGYAYIDGTTEGNVLLSNGRKFTPTASGASSSTSKYYIDASNPKQ…	#N/A				NO		#N/A	No hits					1	OG0009876										0.960149						1943..1965
Pirrh_P00102	1963	NSLISREKMDSSNKEENSNNPTIENINNVNLPIDLSKVFEIQPICTINSINSYDISKIKNFTPRNSHFSLIEDEEKKAFPFKNASEFCAGLGFNTEPGNALLSTIADMINPINVDFVNVKQYVQKAKNDHPISPMPSNSIPYTLVNHVANTIKQKQKPLNTELDINPTNYIEKLKTSLSKVPDPLTINTETVKPQTMKNSKMTIKIKLKKDETPKPMGNKFNQPSSLKSNQSQGSFVDVLSNENSFSGKKELSTQLSSSQISVKSQEFSFKADTPESVKTCYKLFQKIVKEYNTITSGEEYSQTLIYFDSDNLISESTLNKINYYIQKVNENHHLGLLIEALDDTDLLGSMLKICENRINDCETMKIDIFPKLFSNSHEEKSTKKQKTEKKSVVVENDN…	#N/A				NO		PF12765 - PF12830	sp|Q00333|NPBL_COPC7 Protein rad9 OS=Coprinopsis cinerea (strain	2e-62	29	0.291391	0.281853	2	OG0003844	hypothetical protein MVEG_01163 [Mortierella verticillata NRRL 6337]			gi|672829061|gb|KFH73950.1|	hypothetical protein MVEG_01163 [Mortierella verticillata NRRL 6337]	4e-92	46.48	46.9	48.3	0.917418	BUSCOfEOG7NGQKW	IPR033031:SCC2/Nipped-B family | IPR011989:Armadillo-like helical | IPR016024:Armadillo-type fold | IPR024986:Sister chromatid cohesion C-terminal domain | IPR026003:HEAT repeat associated with sister chromatid cohesion protein	PANTHER:PTHR21704:SF18	1..22 | 211..234	687..707 | 1598..1618		Reactome: R-HSA-2470946	GO:0010468:regulation of gene expression	GO:0005488:binding | GO:0003682:chromatin binding
Pirrh_P00103	1963	MWKSREFEKKEMEHQLNMEINNSKIKINSYEKQIFKFKEQLKTANHKNQENENLIAELKLENDNLKKQKSSNELKIHDENLKLKKNLQTVNEQKERLTEKIDRIEKQHESNITEMKKYIDILQEDNEKVLMEKSQIMLSNENLNREKLSMQKDYEQIKEENQLYLNKREKALQEKQVLLDEKKLKDEEIRQLENAVKVKDDEITEVKKILEQIKEELEYQEELNKKITEEKKHYKEIASTLKIEKQTVTEKHETQVNVLKKENEQLEQQHKQLEDEINTQKDSLSKFKNDLAEQKTIIHTVKKMLKETEDRHKVEKEQFNRDYDELQHNYNILKRKYNNVESSSSDRIAELTKYIEKSEETIKALQHELDQKSLNLTNKDKELDDINKELDKIIKEKEK…	#N/A				NO		#N/A	No hits					3	OG0001494										0.896598			Gene3D:G3DSA:1.20.5.340 | Gene3D:G3DSA:1.10.287.620 | PANTHER:PTHR43939 | Gene3D:G3DSA:1.20.5.400 | Gene3D:G3DSA:1.20.5.170 | SUPERFAMILY:SSF90257 | Gene3D:G3DSA:1.20.120.330		1594..1614 | 1544..1589 | 585..605 | 309..343 | 1175..1321 | 607..627 | 13..75 | 1329..1532 | 348..396 | 828..922 | 951..1020 | 408..453 | 80..114 | 140..230 | 249..290 | 1028..1167 | 1746..1858 | 1889..1930 | 468..580 | 1708..1742 | 635..764 | 772..820
Pirrh_P00104	1960	RKKMSQQDNTKIYLIYGCVIILIILILIVSCICVEYYKRKVKRLKLELYRETHSKENQLSSVNNSVLTTHYNFPSYIQNENSSVNQNGIKKGAVYLDNYDDEDNATSYSNYASYDNKNITRKDKLSYISEGTGEVQEKSRDKYQSLYSINTTIQSVHSAKPSYSYYSLNNTQDNYNQQSSYTINPSQDATTFPLGQSQDIIQPPSVYLNSHNNVLLYDDVLNNNINSQADSVTTISTTTTITTNTNINNINAISYSPTTPNRSSVRSYLSRPQIMSKVHENLKVNTSGLKSGNSPKTVYRVSPNNISPNSTTHSSPSIIPKHRLLNYSSNGSFVQSQKQEESNTFFTTKPLSTSLMTATTMEMVQKSSYGHYDLSNTAFDTPITDVISDNKKISLIQNQ…	#N/A				NO		#N/A	No hits					4	OG0000543										0.921166				601..623 | 659..726 | 1250..1295 | 1119..1149 | 764..868 | 1481..1527 | 1209..1228 | 1359..1464 | 884..981 | 1690..1718 | 1551..1587		12..34
Pirrh_P00105	1957	MYNKSQSNSVEELVKTPKYKRHSQNIEKILSTFDAVSEWADVIGFLTRLSKALSSSSQFKSIPHKFLISKRLAQCLNPALPSGVHQKTLEVYSIIFQTIGPEGLSKDLNLYSYGLFPLLQYSAMNVKPQLLNLYEKYYLPLGKDLKPCMKSLILALLPGFEDEGNEYYEQTFNLMNKLCEIVGKEYFYHCLFLGIISSPNQRLYAFSYILKVFKKPNSAEEMKEIFAGNIVICSRCIAASLVDDDLLVQRSALELLVSYLPVCYEPFSDEDLDIVVTSAITVVLRKDMSLNRRLYSWLLGIINEGSKPHLSDYIKGSICRSLNKMLQVKEEFQKPYKILLSLLDDSRIGLIIVDELFIDILKSVYYHYHNSNIGEELINTVNMFLSMIEPYIIWSNIFH…	#N/A				NO		PF04118	sp|Q5JWR5|DOP1_HUMAN Protein dopey-1 OS=Homo sapiens GN=DOPEY1	7e-88	27	0.437404	0.401623	3	OG0001933	Dop1p [Rhizophagus irregularis DAOM 197198w]			gi|595459127|gb|EXX62765.1|	Dop1p [Rhizophagus irregularis DAOM 197198w]	3e-144	50.78	63.6	89.5	0.919676	BUSCOfEOG7KDFK4	IPR007249:Dopey, N-terminal | IPR011989:Armadillo-like helical | IPR016024:Armadillo-type fold	PANTHER:PTHR14042	1108..1128	1194..1221				GO:0005488:binding
Pirrh_P00106	1953	KKIKMSDGYNSESSGGVSAGHSSVFNSPRSNYFSKILEESNQKETRSQGKSKFLSRLRAFELKAQQEKEERENAYVPKASTITSRRSPTFTPPSSPKIGSTYIRTSYNRSFNPAESRKKELYEETKAKLENKIFQLEKELEEAKSKSKPADGSQPVTRDTSNLEKEINELKEKEQVVNFQLKKAETNLSSTQNELNKLKNQLSEKEKERNALIRSHDSALSELNNQISLKEKEYKKLKEDQEKSIADLQSEIEKLNERISELEKERDELKRQVSSLSEANPASSNSEEVEKLQSEIQALKEQLTSLTKQHEETTSALETLQETINQKNATIEALTEEAKIKESQIDALEKEKEVANALSEELAEKSQKLQDIEKQLAEVQDQLVQKDTQISEINDKSFE…	#N/A				NO		#N/A	No hits					4	OG0000908										0.822525			Gene3D:G3DSA:1.10.287.620 | Gene3D:G3DSA:1.20.5.730 | Gene3D:G3DSA:1.20.5.50 | PANTHER:PTHR43939 | Gene3D:G3DSA:1.20.5.320 | Gene3D:G3DSA:1.20.1170.10 | Gene3D:G3DSA:1.20.5.1000 | Gene3D:G3DSA:1.20.120.330	264..293 | 1529..1554 | 140..161 | 980..1000 | 65..102 | 1380..1409 | 1..25 | 1121..1142	538..720 | 404..533 | 1207..1227 | 1844..1929 | 1798..1821 | 1619..1734 | 1551..1589 | 733..805 | 1229..1534 | 163..279 | 818..866 | 1103..1204 | 119..146 | 888..1095 | 282..396
Pirrh_P00107	1948	MSGRKSSYEYDSAVINEKDTYDSNDYDMRSSNENESVLESDDSELSELDLSDDEEDVIDDSDDEYDYAPTVKEQRSQMRERERKSSTKSNQSSIQNSFIIPHESVLVPMGTKDSIDKMLAYRTNPDNNAEEILVKYKTMSYLDVEWIHRKELENKIGKVRVRKFIEKYLYSQTNWSVDEIFNPNFTKMDRIIDEGELGDKIYYLVKWKSLSYDDCTWEPRELVLDMDPEVLNEYEQYRSLKGIEQKKLSYANKNKRPSVREFIKLDKSPIYKGGNELRSYQLEALNWLTYCWMNGHSSILADEMGLGKTVQSISFLNRIYNEYNVRGPFLVIAPLSTISNWEREFRTWTDLNCVVFHGKESSRNFIIANEFYYRNVRNEIIHNIYKLDVLLTTYEMAIA…	#N/A				NO		PF00385 - PF00176 - PF00271	sp|Q9P2D1|CHD7_HUMAN Chromodomain-helicase-DNA-binding protein		40	0.694559	0.432766	2	OG0001115	hypothetical protein BATDEDRAFT_35805 [Batrachochytrium dendrobatidis JAM81]			gi|575483738|ref|XP_006681163.1|	hypothetical protein BATDEDRAFT_35805 [Batrachochytrium dendrobatidis JAM81]		59.41	80	79	0.891191	BUSCOfEOG7WDNB3	IPR027417:P-loop containing nucleoside triphosphate hydrolase | IPR023780:Chromo domain | IPR014001:Helicase superfamily 1/2, ATP-binding domain | IPR000953:Chromo/chromo shadow domain | IPR000330:SNF2-related, N-terminal domain | IPR016197:Chromo-like domain superfamily | IPR001005:SANT/Myb domain | IPR001650:Helicase, C-terminal	Gene3D:G3DSA:2.40.50.40 | Gene3D:G3DSA:3.40.50.10810 | Gene3D:G3DSA:1.10.10.60 | PANTHER:PTHR10799 | PANTHER:PTHR10799:SF48 | Gene3D:G3DSA:3.40.50.300 | CDD:cd00046:DEXDc	1126..1169 | 1..94 | 1495..1529 | 1374..1401 | 1217..1238 | 1571..1948	1270..1300 | 1213..1240 | 1171..1205				GO:0005524:ATP binding
Pirrh_P00108	1945	IKMVNSDSKKRTIQNIFELFESLNHTQKQIEPIILGILDDLKIALDSFKGKSKESKTKVETALKTAKNKNVQSTILKASDILQLDEYKCYEYYQELGYEINSEISTEIVIDDIISHYFQERTSLLNLIIALFQSIEDESESNIHQELAKKVVDQLLKDDKFINNILSQYQKTALSTIPESFVTNWNKSTIWVKQNLIEQKCLLKIIFLIYYSRVMCNPKQVIKITNILIETKFGLKQNNQAKFDKESLELSNYVSHLAIIVFIEILHLETVLDDIILPSPPVETHLFSSPKHIIELHNIIQEINYQENVGPIFIAWAAFLSRISQYLEEQQSGLDGEYEELASFLRPKDGPEVAIIQAIRARQCDVFQYLLHSLKGPCYAENEDISIGYKSVLKGFFTI…	#N/A				NO		PF10487	sp|F6WXT2|NU188_XENTR Nucleoporin NUP188 homolog OS=Xenopus tropicalis	1e-41	22	0.558869	0.568718	3	OG0006000	hypothetical protein MVEG_03741 [Mortierella verticillata NRRL 6337]			gi|672826003|gb|KFH70894.1|	hypothetical protein MVEG_03741 [Mortierella verticillata NRRL 6337]	4e-127	43.97	93.1	87	0.945131		IPR018864:Nucleoporin Nup188 | IPR011989:Armadillo-like helical	PANTHER:PTHR31431		1908..1928		Reactome: R-HSA-159230 | Reactome: R-HSA-180746 | Reactome: R-HSA-168276 | Reactome: R-HSA-3371453 | Reactome: R-HSA-4570464 | Reactome: R-HSA-191859 | Reactome: R-HSA-170822 | Reactome: R-HSA-159227 | Reactome: R-HSA-159236 | Reactome: R-HSA-3108214 | Reactome: R-HSA-159231 | Reactome: R-HSA-168271 | Reactome: R-HSA-165054 | Reactome: R-HSA-5578749 | Reactome: R-HSA-168325 | Reactome: R-HSA-1169…		GO:0017056:structural constituent of nuclear pore
Pirrh_P00109	1940	SLLRNYSLASLRIGKEPKKIADNQRSLYLDENYASEVEDDDSIIKIYLTYFFQESNELDIKAWKKYSDYIKEKELKLIFVEARLTKYPNELQTLKKSFDCVDNDLIDKVELNFEKFTNPIKQNRKDENTTFRLVLKNINTLYVKEYEINTLAVCKENIDNEDDFYLNFDVSGLLPIKEQTFTYDKNPLERWVEEFKFNYNKRCVYIIEFMGKNLACRAIVRNGDLKFIENKEIYGQVIHIIDENDNFVTGDNYSVWYGNNIIKANEDGEFVIPYGKTSSGSLILSDGNFSRRYNFSHQQEDYSCGVKFILNSEAITVGNKATLVVRVAPKLLYDVPIPCELIENAELNISITSIDLISIDKSFTDIKFNSNSDATFEFTVPENVVKISATLKGSINISS…	#N/A				NO		#N/A	sp|Q54ET6|ABPF_DICDI Actin-binding protein F OS=Dictyostelium	1e-81	30	0.508247	0.413283	4	OG0000602	hypothetical protein [Schlesneria paludicola]			gi|498271825|ref|WP_010585981.1|	hypothetical protein [Schlesneria paludicola]	1e-162	45.18	98.2	84	0.923186					1051..1071
Pirrh_P00110	1928	MTTRLDRLVLLLDTGSTPSVRSTAASQLGDIQRQHPEELYNLLSRVLKHLHSNSWETRVAAGQAIEAISKNVPQWDPPPPVPGSTPAPPKKKDQEENSKLLFETFDIHTVIKNGTLLLANAGKDYDFDFNDLDASERLAMQKRDLKKRLGIATQFMDVDLISDADFITSPKGNVKKEIKDEGIKNVKSEEPEAMVLDKEALKKLSPRERNLLKRRARMAAKDKSKEKSRGVDISVSSSRKRKINSADSSDISSSSKVKKEIDQEDISGVKTESTDEKVVVKHKENNEKIFHSGVYNPGDEWPFEGLCEQLCMDLFSPVWEVRHGAGIGLREILKTQGSGIGKIVGVTSAQNEIYHKNALEDICIRLLCVLALDRFADYVSDQVVVPVRETCAQTLGVVT…	#N/A				NO		PF12054 - PF00176 - PF00271	sp|O14981|BTAF1_HUMAN TATA-binding protein-associated factor		41	0.998963	0.998378	4	OG0001406	hypothetical protein LRAMOSA02626 [Absidia idahoensis var. thermophila]			gi|671695229|emb|CDS09949.1|	hypothetical protein LRAMOSA02626 [Absidia idahoensis var. thermophila]		63.81	99.3	99.3	0.950532	BUSCOfEOG7WDN9S	IPR027417:P-loop containing nucleoside triphosphate hydrolase | IPR014001:Helicase superfamily 1/2, ATP-binding domain | IPR011989:Armadillo-like helical | IPR016024:Armadillo-type fold | IPR000330:SNF2-related, N-terminal domain | IPR022707:Domain of unknown function DUF3535 | IPR001650:Helicase, C-terminal	PANTHER:PTHR10799:SF814 | Gene3D:G3DSA:3.40.50.10810 | PANTHER:PTHR10799 | Gene3D:G3DSA:3.40.50.300 | CDD:cd00046:DEXDc	71..95 | 1620..1644 | 215..269	1618..1638 | 1077..1101				GO:0005488:binding | GO:0005524:ATP binding
Pirrh_P00111	1911	MISLKRILSTLCLLTIPNVFINLVSGQAIKLQDCADVSEEGKCTIETGKLLANTYCLYQHKIYLGTTGKSDGSCTVAFGEKNYDEGIKAFDSSSNALINVSTDTITVAQLVLYDCGFGTCTQTYGYVLDKDNKVIEVKNNAASEDITTSAKSNNCGGIGDYGNVKYSASGFQICVLNDIVIASDGNLSASYEFKTVGDNIFYTIKPAIDIADGKFASTADNINNIALLKNQGGKIVTLATRNLQLPICDTKEDGSIDSSKKCSIGSTNLNAEFCIDIGTKAIYGNVDNKCTVVYGADNTTESVIIFQKKGGFNKFIDVTTTLNSDTAITLDGSEVNPFFVIYDCSNSGCVQTSGFVKYKVSTTTSFVNCYSPANPYPHIIGCIKMNDDIQSGDNCSTIK…	#N/A				YES	Cleavagege site between pos. 26 and 27	#N/A	No hits					2	OG0000226										0.979666		#N/A	#N/A	#N/A	#N/A	#N/A	#N/A	#N/A	#N/A	#N/A
Pirrh_P00112	1909	RKTQFLEVLKYLKQFKADPNLYYKHFYCKDILEQAFRDSDYEIIDFLMEQGLDLDEYNVSDHYSKTLFVDECHYYDLEAVKCLIIHGANTSIKDNFDGKSGISLLLYNGREFDIDNTKYILDLGISFYDDTNFNLRYVKKQNPEMFKYLIDYGVNIYNEVYNNMKKPLICKQLIDYSTYINPKDSCVPISEYVVSGDQDMIKYLIKKYGTVDLVDTNGRTLFYLAYKYDNVELVNYLMTQRVDPNFKVEFDDNLLMIACERKDINMVKYLIEHGVDPNEHSYNPGTALINAFPNIELVNYLVEHGADINQVDHYGVSPMIKACEKGYCEIVQYLLDKKVRIEIYKHYHNQPLKVAIDNNHWDIVDLFDSRKCFINSHESLLNDHILINKCLLGDLESVK…	#N/A				NO		PF12796 - PF12796 - PF13637 - PF12796 - PF12796 - PF12796 - PF12796 - PF12796 - PF13637 - PF12796 - PF12796 - PF12796 - PF12796	sp|Q4UMH6|Y381_RICFE Putative ankyrin repeat protein RF_0381	3e-67	33	0.286537	0.456319	3	OG0000341	ankyrin repeat protein [Trichomonas vaginalis G3]			gi|123507472|ref|XP_001329422.1|	ankyrin repeat protein [Trichomonas vaginalis G3]		50.54	77.7	95	0.917552		IPR036770:Ankyrin repeat-containing domain superfamily | IPR002110:Ankyrin repeat | IPR020683:Ankyrin repeat-containing domain	PANTHER:PTHR44181		1546..1570				GO:0005515:protein binding
Pirrh_P00113	1901	MSKLPTFGVATKTNLRLASPKFGGIKYSAKTISQNSPKVESNKKSYQKNINNFDVNVNDYVFVKSTSQKGTVRYVGETKFKTGIWVGVELDKRGAGKNNGTVMGVTYFKCPPATGLFIPIAAVEKIDKDDDNDDITSEISTISTNNKFGMKNKNNVSINTNIKTNSKLGKNLKSPVKNKIGSKSDSLSKLNNSHSLSTSSIRSTDSKPPKTPGKSKFSSSSLSLNGKSATKTKNSLKPLSHSVPGSLKNIYNPHLYSPTKDEINEQKRILSPSQSPKKINKKLIPVELKESDDNYVINYNKKELFNEFKGVNTLKKYDDQIISTHNEEKFSVDMGNDSGCEDDTIKVNENYETNTNDEAAARYDEDFLSEKYSISSSTINGSPQERKRSSIISNFNTNK…	#N/A				NO		PF01302	No hits					4	OG0004954										0.968259		IPR036859:CAP Gly-rich domain superfamily | IPR000938:CAP Gly-rich domain	Gene3D:G3DSA:1.20.5.340 | Gene3D:G3DSA:1.10.287.1060 | PANTHER:PTHR18916:SF6 | Gene3D:G3DSA:1.10.287.620 | Gene3D:G3DSA:1.20.5.50 | Gene3D:G3DSA:1.20.5.400 | Gene3D:G3DSA:1.20.5.170 | Gene3D:G3DSA:1.20.5.320 | PANTHER:PTHR18916 | Gene3D:G3DSA:1.20.120.330	166..241 | 403..422 | 1670..1708 | 498..526 | 1482..1502	786..827 | 839..873 | 736..774 | 1586..1633 | 903..1018 | 1305..1332 | 1262..1300 | 1142..1257 | 1680..1731 | 630..717 | 1026..1081 | 1381..1576 | 1341..1368 | 1736..1777 | 1086..1134
Pirrh_P00114	1901	KKMKHSVLYRRLFICQLLLVFIHTFSLSGVIRFIGYIVGLLGLLSLCSLVFQIYIKPSQKKVTDFNLKKSHVPFPRFARSMEWEDFEKRRISEETPITIPLLVPSLKINDLIHKLLNYVIRDFVLDWYNSITPSRGFLYELENILYTATSVIIAHLKQINYEDFIGKKVLPIVYNHIREFNLARERISTINSGNPELKISMYYNHGKLHPAVLPTLNSTQKLEYNHLRKIFEKIIPILLDKKACQSRTIVVLIREILVCKVIQPLIDMLSDPDFYNLEFIDLSERFFGKPYYIQYVNEALGGNYKKQIEIPQTYEDFLKMIKECNNLRTACLLRNDIIKEIKLNKAQIADCSRSDIVHGVKVYRIQAYINRIEAALKFCEKRIKELGGPDYQKLGSTIE…	#N/A				NO		PF02194 - PF00615 - PF00787 - PF08628	sp|Q9USN1|SNX12_SCHPO Sorting nexin-12 OS=Schizosaccharomyces	3e-21	31	0.11152	0.20099	4	OG0000699	hypothetical protein RO3G_13123 [Rhizopus delemar RA 99-880]			gi|384497921|gb|EIE88412.1|	hypothetical protein RO3G_13123 [Rhizopus delemar RA 99-880]	1e-47	51.79	22.2	34.8	0.959282	BUSCOfEOG7PZS5P	IPR013937:Sorting nexin, C-terminal | IPR016137:RGS domain | IPR003114:Phox-associated domain | IPR001683:Phox homologous domain | IPR036871:PX domain superfamily | IPR037200:Pre-mRNA-splicing factor Isy1 superfamily | IPR036305:RGS domain superfamily	Gene3D:G3DSA:1.10.167.10 | PANTHER:PTHR22775	1108..1296 | 694..722 | 781..810 | 626..680	1423..1443 | 1472..1536	33..55	Reactome: R-HSA-6781827 | Reactome: R-HSA-6781823 | Reactome: R-HSA-72163 | Reactome: R-HSA-6782210 | Reactome: R-HSA-6782135	GO:0000350:generation of catalytic spliceosome for second transesterification step	GO:0035091:phosphatidylinositol binding
Pirrh_P00115	1892	KYILSIIIIHNEKMSRNNLLSTYNVNTQLPYDIPNEQEYLKIIKKNIGLSILSKTYTKEAQHWFKELNRYIDLRYELPEKDRVYFAKITYNLALTPKMETSMVEFYSSFCCKLIKKKKYLKKEKLELPWRPLYDLIKKIIDLNEKQKILMSEGSKINSLLRLITYSRRYFTSDCTEEITKEFLTKFNPHTYFHTILSQMVFELFIDTSKPPPKPDYIPEDAPPFYWVKPVFALWTQIKLVEQYELNFINLISRLASDQVNSPWNVQWTEEQISFIFSIGLNMMELPVGTSYANSGGSLHYIEYRHSTFLKYRKNKKDKFKTLARFIIYTIWPEPGDDVPEDQRPPKLDVLKKLKNMIQAVETYFHPSNSGKWTYSMTCFLQWLSFEFLKRIRAENSEES…	#N/A				NO		PF16507 - PF11919	sp|F1MKX4|PSME4_BOVIN Proteasome activator complex subunit 4		27	0.979387	0.971816	3	OG0001121	hypothetical protein GLOINDRAFT_333793 [Rhizophagus irregularis DAOM 181602]			gi|552915452|gb|ESA00732.1|	hypothetical protein GLOINDRAFT_333793 [Rhizophagus irregularis DAOM 181602]		59.47	99	99.9	0.937533		IPR032430:Proteasome activator Blm10, mid region | IPR011989:Armadillo-like helical | IPR035309:Proteasome activator complex subunit 4 | IPR021133:HEAT, type 2 | IPR016024:Armadillo-type fold | IPR021843:Proteasome activator complex subunit 4 C-terminal domain	PANTHER:PTHR32170:SF3		1735..1755 | 1588..1615		Reactome: R-HSA-8854050 | Reactome: R-HSA-5678895 | Reactome: R-HSA-2871837 | Reactome: R-HSA-8948751 | Reactome: R-HSA-4641258 | Reactome: R-HSA-450408 | Reactome: R-HSA-5610783 | Reactome: R-HSA-5658442 | Reactome: R-HSA-1236978 | Reactome: R-HSA-5607764 | Reactome: R-HSA-8852276 | Reactome: R-HSA-1169091 | Reactome: R-HSA-8951664 | Reactome: R-HSA-174184 | Reactome: R-HSA-349425 | Reactome: R-…		GO:0016504:peptidase activator activity | GO:0005488:binding | GO:0070628:proteasome binding | GO:0070577:lysine-acetylated histone binding
Pirrh_P00116	1891	KSSLKITETPNKILKFFAFASIYSYFIHVVNASVTVEYNDDGVLRKDTDTTCNINFVNFGTGSNVSGIKLAFSTNTGITQNNIPKQTFNLIISNLINGNTNINNGVTVTSNELLSLIKVTQNDKVLPFEISSFASNYFAITIKNLENCNGITVKQTFKATVVTHTYLLYENVIPAKINQSFATDKFGPSSNDTPYTVIHWNMEGLDPIRQKCNIYITYGTYTSNHWTWYLSRENINSKNCSNTDLYKIEQEYFVDYDSMIEIFGDHYEGYVIKRESGTTVHMDGVVVNNKYIVEVYQESCGNQNGKQVVCTVSSLNKLSYNDFTKQLVNDCLSIIIDKTEQATWTVHSSWYENYILGKFKDYSIKIENNGVGSIPTSTSGTVGYKEFSGATSSGIARFK…	#N/A				NO		#N/A	sp|Q92824|PCSK5_HUMAN Proprotein convertase subtilisin/kexin	1e-42	27	0.52459	0.525269	3	OG0000169	hypothetical protein TTHERM_01098980 [Tetrahymena thermophila]			gi|118395940|ref|XP_001030314.1|	hypothetical protein TTHERM_01098980 [Tetrahymena thermophila]	2e-122	40.42	88.7	51.4	0.766158		IPR009030:Growth factor receptor cysteine-rich domain superfamily | IPR032822:Extracellular matrix protein FRAS1 | IPR000742:EGF-like domain | IPR006212:Furin-like repeat	Gene3D:G3DSA:2.10.220.10 | PANTHER:PTHR11878			13..35				GO:0005604:basement membrane | GO:0031012:extracellular matrix
Pirrh_P00117	1886	MRFKVRILFLFAGILFFLFLMYDLKRGVKNLENVEDHSFASEGDRKIVDANVIGNNSDNLDFIDYKNNTNTNTNADNKHTKVIVDANTQQEVKIEPIEKPDEEQLKEEEVVDDYLEIYQNGKKLDEKFAKEIREMKKYRGGPLEPEWKWVEDISIVYTWVNGSDLNHLDLKSKYNGGNRNIDNRDRSVDELRYSLRSLEKYLPWHKGSIFIVSPNQTPSWLNTNSRVKVINQDDLLPPNVAPTFNTFTIELFLDKIPGLTERFIQLNDDYFFKTYTHPSFFFTSKTFYPKFYQTDKNIGGTRGRALEIARMDNAGMIKKFQGSVFNTNHAIREAFGNKSRMKWLDHSPYNWYRDLFEPARQLFKTQVQDTISHKFRHPLDIVPPYAMEFYTYFATKGVK…	#N/A				NO		PF17101 - PF11380 - PF17101 - PF11380 - PF11380 - PF11380	sp|O69853|Y6023_STRCO Exopolysaccharide phosphotransferase SCO6023	2e-33	30	0.187699	0.532423	4	OG0000545	hypothetical protein L917_17033 [Phytophthora parasitica]			gi|568008693|gb|ETL82910.1|	hypothetical protein L917_17033 [Phytophthora parasitica]	2e-46	51.04	20.1	67	0.817888		IPR031358:Stealth protein CR1, conserved region 1 | IPR021520:Stealth protein CR2, conserved region 2	PANTHER:PTHR24045:SF0 | PANTHER:PTHR24045	515..544 | 931..959 | 997..1056 | 1460..1514	1475..1495 | 513..533	7..24			GO:0016772:transferase activity, transferring phosphorus-containing groups
Pirrh_P00118	1883	DDNNDDNNDDNNDDNNDDNNDDNNDGNNGDNNGDNDDNDDNNGGNDDENICVGYSDDDDVRIEKKKKHKKSKKIRNNVHSFYTISFDGDYLLKRLSVEDTQEKKHKKHQYIKCQSYNQNIIICNINNDRIQVSKISLDNGVHWNDMNVIEYGQTLPALIDLNSVTLSETDDVFSGKVICTGKVTNKKGIYTLMSLNGGLEWKIIRDFKSVNIDSNHGSLSLLVSKHHKFFNNNSTNTFDISYTIDNGETWSNVPLDVDIDSRKLKFKNIFNLSKEYNKDQQFMIIATGKKSKHLYSIRINFNLDDEKECTDDDIEIVNISTPNNGSICMNGLKRKVLRRKLDKSCVIKMGSNYISSKFMDSPSESCPCETDDYYCDVGFMYDEVETEKKGVLSCKPIDT…	#N/A				NO		PF15901 - PF15902 - PF15901 - PF15902 - PF15901	sp|A8PE82|VPS10_COPC7 Vacuolar protein sorting/targeting protein		33	0.730218	0.946072	4	OG0001407	hypothetical protein HMPREF1544_11258 [Mucor circinelloides f. circinelloides 1006PhL]			gi|511000479|gb|EPB82016.1|	hypothetical protein HMPREF1544_11258 [Mucor circinelloides f. circinelloides 1006PhL]		51.94	92.5	80.4	0.924302		IPR015943:WD40/YVTN repeat-like-containing domain superfamily | IPR006581:VPS10 | IPR031778:Sortilin, N-terminal | IPR031777:Sortilin, C-terminal	PANTHER:PTHR12106 | PANTHER:PTHR12106:SF27 | SUPERFAMILY:SSF110296 | Gene3D:G3DSA:2.120.10.10	1..54		1790..1807			GO:0005515:protein binding	GO:0016021:integral component of membrane
Pirrh_P00119	1878	MNHSTLTLQLHLAEVLATSPKKEWKNIEKFMTFKVPEDNKVEIIPSRTQESIFSLAYYLEKSDGTHVEKILPYLINCYKYIESISINESVRIEDCYSMQFFSKALLEKLFMFAEKSNEYKNQLNELAWDSLTRHTDIFSDISEKETLVSYSTLILNGIIQLLQIINCYSDNWSEEYLAKTHELFKIFVKSSSLKTVHAISTYTFQGSKENSIIIKCCREYRPFFNKKQIIESGLSQSKLIGLVFKFLKKILMTDIKKAYKEQYVQNDKSIPQERLWNVLSYTKINFNSSFKNETVNEIYQTSIRWFSEYTQFIFNSLTRNDNIADQDLYAFTTVLKTIVISALHLKYIDEDFVNKLNKIILDTTNIPKLPMTVAVLESLGIIMINFDHLQTKISLIIKN…	#N/A				NO		PF00613 - PF00454	sp|P42356|PI4KA_HUMAN Phosphatidylinositol 4-kinase alpha OS=Homo		31	0.804579	0.774025	4	OG0002725	hypothetical protein MVEG_08250 [Mortierella verticillata NRRL 6337]			gi|672821253|gb|KFH66149.1|	hypothetical protein MVEG_08250 [Mortierella verticillata NRRL 6337]		56.69	84	82.5	0.889485		IPR036940:Phosphatidylinositol 3-/4-kinase, catalytic domain superfamily | IPR018936:Phosphatidylinositol 3/4-kinase, conserved site | IPR011009:Protein kinase-like domain superfamily | IPR011989:Armadillo-like helical | IPR016024:Armadillo-type fold | IPR000403:Phosphatidylinositol 3-/4-kinase, catalytic domain | IPR001263:Phosphoinositide 3-kinase, accessory (PIK) domain | IPR015433:Phosphatidy…	Gene3D:G3DSA:3.30.1010.10 | CDD:cd05167:PI4Kc_III_alpha | Gene3D:G3DSA:1.25.40.70 | PANTHER:PTHR10048:SF15	1586..1611				GO:0046854:phosphatidylinositol phosphorylation | GO:0048015:phosphatidylinositol-mediated signaling	GO:0005488:binding | GO:0016301:kinase activity
Pirrh_P00120	1876	YIITYNIYNMASKQSKYEEQLSRNNSKLNKKMNNKRFSSNNNSDSLYGSNSQTGMSSNLSQGGKKKQNNNRTIQGGSNSGTTNNSNSGDTVPVRYKKGLMKNKPKPMGKGITFGTIGSNEVDVKVDPSLNSPVVEQPDVNAFNNDKIEKPSNNFQFKQDKSNNTIPDSNNNTNNKNNINNNQKGFINSHDNELKQPAPMHHPNIAAAINEAIPRTHSAPPSIIQQQRKQNNGHMEPKNEGNSNLGSHHFQNQHPQPHHQVHNQQRQMHPSRVQQMQSRPMSLQQNQGPMPPQQNMQPFMNNNTFNNNPNNNMGNNPNNNNMGNNPNNNMNVNNYNNRNSAQYNNQGYSNYPPYQHNNNFHMNHNNNNGHFPPPNHMNNNQFQGQPPHNKHQPHQNQRNS…	#N/A				NO		PF02854	sp|O43432|IF4G3_HUMAN Eukaryotic translation initiation factor	2e-74	27	0.457356	0.563407	4	OG0000777	hypothetical protein MVEG_09281 [Mortierella verticillata NRRL 6337]			gi|672819650|gb|KFH64548.1|	hypothetical protein MVEG_09281 [Mortierella verticillata NRRL 6337]	8e-95	49.47	41.8	58.9	0.968763		IPR003890:MIF4G-like, type 3 | IPR016024:Armadillo-type fold | IPR003891:Initiation factor eIF-4 gamma, MA3	PANTHER:PTHR23253 | Gene3D:G3DSA:1.25.40.180 | PANTHER:PTHR23253:SF9	1017..1055 | 1347..1515 | 144..198 | 220..438 | 475..794 | 910..933 | 14..93	1289..1309 | 1343..1363 | 1072..1092 | 676..696 | 723..743				GO:0005488:binding | GO:0003723:RNA binding | GO:0005515:protein binding
Pirrh_P00121	1873	MSSKVSQDIIGTLEITAVSGSDIKAKTLVSKPSLYVVFEIGNKKQKTSEKSGKNPRWNDVLKFDIYEDSVLRANVYNSKYNEYIGGLELLLKETIYIENQNVKMKIYNEKHQEKGELHLLLRFQKKVAPLNLFSNTQSSSEYMNTEEEEENLYRKGNFTNTNETYVGQGKRTSINIFKNQSIPISKVKAVNGRPLKGVPKTKQRSRSLSPMTYENEMYGRNINMPSPRTKSNPHAKSSREQLYHFRSDESLSLKQNIALPVSELDKYNNMNIYSQPSYGYLDSVSDDELDIYSSSLPTNAAFLSSSSSSGQYGNYLYKNNKIPSSISSNSIKVGQSSVKAGVNGKYGGNSQPSMKSDTASLYSNNSSNHSYRSSHSKSPSLVIKTSVNSMKMGGVNSVN…	#N/A				NO		PF00168	No hits					4	OG0000397										0.837881		IPR000008:C2 domain | IPR035892:C2 domain superfamily		1816..1860 | 1241..1266 | 792..819 | 1738..1772 | 1305..1363 | 218..239 | 629..688 | 342..380 | 717..771 | 194..213 | 571..595 | 1278..1297 | 393..433 | 905..999 | 1395..1434	1208..1228
Pirrh_P00122	1870	MFNSFMKRVAEVENELTKTFTDNSAQSQTNNNVNDNNNSNNNNDSTEASNSNSSKSASKSYSANVLNLSQHLENFMDGITKNAKNQNFSKSLQNLDYDELKEKCIELQKLNNTYQEMTEKYKNDQLKAVEENTVLKKQILIKDKNYGLLKAKAKEKIINLHREIKELKEKNDISLSQDDMTEAYSDITTSQGTLNINNQENISLLQKKLIELQNEISTLQQENKQYKQENSDLKEKINKLENKSLSPNEEPLISFSDDESNENDKNNKVNNLLNENKILKSKVDDLNKEINNLTNKIKLITEEKEIFKSNANSELDKINNEKNDIQKSYDEIIKKDEENSQTIKNLQLINNRLKELNNEIEKRNNKLEEDYNKISSELVTEKSKNEKSVKELEDKINSL…	#N/A				NO		PF01465	No hits					3	OG0001424										0.81446		IPR000237:GRIP domain | IPR036370:GRIP domain superfamily	Gene3D:G3DSA:1.20.5.340 | Gene3D:G3DSA:1.20.5.50 | PANTHER:PTHR43939 | Gene3D:G3DSA:1.20.5.170 | SUPERFAMILY:SSF57997 | Gene3D:G3DSA:1.20.5.1000 | Gene3D:G3DSA:1.20.120.330	959..1006 | 1720..1769 | 241..268 | 446..473 | 19..58	1590..1692 | 262..335 | 1343..1408 | 1848..1868 | 1772..1816 | 195..243 | 1420..1440 | 1480..1521 | 97..127 | 150..177 | 838..1338 | 339..831 | 1524..1586
Pirrh_P00123	1869	KNKKCIIKMNNAEFNYTYEYQGNITKLVHTPLTDKCYLTLTQAMDSGFGGNPYGPAGTGKTESVKALGNLFGRQVLVFNCDEGLDYKSIGRIFIGIMKCGAWGCFDEFNRLDEAVLSAVSQQIQIIQSALKEKNVNVTLLDKFVNLDLNCAIFVTLNPAGKGYGGRQKLPDNLKQLFRSIAMTKPDNELISEVILYSEGFTNAKILGRKIISIFQLCKELLSNQQHYDWGLRSIKAVLQLAGQLLHEEKKKPDYTPDREANILVKAFRVNTLSKLTYSDSYYFNNLVNDIFPNIKYEVILYDELHQAIKESYEELKLIYMDSQVEKIFQFYEACNNRMGVVIVGPSGSGKTTICKVLSHALKKLGRSLKMHILNPKSIDRNFLLGYMDIDTREWTDGIL…	#N/A				NO		PF12774 - PF07728 - PF12775 - PF12780 - PF12777 - PF12781	sp|Q27802|DYHC2_TRIGR Cytoplasmic dynein 2 heavy chain 1 OS=Tripneustes		50	0.99679	0.44025	2	OG0001092	hypothetical protein BATDEDRAFT_36288 [Batrachochytrium dendrobatidis JAM81]			gi|575487394|ref|XP_006682991.1|	hypothetical protein BATDEDRAFT_36288 [Batrachochytrium dendrobatidis JAM81]		74.25	99.5	44.7	0.963365		IPR027417:P-loop containing nucleoside triphosphate hydrolase | IPR026983:Dynein heavy chain | IPR035699:Dynein heavy chain, hydrolytic ATP-binding dynein motor region D1 | IPR011704:ATPase, dynein-related, AAA domain | IPR024317:Dynein heavy chain, AAA module D4 | IPR024743:Dynein heavy chain, coiled coil stalk | IPR003593:AAA+ ATPase domain | IPR035706:Dynein heavy chain, ATP-binding dynein mot…	Gene3D:G3DSA:1.20.5.340 | CDD:cd00009:AAA | Gene3D:G3DSA:3.40.50.300		1446..1480 | 1269..1313 | 1750..1776 | 1495..1529 | 1804..1824		Reactome: R-HSA-5620924 | Reactome: R-HSA-5610787	GO:0007018:microtubule-based movement	GO:0005524:ATP binding | GO:0016887:ATPase activity | GO:0003777:microtubule motor activity
Pirrh_P00124	1864	ISLYIIVKMTDQELNINIKNLNNRNSSIISTLKEDTLVNENMNYTDSVNNSLKRSSLSTPNIINSLTQKESNKESDEIQDEEDYSQLNYKTIYSINSDSAMMETLNIFNDQRNKGSSNVILPSSLKISKNNKNDKSLEENSNLKSTIDTKDFIEGLEKYPQMTSSPINQKSTSSEIFNRKLNILTSSSNTQMTSGNTSKFVNKSPVINNTSQNQSNISIISNVSRDKPSQKSEIENDEISYVIGSDSATSFTIPFEDESILSEDIKRQSYCSISSDPNYRLSISSISNSDLNNKRQSVYSNSSNSNNVSKINSPKFSSEIIQISSFTPPSSPVTSNKPIHNNNNNKTIVNPSLTLSKSSNSSTSPMFINRQINTKDDKPIYDRSILRPAGSKEIKEEKP…	#N/A				NO		PF00621	No hits					4	OG0000539	Rom2p [Rhizophagus irregularis DAOM 197198w]			gi|595442047|gb|EXX54163.1|	Rom2p [Rhizophagus irregularis DAOM 197198w]	7e-23	45.49	15	42.3	0.442489		IPR001331:Guanine-nucleotide dissociation stimulator, CDC24, conserved site | IPR000219:Dbl homology (DH) domain | IPR035899:Dbl homology (DH) domain superfamily	PANTHER:PTHR22826	622..651 | 510..533 | 1058..1079 | 1571..1643 | 1661..1690 | 327..366 | 917..940 | 1723..1746 | 952..999 | 1131..1182 | 578..608	1452..1472		Reactome: R-HSA-194840 | Reactome: R-HSA-193648 | Reactome: R-HSA-416482	GO:0035023:regulation of Rho protein signal transduction | GO:0035556:intracellular signal transduction	GO:0005085:guanyl-nucleotide exchange factor activity | GO:0005089:Rho guanyl-nucleotide exchange factor activity
Pirrh_P00125	1863	MDSSKYANLIKNAGARCTSSEEELNSIFGNDIGIINEEHVARIVGLMAGDTESDNKWDHNFLYKYLFEKVSMDVVKIIKNLDYEGFMINDQQGLKVIFDLYPNDKAKKEFPMEVLWGRWENYQGQFSILKQIISLKPDYMNFSNIYTNPVITMDNPSLINVSSAKSIVSSLVGQVWNSIDLMETLLNLLETDIKNKVLEMFQIASNQSPELLLLGLVQAQTLPWSKNGETSKLQKSMIMNLVGLFLNGHSSSSVVLMKLWQINPNDLIFGLLNVYNNDRSQLSRILDIAQEIKGLSQILETKYDFEFVIDLASLASRRDYLNLEKWLQERIMEFGEHFVKACLDFLTNKITCQIEKNEKNVPPPCVLLATDVVLIFIKVLFKVTPPQYIDTFRNIIILA…	#N/A				NO		PF16418 - PF16417 - PF16415 - PF12842 - PF04054	sp|A5YKK6|CNOT1_HUMAN CCR4-NOT transcription complex subunit		35	0.769726	0.642677	4	OG0001120	hypothetical protein GLOINDRAFT_340663 [Rhizophagus irregularis DAOM 181602]			gi|552910580|gb|ERZ96382.1|	hypothetical protein GLOINDRAFT_340663 [Rhizophagus irregularis DAOM 181602]		63.15	98.9	87.8	0.938057	BUSCOfEOG7NPG2G	IPR032193:CCR4-NOT transcription complex subunit 1, TTP binding domain | IPR032191:CCR4-NOT transcription complex subunit 1, CAF1-binding domain | IPR007196:CCR4-Not complex component, Not1, C-terminal | IPR032194:CCR4-NOT transcription complex subunit 1, HEAT repeat | IPR024557:CCR4-Not complex, Not1 subunit, domain of unknown function DUF3819	PANTHER:PTHR13162 | Gene3D:G3DSA:3.40.50.300		1863..1863 | 1138..1162		Reactome: R-HSA-6804115 | Reactome: R-HSA-429947
Pirrh_P00126	1863	IFIFFSSILTLFGLTNISPFRLWIILKYLSRIPLFSDIEMILKALKKSFGVLRDIAVFALFIFICAGIVGVSLWGGKFKYRCINDENEFYDEDLVCSFNSNSGYQCPIGFKCKKVDYNPAYNTMGFDNILQAWITVFQILTTEGWSEIMINGINSTNSWTIIYFLIIIMLGNWLLLQLIVATVTSNLEKSIENSTNENDKNKDSDIKTISESIENTTETDNNISTSNNDNESEKSIILYNSESNNPTIPTNQTEIGTDVGDEPSSKTVSIHEISIDDNNNNHEFPYTSKNTGTNSIEVQSINSNSKEKKEKISNIRSFLIRIFQSFKFEYFILFVTAIDVIALCSNHKAVSLKFSKITQTISLICTITFGIEMILKLYAFGIKKYVSSYFNIFDGLITI…	#N/A				NO		PF00520 - PF00520 - PF00520 - PF00520	sp|Q9UI33|SCNBA_HUMAN Sodium channel protein type 11 subunit	9e-83	23	0.739667	0.80067	4	OG0001913	sodium voltage-type isoform cra_a [Stylonychia lemnae]			gi|678331415|emb|CDW78622.1|	sodium voltage-type isoform cra_a [Stylonychia lemnae]	3e-113	46.22	74.5	71.4	0.949821		IPR002077:Voltage-dependent calcium channel, alpha-1 subunit | IPR002048:EF-hand domain | IPR005821:Ion transport domain	Gene3D:G3DSA:1.10.287.70 | SUPERFAMILY:SSF81324 | PANTHER:PTHR10037	241..263 | 1683..1726 | 212..231 | 1475..1561 | 738..763 | 689..708	1862..1863	1034..1056 | 1236..1258 | 1147..1169 | 828..850 | 328..347 | 796..818 | 870..892 | 1184..1206 | 912..934 | 55..74 | 1115..1134 | 159..181 | 1318..1340 | 2..24 | 397..419 | 360..382 | 448..470 | 1278..1297 | 520..542		GO:0070588:calcium ion transmembrane transport | GO:0055085:transmembrane transport | GO:0006811:ion transport	GO:0005216:ion channel activity | GO:0005245:voltage-gated calcium channel activity | GO:0005509:calcium ion binding	GO:0016020:membrane | GO:0005891:voltage-gated calcium channel complex
Pirrh_P00127	1861	AINNLLPTPMKTHYTFNLRDFSRVIQGISLCRPEATNTKHQLIRLWTHEIYRVFHDRLISDTDYEACFDITMSTIKAVYKENVDDVFASIKSDNNKEITDDDMRKLMFGDIIVGSREKPYNELTDIKKITDTVNSSLTDYNNIRKDKLNIVLFRFAIEHLARICRIIRLPGEHALLVGVGGSGRQSLAKLAAHMADYELFQIELTKSYGPVEWRDDIKKVIKIAGLENRPTVFVFSDTQITNESFIEDINSILNSGEVPNLYQPDEKEAIYERCLADIRSDNPDIDDLPNTALYNYFIQRSKNNLHIVLCMSPIGDAFRQRLKQFSSLVNCCTIDWFQAWPDDALYAVANKYLTDMELDQKYLQDIIDLCRYFHQSVSIVSEKFKRALSRHNYITPTSY…	#N/A				NO		PF12775 - PF12780 - PF12777 - PF12781 - PF03028	sp|Q63170|DYH7_RAT Dynein heavy chain 7, axonemal OS=Rattus norvegicus		56	0.999463	0.458713	4	OG0000041	hypothetical protein BATDEDRAFT_87564 [Batrachochytrium dendrobatidis JAM81]			gi|575477746|ref|XP_006678167.1|	hypothetical protein BATDEDRAFT_87564 [Batrachochytrium dendrobatidis JAM81]		79.79	99.7	47.2	0.955605		IPR027417:P-loop containing nucleoside triphosphate hydrolase | IPR026983:Dynein heavy chain | IPR004273:Dynein heavy chain domain | IPR024317:Dynein heavy chain, AAA module D4 | IPR024743:Dynein heavy chain, coiled coil stalk | IPR035706:Dynein heavy chain, ATP-binding dynein motor region D5	Gene3D:G3DSA:3.40.50.300 | PANTHER:PTHR10676:SF255 | Gene3D:G3DSA:1.20.120.330		1017..1037 | 650..715 | 965..985 | 438..458			GO:0007018:microtubule-based movement	GO:0003777:microtubule motor activity	GO:0030286:dynein complex
Pirrh_P00128	1851	MFHRKSKKAQKQAQKLAQKQAQENSIQNISPPLNVTSVFSASQPVYGSSFSASQPNYVSSNGLMSPKISGIDGLLSPRLNGINGYGMTSPQQGPISLSQPVNSTMLSPLTSPVMNPYYNIVNKPTQFVLNPSDNRMASPPPPPPHNNFSSILRSASVNDTISNHRMVSPPPRKRSDRPSRSIERPVRNVSVRNQDFVYKSNVSNNYGSIQRGRPLSREMDQNNALFQGIGRSQSELAPSMNQRPPRERPVTPKGSTSFSAERTHQSRYNEIKNRTAAGEYSVLSDLSFANGERYNRMYGHGRNESSSSISSSAVSNTFGTNYKPIPDPIKRPRSENKNSKPTQFSRRGKSEPRRSSKYGYDYGDTSLDFLNEYFNDNDKRNSRATDSSYSTVEIKDGRR…	#N/A				NO		PF00168 - PF05664 - PF00168 - PF10540	No hits					4	OG0000682	hypothetical protein BATDEDRAFT_88240 [Batrachochytrium dendrobatidis JAM81]			gi|575478908|ref|XP_006678748.1|	hypothetical protein BATDEDRAFT_88240 [Batrachochytrium dendrobatidis JAM81]		53.9	56.7	64.1	0.98785		IPR014772:Mammalian uncoordinated homology 13, domain 2 | IPR008528:Protein of unknown function DUF810 | IPR000008:C2 domain | IPR014770:Munc13 homology 1 | IPR035892:C2 domain superfamily | IPR019558:Mammalian uncoordinated homology 13, subgroup, domain 2	PANTHER:PTHR10774:SF149 | CDD:cd00030:C2 | PANTHER:PTHR10774	161..188 | 229..272 | 1..29 | 672..714 | 561..584 | 447..486 | 131..150 | 299..361 | 609..633	1442..1462 | 996..1016
Pirrh_P00129	1838	MVRGKKPQLSASKEDIRDLDPLTNESIVNNLRDRYSNNAFYTRIGSNVIVAVNPNRRTDAVSEETEMAYLEDAMDTSNEGSKKRLAPHVYEIASKAYLHLCRNGEDQSIILRGVSGSGKSFTRDMLIQYLCDLSKGKKKSKIRTGIKNTAVILNAFGNAKTVLNPDASRYGKYTEVQYDNHGKIIGAKICDYLLEKNRITDIPAGERCYHVFYYLFAGASTEEKNYWRLGEATNYYYMGDQRSIQATDEAKFKELTNAMKTVGIGRSAQNQIFQLLTAILQLGNLQFIDSGDMTQEPCQIKNLDLLEVIAETLGIHPRNLETVLTYKTMYIKRELCSVFLNAETAIIQRDSLAKCLYSLLFRWIVDHINNRLCKTEEETANFIGITDFPGFQNKEDNQL…	GT2	GT2			NO		PF00063 - PF03142 - PF08766	sp|Q4P9K9|CHS8_USTMA Chitin synthase 8 OS=Ustilago maydis (strain		38	0.956474	0.923691	4	OG0000367	hypothetical protein GLOINDRAFT_348546 [Rhizophagus irregularis DAOM 181602]			gi|552925811|gb|ESA09719.1|	hypothetical protein GLOINDRAFT_348546 [Rhizophagus irregularis DAOM 181602]		63.61	99.8	99.9	0.888146		IPR027417:P-loop containing nucleoside triphosphate hydrolase | IPR036400:Cytochrome b5-like heme/steroid binding domain superfamily | IPR004835:Chitin synthase | IPR014876:DEK, C-terminal | IPR001609:Myosin head, motor domain | IPR029044:Nucleotide-diphospho-sugar transferases	SUPERFAMILY:SSF109715 | PANTHER:PTHR22914:SF16 | CDD:cd04190:Chitin_synth_C | Gene3D:G3DSA:1.10.10.60	806..829 | 1676..1700 | 555..591	809..832	1150..1172 | 1577..1596 | 874..896 | 1606..1628 | 1522..1544 | 839..861 | 1548..1570	KEGG: 00520+2.4.1.16 | MetaCyc: PWY-6981		GO:0005524:ATP binding | GO:0016758:transferase activity, transferring hexosyl groups | GO:0003774:motor activity	GO:0016459:myosin complex
Pirrh_P00130	1831	GKSTLQNEVLGDLQKEFGSSNVPDKSEELPLNELAGQIGSGSIAMGKYSQTLINKLISSKMAAGFTKGKINSYLSQKYGLGPKRSDALLLFGLTNEPASRFGSEDEAKAWLDKTASAYSSFAGVSLSAGGAAAAAVPMAMTMAAAPAAAAAASVADEDIQAKHLINILIAQKLKKKAGDVPMSSTIKELVGGKSTLQNEVLGDLQKEFGSSAVPDKSEELPLNELAGQIASGPIPMGKYSQTLVNKLISSKMAAGFTKGKIHDYLSQKYGLGPKRTDALLLFGLTDEPASRFGSEDEAKAWLDKIAPAYFSFVGVSAGAAPAGAGAINVPMAAISSGALAEVSSKYDQLIREQLDIFMNYLDIDPRKGYNLYEEELSNAAKLRAELDLWINEHGDDYAQ…	#N/A				NO		PF00109 - PF02801 - PF01648	sp|P15368|FAS2_PENPA Fatty acid synthase subunit alpha OS=Penicillium		54	0.916439	0.927841	4	OG0000903	fatty acid synthase subunit beta [Mortierella verticillata NRRL 6337]			gi|672822732|gb|KFH67626.1|	fatty acid synthase subunit beta [Mortierella verticillata NRRL 6337]		70.96	99.9	45.5	0.976278		IPR014030:Beta-ketoacyl synthase, N-terminal | IPR016039:Thiolase-like | IPR037143:4'-phosphopantetheinyl transferase domain superfamily | IPR026025:Fatty acid synthase alpha subunit, yeast | IPR014031:Beta-ketoacyl synthase, C-terminal | IPR018201:Beta-ketoacyl synthase, active site | IPR008278:4'-phosphopantetheinyl transferase domain | IPR004568:Phosphopantetheine-protein transferase domain | …	Gene3D:G3DSA:3.40.50.720 | CDD:cd08950:KR_fFAS_SDR_c_like | CDD:cd00828:elong_cond_enzymes | Gene3D:G3DSA:1.10.340.30 | PANTHER:PTHR10982 | PANTHER:PTHR10982:SF22		372..392 | 1392..1415		KEGG: 00061+1.1.1.100+2.3.1.86+2.3.1.41 | KEGG: 00770+2.7.8.7 | MetaCyc: PWY-7388 | MetaCyc: PWY-5971 | MetaCyc: PWY-5965 | MetaCyc: PWY-7858 | MetaCyc: PWY-7663 | KEGG: 00780+1.1.1.100+2.3.1.41 | MetaCyc: PWY-5994 | MetaCyc: PWY-5973 | MetaCyc: PWY-6282 | MetaCyc: PWY-5989 | MetaCyc: PWY-5966 | MetaCyc: PWYG-321 | Reactome: R-HSA-199220 | MetaCyc: PWY-5367 | MetaCyc: PWY-6012-1 | MetaCyc: PWY-76…	GO:0008152:metabolic process | GO:0042759:long-chain fatty acid biosynthetic process | GO:0006633:fatty acid biosynthetic process	GO:0003824:catalytic activity | GO:0008897:holo-[acyl-carrier-protein] synthase activity | GO:0004312:fatty acid synthase activity | GO:0000287:magnesium ion binding
Pirrh_P00131	1830	LLKKKKKKKKMFGSSFNQNQSTFGNTNSGFGTSSFGNTGFGNNQQNNSMGGFGQSSFGNNNNSAFGSSNAFGSSKPAFGQSNSMFGNNNQSSFGGFGSNNNNTSAFGSNNTFGKSFLGNNNSAFGGSTNAFGSQSNTGFGGFNSGMNMQNQGTGNPSYQITTEKEQNIATPSQFHSITAMQQYKNFSFEELRLKDYQLNKKFPQNGFGSTTNAFGSNSFMNSNNSAFGQKSAFGSSNTFGQNQMNSSFGNNNAFGSNNAFGSNNNNGGGLFGSNQNNTFGQMNNNSGFGSSLKPTNSGFGGFGSSTFGNNNNNTSSAFGNNNNSTGFSFGNNQNNNNSAFGNTNNAFGMKSSTNTGSTGFGFGNNQNNTGLSMNKPAGSTGMFNSSFSFGNNNNNNSNS…	#N/A				NO		PF04096 - PF12110	sp|Q9UTK4|NU189_SCHPO Nucleoporin nup189 OS=Schizosaccharomyces	2e-66	22	0.601639	0.545102	4	OG0000906	hypothetical protein A1Q2_01680 [Trichosporon asahii var. asahii CBS 8904]			gi|406700844|gb|EKD04006.1|	hypothetical protein A1Q2_01680 [Trichosporon asahii var. asahii CBS 8904]	2e-130	40.22	97.8	95.3	0.384666		IPR036903:Peptidase S59, nucleoporin superfamily | IPR007230:Peptidase S59, nucleoporin | IPR021967:Nuclear protein 96	PANTHER:PTHR23198	1..55 | 549..568 | 956..1036 | 266..292	1265..1292 | 1225..1245 | 1413..1433		Reactome: R-HSA-159230 | Reactome: R-HSA-180746 | Reactome: R-HSA-168276 | Reactome: R-HSA-3371453 | Reactome: R-HSA-4570464 | Reactome: R-HSA-191859 | Reactome: R-HSA-170822 | Reactome: R-HSA-159227 | Reactome: R-HSA-159236 | Reactome: R-HSA-3108214 | Reactome: R-HSA-5663220 | Reactome: R-HSA-159231 | Reactome: R-HSA-168271 | Reactome: R-HSA-165054 | Reactome: R-HSA-68877 | Reactome: R-HSA-55787…	GO:0006810:transport		GO:0005643:nuclear pore
Pirrh_P00132	1823	INFDKNSNLLVNKSSSSSLTSTINNSPYPSTTYKTNWSNDTRSLTTTTLNTSHTIVNSYGNGSDAKSNHFNPHYNYSFSSGSNANSILPHSVNKNDYYKLNHKLSMETINLTNHTNSSIHNVNTITGKFLVNHFGTLKSSMDVATQTRHRNILYWLKKAANHKNVPPFIFFELGYYYQKGIGTEKNLKQATHWYQCLVDHEAEYLKQYPWIHNNILYAKYQLARLAPSAPKSIDWLIHAANDGNAMAQTCLGQYYFEQNKIQRKMQQYIVKHAKEYDASSIFGKKLKSFDNVSFADNFQHMEGFQHFFNDLVEKIYKQDQQDERNYTKDLIPEVEFLNHLEIKRDEKYSPLNYPYQSPKETEASHTHYFSSLEKASTNTHGPTDEDHIKKPSKLFRKFT…	#N/A				NO		#N/A	No hits					4	OG0000610										0.862511		IPR006597:Sel1-like repeat	PANTHER:PTHR11102:SF145 | PANTHER:PTHR11102 | SUPERFAMILY:SSF81901 | Gene3D:G3DSA:2.60.40.1180	1455..1480 | 1143..1183 | 1242..1354 | 1578..1639	1449..1469
Pirrh_P00133	1822	MAEKEIELLENVELRIALAKTNEQFEKCLNVFLCPVLLKLGSPHDNVRQKVMSICNHVSKRIKSNTDIKLPTDKLLELFTSDNSSNFVSNFSLLFLEIAFNRSTEEEKVNLIPKLIQNITKRNTPQKIQIFQIFLKTIECFNKRQVEFSKAANHDIFNFKEYPNDLNFILEKFADMLLYIPSAPDKPQVVSPGLSTNAMNFVTNSGKANWIKGNEMASTKVNVVRFTMSDLIPNNIMTISRFKVFLIASIDSNYEIANLGDNALKKIRNPDMESQEVVNELYKLYQGTQNNKVKENDVRKPASSNLKLKILNYLEKSRCAANTSPNFIQVCFDSLYGTDSNIKLKKSGMIFTQWIARMTDSKVLSAVGPVLLTGFNKYIDEHKFERGVDQEGLLCYAYE…	#N/A				NO		PF13001	sp|Q6PDI5|ECM29_MOUSE Proteasome-associated protein ECM29 homolog		32	0.973655	0.970652	4	OG0001408	hypothetical protein GLOINDRAFT_338684 [Rhizophagus irregularis DAOM 181602]			gi|552914917|gb|ESA00198.1|	hypothetical protein GLOINDRAFT_338684 [Rhizophagus irregularis DAOM 181602]		62.38	100	99.8	0.949897		IPR011989:Armadillo-like helical | IPR024372:Proteasome component Ecm29 | IPR016024:Armadillo-type fold	PANTHER:PTHR23346	1650..1669	1596..1616			GO:0043248:proteasome assembly	GO:0005488:binding | GO:0032947:protein complex scaffold
Pirrh_P00134	1819	MQEEKPETSILSEEAKELLNSPIFKDFILEEPSLPIIDEQSLSPSHKNEQNISPSNISNKSPIASLSIDTKSNTIGNAGQVHSSHGDKTPLSALKPSATCSTLYDIENIEKEDIRSIEKYFHTYSEKLYISGLLYKRNDIQPDGKPFPSVSGPVWTKWWVELWGPVLKFWRVNEENDYLKPGEKSSNKVKHIIQTELVPHPDTVKKIKENQETKYINISDSVVDLISYDVGEEPPFPYNNFLTLSTAGLNLFTLATSTSFLANSWVVAIRLSCFEQSKLNELYTYRLLKRSCFFNTWYSYEYNPLELPNALVQSITPSDYKNVHYEGYIQARINYATEWKRYWIVICSKQSNINTNNGSVGGIAESVAKKFLKKKSKQHNKSENSLFSSSASSLESSEG…	#N/A				NO		#N/A	No hits					4	OG0001822	hypothetical protein BATDEDRAFT_26445 [Batrachochytrium dendrobatidis JAM81]			gi|575482752|ref|XP_006680670.1|	hypothetical protein BATDEDRAFT_26445 [Batrachochytrium dendrobatidis JAM81]	5e-48	46.45	19.2	18	0.975655		IPR011993:PH-like domain superfamily		742..795 | 658..691 | 376..404 | 856..923 | 809..838 | 1011..1062 | 1795..1819 | 39..60 | 1365..1717 | 950..978	1011..1031 | 736..756 | 1135..1159
Pirrh_P00135	1816	HIYVIFEILFSMANEFSKASFVAARRLYFEQIAASTNSPIDSRRNNDNRLKRNALSEGNIAEDNISSPPYEYSSLHKSSSHSNLIPTKNNELRTKLLNSNSKIPLPGSHSPLIKSINVDSEDSGGLLKTSESVKEKISNGKSSKYQNTYDNNYISYIKEMANPSNKKSTENNLPKKIPDSSNLEDNESNIDEIPETPNLKPTPVSSPLLKTSKSSPLMVTNSKLPIPTSLKNSQEKGDLSKEYNNNENTVNKGWFAFTREKAPGWFALAREKVNSANSWFSMSNIKPEQELEQEPEQEPEQEYEKGKNENMNDNDKLSNDGKLDNVEDNSNKDSNNKTKNTITDQTINSSSISEVKNIISEQEKSPINTPTQIKTEVHDKIQSIPKSDSKNEAKTNDIL…	#N/A				NO		PF00621	No hits					4	OG0000689										0.970836		IPR001331:Guanine-nucleotide dissociation stimulator, CDC24, conserved site | IPR000219:Dbl homology (DH) domain | IPR035899:Dbl homology (DH) domain superfamily	PANTHER:PTHR22826 | PANTHER:PTHR22826:SF133	100..125 | 669..707 | 750..774 | 1146..1174 | 819..881 | 1058..1085 | 1684..1703 | 570..594 | 286..432 | 1281..1348 | 1235..1254 | 1657..1678 | 53..87 | 928..1038 | 481..512 | 162..246	1344..1364		Reactome: R-HSA-194840 | Reactome: R-HSA-193648 | Reactome: R-HSA-416482	GO:0035023:regulation of Rho protein signal transduction | GO:0035556:intracellular signal transduction	GO:0005085:guanyl-nucleotide exchange factor activity | GO:0005089:Rho guanyl-nucleotide exchange factor activity
Pirrh_P00136	1811	MSMYNLYREVYPPSCVEDAIPCHFTSPTARNLVVVKASTIEIYEVIEVTDEEEKKFWIGKDSKDQNKSNDQIYPKIRAGLELISTYKIHGNVSSINCIRTTTNVGLLGMDSLLVSFKDAKMSLLEWSNATKDIITVSLHYYEREEFQDVYLSASNPEIRVDPLNRCAALQFYYDQIAILPFKQEVAGGVASTYIDEDILKEINENQYERDSRENPCLPSFVISGKQIDKKIKNIIDVVFLYNYFEPTLAILYEPDLTWPGRLAQLNDTCSLVVVSLDLTQHIYPVLFSVDHLPYNCFKLISVPSPVGGILVVGQNGLVYIDQTSVPGISLGLNEYFGVEKELSTRNDDPSANILQRSLALQPKNPLYSSRMTNFKYLGVTLDASVSCFLNPDTLLFILK…	#N/A				NO		PF10433 - PF03178	sp|Q9EPU4|CPSF1_MOUSE Cleavage and polyadenylation specificity	4e-132	27	0.651574	0.677307	4	OG0001134	hypothetical protein GLOINDRAFT_90039 [Rhizophagus irregularis DAOM 181602]			gi|552909460|gb|ERZ95474.1|	hypothetical protein GLOINDRAFT_90039 [Rhizophagus irregularis DAOM 181602]		52.94	65.2	68.2	0.953421	BUSCOfEOG7GXPKV	IPR015943:WD40/YVTN repeat-like-containing domain superfamily | IPR004871:Cleavage/polyadenylation specificity factor, A subunit, C-terminal	PANTHER:PTHR10644:SF2 | PANTHER:PTHR10644	898..926 | 1170..1214 | 939..1013 | 1369..1441 | 491..554	986..1021 | 1060..1080				GO:0003676:nucleic acid binding | GO:0005515:protein binding	GO:0005634:nucleus
Pirrh_P00137	1803	MKKKNLKPPIQNKNLNKKKNQKNENQNKKGKNEGNEEVSNEMGEDTKEIKLKNPLEDIFKLDLQTLVNLGIIDFQKPSSSSRSNTNSNAGRLLKKIKNKNDPSEQLEALERLADILCVATEDMFLGNGPPDLEGFSLSEFVKALLDILKGDQDEFNEPLTEYDNFESSEENINVMMMTCRCFCNLIEALPSSTSAIVRFNGVKILSDKIKNIEYIDLAEQIMSVLDKISSDFPKVVLKDDVISTVLRYIDFYNLHVQRSVMNIVKNGCSGLVQYGNERTYATIKEAMSTIERILTYSDERLVESCTVCYSNISKWLSSSRKKSEEIFSKDVMKTILGYLLPSSSSNESSKISSNVVYSNLVKTLYYIVKSSPSRSLELIENDDIIGIIQGVLGVKVVFE…	#N/A				NO		PF00632	sp|Q6WWW4|UPL3_ARATH E3 ubiquitin-protein ligase UPL3 OS=Arabidopsis	4e-113	39	0.299501	0.296081	4	OG0001116	hypothetical protein WALSEDRAFT_14312 [Wallemia sebi CBS 633.66]			gi|588252972|ref|XP_006955668.1|	hypothetical protein WALSEDRAFT_14312 [Wallemia sebi CBS 633.66]	1e-175	46.51	94.1	99.9	0.716321	BUSCOfEOG70CRG6	IPR000569:HECT domain | IPR011989:Armadillo-like helical | IPR035983:HECT, E3 ligase catalytic domain | IPR016024:Armadillo-type fold	Gene3D:G3DSA:3.30.2160.10 | Gene3D:G3DSA:3.90.1750.10 | PANTHER:PTHR11254 | PANTHER:PTHR11254:SF406 | Gene3D:G3DSA:3.30.2410.10	646..672 | 451..494 | 1..44 | 1063..1136 | 1009..1029	1200..1220 | 632..666		MetaCyc: PWY-7511 | Reactome: R-HSA-983168		GO:0005488:binding | GO:0004842:ubiquitin-protein transferase activity
Pirrh_P00138	1798	MNDEDNILNTNEVYSQQDNTYFNQPLFNIYLEIALRKAALASVSPSYNSSSKSLLENGSIVEPDYFENQHRASINIPPISFPSPLSYSYPGFSSGSPASSPTPISYSSKTKNAGSFISKNNSLHKTHSFNTSKSTPPVIVSTPSKLNIDGSTPSYDLNNPTNLLSILSQYPPSLNTWNSIQNLVQSINKEISNNFVTSTNLVTTSNSSAQSSLSSTNYKKHSTDYPVNSKEKEEALEHFRQQQISQINQLNNLLINYLQNIENNNDESLKINYINPITKEDNNSTSSFGSNPQISSPSLAQSIAATLYDTVNTTPKYDYKKNYRSSVNPITLNRPPRNPLTSENEDEINNYYLNTPQVGAISRGVTIDEKANTTSYQKKENRNTSLLETINDDHLNNFL…	#N/A				NO		PF00618 - PF00617	sp|Q8SSQ0|GEFR_DICDI Ras guanine nucleotide exchange factor R	4e-30	28	0.238598	0.224288	3	OG0002752	hypothetical protein LRAMOSA03581 [Absidia idahoensis var. thermophila]			gi|671686758|emb|CDS11318.1|	hypothetical protein LRAMOSA03581 [Absidia idahoensis var. thermophila]	6e-64	49.8	23.7	46.9	0.913477		IPR036964:Ras guanine-nucleotide exchange factor catalytic domain superfamily | IPR023578:Ras guanine nucleotide exchange factor domain superfamily | IPR001895:Ras guanine-nucleotide exchange factors catalytic domain | IPR000651:Ras-like guanine nucleotide exchange factor, N-terminal	Gene3D:G3DSA:1.20.870.10 | PANTHER:PTHR23113	935..957 | 600..623 | 799..855 | 206..225 | 1672..1695 | 701..724	751..771 | 247..267			GO:0007264:small GTPase mediated signal transduction	GO:0005085:guanyl-nucleotide exchange factor activity
Pirrh_P00139	1798	MDNERVQKTFEQYVPNFVCRHIQKLLEQYAEKNGDNVTELNMEPFCTECFGVAVMADVSGYSKLTAKLAEKGDIGARMLLNVMKKYFDKIIHIILSYQGDIVKFVGDAVIFYWKINDDNLDDISEDPARGELVLTACDCCIQLLNQLGRFPIDIQGCEITELKIHLGIGAGKIYDIHVGGKDRWEHFIGGDAMDQISTVLDLAEAGELALSHQAFRHFGNVVDVASVTIGGYDKRCVIVKGLENCTRKVPPLSLDQEAAFDIFDSVPNNINIELYKPFINPYALYKLKDDIQNCPAFGIRDDLEHLMSIYDTRQVTTVFIRVSTLKFKSMESLGVAQETMVIVQNHVSKYEGCIRQFHCDDKGALLLVFFGLPPFGHTDDAIRGVKAALSISKELADLF…	#N/A				NO		PF00211	sp|Q866F4|ADCYA_RABIT Adenylate cyclase type 10 OS=Oryctolagus	1e-29	25	0.275862	0.301863	1	OG0003818	hypothetical protein BATDEDRAFT_87751 [Batrachochytrium dendrobatidis JAM81]			gi|575477822|ref|XP_006678205.1|	hypothetical protein BATDEDRAFT_87751 [Batrachochytrium dendrobatidis JAM81]	2e-140	62.85	30.8	86.4	0.975736		IPR027417:P-loop containing nucleoside triphosphate hydrolase | IPR029787:Nucleotide cyclase | IPR011990:Tetratricopeptide-like helical domain superfamily | IPR001054:Adenylyl cyclase class-3/4/guanylyl cyclase	CDD:cd07302:CHD | PANTHER:PTHR16305	1289..1321 | 687..720	1138..1158	1714..1733		GO:0009190:cyclic nucleotide biosynthetic process | GO:0035556:intracellular signal transduction	GO:0016849:phosphorus-oxygen lyase activity | GO:0005515:protein binding
Pirrh_P00140	1796	NIIEFLKMKIQNFGITFAALFALGSAKKYNFNVVSILGTGYNMGVKYNNNVVPLESTIFPLFTGEIEATNIKNYKYVALDNNNKVIEEESLNRIYSDEISGLNEVYNRTNKNIDIPELPKPLSPLFPMGSSKFQKLPNNVIYNVYLKCEESSYKNVTSTPFFGRKGNNMEVPCTINIISPDSTFQSEGNLHLIGYGSRLYKKLSWNIKFSDKNKFMGRKTLKLRGIANDVSLMREKLSTELCHALDVPTQEGSYARLFINDDTYGLYLLGDSFNKRWIGAYVHGDEKAKVGFSYRLISSTPNGPFADLKYLGEKYKKYKNAGTYEIDEYEKEDVDPNDESTQWTPLIRFTRLYDEWVKTYQNDHSDAAIEALQKFLNIESVLRALVIDTLTMPLDNFWL…	#N/A				NO		PF08757 - PF08757 - PF08757	No hits					1	OG0001108	hypothetical protein MVEG_01039 [Mortierella verticillata NRRL 6337]			gi|672828936|gb|KFH73825.1|	hypothetical protein MVEG_01039 [Mortierella verticillata NRRL 6337]	4e-38	49	26.6	77.3	0.877212		IPR014867:Spore coat protein CotH | IPR013783:Immunoglobulin-like fold	PANTHER:PTHR40050	627..648 | 1222..1247
Pirrh_P00141	1795	NKMLNQFKIFFWKNKKIMKRRAAAFVLGFEVLFAVIVVFSFSEKRKIKDGYKIRPNERDFPSFAYVDRQSLEEFENEDEVVFFKRQYDDYNYDDYYDEYDYKYNFYNIENLNYTDDIIDFYGVDYINHLEPGFDFNAGKIAFILPENMKDINGDKFIENVMNHPQIKVNIKLEAIKFKNEDELMDYYRKNNQNKSDEKRLEKINNKDKLLAAVVFNNNYYDYTIRIDSRYTASTKENPISSISDVFNQIDNNLIQVSGSISISEAALYQVNFVPLQIAIDNAILSMKINDPNKTKLNQYLYRDMKGFNYPHTYDQFENGKNYYTEYVPLIPLLFLGQIFHLTNRIMEEKEFKLKEGLVSVGAKRSLFWLTWEVMYFPLSILVVLMTLIFCPSEITQFLN…	#N/A				NO		PF12698 - PF00005 - PF12698 - PF00005	sp|Q8WWZ7|ABCA5_HUMAN ATP-binding cassette sub-family A member	2e-129	26	0.844011	0.894032	1	OG0008179	hypothetical protein TRIADDRAFT_60879 [Trichoplax adhaerens]			gi|196013954|ref|XP_002116837.1|	hypothetical protein TRIADDRAFT_60879 [Trichoplax adhaerens]	4e-155	45.81	84.9	97.3	0.909608	BUSCOfEOG7WDNCD	IPR027417:P-loop containing nucleoside triphosphate hydrolase | IPR003593:AAA+ ATPase domain | IPR026082:ABC transporter A, ABCA | IPR017871:ABC transporter, conserved site | IPR003439:ABC transporter-like | IPR020846:Major facilitator superfamily domain	CDD:cd03263:ABC_subfamily_A | Gene3D:G3DSA:3.40.50.300		1379..1399 | 679..699	1127..1149 | 21..43 | 457..479 | 499..521 | 1197..1219 | 1333..1355 | 430..452 | 936..958 | 403..425 | 368..390 | 1170..1192 | 1240..1262		GO:0006810:transport	GO:0005524:ATP binding | GO:0005215:transporter activity | GO:0016887:ATPase activity	GO:0016021:integral component of membrane
Pirrh_P00142	1793	VNMSKGRNSETFPELKWSYIINSEIVSLINVMRKNQRWSISISNILERSNSNISKNQITALSIMGGKNYYENLMNAEDISTNVKFEKNNKLLQDLMKLQNRLPYINSVSELDPFELLYPFLEIIRSGETTGPITGAALSSVEKFIKYEIINIKHPNLYYAISALVTSVTHCKFEATDVASDEVVLSQILRLLQVTATSKAGKYGLDDKAVCEMVEAAFGMCFQVRVNELLRRSAEHTLVVLIQGAFTRLSKTIYLDSQILKETLTIKPQVPQFNKDESENEVSILKYENYQKSRSTSIVTNKINDTHIKRQVQQYPTEKVFLMDTTLSKEEEPLIEQDKIEETFIPFGKPAILETLSVLVSLVNPKDKKHTDSIHRIVAIRLLNTVLEVGGQSLKKWIE…	#N/A				NO		PF12783 - PF01369	sp|Q9P7R8|YHV3_SCHPO Uncharacterized protein C211.03 OS=Schizosaccharomyces	4e-86	31	0.390965	0.450752	4	OG0000686	hypothetical protein BATDEDRAFT_90433 [Batrachochytrium dendrobatidis JAM81]			gi|575483142|ref|XP_006680865.1|	hypothetical protein BATDEDRAFT_90433 [Batrachochytrium dendrobatidis JAM81]		53.21	95.9	96.8	0.985738		IPR023394:Sec7 domain, alpha orthogonal bundle | IPR000904:Sec7 domain | IPR035999:Sec7 superfamily | IPR032691:Guanine nucleotide exchange factor, N-terminal	Gene3D:G3DSA:1.10.220.20 | CDD:cd00171:Sec7 | PANTHER:PTHR45101	1493..1512 | 454..508 | 1748..1793 | 409..437 | 610..644				GO:0032012:regulation of ARF protein signal transduction	GO:0005086:ARF guanyl-nucleotide exchange factor activity
Pirrh_P00143	1792	KNMFNVYNFIVFSFPFKKSVFILSVLLVIIYISNVIAQDTVISKDSDDFETVFLFKKPRNDDVEKEFYEVELEAYNKLKSTKVSKLNELHISTFEEINDEIKKNEKVKLIFGNTMAFYQNFTVLARNYTDIMFVLVGECDGLLNDNSDNRLSNLHMIAWEHWKARYIAGYIAAVIAEKGSICYLENKDNKIPGSTLALNSFFRGIDDARKNFFFTTQNVTLNHINFNNELEVVYNCSVVHYNYINNPNIKKIQENINADKTNYIDYIADSDLNSENSNAEVILRISLSLESHYNYFIDNYNAIKNNGQQIISLGHYDKLNTTIGENNINIINTLSMDSDKNDYKQLIKDSINAINNLKDNELYGSIGIKSNLNDFLFGRGGSIDPIYDKNNQVVIYDPN…	#N/A				NO		PF07714 - PF00512 - PF02518 - PF00072	sp|P16065|GCY_STRPU Speract receptor OS=Strongylocentrotus purpuratus	2e-51	34	0.208147	0.350222	3	OG0000548	RGC/RGC protein kinase [Mucor circinelloides f. circinelloides 1006PhL]			gi|511000596|gb|EPB82124.1|	RGC/RGC protein kinase [Mucor circinelloides f. circinelloides 1006PhL]	7e-94	58.43	27.2	38.4	0.574315		IPR011006:CheY-like superfamily | IPR001789:Signal transduction response regulator, receiver domain | IPR036097:Signal transduction histidine kinase, dimerisation/phosphoacceptor domain superfamily | IPR005467:Histidine kinase domain | IPR011009:Protein kinase-like domain superfamily | IPR003594:Histidine kinase/HSP90-like ATPase | IPR004358:Signal transduction histidine kinase-related protein, C…	PANTHER:PTHR43047 | Gene3D:G3DSA:3.40.50.2300 | PANTHER:PTHR43047:SF5 | Gene3D:G3DSA:1.10.287.130 | Gene3D:G3DSA:1.10.510.10 | Gene3D:G3DSA:3.30.200.20	1706..1729 | 1623..1646	809..829 | 340..360	528..550 | 20..42 | 437..455	Reactome: R-HSA-5362517 | Reactome: R-HSA-70895 | Reactome: R-HSA-204174	GO:0016310:phosphorylation | GO:0000160:phosphorelay signal transduction system | GO:0007165:signal transduction | GO:0006468:protein phosphorylation	GO:0004672:protein kinase activity | GO:0005524:ATP binding | GO:0000155:phosphorelay sensor kinase activity | GO:0016772:transferase activity, transferring phosphorus-containing groups
Pirrh_P00144	1788	NNLLKKKMVTKQMVEIVNPFVKVMQNRVPDYKGICSLLSIKRPYNSKYSKDIFPRFVRYFINSKCLKISMKEYDIENSNRYMSETRSKKCDHSIKILLDSTHLTFPAIIIALGYISNLRKNTITTSLLHHHNNSEVKILTLALMASMKAHYDNVYSNKSWSTVSGIPLRELNILESNFLRDINFDLYIDDKIFFNYMDRVEHSLSEYYEAISNSATKENSNTENVENPNIPSKTEDFKHLTPAPSPRDKSKSETTTNNDNETIYKKSSYDYLNVPDKKYIGRKASSSSISPSESSYKSNNGRIIEAYKYQPNLSAPSVYSVDSYSSEISDFNINHRNSYKIEPRNSIQSFKNKNDHRNSYRMSDNESKSRYSYMNRPDNRNDFGFSKTMNIVKSKMEVN…	#N/A				NO		PF08613	No hits					4	OG0000683										0.84309		IPR013922:Cyclin PHO80-like	PANTHER:PTHR15615 | PANTHER:PTHR15615:SF41	1761..1788 | 1054..1129 | 1650..1682 | 344..375 | 1523..1569 | 436..471 | 1142..1261 | 215..261	1244..1264 | 1065..1091			GO:0000079:regulation of cyclin-dependent protein serine/threonine kinase activity	GO:0019901:protein kinase binding
Pirrh_P00145	1786	KKEEKKKKEEEKKKRKREEKLLKEEKKKKNNSKEEKPKKNIFMFNDDKESMDSLKDEIMLDNNNKSSKPYVLPDKDIVKENKKSSISSLRNKLYNDDRKKDSISSIKDISILSKSDSNVNKYAFLEDYITNLNYTAKNAYPVITSPPQTPPYSPLNSDKKGSDVAKIVNQRKSLLASLPSPAHPPTDLSISLSPGKFFMKRSSLIQNEDPDLDMSNPDCIPHRYSSVSPKTRPIRPNSLEEDEIPIRNSSVSPKTRPISRTSTSLRYSINSMMSNFNLPTSLSLVEGTLLAPDSPSLLVKEKQGFLSTKPSNDSNSLKSKTSFANSYRSFSSELDHSLKKQQQQMLHHQTKSHHQRVGSNGSYSTTTTKSSPLNHPDTRYNHGRDNDTNSIESYESFSS…	#N/A				NO		#N/A	No hits					4	OG0000478										0.942719				1253..1309 | 1..48 | 334..421 | 681..700 | 1534..1557 | 987..1020 | 894..931 | 630..671 | 527..590 | 705..830	1..36
Pirrh_P00146	1783	TNNYTESYSFDNSIDSKVINPKLNSKHVSKSKSKSKSKSNTISPFKDSYSTPKNTNKVKKNKSNRKKSQMSMTSSSTDATKNNYSNNNTLSNKTSLLSLPSSIYGLPDVLPYQLPSENSINHIPIDKNSIGSSFHRISNKYYNSPNYKYNEDYYFDDSLPSISMEDDNHNVSKIYSLSNNSSQYSGLNNYLGIKNYNKLNNYYLDYDSPSSLPYSSGSNNSPDNYQKTNKGNNKDNNSPYNPLRYQNNYNHSIPKEQQGLDYHNDTTSVNQNTVDTEIITPSLSSIDEQQMSSDCDYYNTTSENILYNLGNKQSFCIYPSGNKKSSKPRKKNTKNGYNNSIDNNSTTIRNNYSTLYQVDDTYKNDGYYNDNNQVSGIILDSFTMKKDDIPLEQLDGSHM…	GT2	GT2			NO		PF03142	sp|O13394|CHS5_USTMA Chitin synthase 5 OS=Ustilago maydis (strain		61	0.284352	0.31386	2	OG0003697	chitin synthase D [Arthroderma otae CBS 113480]			gi|296818679|ref|XP_002849676.1|	chitin synthase D [Arthroderma otae CBS 113480]		75.7	29.9	43.6	0.807203		IPR036400:Cytochrome b5-like heme/steroid binding domain superfamily | IPR004835:Chitin synthase | IPR001199:Cytochrome b5-like heme/steroid binding domain | IPR029044:Nucleotide-diphospho-sugar transferases	PANTHER:PTHR22914:SF10 | CDD:cd04190:Chitin_synth_C	212..249 | 21..87 | 320..344 | 445..523 | 1035..1057 | 983..1004		1635..1654 | 1606..1628 | 659..681 | 1664..1686 | 876..898	KEGG: 00520+2.4.1.16 | MetaCyc: PWY-6981		GO:0016758:transferase activity, transferring hexosyl groups
Pirrh_P00147	1782	MQQNQAPPVPPRQRRPPPPLNSAQSVDSYNQSNMYMNQGSPYNGGSVVYNNQGSVVYQNQRINNGNQIHHQRMNSGSSNIGYSQSVSINYSPQYVYPQQQINGFSPSRSPTPQGLHTVRSSSSIQTTQQFPTAVRGQPPRINYNGPVNNQNYSNQTSPLNNPSPMQQVYGQPQNHRIQVSSNYDQRPSPEIVVSSGHGLSTPPRKYPPNSQVPGGNMNNGPPLTRRQVIPPHGNNHIISPVQVSPSRSNNSSPSLSPMLTGSNSPKPPVRHSVHIAPDSSHSPSYRYSHSPSLSPGLSEVVLPVPARQYQRGRGPSVSSQKLGVNGMGSPNSVASYVRHEDSGLYKPYSHNRNNSFSSSIITVPNMEFNDSMEDSYYQDQHNSLMVNGNYNEDPNIRQS…	#N/A				NO		PF00610 - PF00621 - PF15405 - PF00780	sp|Q9UTR5|RGF2_SCHPO Rho1 guanine nucleotide exchange factor	8e-109	28	0.529742	0.861831	4	OG0000537	hypothetical protein BATDEDRAFT_17774 [Batrachochytrium dendrobatidis JAM81]			gi|575485190|ref|XP_006681889.1|	hypothetical protein BATDEDRAFT_17774 [Batrachochytrium dendrobatidis JAM81]	1e-131	51.58	49	93.3	0.966878		IPR036390:Winged helix DNA-binding domain superfamily | IPR036388:Winged helix-like DNA-binding domain superfamily | IPR000219:Dbl homology (DH) domain | IPR011993:PH-like domain superfamily | IPR000591:DEP domain | IPR035899:Dbl homology (DH) domain superfamily | IPR001180:Citron homology (CNH) domain	PANTHER:PTHR12673:SF155 | PANTHER:PTHR12673	1..26 | 657..679 | 718..741 | 101..295 | 818..841	449..469			GO:0035023:regulation of Rho protein signal transduction | GO:0035556:intracellular signal transduction	GO:0005089:Rho guanyl-nucleotide exchange factor activity
Pirrh_P00148	1778	YLIVIMLFGQLKTLLWRNVILKKRGIFSTMLEIIIPTIIILIIAYNSEFTDKVNEFSGIKDSAPYSLDEPSNIFGSNDGEKRLILDIVFSSDFNNQNKDAFLNNLKSNKFFTNFNLLPNEQNFTYSDTHYVFNSTEEEYKTVDISEYKVFISNSENDMKNNYKNLELFYQKINNPGRDYDYDSYRYMEIPSYYGIVFKSLAKYTIFFEYTARGEKELVDSLKLTDEEIDYYHTWQNSIFTVQYLVDKSLVKTLTNVDDYSINVKLMDKESYRIVNKKNMLSSYIPLFMVFYFIPCVCSLLNHLVIEKESRIKESLVIIGLRKSSFWVSWAITYGIIITLSTVLVIIAMYYFKFFITVHWSVTFVVMIIFGLSCCCISFVFSTLIKKAKTANTVGVMIII…	#N/A				NO		PF12698 - PF00005 - PF12698 - PF00005	sp|Q8WWZ4|ABCAA_HUMAN ATP-binding cassette sub-family A member	7e-85	28	0.507874	0.57615	4	OG0000110	hypothetical protein [Paramecium tetraurelia strain d4-2]			gi|145541265|ref|XP_001456321.1|	hypothetical protein [Paramecium tetraurelia strain d4-2]	3e-116	43.9	84.3	79.7	0.654107	BUSCOfEOG7WDNCD	IPR027417:P-loop containing nucleoside triphosphate hydrolase | IPR003593:AAA+ ATPase domain | IPR026082:ABC transporter A, ABCA | IPR003439:ABC transporter-like	CDD:cd03263:ABC_subfamily_A | Gene3D:G3DSA:3.40.50.300			362..384 | 325..347 | 1263..1282 | 458..480 | 416..438 | 389..411 | 1175..1197 | 283..305 | 1348..1370 | 25..47 | 1093..1115 | 1140..1162 | 1210..1232 | 919..938		GO:0006810:transport	GO:0005524:ATP binding | GO:0005215:transporter activity | GO:0016887:ATPase activity	GO:0016021:integral component of membrane
Pirrh_P00149	1776	NPQYATTVDANGNPQYATTVDANGNPQYPTTVDANGNPQYPTTVDANGNPQYPTTVDANGNPQYNNEQYASYYAQFGYNYGYGYGYGYGYTDGSAKPEMVENSTMTEITEENKDRETENAQKNAPPVETSDQGVQTIDDIKDNSNDNVEKEDVGLQTKEVKVKDSSVLTDPDQRRPIYRQKDRIPDGVRLPATTVEYDFLKDDDYLFSPLSSKDLPLNLISKSSESLDAFTNNVSSTIVTDKNNKYICFIDGKNIHVIQEQKKFKFVLGGHSSNIIHIAITTIENKYTRLLSIDEEGVIIVHEFDESKDILENGKLSSDFCTIIMAIKSSEYQIYCAAFQPRNPNAFVVGTNMKCALYFNIEDNLWKRKISVDEEDSEEESESSDSSSSSSSSSDEEMK…	#N/A				NO		PF00400	No hits					4	OG0000184										0.976166		IPR036322:WD40-repeat-containing domain superfamily | IPR019775:WD40 repeat, conserved site | IPR015943:WD40/YVTN repeat-like-containing domain superfamily | IPR017986:WD40-repeat-containing domain | IPR001680:WD40 repeat	Gene3D:G3DSA:3.15.10.10	103..156 | 1598..1625 | 1311..1341 | 374..425 | 1658..1776	916..936 | 395..420 | 1262..1313 | 737..757				GO:0005515:protein binding
Pirrh_P00150	1770	KEYVNNLINSLITENFDDVESITRNPILFGDFRQAMQEENPVRIYEDLLDYNAIRPIFQEILEDYNDVNNKMNLVLFDDALEHLTRIHRIIRLKRGHALLVGVGGSGKQSLTKLVAYAAGYDVFEITLTRGYGENEFRENLKTLYTQLAEGKKTIFMFTDAHVVQEGFLELINNMLTTGMVPALYDDDEKDALINSLREEVKKMGIVENKENVWQYFINKCNNYLHIVLCMSPQGDKLRERCRSFPGLVNNTIIDWFQPWPEQALFAVADAFLGTANVPQDNRADIVTHMVKVHLLVGDISNLFLQRYRRTNFVTPKNYLDYINTYNMLLKDNLELNGKLCDRLETGLGKLEEASSQLDVLNEQLAEQNIAVKNKTEACNQLLEVITKNTAEAEEKKAL…	#N/A				NO		PF12780 - PF12777 - PF12781 - PF03028	sp|Q8IVF4|DYH10_HUMAN Dynein heavy chain 10, axonemal OS=Homo		59	0.998305	0.395437	4	OG0000041	hypothetical protein BATDEDRAFT_25191 [Batrachochytrium dendrobatidis JAM81]			gi|575479516|ref|XP_006679052.1|	hypothetical protein BATDEDRAFT_25191 [Batrachochytrium dendrobatidis JAM81]		86.14	99.8	37.4	0.941666		IPR027417:P-loop containing nucleoside triphosphate hydrolase | IPR026983:Dynein heavy chain | IPR004273:Dynein heavy chain domain | IPR024317:Dynein heavy chain, AAA module D4 | IPR024743:Dynein heavy chain, coiled coil stalk | IPR035706:Dynein heavy chain, ATP-binding dynein motor region D5	Gene3D:G3DSA:1.20.5.340 | Gene3D:G3DSA:3.40.50.300 | PANTHER:PTHR10676:SF343		351..378 | 558..606 | 858..888			GO:0007018:microtubule-based movement	GO:0003777:microtubule motor activity	GO:0030286:dynein complex
Pirrh_P00151	1765	LDQMLIEISNIGVSHVHSFIEETSIVENKSFNLSALMQTEVSNWKNSLKQGSYIHNDDLFESIDYKIDKNESKRDYKNEYKDDYISDFKSDYKNIMDHFESGRRTPVTESDTDDLFQSLDIKNYTFPAVPKNDTSSITSKEKGKDKGKDKIKSIQNQYTQKFFNYCKQIDDAASYHSSSSSNNSISSVHRKSDNNLGDALLDKRESLSPSPNVFKSRPKAYSISSENPLAKKTAGGSIVEKTKTRKPSIDVNVLEDSKKLLNNDNLLSPSRYYRKYSMPEFINNFSSFSNSKYIKSSSSSIKSTSSANKIEASNSKKSTEHHELVYGKIENSNSKKSTELRDIMHISPSEPRTSSPASSAITDSSPKFAKTSLARNNSTRTTSRLSEITNRYKNAEPPK…	#N/A				NO		PF00620	sp|P34288|PAC1_CAEEL GTPase-activating protein pac-1 OS=Caenorhabditis	2e-27	30	0.126346	0.115265	4	OG0000776	conserved hypothetical protein [Capsaspora owczarzaki ATCC 30864]			gi|470305525|ref|XP_004348374.1|	conserved hypothetical protein [Capsaspora owczarzaki ATCC 30864]	2e-37	55.65	13.5	27.9	0.753591		IPR008936:Rho GTPase activation protein | IPR000198:Rho GTPase-activating protein domain	CDD:cd00159:RhoGAP | PANTHER:PTHR23176	130..151 | 979..1023 | 615..639 | 299..323 | 1036..1143 | 347..384 | 1196..1223 | 1312..1351 | 1677..1765	919..939 | 967..987		Reactome: R-HSA-194840	GO:0007165:signal transduction
Pirrh_P00152	1757	MDYQNISKKMDLASIATRLNDQNIDIKVKITILNEIKDSIENIQAVEYTRFLHLFFPVFFSILKQIEPSFISAHPHQKIRNSVLEIIQRIPHNEALQEYVPKLMEILLDLLKNDNEENGTICVKIIVDLHKNNKNILEKYVQNFFDIVKEMYGNIKQTVSNAFGEVQQATNSSENETSLNTNNKLAKSMYSFKILKECPIIIVLLFQLHKKLVQTNVETFIPLIIECLELQPEAQKKEHEEAEKRGEIFIGVSPKIKNRMAYIDFKALQVKTLSFVAYILRGFIQLLEPYKDRIAKSVIELMKDCPPDASGIRKELLIATRHIWYTKFKLAFIKHIDTLLNENVFVGTGVTSRETLRSLAYSILADLLHNVRSELSQKQLSKTIYIYSRNLHDQTISPN…	#N/A				NO		#N/A	sp|P38811|TRA1_YEAST Transcription-associated protein 1 OS=Saccharomyces		35	0.885031	0.428686	3	OG0001915	hypothetical protein MVEG_07032 [Mortierella verticillata NRRL 6337]			gi|672821612|gb|KFH66507.1|	hypothetical protein MVEG_07032 [Mortierella verticillata NRRL 6337]		65.69	99	43.9	0.873697	BUSCOfEOG7PCJR4	IPR033317:Transcription-associated protein 1 | IPR011989:Armadillo-like helical | IPR016024:Armadillo-type fold	PANTHER:PTHR11139	527..564	1757..1757		Reactome: R-HSA-201722 | Reactome: R-HSA-5689880 | Reactome: R-HSA-3214847	GO:0016573:histone acetylation	GO:0005488:binding	GO:0000123:histone acetyltransferase complex | GO:0005634:nucleus
Pirrh_P00153	1754	LKLIQKSNFVIKDIINPIKLCDDTKINTYSLGLIKGSTHLQNISLFKVVNNGNMDFAFNIIDNISNSMKPLDYNPNGQPFSINPNNSIVEKGSFLNVDISFRASVTGRYEQQFEIFSDNKPIASFYVNINVGNPIFSVYPDTIDFGITQINTLSTRTLMVINNGTISDNFIISPKEKDENERVNFLFETTSGQIDCNNEISIPITFFPKIEGKITESFLLRWLGKPIIIYLNGVGAEAKLVPEYKEQIDIMNDCLFYGDAEIGKTYEKEFIIRNKGKIESVFRIDYDEDLMDFEMDNFEKSKIKLHPNQEITVKAIFTPQNFGLLSTPIKLIQTNQTKFSIPMEANCGEYKYSLNDVPPLKGIQINTNTTRNIILKNTGTFDIPLNIYLYPSYLETMME…	#N/A				NO		#N/A	No hits					1	OG0002707										0.913779		IPR008962:PapD-like superfamily | IPR013783:Immunoglobulin-like fold	PANTHER:PTHR10270 | PANTHER:PTHR10270:SF223	1230..1385 | 542..591	421..441
Pirrh_P00154	1753	KRKKKKKMLSFLKKKYLSGIGFAKPEDEIQENNNSTEIESSGESNTFVKNNETKSTSPISTQYKTNTTPEKPLTKPDGKVIVDYRRSRMNKTNHTNNTNTNSNTNNTNNNTPTSTSPISVVSNSTHKNTHTTKLSKIDTTHVNKKPSPPTKPEYKRPSSALAKRPNSSLAKTHEKHTTSTLNRNTVKKSSYSSTYTPVKKPEVPKKPLKRESISNLNSLKRTNSQSQIPAKPTPVKKNTSLNRLSSSNLSVSKKKEITTTTTNSTATTGTVKKQNSIATKKSTTLSTKKSSTLSTSTAIAINKKKEEKTVPSIPKIPSPLQTLNSASPVNNLYEIVNKYKKLNESPALSAIDKKSKRNTIDLKSNDVESKPTKLNEIKRSTTINTTSSVKEDTKIKRTQ…	#N/A				NO		#N/A	No hits					3	OG0003837	hypothetical protein BATDEDRAFT_23554 [Batrachochytrium dendrobatidis JAM81]			gi|575476046|ref|XP_006677317.1|	hypothetical protein BATDEDRAFT_23554 [Batrachochytrium dendrobatidis JAM81]	3e-37	50.28	19.8	30.4	0.884724		IPR036322:WD40-repeat-containing domain superfamily | IPR019775:WD40 repeat, conserved site | IPR015943:WD40/YVTN repeat-like-containing domain superfamily | IPR017986:WD40-repeat-containing domain | IPR001680:WD40 repeat	PANTHER:PTHR22847	648..671 | 1146..1165 | 24..274	552..575 | 447..481				GO:0005515:protein binding
Pirrh_P00155	1741	KFKKNKKKKKKNESISTNKDNESVNEVTTLINYNLSRKSEKNDNQSIINGTSNSNNNVDASNISKHNQTLPNIKESTISPAKVVEQKELNTSSSSDKSDTTTLNETDIQIESENTNKDSDNKKESENTNQDSDKEKDSSIGSISSSVVYSYSLNTKKLTPKLKTSSQKLEMTIPSIVNINTKYQIKSKSTHSTPRTSTPNTSTPNTSTPKTPKTSSFINNTSYFSNSPISAATPSVTPYHNKVFDLMEGGSSLPRSESSPSILKTDPNAQSINAPNDSPLKTEYHPSNTFSNLKNKSSLNRLRKREVIKELMESERLYVSDLQMLIENCFNPLEAVSWLPLNEKCLLIRNIQELFAFQQEFLEDMESSVKDLKEKLSENSENEKTYSEEEMDNIMNECV…	#N/A				NO		PF00621	sp|Q9ULL1|PKHG1_HUMAN Pleckstrin homology domain-containing family	1e-27	27	0.188397	0.215884	4	OG0001410	hypothetical protein LRAMOSA09047 [Absidia idahoensis var. thermophila]			gi|671691784|emb|CDS06519.1|	hypothetical protein LRAMOSA09047 [Absidia idahoensis var. thermophila]	7e-32	46.49	18.9	41.1	0.973089		IPR001331:Guanine-nucleotide dissociation stimulator, CDC24, conserved site | IPR000219:Dbl homology (DH) domain | IPR011993:PH-like domain superfamily | IPR035899:Dbl homology (DH) domain superfamily	PANTHER:PTHR22826	1697..1724 | 1152..1186 | 1542..1565 | 1..140 | 185..219 | 1585..1606 | 770..793 | 250..286 | 1213..1235 | 1371..1395 | 1284..1304 | 1473..1500 | 1436..1458	362..389		Reactome: R-HSA-194840 | Reactome: R-HSA-193648 | Reactome: R-HSA-416482	GO:0035023:regulation of Rho protein signal transduction | GO:0035556:intracellular signal transduction	GO:0005085:guanyl-nucleotide exchange factor activity | GO:0005089:Rho guanyl-nucleotide exchange factor activity
Pirrh_P00156	1739	EEEKKKLKEEGNDFVSISGGQILSNFTSYYDILTPTEKYIYNIILEASKETIPQLEVSLTYDDSENQRDKKAFSSQLLTETVNAFSIIILDHPELWWMGYFSYYYYYLSKTFKHNITYQLIREDSAFYNYTINDITNLSRKIEMAKNDIVKKVKNLNLTTDYAILRYIHDYLIVKNTYLLDENRVHIRNSYGSLVENVCVCAGYAEAFQYIAQQFNMECIKAVSETHEWNFVKLKNNWYFVDLTWDDHFTYEKGTTNVISGPSGYGYDQKVNTNYFMAGSNYVDKADTSGDHDLVYYYYINYVVLDYPLISKENYTPTTEESNEVERMRNEFAESYLSVTSLLPNCGADSDYNMICPEKKGYFCIGKDNDIYTLNNKSICTKTYTDKNNNIVIFLKDDY…	#N/A				NO		#N/A	No hits					1	OG0002688	uncharacterized protein [Clostridium sp. CAG:470]			gi|548192294|ref|WP_022412997.1|	uncharacterized protein [Clostridium sp. CAG:470]	7e-21	45.25	16.5	76	0.953222			SUPERFAMILY:SSF54001			1718..1738
Pirrh_P00157	1735	LFTGTFNDDNIFNYKYVALNENNKIVKEESITRIYSDKIFGINEVFNRTNKHIEVPELPKPLEPIFPLGSDQFQPLPNNVIFNVYAKCNETGYSYLTSLPFLNEGGKKNEETIQCQISFISPEIKFQSAGTMKIIGFGSRKFKKLSWNIKLDDKNKFYGRKAFKLRGIANDSSLMREKLATELYKSVGVPVQEGTYARLFINGDTYGLYLIHDSFNKKWLSNYVHGNEDVSIGFCYKMDSSTPYGPYADLKYRGPEIDEYKYSGNYELDSYDDKKVDKDDLVAQWSPLINFTKLYEDWVNTYKDDTSDKAVDELLKFLDVESLLRLLAIDTLVLPLDNFWLISGNTAIYYNPEKNNYNFIPYDFDQALVGSWDIETLDPNNYIKDCFSWANYNEINYNH…	#N/A				NO		PF08757 - PF08757 - PF08757	No hits					1	OG0001108	hypothetical protein MVEG_06927 [Mortierella verticillata NRRL 6337]			gi|672821507|gb|KFH66402.1|	hypothetical protein MVEG_06927 [Mortierella verticillata NRRL 6337]	4e-44	49.1	27.6	85.6	0.939642		IPR014867:Spore coat protein CotH | IPR013783:Immunoglobulin-like fold	PANTHER:PTHR40050
Pirrh_P00158	1731	MKQSNHIEEDVLEIENLSEQNILEFLKARHSQRKYFTNLGSNALIYLNPYSEDDCISDHNSKVYVEDSRNSSNERPKLSSSIFQLVNSTYLHMIREKEDQSIIINGECSSGKTEIYKAIARHLCHLTRETKKKTVTQSAILKINKILDSFGTATTINNPSSSRFGKYIEYQFDRTGKIIGAKLVHYCLEKDRVSKVPEDERNFNVFYHFLASASSNEKNTYDLSDPSGFEYLSQNRYYQRCTNDDNLDGRELRSALKAFGIGVRQQAQIFQLLAAILHLGNIEFVDGPKNAHQDTCDIKNFELVEFIAELLGVTPDALDSVLTYQTRCIRTDVFTEYLDAEAASRQRDNLANTLYSLIFNWIIEKINSKLCRDDESDNFIGVVDLFGFQNANNNQFDQF…	GT2	GT2			NO		PF00063 - PF03142	sp|O13395|CHS6_USTMA Chitin synthase 6 OS=Ustilago maydis (strain		48	0.528018	0.790678	4	OG0000292	chitin synthase CHS3 [Rhizophagus irregularis DAOM 197198w]			gi|595451192|gb|EXX59040.1|	chitin synthase CHS3 [Rhizophagus irregularis DAOM 197198w]		60.53	97.8	95.2	0.953983		IPR027417:P-loop containing nucleoside triphosphate hydrolase | IPR036400:Cytochrome b5-like heme/steroid binding domain superfamily | IPR004835:Chitin synthase | IPR001609:Myosin head, motor domain | IPR029044:Nucleotide-diphospho-sugar transferases	PANTHER:PTHR22914:SF16		741..771	832..854 | 1550..1572 | 1095..1117 | 1491..1513 | 1518..1540	KEGG: 00520+2.4.1.16 | MetaCyc: PWY-6981		GO:0005524:ATP binding | GO:0016758:transferase activity, transferring hexosyl groups | GO:0003774:motor activity	GO:0016459:myosin complex
Pirrh_P00159	1729	MQIRHIKTIIPAGNLPAKITAMAWSPNNQKLAVVGVDKIIYLFDETGEKKDRFTTKPADPKTNKNYHVCGLAFSPDSTKLAVAQTDNVIFVYKLGLEWGEKKTICNKFIQSSEVTCLTWPHEQNNSIVFGLFDGKVRVGNLKVNKSATLYQTDSPVISTASSPDGYAIITGHLDGSLNRFFFDDGISGASQGKFAICKTPPTALAWGESICAGGNDRTITFFDFDGNIIQEFDYSRDEEEQEYTIARFSPSHQTAVVGSFNRLHIYNYDSAEKKWNEAPMKVIENIYTISAMAWKPDGSRLTIGSLCGAVELFDCCLKRTRYKGKFEFTYVSPSQVIVKRLSTGSRIVLKSHYTYAITKVNIFQDQFLIANTANTLLMGDLTTCKLSEIPWSGCGNEKF…	#N/A				NO		#N/A	sp|Q5RHH4|IF172_DANRE Intraflagellar transport protein 172 homolog		53	0.999422	0.999427	2	OG0005626	hypothetical protein BATDEDRAFT_11418, partial [Batrachochytrium dendrobatidis JAM81]			gi|575479114|ref|XP_006678851.1|	hypothetical protein BATDEDRAFT_11418, partial [Batrachochytrium dendrobatidis JAM81]		79.46	97.2	99.6	0.944748		IPR011990:Tetratricopeptide-like helical domain superfamily | IPR036322:WD40-repeat-containing domain superfamily | IPR002885:Pentatricopeptide repeat | IPR015943:WD40/YVTN repeat-like-containing domain superfamily | IPR001680:WD40 repeat	PANTHER:PTHR15722 | SUPERFAMILY:SSF69322 | PANTHER:PTHR15722:SF2						GO:0005515:protein binding
Pirrh_P00160	1725	KILNIFEYNKILKMYIIDETEFRGNPELEKKLFATSEDEETLKVYKTDNMIDKINIRFSGVVKDKEAIIAKENILPLPFKGVPSPNYPEQWLTVSFGEFLSLIKALAYVIKKRYDFAPGTRVGIIAGSLPLTQLFIYALWMSRCVVVNIPPKLGNDVKQYWVKHCDVKMIFYDMNFRPSNDDKENKKLNEQGQWIWKWYQPLTEEDEGLSAGEEGVLMSYIYDEDFRNEILQTKLEGKGYERKGDKDDVLTVIGTSSSSQAIIKNGQYSKMKFVPWQCIHVVDKYNSYRSSFVKPYSPLFKLVPFHHAMGVICTLGYSIGNGSGIIYHTQQLYDIGFIPEMVLDDMAETKPLNTFQFPFHYGEYKKLFDNNHPRCPIWKKYFDETREHRNFVTGGGPLN…	#N/A				NO		PF00501 - PF00109 - PF02801 - PF16197	sp|A0R1E8|PKS5_MYCS2 Mycocerosic acid synthase-like polyketide	2e-98	31	0.436522	0.349597	4	OG0000094	polyketide synthase [Microcystis aeruginosa]			gi|488877750|ref|WP_002789975.1|	polyketide synthase [Microcystis aeruginosa]	4e-121	55.23	39.8	40.4	0.885433		IPR032821:Ketoacyl-synthetase, C-terminal extension | IPR014030:Beta-ketoacyl synthase, N-terminal | IPR020841:Polyketide synthase, beta-ketoacyl synthase domain | IPR016039:Thiolase-like | IPR000873:AMP-dependent synthetase/ligase | IPR014031:Beta-ketoacyl synthase, C-terminal | IPR018201:Beta-ketoacyl synthase, active site | IPR036736:ACP-like superfamily | IPR009081:Phosphopantetheine binding …	PANTHER:PTHR43775 | CDD:cd00833:PKS | Gene3D:G3DSA:3.40.50.980 | Gene3D:G3DSA:3.40.366.10 | SUPERFAMILY:SSF56801		1326..1346 | 1373..1403		Reactome: R-HSA-75105 | Reactome: R-HSA-2426168 | Reactome: R-HSA-199220 | Reactome: R-HSA-163765	GO:0008152:metabolic process	GO:0003824:catalytic activity
Pirrh_P00161	1726	MDSSNLTKEDLNKVIRTADYETSLKIANANNIIEKMNYRFAAYKDKPMIVAKENILPPPFKGVPNEKFPDPWLTVSFGEFEKLAKAMAYVINKRYHLEPQTRVAIIANSLPKNQLLSMALWFLRVVTVEITPKIGNDVKQCWMRMLNMSMGFYDCVFKPFYQDHKKEEEWRWPWIFPPTSNENLFAGNEGILMVDMDSEKFIQEVLEARDQGLFYEREGDWDDLITIGGTSSSAQAIIKNGQSSEMKFVGLHHRKAGSCFEKFLYNQLPKETNFLLVSPYHHLLGICQGMLHPIYDGGPLVYRTQNVDDIGVISEMLLDDIAEIDVNETLIFSFQFAEWKKLKEAGHPKWPIWEKAIRSKPIGCFHTGGAPPIPEVTKWLARDLQIFTSEQYGSSEAGV…	#N/A				NO		PF00501 - PF00109 - PF02801 - PF16197	sp|Q03131|ERYA1_SACER 6-deoxyerythronolide-B synthase EryA1,	2e-96	25	0.578795	0.271555	4	OG0000094	Long-chain-fatty-acid--(acyl-carrier-protein) ligase, 6-deoxyerythronolide-B synthase [Anabaena cylindrica]			gi|505026377|ref|WP_015213479.1|	Long-chain-fatty-acid--(acyl-carrier-protein) ligase, 6-deoxyerythronolide-B synthase [Anabaena cylindrica]	2e-120	47.12	59.2	31.2	0.948157		IPR032821:Ketoacyl-synthetase, C-terminal extension | IPR014030:Beta-ketoacyl synthase, N-terminal | IPR020841:Polyketide synthase, beta-ketoacyl synthase domain | IPR016039:Thiolase-like | IPR016035:Acyl transferase/acyl hydrolase/lysophospholipase | IPR000873:AMP-dependent synthetase/ligase | IPR014031:Beta-ketoacyl synthase, C-terminal | IPR018201:Beta-ketoacyl synthase, active site | IPR02080…	PANTHER:PTHR43775 | CDD:cd00833:PKS | Gene3D:G3DSA:3.40.50.980 | Gene3D:G3DSA:3.40.366.10 | SUPERFAMILY:SSF56801	1339..1377 | 663..685			Reactome: R-HSA-75105 | Reactome: R-HSA-2426168 | Reactome: R-HSA-199220 | Reactome: R-HSA-163765	GO:0008152:metabolic process	GO:0003824:catalytic activity | GO:0031177:phosphopantetheine binding
Pirrh_P00162	1722	MQVSEILNEKAQSINSSLLSPDTPNTITAKSFANNSDPNTFNIEKVINSIYDIKNDNDFYILRSNVVATKNSEYIYRFAQGVLDILFEEHHFDNIVNGNISISHKNIIYDETLNLLLSLSSKNHALSQFLLGKVYYTRKIYYKSFRFFELALKNHLYDASFYLGLFFEHGLGVDKDIQKAEYLYHCALESTLGHIAMLQLAHLYLNKKANGKVRMQEAVFWLENAATLDSDLVDIEKINTLKNNNSNTINPLPLYETSNSNNKDDIDTITEVVAPPRVHSLPFMKERMSSKTTYSNSSTPLLTPLNSSERRRSLASTKINQKITHNHSYSYSYGTTNVTVGTNHHHNNSNSYSQSSSKDIPELNIQIPQIDDLQEILTESHFEKDTENSKEITENEIME…	#N/A				NO		#N/A	No hits					2	OG0002728										0.957977		IPR011990:Tetratricopeptide-like helical domain superfamily | IPR006597:Sel1-like repeat	PANTHER:PTHR11102 | SUPERFAMILY:SSF81901 | Gene3D:G3DSA:2.60.40.1180	1514..1542 | 664..701 | 289..310 | 1417..1462 | 1261..1287 | 986..1091	398..418				GO:0005515:protein binding
Pirrh_P00163	1717	KKLLIIGPTGTGKSMYIKDVLMNKISSDIYIPIFMAFSAQTSAMQTQEIIESKLDKIKKGVIGSPSGKRCIFFVDDLNMPAREEYGAQPPIELLRQYMDFGGWYNTKDSSWLTLQDIQFITAMGPPGGGRNPITSRLLRHFNIISISSFSNETLKKIFLTILKWHFTTKNFSKEISELAETIIDATTNIYRKAMDHLLPTPMKSHYTFNLRDFARVIQGILLSQKETMTESSKIVRLWFHEVYRVYFDRLIDDKDRRWLFETLKTSVKDDFGLDFVSTFKFYDKNNLNQVTEDDIRSLIYGTYMTQKSQTPLYDEIKNLNELSELIGTYLDEYNSFSKKPLDLVMFRFAIEHLAHINRIFLQPQGNILLLGVGGSGRQSLTRLASYIFDFDLYQVEITK…	#N/A				NO		PF12775 - PF12780 - PF12777 - PF12781 - PF03028	sp|Q8WXX0|DYH7_HUMAN Dynein heavy chain 7, axonemal OS=Homo sapiens		59	0.997088	0.426193	4	OG0000041	hypothetical protein BATDEDRAFT_34404 [Batrachochytrium dendrobatidis JAM81]			gi|575474988|ref|XP_006676788.1|	hypothetical protein BATDEDRAFT_34404 [Batrachochytrium dendrobatidis JAM81]		81.29	99.8	42.7	0.884309		IPR027417:P-loop containing nucleoside triphosphate hydrolase | IPR026983:Dynein heavy chain | IPR004273:Dynein heavy chain domain | IPR024317:Dynein heavy chain, AAA module D4 | IPR024743:Dynein heavy chain, coiled coil stalk | IPR035706:Dynein heavy chain, ATP-binding dynein motor region D5	CDD:cd00009:AAA | Gene3D:G3DSA:3.40.50.300 | PANTHER:PTHR10676:SF255 | Gene3D:G3DSA:1.20.1170.10		655..675 | 1209..1229 | 841..906			GO:0007018:microtubule-based movement	GO:0003777:microtubule motor activity	GO:0030286:dynein complex
Pirrh_P00164	1715	LEGIRICRAGFPNKITFSDFRARYELLASKEIPSGFMDGKKAAQIILEHINLDPNRYRIGNSKVYFRAGVLAELEELRDNCLSKSVTLIQTVWRGYSSRKKFMTLLNKLRAIQVIQRNARVYVSLREWSWWKLYTKVRPLLNVSRVDEEMKKKENLIKELEDKVNNEMEQKQKLEATQKDLEYRINELENIINSERRAAADQEEIFKRAQEKIESLEEDLKLTNNELENTENQFKDSMKKNTEYEEELKNLKISLDEQVIKTNKSDTEKAMKDQQIEQFKLDIEANNESIAKLQELKEKYEKEINQLHENINTIEDSKNELEKNKTKLQNTLTLTQQYLSEEEGKNSNLHNENNNIKKELNKVKEMLDETSSNKAKLEEDINSKNKEISSLKDLMQNEM…	#N/A				NO		PF01576 - PF01576	sp|P24733|MYS_ARGIR Myosin heavy chain, striated muscle OS=Argopecten	9e-86	26	0.613411	0.544892	2	OG0000884	hypothetical protein MVEG_07901 [Mortierella verticillata NRRL 6337]			gi|672820902|gb|KFH65798.1|	hypothetical protein MVEG_07901 [Mortierella verticillata NRRL 6337]		58.67	93.2	69.5	0.271833		IPR027417:P-loop containing nucleoside triphosphate hydrolase | IPR000048:IQ motif, EF-hand binding site | IPR002928:Myosin tail | IPR001609:Myosin head, motor domain	Gene3D:G3DSA:1.20.5.340 | SUPERFAMILY:SSF144284 | Gene3D:G3DSA:1.20.5.50 | Gene3D:G3DSA:4.10.270.10 | Gene3D:G3DSA:1.20.5.170 | SUPERFAMILY:SSF57997 | SUPERFAMILY:SSF90257 | Gene3D:G3DSA:1.20.5.320 | PANTHER:PTHR13140:SF574 | PANTHER:PTHR13140 | Gene3D:G3DSA:1.10.287.510	1652..1715 | 1611..1639 | 975..1001	430..457 | 595..664 | 1198..1232 | 669..812 | 143..261 | 982..1058 | 866..886 | 465..580 | 339..422 | 898..967 | 1325..1478 | 1536..1605 | 1061..1148 | 1494..1528 | 1297..1317 | 276..331 | 820..861 | 1240..1278				GO:0005524:ATP binding | GO:0003774:motor activity | GO:0005515:protein binding	GO:0016459:myosin complex
Pirrh_P00165	1713	MDRCVYGDDIELKKKLLLNGDDEASKIIYETDNMIDRMNIRFKYDKDDIAIVSKENLLLKPFKGQPNPNYPSPWLTVTYSEFGDLIKACAYVLKKKYDLYPNSRVGVIANFTPLNHLLIYALWYNRCAVVQIPSKLGNEVKQFWCRILNLKMIFYDINFKPFDDEENIRMMEENDEWIWKWHHPLTENEKNLEAGQEGILAVNLFSESFRNEILEAKNQGKSYERKGDGKDIVYIIGTSSSSQAIIKNGQCSKMKFVPITTMQSGEFYNYSYQRDLRKKPTFMINIPVSHALGYYSCVLHNIQYGGAVVYHTQQLRDVGFIPEIVLDDMVETNVDHTLLFPFHFSLIKQLFDENHPHCEKWKKFLSTRSQYCFKNGGAPLSDEMDNWWLKTFGKRTFQD…	#N/A				NO		PF00501 - PF00109 - PF02801 - PF16197	sp|A0R1E8|PKS5_MYCS2 Mycocerosic acid synthase-like polyketide	6e-99	34	0.391127	0.304595	4	OG0000094	polyketide synthase family protein [Cylindrospermum stagnale]			gi|505024318|ref|WP_015211420.1|	polyketide synthase family protein [Cylindrospermum stagnale]	2e-115	48.61	51.7	85.9	0.940454		IPR032821:Ketoacyl-synthetase, C-terminal extension | IPR014030:Beta-ketoacyl synthase, N-terminal | IPR020841:Polyketide synthase, beta-ketoacyl synthase domain | IPR016039:Thiolase-like | IPR016035:Acyl transferase/acyl hydrolase/lysophospholipase | IPR000873:AMP-dependent synthetase/ligase | IPR014031:Beta-ketoacyl synthase, C-terminal | IPR018201:Beta-ketoacyl synthase, active site | IPR03673…	Gene3D:G3DSA:2.30.38.10 | PANTHER:PTHR43775 | CDD:cd00833:PKS | Gene3D:G3DSA:3.40.50.980 | Gene3D:G3DSA:3.40.366.10 | SUPERFAMILY:SSF56801	1371..1391 | 673..745	206..226 | 1360..1387 | 663..690		Reactome: R-HSA-75105 | Reactome: R-HSA-2426168 | Reactome: R-HSA-199220 | Reactome: R-HSA-163765	GO:0008152:metabolic process	GO:0003824:catalytic activity
Pirrh_P00166	1710	QILNAKNTKGNRIIDVNSKDKNGNTALSVAANIGNREKIKLLFTYGARIELVKDKVSREALQNLRKIYQEIKDDTEELKNAIMRGNNKKAKYILENCSVDVNAKIKYLPNPEIAEYIAIIWASEKGNKEIVNILLSLPNIDINIQDDQGFTALMCAAEQGHCDIIELLLNQPNINVNIQNNKGATALMLAVDNKRIEVVKQLLNYPDIDIYIKTVHGGSAIACAELKGFEDIRNLLMNPPKHQKPNINNQKKKVTNNSDQDVYYKELTIQEWISKITLMRVRNEDFNKPINSNGWRILMYATQYADIEILKMIINEEDGNGNKKIDINVKDNSGITALAIATLNGNEEKIELLLKNGADVDLTMKGASKIVCMELEEYCRQKHPEIEIKEKKHRGDNKL…	#N/A				NO		PF12796 - PF12796 - PF12796 - PF12796 - PF13637 - PF12796 - PF12796 - PF12796 - PF12796 - PF12796 - PF12796	sp|O70511|ANK3_RAT Ankyrin-3 OS=Rattus norvegicus GN=Ank3 PE=1	3e-64	26	0.451462	0.286804	4	OG0000221	ankyrin repeat protein [Trichomonas vaginalis G3]			gi|123507472|ref|XP_001329422.1|	ankyrin repeat protein [Trichomonas vaginalis G3]	6e-105	45.9	80.7	82.9	0.816986	BUSCOfEOG72890R	IPR036770:Ankyrin repeat-containing domain superfamily | IPR002110:Ankyrin repeat | IPR002083:MATH/TRAF domain | IPR020683:Ankyrin repeat-containing domain	PANTHER:PTHR44139		61..88				GO:0005515:protein binding
Pirrh_P00167	1708	MSEKESTSDSLKNGDPVPISVPGRRYPQNNTNSIYKNEKKKRKNYNNEFRPINTLYGNFKINSFKHPRLINSQKDIKVIRKVQDDKKMSNLSSIKFDSGGYKKVNNEHTKISYIEKKGSDDIIKQKGSCDNNIKEAHVVSNVKKNNKILFSKDESYYEELAKKESKPKVIYKSKEEERRENLKISELKLTHLYFDKEIYYTDKTSFVVNFNKEKLYLNLDGTKIIVVDFNDIFKFKYFIKVGPGFFVFYLKGSRFPIIGINCNQFQTRGELRKNIENFCSYMQKACKVIEIKLHELELYYCFIKKLMEMGEIRMSDQEMKRLLKSLSWLNDIDITRNSNEVTDINKNKNESSLSNYNINNNVTGMENIQKKDNPNEMLSKSENIQNIDYRQLINLANKP…	#N/A				NO		PF02902 - PF02902	sp|O13769|ULP2_SCHPO Ubiquitin-like-specific protease 2 OS=Schizosaccharomyces	3e-25	44	0.0655738	0.177116	2	OG0002032										0.905504		IPR003653:Ulp1 protease family, C-terminal catalytic domain	SUPERFAMILY:SSF54001 | Gene3D:G3DSA:3.30.310.130 | PANTHER:PTHR44655	1522..1545 | 1151..1214 | 1..42 | 1600..1708 | 1231..1271	1074..1094 | 966..993 | 776..796			GO:0006508:proteolysis	GO:0008234:cysteine-type peptidase activity
Pirrh_P00168	1705	YFEMNIDTQDKAEINNYSHKRNGSKASLMEISENEYNIYSHKRTGSKSNLTNNTKYTHSRNGSKSSITNMLSKRIGTFSRPVKINDRGSSLPRNNVDSHTHTHKQSYNNLRSNSTNDFLIQTRESSLLYSNNNSNNNSANNSIVSSNIPYSSHSRENLNYLYHYNKLSPTSSPREVSVQNNSPLSSLKNVISENTPPVLTPSHFQKSSNLVNHYSPTSTSSISPKYPRENRDNYYQKDGYNKYNFHSPTASKEIILKSALRNKKMKQWTINDVLVWLTENNLEKYKETFKSMKMDGKTLMKQNYETLIDISILDKVKIISLRNSVLQYEKESEMVLNNSTANNSSTNVNNNKITQYTQTIQKKENLLIPREDEIFHNLTKSRSFESLTTNNKENENNTP…	#N/A				NO		PF00069	sp|Q01389|BCK1_YEAST Serine/threonine-protein kinase BCK1/SLK1/SSP31	1e-78	47	0.191202	0.211096	4	OG0000700	hypothetical protein BATDEDRAFT_8175, partial [Batrachochytrium dendrobatidis JAM81]			gi|575471364|ref|XP_006674975.1|	hypothetical protein BATDEDRAFT_8175, partial [Batrachochytrium dendrobatidis JAM81]	3e-112	76.26	16.2	84.9	0.987833		IPR017441:Protein kinase, ATP binding site | IPR008271:Serine/threonine-protein kinase, active site | IPR013761:Sterile alpha motif/pointed domain superfamily | IPR001660:Sterile alpha motif domain | IPR011009:Protein kinase-like domain superfamily | IPR000719:Protein kinase domain	Gene3D:G3DSA:1.10.150.50 | CDD:cd06606:STKc_MAPKKK | PANTHER:PTHR24361 | PANTHER:PTHR24361:SF611 | Gene3D:G3DSA:1.10.510.10 | Gene3D:G3DSA:3.30.200.20	1633..1705 | 82..115 | 207..229 | 994..1053 | 45..68 | 1477..1524 | 1423..1456 | 1537..1562				GO:0006468:protein phosphorylation	GO:0004672:protein kinase activity | GO:0005524:ATP binding | GO:0005515:protein binding
Pirrh_P00169	1705	EELKSNNSGSSNDYKPLRRSKEELKSNNLGSSNDYKPLRRSREELKQSSKYSNEDLKIQTRRSKESLRKSSKRSDEDLNRPHHSSSHKHSSDNINKSHHHSSSHKRSNDDINGPRHHTSSHKRSSDDLNKSHSIKNNDERDHIKKQSSKNKYSDEDIKKQSSRYKNNNIELKETSKINQEDNIEASFLNLESTKISSKLFDDDELMSFSSRKSLPIPSSFDLNRLSKDVMDTLDLPIDERKFITELPNSQKWELIQKYYNASGNDTSEIYCIAYTQKLKENPFDKEIISDIATALHTHMVSDIIDKFINYGGLQLLLSNLKQLEEDDKDYGPNYDEIESLYIQCIKAIMNHGNGLETMMDDPKSIIVIALCLRSSSLRTRCLASEILAAVCMIPKGHKY…	#N/A				NO		PF06371 - PF06367 - PF02181	sp|Q9Y4D1|DAAM1_HUMAN Disheveled-associated activator of morphogenesis	2e-61	32	0.269795	0.404453	3	OG0000688	hypothetical protein BATDEDRAFT_89642 [Batrachochytrium dendrobatidis JAM81]			gi|575481824|ref|XP_006680206.1|	hypothetical protein BATDEDRAFT_89642 [Batrachochytrium dendrobatidis JAM81]	1e-69	55.34	25.7	32.8	0.928441	BUSCOfEOG7VDXXJ	IPR036872:Calponin-like domain superfamily | IPR015425:Formin, FH2 domain | IPR010472:Formin, FH3 domain | IPR014768:Rho GTPase-binding/formin homology 3 (GBD/FH3) domain | IPR011989:Armadillo-like helical | IPR016024:Armadillo-type fold | IPR010473:Formin, GTPase-binding domain	SUPERFAMILY:SSF101447 | PANTHER:PTHR23213:SF328 | PANTHER:PTHR23213	1..161 | 608..645 | 1353..1382 | 787..1013 | 1527..1561	704..738 | 1438..1488 | 1359..1386 | 1395..1415			GO:0030036:actin cytoskeleton organization | GO:0016043:cellular component organization	GO:0005488:binding | GO:0017048:Rho GTPase binding | GO:0003779:actin binding | GO:0005515:protein binding
Pirrh_P00170	1701	KSKLSLKNKKMNLFFIQLRNLVWKNYKIKRSKYFYWELLIQILCPLLLKFYLFLDNFTSYNYDYESGLDPLPIHQFYYDYFYGIVAFVIPTDLVGENIQREQFIDNLGIRNKTQDGNVEYQLFETLEEFNHYKESISDLIINGYSIEHKLTLVHFSTTYTNYTIRVPAILGVDPDLEPISNYYKTRSSKVIDSERYNRLFSPLQIMIDEAIINCKLNKTIHIDTSIGVMSKPSVKIFLTQEEIENNNYLTEKAALYIILFIIQFITIMKNILDEKQNRQEEGLITIGIYPSTIWLSWEIYYLVVIFIISILMALVEIKNLFLPTHFIIALALLSGYGLSISGLAVLLTKLFKNTTQCIFISCTVFLVTYFKMDSIYEFCIHHSTYGKLISVLFTPISFS…	#N/A				NO		PF12698 - PF00005 - PF12698 - PF00005	sp|Q8T6J5|ABCA2_DICDI ABC transporter A family member 2 OS=Dictyostelium	5e-108	26	0.882422	0.882171	3	OG0004961	hypothetical protein TRIADDRAFT_60879 [Trichoplax adhaerens]			gi|196013954|ref|XP_002116837.1|	hypothetical protein TRIADDRAFT_60879 [Trichoplax adhaerens]	3e-143	46.14	92.9	98.7	0.83978		IPR027417:P-loop containing nucleoside triphosphate hydrolase | IPR003593:AAA+ ATPase domain | IPR026082:ABC transporter A, ABCA | IPR017871:ABC transporter, conserved site | IPR003439:ABC transporter-like	CDD:cd03263:ABC_subfamily_A | Gene3D:G3DSA:3.40.50.300			325..347 | 1147..1169 | 293..315 | 378..400 | 1176..1198 | 1267..1289 | 253..272 | 427..449 | 1067..1089 | 33..54 | 865..884 | 1115..1137		GO:0006810:transport	GO:0005524:ATP binding | GO:0005215:transporter activity | GO:0016887:ATPase activity	GO:0016021:integral component of membrane
Pirrh_P00171	1701	MLGKSNLSKKNHSLSLYPEFQTFTHANELQNDNKVTEIKYHESIQNEFNNKSLPTDEQRDTIKNSIETEASTFPEFLQQIKEKIEKEIDGNDDVHPLYQSLQTSYHHSLSFLSSSTTTTTTTTTTTTTTAIPTPTTRPMSFSSSNRSKNTYKHTSLSSRNSFLTFTNNYTLTKQSIKNIINQTILSQTHSPKMLFSPLNDMCSSNSKTASMISFPRHSFSFRSYLTHQKNERESQLEKDTEKRNRTSINHHHQQSSSLLHKMETTSKEEETNTPSIDTINTLANKMSKEEFNPTDQSTGTNTISDQTIQNGPTEDLYHDSFDSIPLSSSDINDNEDDQHYHSPYYSFQYTFQYYLLQIFDKLLLRNEQVKRGRMHQGEGEDKSLNNPLFLELFLQVLLD…	#N/A				NO		#N/A	No hits					3	OG0003080										0.765412				1598..1644 | 988..1018 | 116..153 | 933..968 | 1545..1582 | 683..733 | 1448..1528 | 1363..1430 | 805..828 | 1074..1140 | 1316..1350 | 532..570 | 852..881 | 227..278 | 608..641 | 290..337	967..987
Pirrh_P00172	1700	MYSLNLLSCLILLVLGSIYVLTKPLSIGNKIPTESSGVAIPDKIFLDDIALALVQNFDESSSSDEDGLIFDEGHVPADTDSSSTVAGTAGAVAGAAGAAGAAAGASSSSSSSSSTTTTSNNSSSSSSNSSNGNGSIIGSETKVNSATAATGNNSSKSGVVVASDGSSTSLANTHIDSNGNVVDGNGSTVAKVDKTGVVTDNKGNTVAKVDDNGNVIDNNNNNVATVAQNGNITPIVPFAAGTGSSSSNSSSSVSNNNSSSNTSSNTSSNTSTSTTNNGNSVDANGNNANSNAAAANTNNANANNENANANTNNANANSNSNTNTSTNTNTNNSSSNNKSESGVVTGPDGTSTNIANSTIDNNGNVVDSSGNTVGKVQNNGNIVDNKGNTVGQVDSNGNI…	#N/A				YES	Cleavagege site between pos. 22 and 23	#N/A	No hits					4	OG0000430										0.443435		IPR036028:SH3-like domain superfamily	Gene3D:G3DSA:2.30.30.40	411..439 | 62..84 | 1471..1490 | 241..364 | 1322..1341 | 1069..1094 | 104..139 | 1411..1441	1503..1523 | 292..319 | 1679..1699	4..21 | 447..466			GO:0005515:protein binding
Pirrh_P00173	1699	SLANQNEEQPQEVSSFSGLNNLANQNDEEPQQATTLGGLSDLANHYEQQQPQQETSFSGLNSLANQSEEQPQEISSFNGLNSLANQNEEQPQENVTHGGLNALANQNEEQPQENVTLGGLNALANHYEQQQPQQEVSFSGLNSLANQSEEQPQEVSSFSGLNSLANQREEQPHEEKPTLGGLNDLANHYENEQLQPHAIIAGLNNLMLSSQEKDKSNDRNEIEEITEKDTEDVSDSAPPATRIYYSLDRLNKNKNKTIESTDDKRNINSLTEFADANDKQEENDIATTSYLNNNVNSLLDLAGPSFASYSSFGSKNSKEESDDESDIDDHSTSSLFKDIRDQVNAQVEAAINGEYDSGEKEHPDIELVEELEKSNLECNKSIKPIVLDKELPELPKTSE…	#N/A				NO		PF00627	No hits					4	OG0001409	hypothetical protein MVEG_02589 [Mortierella verticillata NRRL 6337]			gi|672827408|gb|KFH72298.1|	hypothetical protein MVEG_02589 [Mortierella verticillata NRRL 6337]	5e-26	51.66	20.1	78.2	0.636957		IPR011990:Tetratricopeptide-like helical domain superfamily | IPR006597:Sel1-like repeat | IPR015940:Ubiquitin-associated domain | IPR009060:UBA-like superfamily	Gene3D:G3DSA:1.10.8.10 | SUPERFAMILY:SSF81901 | PANTHER:PTHR43628 | Gene3D:G3DSA:2.60.40.1180 | PANTHER:PTHR43628:SF1	211..238 | 1248..1267 | 1168..1205 | 310..336 | 999..1031 | 632..651 | 552..593 | 165..184 | 1..78 | 675..722	682..717 | 1287..1314 | 835..862 | 208..228 | 562..582 | 874..901				GO:0005515:protein binding
Pirrh_P00174	1697	RIDILIFYFSSLYQQDFVICLKIINMFNSNQAPQQHIQQLYQSKQPIQQLPQQNFQSIQPQNAQNYGNPALSNMNNILQQQFMPNMQNIQSLQPNMQNMGVSPVALGMSMNNLRYPGNMSQQQIQNKVVNNSNQTIKRPLQNNVGNLSSPQLKNQNISFNASETSPVLANANLQNTSTPQYTPEQIKQLINTVQNLRAKGETNDPEYIKICQILSRYSKMAQNPSTAQKPISNNSATTTINQTNTLNANGSNLQTPIQSQPPPIKTPSQLKEQQEKMQFSQLNDLQKNAKLNENVSPQQTQQVKYQLYAYKLMSEGKPVPDNLQRIVFDNQNRISFDQAKSSDQQLKNNVVNTKIVNSSIEIYKNKNQENLKNQNNTLPYKNPHDIVKSKIKYSDYSSR…	#N/A				NO		PF08880 - PF07529 - PF00176 - PF00271 - PF14619 - PF00439	sp|Q9UTN6|SNF21_SCHPO Chromatin structure-remodeling complex		54	0.589275	0.787323	4	OG0000538	hypothetical protein RO3G_14502 [Rhizopus delemar RA 99-880]			gi|384499300|gb|EIE89791.1|	hypothetical protein RO3G_14502 [Rhizopus delemar RA 99-880]		69.22	74.8	98	0.947252	BUSCOfEOG7WDNB3	IPR027417:P-loop containing nucleoside triphosphate hydrolase | IPR014001:Helicase superfamily 1/2, ATP-binding domain | IPR029295:Snf2, ATP coupling domain | IPR001487:Bromodomain | IPR014978:Glutamine-Leucine-Glutamine, QLQ | IPR036427:Bromodomain-like superfamily | IPR000330:SNF2-related, N-terminal domain | IPR001650:Helicase, C-terminal | IPR014012:Helicase/SANT-associated domain	Gene3D:G3DSA:3.40.50.10810 | PANTHER:PTHR10799 | PANTHER:PTHR10799:SF836 | Gene3D:G3DSA:3.40.50.300 | CDD:cd00046:DEXDc	224..267 | 1323..1435 | 1604..1697	631..651 | 1301..1330 | 590..610		Reactome: R-HSA-3214858 | Reactome: R-HSA-8939243	GO:0006355:regulation of transcription, DNA-templated	GO:0005524:ATP binding | GO:0042393:histone binding | GO:0005515:protein binding	GO:0005634:nucleus
Pirrh_P00175	1697	KMEKFNLHEHIIRLQDKTLVFNELDVSSLSSRDIDIKLNDIVDNLSDDPLNIKAEDIFDILQSFIKNFDTLKSTTCNKLFDTVILGSTEQIKFIKKTSEMQLYNEESKIALEMYGFLIYWLLDVAEQRSKAASQNKVKVGKGSRKITSEKWDWRNQCVKSLELMKKMLFLDINNIWVSQSERDTFINLFTKSIYQILEDPENVKNIEIKDLAYNIICICVKNYNHGFGAQTSIFLNLQSYDHLSEPMAELLYMMCTKYEVNQVTDDILIEISKYEFNEKDTTSPKYFSKFLVKLSQILPRAILKKMVYLQNHLDADSYSMRMGMIEVIGNVLRFLINEDGLGTSKNQIYQYINVLQERFADINSFCRSKVLQVLIDLCEINEQGKSLIPITKRNELVQL…	#N/A				NO		PF12922 - PF12717	sp|O94679|CND1_SCHPO Condensin complex subunit 1 OS=Schizosaccharomyces		34	0.668827	0.963731	3	OG0004957	Ycs4p [Rhizophagus irregularis DAOM 197198w]			gi|595479574|gb|EXX68487.1|	Ycs4p [Rhizophagus irregularis DAOM 197198w]		66.06	72.8	96.3	0.857258	BUSCOfEOG7B05NR	IPR026971:Condensin subunit 1/Condensin-2 complex subunit D3 | IPR007673:Condensin subunit 1 | IPR011989:Armadillo-like helical | IPR016024:Armadillo-type fold | IPR024324:Condensin complex subunit 1, N-terminal | IPR032682:Condensin complex subunit 1, C-terminal		1533..1570 | 1225..1506 | 1584..1697 | 807..854	1204..1231 | 1598..1625 | 1439..1459 | 437..471 | 1490..1510		Reactome: R-HSA-2514853	GO:0000278:mitotic cell cycle | GO:0030261:chromosome condensation | GO:0007076:mitotic chromosome condensation	GO:0005488:binding	GO:0005634:nucleus
Pirrh_P00176	1695	MSNVNHKNLSASSINSANTSTIYQSLSVHFEQPVTNVSISPNSQDVVLAAKKGMFILDLEAPYDMPRVLQHITKWEVADVQWNPHLERQNWIASTSNQKVLIWNLALNSNSTSSSSKHIEMVLTSHTRAVSDINWSVFKPEMLATCSLDSYIHLWDLKSSNKKPVNSFCAWTAGATQVKFNKKNEWLIASSHDSDLRIWDIRKGSTPVTTITAHMNKIYGIDWHNSKENEILTCSQDKLVKFWDINDPKVCQGVITTNTPVWRARYTPFGEAIITMPQRNDSQLLMWSRSDLTTPIYSFSGHNDVVREFLWRSKKESLNDTVNYQLVTWSKDKTLKLWPVSPKHLKLLGNNDIESDDNSKDDEDLILITNDSLLDDLKVKESPQLTKTQIDTPSQLNPN…	#N/A				NO		PF17120	sp|O13686|WDR59_SCHPO Uncharacterized RWD, RING finger and WD	4e-87	45	0.19705	0.253968	4	OG0000607	hypothetical protein BATDEDRAFT_35461 [Batrachochytrium dendrobatidis JAM81]			gi|575481434|ref|XP_006680011.1|	hypothetical protein BATDEDRAFT_35461 [Batrachochytrium dendrobatidis JAM81]		58.12	46.7	47.5	0.958902	BUSCOfEOG783N3N	IPR006575:RWD domain | IPR036322:WD40-repeat-containing domain superfamily | IPR019775:WD40 repeat, conserved site | IPR015943:WD40/YVTN repeat-like-containing domain superfamily | IPR016135:Ubiquitin-conjugating enzyme/RWD-like | IPR017986:WD40-repeat-containing domain | IPR001680:WD40 repeat	PANTHER:PTHR22850 | PANTHER:PTHR22850:SF116 | CDD:cd16692:mRING-H2-C3H3C2_WDR59	634..655 | 1470..1494					GO:0005515:protein binding
Pirrh_P00177	1693	IEKMELKVLSEFSPFGEHILKERQKSFINKNPFISKSECSSKDPLEPFNTEISCEDISEIYQKGQYKLNSSYGIINSPFNESKDIHLNISYDEELYIFGSKVIWSQGNVLKRSYSFDNYNQKVTQAFWAYFYVEDVDKKSSLKGKENKVLKKTLCIFLQTFAKFYLRNGQSFTLNLPFKIKKAFPLDHGIIIQRMPQKEEFSANSTLKISVLFSVMHPLEETRVVSKYNISSQSGQDNLIFTNDDNIENFSNLQEDVLYVSTYRKLPIIVTYDKEKKIHKIWRYNRRHLPEFKCDDNDNFDFENIDYDDDEFSKNLQKNQVVSILLLRELWIEYEQIDDNQPADRVFIVNSKSESEILCFFQKSRQLVTGISIGNMLKHKKIKKVFSINAISVQPIRSL…	#N/A				NO		PF12859	sp|Q9H1A4|APC1_HUMAN Anaphase-promoting complex subunit 1 OS=Homo		32	0.810986	0.707305	3	OG0004955	hypothetical protein GLOINDRAFT_11819 [Rhizophagus irregularis DAOM 181602]			gi|552911543|gb|ERZ97198.1|	hypothetical protein GLOINDRAFT_11819 [Rhizophagus irregularis DAOM 181602]		51.12	99.7	89.9	0.935608	BUSCOfEOG7NW6JC	IPR024990:Anaphase-promoting complex subunit 1		443..466 | 622..641			Reactome: R-HSA-141430 | Reactome: R-HSA-174184 | Reactome: R-HSA-176408 | Reactome: R-HSA-176409 | Reactome: R-HSA-174048 | Reactome: R-HSA-176407 | Reactome: R-HSA-2467813 | Reactome: R-HSA-176412 | Reactome: R-HSA-174084 | Reactome: R-HSA-174178 | Reactome: R-HSA-174154 | Reactome: R-HSA-2559582 | Reactome: R-HSA-179409 | Reactome: R-HSA-983168			GO:0005680:anaphase-promoting complex
Pirrh_P00178	1683	LIIIFTKKNNIYIVLFYYTIFWEIKMTSFVEQFKVILWKNWKIFRQKSFFIIIGIEILATIMLVCTLAVRDRENLEYNYETLPPTELSNQLSGNIYGVAAENRGGELAFVFPKGQSNVNGEQFLSYFSQDPAIALTLTTNVTTLSFENEKQLEEHANNDKENRLLAGIVFGEDFTDYTIRIKGAYTVDTKINPINDYVKSRESEIVDTHSWVKKFVYVGITEGDQNKYIFLPLQMAIDRTIIAMKTGGLVNGYTAEIGKLSKPSITYMETDEENRKLSYNGYGPVIAFIFVGQIFHLGNRLMEEKESGTRNGLITIGANRIILWLAWECIYMPISIIILLFVLLFDPAFILDGINRILFFITMVLYCISVYELVVIFTLIAKKQKTVMMLTCFAIFSLI…	#N/A				NO		PF12698 - PF00005 - PF12698 - PF00005	sp|Q8K448|ABCA5_MOUSE ATP-binding cassette sub-family A member	2e-128	27	0.916815	0.923873	4	OG0000237	hypothetical protein TRIADDRAFT_53677 [Trichoplax adhaerens]			gi|195999348|ref|XP_002109542.1|	hypothetical protein TRIADDRAFT_53677 [Trichoplax adhaerens]	2e-146	48.06	83.3	84.3	0.940308	BUSCOfEOG7WDNCD	IPR027417:P-loop containing nucleoside triphosphate hydrolase | IPR003593:AAA+ ATPase domain | IPR026082:ABC transporter A, ABCA | IPR017871:ABC transporter, conserved site | IPR003439:ABC transporter-like	CDD:cd03263:ABC_subfamily_A | Gene3D:G3DSA:3.40.50.300			358..380 | 458..480 | 1265..1287 | 1206..1228 | 13..30 | 1065..1087 | 1108..1130 | 1174..1191 | 1140..1162 | 321..343 | 50..69 | 895..912 | 419..438		GO:0006810:transport	GO:0005524:ATP binding | GO:0005215:transporter activity | GO:0016887:ATPase activity	GO:0016021:integral component of membrane
Pirrh_P00179	1682	IKINQQEFPFELDPKKISIPSYEYKYITVTFHPTSIQSYSGIFEAIVENVGDIKGRNLQFEIRGEGTLPRFIIEKPTVKNKQGVYILKFKKLIVGASQTLPILLKNVGIIDAKVKLEWIQNDEDEFSCQDINSYITMKINETAYIEVKCCPKSIGPKNSQLRIKTIDNNFEDTIISLEGEGYLQDYVFENFPDDLSDEIQFKNCYINSINQLSFTVFNRSQDLIKAKWDALDMFKFSPSVFHLSKNSRKNITVTFSSSKPINITEQIAKCTINKIKYSNPNQITENDWDDHITTVKWITSTDPFSIKGQSFKKVLEKLPEPPHEIIPNTEFNYQLKLSANADYVSYECDIDTIKFKSTMMYQTRAYKFMLKNVGTIKMDYSFVFIDEKLGEVLNENNDD…	#N/A				NO		#N/A	sp|Q80W93|HYDIN_MOUSE Hydrocephalus-inducing protein OS=Mus musculus		34	0.994649	0.330423	2	OG0001346	hypothetical protein BATDEDRAFT_26904 [Batrachochytrium dendrobatidis JAM81]			gi|575483584|ref|XP_006681086.1|	hypothetical protein BATDEDRAFT_26904 [Batrachochytrium dendrobatidis JAM81]		64.53	99.8	34.8	0.955577		IPR033305:Hydrocephalus-inducing-like | IPR013783:Immunoglobulin-like fold	PANTHER:PTHR23053	1600..1656
Pirrh_P00180	1681	NNNDNNNNDNNSNINDNISDVKDNFDSADNCNINNLSNNSHSVDPSVENEYNTKSITFKDLKSSTIDTNDSLKYSKNIPLKTALKTKKSCPNFSYTKEIADKNNVNDNTISQVKRKSLDDTYLNNSYEYPSTINNSTLSSTNNTLIYKVDTEEIEKNCEENNDYHHTEINNFLPKKDSETDLSAFSNKTCNTPVSEATLIDNQNHITPLYNSQKYFVNSSSSSPDKSNLKHKSFSPLTKTKNRNNSSQSNTTYINTPNSVNSGNSINNFDTYTNKSSSNNSPKTVINDGGFYNNSNNNSNGQLNNMNSCFSSSSLSSDFVINNSSLMSYSPSSINSQSQTYKKTSNNVNNNYNNNLYDITKPSSIVSSSSSNNNTPNLNFNNNSNTNLHNNIIKNNNNN…	#N/A				NO		PF00621	No hits					1	OG0006625										0.185341		IPR000219:Dbl homology (DH) domain | IPR036028:SH3-like domain superfamily | IPR035899:Dbl homology (DH) domain superfamily | IPR001452:SH3 domain	PANTHER:PTHR12673:SF158 | PANTHER:PTHR12673 | Gene3D:G3DSA:2.30.30.40	1518..1537 | 811..832 | 218..299 | 846..875 | 1..21 | 676..721 | 954..990 | 330..450	907..927			GO:0035023:regulation of Rho protein signal transduction	GO:0005089:Rho guanyl-nucleotide exchange factor activity | GO:0005515:protein binding
Pirrh_P00181	1680	NLSLERKIQALEIIRLRCQTRKETLFDELKGKELEGLLKNSSENIQYLILDIIYNIRDVLNTGQIKFFLNNSKHFIKHNSLRCRNIFYAILKDIYNTNMDDEIKESVKIVLLNGLADSDEEIRNNILSIWHDASLVDSTFDLFDRVLNSLYSSETESIYLSYATPILLLSISDLENSLFKNSLPNAIFGKNKKFNMSFISSSIDPLFTSSQNDTNYNKIFSSQRELSFTPTIEMGTQYSYKPTYSQSSLLVNFEINNLNAGTNNNNRSSSPMSSYENNGNISSSPNKKESNDVSSTQRRRAMRFKRTSDSRRIFFANIAERKKKRIEKHLRLGRQAKDKLVYTLRNYKEGELPDIQIKYKEIIQPLQALAIADINISKILFTMILTSIWSKREEIMNEN…	#N/A				NO		PF00454 - PF02260	sp|P97313|PRKDC_MOUSE DNA-dependent protein kinase catalytic	1e-136	36	0.439286	0.17345	2	OG0003890	hypothetical protein MVEG_09026 [Mortierella verticillata NRRL 6337]			gi|672820653|gb|KFH65550.1|	hypothetical protein MVEG_09026 [Mortierella verticillata NRRL 6337]		53.64	99.5	41.3	0.933042		IPR003152:FATC domain | IPR036940:Phosphatidylinositol 3-/4-kinase, catalytic domain superfamily | IPR018936:Phosphatidylinositol 3/4-kinase, conserved site | IPR011009:Protein kinase-like domain superfamily | IPR014009:PIK-related kinase | IPR000403:Phosphatidylinositol 3-/4-kinase, catalytic domain	CDD:cd05172:PIKKc_DNA-PK | Gene3D:G3DSA:3.30.1010.10 | PANTHER:PTHR11139 | PANTHER:PTHR11139:SF68	262..305			KEGG: 04926+2.7.11.1 | KEGG: 04151+2.7.11.1 | KEGG: 04150+2.7.11.1 | KEGG: 05165+2.7.11.1		GO:0016301:kinase activity | GO:0005515:protein binding
Pirrh_P00182	1680	LFINVKKFLYMSFSSDYSDHSSIDSSNESQPESNHIQSDSSFSLSSSSESESSYSEDESVKPRNRVIESDNENDNNEHLNDIEQDIENEIENEIENVNENEIVQEPEAENEHLTPIEDTFEEVSSDDEPPPKIVKEPPKPKRRVSKKKSFENLDPELYGLRRSSRTKVQPKRYEDEYIDNIDNNTDVTYDDNSGSDYSSSHRYTRKNKTRKTTNQRKRKSYNTSSRTSSRASSYEYGSEVEYTEASSSSDDDWGAKPSKSRRKRSRRSSKSTDRVEVSSIVEGLRYSSRTRSVKNYDESQFDEELGLTEEDLVVKKKTKKIPAYEIVQDEEGDVIEGVFDFRYDNKEEYLEEDEDDPMKFIQVVEFYIKWKGWSHLHNTWERYDNLRDYKGFRKVDNFI…	#N/A				NO		PF00385 - PF00385 - PF00176 - PF00271 - PF13907	sp|O14139|HRP3_SCHPO Chromodomain helicase hrp3 OS=Schizosaccharomyces		43	0.82619	0.971182	4	OG0002729	hypothetical protein MVEG_12033 [Mortierella verticillata NRRL 6337]			gi|672817737|gb|KFH62641.1|	hypothetical protein MVEG_12033 [Mortierella verticillata NRRL 6337]		64.47	84.2	82.8	0.208922	BUSCOfEOG7WDNB3	IPR027417:P-loop containing nucleoside triphosphate hydrolase | IPR023780:Chromo domain | IPR014001:Helicase superfamily 1/2, ATP-binding domain | IPR000953:Chromo/chromo shadow domain | IPR000330:SNF2-related, N-terminal domain | IPR025260:Domain of unknown function DUF4208 | IPR016197:Chromo-like domain superfamily | IPR001650:Helicase, C-terminal	Gene3D:G3DSA:2.40.50.40 | Gene3D:G3DSA:3.40.50.10810 | PANTHER:PTHR10799:SF838 | PANTHER:PTHR10799 | Gene3D:G3DSA:3.40.50.300 | CDD:cd00046:DEXDc	1361..1446 | 1534..1680 | 16..274 | 1114..1159	76..100 | 1411..1431				GO:0005524:ATP binding
Pirrh_P00183	1676	MPVTFALRLSDDGSPNGREKFVRLPPPTKTTPYTICFTLTAGCSSLHHAVLRTNYPNEGEEFERDTFNSKPFIYDTVSDGYCEFPITRPGVYDYYVEYQDIKKNLCRSALTGTFLVDPRLYIRSATDPNKTVITPLDGIVIQTVVPKWLPVITKWLPYFKVSADTGYNMVHFVPLQKRGSSNSPYSIYDQLSIDDDVFDIKCSEHVKRKMLKQVLEIMRTDLGILSVTDVVWNHTAHNSEWLQEHPEAGYNLVNSPHLRPAYELDKSLIDFSEDITNVYGKSDIMKDEHDLNEIVQCYQTKVFPKLRLWEYFVMDTKSLLDQFRETIAKSTVDQIKSMYENVNIAAMPLKDRANLLKNDALYSIGNGVRFPKKIKTAIAIDFIYQLCKAQNIDYSNINF…	GH13_25 - GH13_25	GH13_25	25		NO		PF14699 - PF14701 - PF14702 - PF06202	sp|Q06625|GDE_YEAST Glycogen debranching enzyme OS=Saccharomyces		39	0.99284	0.994792	4	OG0002731	hypothetical protein BATDEDRAFT_14033 [Batrachochytrium dendrobatidis JAM81]			gi|575485146|ref|XP_006681867.1|	hypothetical protein BATDEDRAFT_14033 [Batrachochytrium dendrobatidis JAM81]		63.15	91.7	99.8	0.759282	BUSCOfEOG74J9H3	IPR032792:Glycogen debranching enzyme, glucanotransferase domain | IPR032788:Glycogen debranching enzyme, central domain | IPR032790:Glycogen debranching enzyme, C-terminal | IPR029436:Eukaryotic glycogen debranching enzyme, N-terminal domain | IPR008928:Six-hairpin glycosidase-like | IPR017853:Glycoside hydrolase superfamily | IPR010401:Glycogen debranching enzyme	Gene3D:G3DSA:3.20.20.80 | Gene3D:G3DSA:1.50.10.10				KEGG: 00500+2.4.1.25 | MetaCyc: PWY-6737 | MetaCyc: PWY-6724 | MetaCyc: PWY-5941 | MetaCyc: PWY-7238 | Reactome: R-HSA-6798695 | Reactome: R-HSA-70221	GO:0005980:glycogen catabolic process	GO:0003824:catalytic activity | GO:0004134:4-alpha-glucanotransferase activity | GO:0004135:amylo-alpha-1,6-glucosidase activity
Pirrh_P00184	1675	DHYKNCDYISKMNSINSIKMKEDVMNLLKESEHPNSSAVAVSNTNNNVKVEEKPAKVKSISEESSQHNKPHTENHNTTTSKSSHSILSSDNNIYKSNSIKTDTNKETKSQISDTMDSDNDLNLDLLSDGNDENEDLEDDKNTLISSNTTSMNKEESRMDSKDNNDNNKPFKSNTDNSFFNPVQNSEMLSKNDSSMTVEKPVTDKESSNKTGSVDAIMIPKKRKISSNLSSERLNLEFGNTKIKNSSNSTSTSQSNKFNATGPSEETSDIKRTKVNSENNDAENKNKNQPLQQKPQQEKRSSMDSNKPEINPATSVSPINTTAYPIQSSPVATPLTSAPTVKPVLPMSQPQPQLPQSSPTQNSQTGQFQQQPPMPKPLQPIQPQQGQVPIQPMQTPSTAY…	#N/A				NO		#N/A	No hits					3	OG0003175										0.923872				241..443 | 465..618 | 635..661 | 31..215 | 852..928 | 731..839 | 1642..1675 | 1006..1169 | 1271..1356 | 1506..1622	1313..1333
Pirrh_P00185	1672	MSNSNVSDGPIPFFSSNDNNSNFLSGSIAENSTEQTQSVEPVQLVQQTQSTQSQSQITTAPKQSVQDVSSLFGNNKEDSFLSTINSQNIQNNAPVPTSNNLYYNQANSGSTASLNQPYNNSYIPKSESNPQSIHSSSSYTNLSAINPNTNASGYANVNALNKSPYISTPEPNSYNNSGTPSSSYTQGIYTNPATQGSQSNLSNYTKNFAATGSNSSLNSFQSPQKTQSFPPPNYSNMYSQDQTKTVTKNYSTYQPSYYNNTGSYMTQSSNNSAAATPTPTHTSLYSTNTNAASGYSTTQTGANTPTNGYSNTKTNTSTGTTATGYTNPQNSTTTGTTTMGYTNIQAGNTSATGTAAIGYGNTQTGNTSATGTAATGYGNTQTGTAAATTTTASNYTTAQ…	#N/A				NO		PF12932 - PF12931	sp|A1DLN3|SEC16_NEOFI COPII coat assembly protein sec16 OS=Neosartorya	1e-56	29	0.283493	0.26158	4	OG0003660	hypothetical protein MVEG_05651 [Mortierella verticillata NRRL 6337]			gi|672823954|gb|KFH68847.1|	hypothetical protein MVEG_05651 [Mortierella verticillata NRRL 6337]	4e-65	52.08	29.5	24.9	0.723635		IPR024880:COPII coat assembly protein, Sec16 | IPR024298:Ancestral coatomer element 1, Sec16/Sec31 | IPR024340:Sec16, central conserved domain	PANTHER:PTHR13402 | PANTHER:PTHR13402:SF6	471..533 | 1522..1545 | 617..681 | 791..834 | 870..897 | 267..337 | 1..64 | 89..139 | 168..239 | 1603..1672 | 566..598 | 1429..1463	1004..1024		Reactome: R-HSA-204005	GO:0048208:COPII vesicle coating
Pirrh_P00186	1669	MTDICPIRFQEHVQLQALGINASSIGFNTLTMESDKFICIRETVGGTNQVVIVDMNNPQNLMRRPISADSAIMNPATQIIALKAGRQLQIFNLELKTKVKSHMMNEDVIYWKWISLKTIGIITDRSVYHWSMEGNSNPEKIFDRHQNLNGAQIINYKVDSTEKWALIIGISAQEGRVVGTMQLYSTERRVSQILEGHAAAFANITLDGASSPTSLFAFSVRNAKFAKLHIIEIDHKEGNPTFQKRAVDVFYPPEAANDFPVAMQISQRYDIIYLVTKYGFIHLYDLETGTCIYMNRISGDTIFTSVDLEATSGIIGVNRKGQVLSVSVDENNLIPYIMNNLNNRELAFRIASRNNLPGANQLFVARFNDLCNSGNFLEAAKVAATSPQGILRTPETIER…	#N/A				NO		PF01394 - PF01394 - PF09268 - PF13838 - PF00637 - PF00637 - PF00637 - PF00637 - PF00637 - PF00637 - PF00637	sp|Q68FD5|CLH1_MOUSE Clathrin heavy chain 1 OS=Mus musculus GN=Cltc		64	1	0.993433	4	OG0001914	clathrin heavy chain 1 [Mortierella verticillata NRRL 6337]			gi|672825577|gb|KFH70468.1|	clathrin heavy chain 1 [Mortierella verticillata NRRL 6337]		83.06	99.8	100	0.917706	BUSCOfEOG7V4B6Q	IPR012331:Clathrin, heavy chain, linker | IPR016341:Clathrin, heavy chain | IPR000547:Clathrin, heavy chain/VPS, 7-fold repeat | IPR011990:Tetratricopeptide-like helical domain superfamily | IPR016024:Armadillo-type fold | IPR015348:Clathrin, heavy chain, linker, core motif | IPR022365:Clathrin, heavy chain, propeller repeat	SUPERFAMILY:SSF50989 | Gene3D:G3DSA:2.130.10.110 | PANTHER:PTHR10292:SF1 | PANTHER:PTHR10292		1613..1636		Reactome: R-HSA-3928665 | Reactome: R-HSA-196025 | Reactome: R-HSA-8856828 | Reactome: R-HSA-8856825 | Reactome: R-HSA-190873	GO:0016192:vesicle-mediated transport | GO:0048268:clathrin coat assembly | GO:0006886:intracellular protein transport	GO:0005488:binding | GO:0032051:clathrin light chain binding | GO:0005198:structural molecule activity | GO:0005515:protein binding	GO:0030130:clathrin coat of trans-Golgi network vesicle | GO:0030132:clathrin coat of coated pit | GO:0071439:clathrin complex
Pirrh_P00187	1667	RVVIKMELNDKEIQERQKLECEALEAIFMDDYIPLENNSVWKVKSLYPTFKIHLLPLDISNEDEIYVSVDLIVKFTKLYPNTLPELQITNGKGLSDNEIEDLLKSIKNLGRELIGNEMIYEISQYIQDYLTEHNKKSISAYEEMLIRQEVAEKKKQEKELFEKQKLTKEEEEKARTDAEQLNLKIEKEIAKKQILMKEEKLKRKMQMNYEDEESKIDYYLNPKGVFLGNGQFSRVHLISQSDSNEETLALKTIIISGNYYCGTTNGKKKILDIKQELERIHSLRHENIVTINEVNTVNLSKNSISLINDNKIPLGSNPDPIMSFASKQFNSYGYWVITIKMEAVMGGSLYKFMLKNGGQPISFAIAKEYMKMLLVGIKWIHDRDLLHKAIKLSNILMDD…	#N/A				NO		PF05773 - PF00069 - PF00069 - PF00069 - PF13393 - PF12745	sp|Q9HGN1|GCN2_SCHPO eIF-2-alpha kinase GCN2 OS=Schizosaccharomyces		30	0.992801	0.992386	3	OG0000782	hypothetical protein GLOINDRAFT_343277 [Rhizophagus irregularis DAOM 181602]			gi|552938053|gb|ESA21175.1|	hypothetical protein GLOINDRAFT_343277 [Rhizophagus irregularis DAOM 181602]		55.09	98.1	99.7	0.916998	BUSCOfEOG7F2527	IPR016255:eIF-2-alpha kinase Gcn2 | IPR006575:RWD domain | IPR017441:Protein kinase, ATP binding site | IPR008271:Serine/threonine-protein kinase, active site | IPR036621:Anticodon-binding domain superfamily | IPR011009:Protein kinase-like domain superfamily | IPR000719:Protein kinase domain | IPR016135:Ubiquitin-conjugating enzyme/RWD-like | IPR024435:Histidyl tRNA synthetase-related domain	CDD:cd14046:STKc_EIF2AK4_GCN2_rpt2 | PANTHER:PTHR11042:SF90 | SUPERFAMILY:SSF55681 | PANTHER:PTHR11042 | Gene3D:G3DSA:1.10.510.10 | Gene3D:G3DSA:3.30.930.10 | Gene3D:G3DSA:3.30.200.20	673..701 | 734..785	151..215		KEGG: 04926+2.7.11.1 | KEGG: 04151+2.7.11.1 | KEGG: 04150+2.7.11.1 | KEGG: 05165+2.7.11.1	GO:0000077:DNA damage checkpoint | GO:0010998:regulation of translational initiation by eIF2 alpha phosphorylation | GO:0006468:protein phosphorylation	GO:0004672:protein kinase activity | GO:0005524:ATP binding | GO:0004694:eukaryotic translation initiation factor 2alpha kinase activity | GO:0005515:protein binding
Pirrh_P00188	1666	IIIMDMLYFDDMPLDWQLSMLNNNSQDEENNVDLTLLNQTPNDLQNSKELLDLKMTDNQLEHFLSIMDQPLVNPYPQEHLSTTQNLSTLPTTTMESTAFLDNTTIPHTNNIISGLNPLHNLNQINNTAAVPIASIKSETDIPINYTNEQQHQQQLLQELLNNKLNSISAGTDLNSVNYSSLLYNNGLLNESQPTFGLNGNGETTIGTKRKESIPDLSVSNPNSNKKMKKVSDSLAYTLPTTEVTPSNITPTTTNLHPNIAMDLPVNQYPNNLPQTTPSTLNQNQILLQYLNDIKNKEVTTANSTPATTAATVDMNSILSTLIANSHQNMNSVMASQDTLNTNSVPATTTAATTSTSTTTPDVKNGFIPPLNTSIKTEADYLHHLLNNAQQIQENNNKEQ…	#N/A				NO		PF00010	No hits					4	OG0000703										0.951962		IPR011598:Myc-type, basic helix-loop-helix (bHLH) domain | IPR036638:Helix-loop-helix DNA-binding domain superfamily	PANTHER:PTHR12565:SF193 | PANTHER:PTHR12565	1358..1382 | 440..531 | 1171..1195 | 711..787	1360..1380 | 1055..1075	924..946 | 889..911			GO:0046983:protein dimerization activity
Pirrh_P00189	1660	MKENIILKIFLFALISLLGYVLGDGTANVKIVCNGETVDKSLDDFFSTSNLKSNFNTADVECTITVGEGNIFYPSTSTDKIKKNTPNYSVMNILGKFKIVGKGTDKSFFECPDNVKKTIFNMSNCLGSIEFENISFRNCDAKSTYISAIMLDGVKNIKFTNCAFFNMKIPALTATNSDIVLQDTYFHDIIYDSFNITNNGELDRGIVNIENQSNIKIYDSKFYGCSEECKNYNLFVNSVVTMEIENTEFKNAAGGIYIYNVHQCNIKNSIFQDHDMALKNKDQSKYKQYNLNPGAMYGGAIYVSNARNFNVDDTLFRNNAVNEQGGAIYMSLYFENPIVTLNNVTLENNFSSSEGRDLIVNGENVKVDLREIHLTGGKDPRWTEDIKPSFMFLSKIEVN…	#N/A				YES	Cleavagege site between pos. 23 and 24	PF00003	No hits					2	OG0001847	hypothetical protein CAOG_07844 [Capsaspora owczarzaki ATCC 30864]			gi|470289642|ref|XP_004342918.1|	hypothetical protein CAOG_07844 [Capsaspora owczarzaki ATCC 30864]	7e-21	48.65	14.9	15.9	0.921233		IPR012332:P22 tailspike-like, C-terminal domain superfamily | IPR013032:EGF-like, conserved site | IPR017978:GPCR family 3, C-terminal | IPR012334:Pectin lyase fold | IPR000742:EGF-like domain | IPR011050:Pectin lyase fold/virulence factor | IPR002455:GPCR family 3, GABA-B receptor | IPR000337:GPCR, family 3	SUPERFAMILY:SSF53807 | PANTHER:PTHR10519:SF20		985..1005	1485..1507 | 1563..1585 | 1450..1472 | 1413..1430 | 1378..1400 | 1531..1550 | 1590..1612 | 5..22	Reactome: R-HSA-420499	GO:0007186:G-protein coupled receptor signaling pathway	GO:0004965:G-protein coupled GABA receptor activity | GO:0004930:G-protein coupled receptor activity	GO:0016021:integral component of membrane
Pirrh_P00190	1659	MFRRKLINIYILVLALNILKIYSAESLKDCKDDCLTEPNPSDPPICKNQEYCFDGSSSKTIKAVNKDTGAVGSIKFGKSGTPSGNFFFEDGILITDGTAAPVDGYSCNSSGCISLVADDANKGKTFINSKASGLPCVYVLYNSSGAYVCNKGKQNESYFDNTSKKVINCSSSKCTLTSAAGYYIDYAPYGSDGADKMKYIIHCDGNSCSTTKKTDGTVEFYLNSGLDKSSNPIIYGSASDVYETKSGATTVAYLDYSTKSGDYYSNLITCSSTNKCTSSAYDSGIFLSSSDAAKQLIQCTSSGCVELDDDTIKEYIGSDSTSMYFIDQISKKLISCTGTSTFTCSLKDTSNNYFLDYSTHSTSSLCSSMHSTAETLPTYKLLDLSSYCGINIISCDSSS…	#N/A				YES	Cleavagege site between pos. 23 and 24	#N/A	No hits					2	OG0000591										0.888897		#N/A	#N/A	#N/A	#N/A	#N/A	#N/A	#N/A	#N/A	#N/A
Pirrh_P00191	1659	MSNTSSRSSFINEGDKVASRRIYFNISLPSIAVDKYGVPIYQYKNNKLRTSKYTLLTFIPQNLYEQFHRVANLFFLFMVTIQAFPVFGVVNPIFAAMPLTCVIIITALKDGYEDLKRHREDNKVNNTEAFVLDNWTNTNYPKFHISFTGRVKSKVLKFFRWVTQSIPKQLLVFFPSYETEEEGGVEKKKEKNSDINLEPIYEGEPLELSNNNIQSLNQSQSNIEMGMVDNNSKVNMSISPNKNNGWKSVAWKDIRVGDIILLTTDENVPADIVILSTSEEENECYVETKNLDGETTLKRRTGKKETQCIRDVKSAKNMRFVIKAENPVVNLYEFRSRMELPDNNTNYGNEDEEEEYIVHDGQSVQEDEEIFPNGKISIPLDITNLLLRGSVIRNTEWVI…	#N/A				NO		PF16209 - PF00122 - PF13246 - PF16212	sp|Q12675|ATC4_YEAST Phospholipid-transporting ATPase DNF2 OS=Saccharomyces		36	0.821579	0.794045	4	OG0000540	phospholipid-translocating P-type ATPase [Wallemia sebi CBS 633.66]			gi|588261415|ref|XP_006959851.1|	phospholipid-translocating P-type ATPase [Wallemia sebi CBS 633.66]		54.12	80.1	83.4	0.989206		IPR008250:P-type ATPase, A domain superfamily | IPR032630:P-type ATPase, C-terminal | IPR006539:P-type ATPase, subfamily IV | IPR001757:P-type ATPase | IPR023299:P-type ATPase, cytoplasmic domain N | IPR018303:P-type ATPase, phosphorylation site | IPR026871:Phospholipid-transporting P-type ATPase | IPR036412:HAD-like superfamily | IPR032631:P-type ATPase, N-terminal | IPR023298:P-type ATPase, tra…	Gene3D:G3DSA:2.70.150.10 | SFLD:SFLDF00027:p-type atpase | SFLD:SFLDG00002:C1.7: P-type atpase like | CDD:cd02073:P-type_ATPase_APLT_Dnf-like | Gene3D:G3DSA:1.20.1110.10 | PRINTS:PR00119:P-type cation-transporting ATPase superfamily signature	1637..1659	800..820	1309..1331 | 433..455 | 73..95 | 1101..1120 | 1159..1178 | 1246..1265 | 1133..1155 | 1272..1294 | 1209..1231 | 476..498	Reactome: R-HSA-936837	GO:0015914:phospholipid transport	GO:0000287:magnesium ion binding | GO:0005524:ATP binding | GO:0000166:nucleotide binding | GO:0004012:phospholipid-translocating ATPase activity	GO:0016021:integral component of membrane
Pirrh_P00192	1657	KLYKMGLYISQLKAMLRRNFLIKKASISTLLLEILLPIIVVLLAFITNNAYTSEKYKVVGPTDVEDVNAYFSSNSIQPLYEKSEPAIGFVLPQNNSDEGIIRRVMDNELFINSNIRSIRFNSEEDIDKYITDYRNLLVASVIFQSDDYLNYTIRVNDTSAPDPYTPDFGNYAEGRHLADNNRKTDADKYCAIFAPIQAAVDQALIRMKTNDDTFTYKFNIGKLGKAASEYNGKKSNSGTVATFVSLIFIAPLMMIVTYLVKEKEKNIKDGLLMAGVHPTIFWLSWEILYAVIVLIVSLVIVIFFLCTKTFSNVNPVIMFIALVLYGLSCCSFGFLFTTFFRKSRTAGTVVGLIGFALCVFNIALAYFSDIAKKICALIFSPFAIGSFIYDIDQMEYSYE…	#N/A				NO		PF12698 - PF00005 - PF12698 - PF00005	sp|Q8WWZ7|ABCA5_HUMAN ATP-binding cassette sub-family A member	2e-171	29	0.990947	0.976857	4	OG0000064	hypothetical protein TRIADDRAFT_31511 [Trichoplax adhaerens]			gi|196013956|ref|XP_002116838.1|	hypothetical protein TRIADDRAFT_31511 [Trichoplax adhaerens]		48.63	99.5	98.9	0.825469		IPR027417:P-loop containing nucleoside triphosphate hydrolase | IPR003593:AAA+ ATPase domain | IPR026082:ABC transporter A, ABCA | IPR017871:ABC transporter, conserved site | IPR003439:ABC transporter-like	CDD:cd03263:ABC_subfamily_A | Gene3D:G3DSA:3.40.50.300			1144..1166 | 874..893 | 374..391 | 283..305 | 318..340 | 25..47 | 1232..1254 | 411..432 | 1026..1048 | 1078..1100 | 1189..1211 | 1115..1137 | 238..260 | 345..367		GO:0006810:transport	GO:0005524:ATP binding | GO:0005215:transporter activity | GO:0016887:ATPase activity	GO:0016021:integral component of membrane
Pirrh_P00193	1653	MGLYISQLKAMLRRNFLIKKASISTLLLEILLPIIVVLLAFITNNAYTSEKYKVVGPTDVEDVNAYFSSNSIQPLYEKSEPAIGFVLPQNNSDEGIIRRVMDNELFINSNIRSIRFNSEEDIDKYITDYRNLLVASVIFQSDDYLNYTIRVNDTSAPDPYTPDFGNYAEGRHLADNNRKTDADKYCAIFAPIQAAVDQALIRMKTNDDTFTYKFNIGKLGKAASEYNGKKSNSGTVATFVSLIFIAPLMMIVTYLVKEKEKNIKDGLLMAGVHPTIFWLSWEILYAVIVLIVSLVIVIFFLCTKTFSNVNPVIMFIALVLYGLSCCSFGFLFTTFFRKSRTAGTVVGLIGFALCVFNIALAYFSDIAKKICALIFSPFAIGSFIYDIDQMEYSYEKVNF…	#N/A				NO		PF12698 - PF00005 - PF12698 - PF00005	sp|Q8WWZ7|ABCA5_HUMAN ATP-binding cassette sub-family A member	2e-168	28	0.99637	0.980512	4	OG0000064	hypothetical protein TRIADDRAFT_60879 [Trichoplax adhaerens]			gi|196013954|ref|XP_002116837.1|	hypothetical protein TRIADDRAFT_60879 [Trichoplax adhaerens]		49.47	89.7	97.4	0.854666	BUSCOfEOG7WDNCD	IPR027417:P-loop containing nucleoside triphosphate hydrolase | IPR003593:AAA+ ATPase domain | IPR026082:ABC transporter A, ABCA | IPR017871:ABC transporter, conserved site | IPR003439:ABC transporter-like	CDD:cd03263:ABC_subfamily_A | Gene3D:G3DSA:3.40.50.300			234..256 | 276..298 | 21..43 | 1097..1119 | 407..429 | 1220..1242 | 1068..1090 | 1169..1191 | 860..879 | 1134..1156 | 313..335 | 1018..1040 | 342..364 | 370..387		GO:0006810:transport	GO:0005524:ATP binding | GO:0005215:transporter activity | GO:0016887:ATPase activity	GO:0016021:integral component of membrane
Pirrh_P00194	1654	VKKKKKRSYKIKQKIKMSQVDFYNKGTRVWFPDPTKGFVSGTVLSNEEVDGKIKIVFDVEGRDKKHELLLTKEEMKQGKNLPHLRNPPVLEGIDDLTLLSHLHEPAVLHNVKLRYSQEQIYTYSGIVLIALNPFQRLPIYTHDIMKAYSGKRRGELEPHLFAVAEEAYRNMLKENRNQSIIVSGESGAGKTQSAKYIMRYFATVDDLDKNRANPESEDDGISMSEVEEAVLATNPIMEAFGNAKTTRNDNSSRFGKYIEIQFLKDPESKRVKICGAKTRTYLLEHSRLVFQPLTERNYHIFYQLCAGCPAAERKELGITSFDQYHYLNQGGEGTIPGVDDVEEFGVTQKALSAIGIPVSLQWSIFRLCAALLHIGNIEIIDARNDDSQINPFDPALETA…	#N/A				NO		PF00063 - PF01843	sp|P19524|MYO2_YEAST Myosin-2 OS=Saccharomyces cerevisiae (strain		41	0.953446	0.947268	4	OG0000207	hypothetical protein BATDEDRAFT_13697 [Batrachochytrium dendrobatidis JAM81]			gi|575484578|ref|XP_006681583.1|	hypothetical protein BATDEDRAFT_13697 [Batrachochytrium dendrobatidis JAM81]		68.41	98.7	99.1	0.104295		IPR027417:P-loop containing nucleoside triphosphate hydrolase | IPR036103:Class V myosin, motor domain | IPR008989:Myosin S1 fragment, N-terminal | IPR000048:IQ motif, EF-hand binding site | IPR002710:Dilute domain | IPR001609:Myosin head, motor domain	Gene3D:G3DSA:1.20.5.50 | Gene3D:G3DSA:4.10.270.10 | Gene3D:G3DSA:3.40.50.300 | Gene3D:G3DSA:1.20.5.320 | PANTHER:PTHR13140 | PANTHER:PTHR13140:SF725 | Gene3D:G3DSA:1.20.5.190	633..659 | 1056..1084 | 1113..1186	950..998 | 1077..1104 | 1003..1073				GO:0051015:actin filament binding | GO:0005524:ATP binding | GO:0003774:motor activity | GO:0005515:protein binding	GO:0016459:myosin complex
Pirrh_P00195	1651	MVNQRPRPKLTIITDYETLDYLIRQSSKRRHNKSKNLKQNTEQVVRPVKNKKRESKKEKKPKKKNNDIRIVTFKSPTYTQPNLYQFQNYSNPTIINYYPKNNIFLTSPKYNENYFYSNSRNTYRSPKGIVSINSTPRDNSFYSANMSLLSTPGYENKKQPPVTFIFNENNDGESVVTKINGNEIIRNSRHENKSNYKIPGEQYVQPQSQDNGHIINPNLEQKTNKTHREQNMKIMNSLNQRIKHSTSYSDLLKKKNKNRKEKTKTWCVVNSNELDRSKSNISYELSEIDLKNEKEPPSLPPPPPPVDNYRIKKNRNKENITVDVDNNNNNIDNSQSFVIASALSEYSSPRRSSSLALSPFFHMQNQIANLVQNDNQIKQEPLNMVSNNVMPNNNKNNDN…	#N/A				NO		#N/A	No hits					4	OG0001916										0.956302				1620..1644 | 1057..1125 | 568..599 | 289..309 | 25..67	397..424 | 911..938
Pirrh_P00196	1648	IKMGSFYLNQLKAMIKRNILLKKVKKNETFIELFFPILFAVTSIIYLRDSKTLDYKAVGPTSLENLKPVGFNPLFMLQEQTVGFVLPNNNKNDTIINSIMNNEIFSNAKPINFNSEKEMDDYVNDYNHSLLAGIVFESDDYLQYTIRINSTYVVDPEAEPITNYALARSQIEAMNGGDNAKNNIDDSAIITDPYMDAFIPVQEAVDQAIIRLKTNDESFNLIHHVGKLGKPPVVSSTLKESTGNNIAYNISALYLITTLLIINSLVAEKENKIKEGLLMSGVHPTVFWASWLCLYIIFIFIISLVSTLIFYISGGLGNISPILIFITLFIYGISCVNISFLFSTLFKRVKTAGSVAGIFMLVFIFINFANSYINISLRKILSFVFSPISVGSFINEIYR…	#N/A				NO		PF12698 - PF00005 - PF12698 - PF00005	sp|Q8WWZ7|ABCA5_HUMAN ATP-binding cassette sub-family A member	1e-164	28	0.961772	0.951888	4	OG0000064	hypothetical protein TRIADDRAFT_53677 [Trichoplax adhaerens]			gi|195999348|ref|XP_002109542.1|	hypothetical protein TRIADDRAFT_53677 [Trichoplax adhaerens]		48.26	99.6	98.8	0.881738		IPR027417:P-loop containing nucleoside triphosphate hydrolase | IPR003593:AAA+ ATPase domain | IPR026082:ABC transporter A, ABCA | IPR017871:ABC transporter, conserved site | IPR003439:ABC transporter-like	CDD:cd03263:ABC_subfamily_A | Gene3D:G3DSA:3.40.50.300		602..622	868..887 | 245..267 | 1225..1247 | 1105..1127 | 287..312 | 380..399 | 1068..1090 | 1182..1204 | 1140..1162 | 319..341 | 1018..1040 | 351..373 | 419..438 | 30..47		GO:0006810:transport	GO:0005524:ATP binding | GO:0005215:transporter activity | GO:0016887:ATPase activity	GO:0016021:integral component of membrane
Pirrh_P00197	1648	FEKAHDYIMNNWYPYVLTLFYKNNNGYTLITPDKSESFFRTISLIMSDQLRFIVRKSIEDFILLFECDRNKLVKRVEDASPPLFIIKLLLDDNKLIFEPSLDDIFSTIVALFDQMIISADNIPLIETQLFRNGNSNAFNSNSRNEYLQVKSDHNLKVEFEQTYPQYVQDNRAKLNEYLTKLLKKPEEYLNEFSDHMDLINKNEETYVDEFLAQEHTHDELMKEVMKYHDLANLRINSAYPYVVRFPLIELQCDDLLKDLTTRALNLSNKILQFMSEENRKLNQEICNEYEEIARKLVIVPNNVEEMVLLQNFLDNFKNIQIRELDEKIDEAKERLNFMITYSELTKEDYDLNTELYSWPSKILPIMDECASIVENAREINKDDLNSRREKLTVELDGYN…	#N/A				NO		PF08393 - PF12774	sp|Q8WXX0|DYH7_HUMAN Dynein heavy chain 7, axonemal OS=Homo sapiens		49	0.999393	0.410288	4	OG0000041	hypothetical protein BATDEDRAFT_34404 [Batrachochytrium dendrobatidis JAM81]			gi|575474988|ref|XP_006676788.1|	hypothetical protein BATDEDRAFT_34404 [Batrachochytrium dendrobatidis JAM81]		75.53	99.9	41.2	0.895316		IPR027417:P-loop containing nucleoside triphosphate hydrolase | IPR026983:Dynein heavy chain | IPR035699:Dynein heavy chain, hydrolytic ATP-binding dynein motor region D1 | IPR011704:ATPase, dynein-related, AAA domain | IPR013602:Dynein heavy chain, domain-2	PANTHER:PTHR10676:SF310 | Gene3D:G3DSA:3.90.20.10 | Gene3D:G3DSA:3.40.50.300		381..401 | 1640..1648 | 655..675 | 264..284 | 314..341 | 414..441			GO:0007018:microtubule-based movement	GO:0005524:ATP binding | GO:0016887:ATPase activity | GO:0003777:microtubule motor activity
Pirrh_P00198	1646	MSSWYTEVCSHISDRPVHDFNENELYTQKSSLFFPKSQSNIAIRWKLFNYNKDLIFDFQSLSSKETTYSFPSIEVHLPEEILSNVQVFEDYDTGNIHVMFLTITGAFNRIIFDGTTYLYQNDLTSKEHWKVYQIENLKDAPVLFHCIDIDTFVVATEDGDLIIVDCPRPTNNNEIYDNSYYEHEISQSNLITKNLKTLFKPFSLNKENENSSPQQIVDIASTFYKLKMTIFTICRDKYLRVFSLYNYSCIKAISLNEIINENISDKSLLNEEPARYISIYDVKPEINGQTFKLAVYLPECTDHASTFILFKGKLNINGDLQYLKEISIRECDFTDVNECNMVDFQVVKNEKSNWVLWVLWKNDKNVAIMKYITVLHKDSEEEDEMEYNNWNTVLTKTTD…	#N/A				NO		PF11715	sp|Q9Z0W3|NU160_MOUSE Nuclear pore complex protein Nup160 OS=Mus	1e-28	24	0.303767	0.350214	2	OG0004982	hypothetical protein BATDEDRAFT_92703 [Batrachochytrium dendrobatidis JAM81]			gi|575487414|ref|XP_006683001.1|	hypothetical protein BATDEDRAFT_92703 [Batrachochytrium dendrobatidis JAM81]	6e-52	38.56	81.2	89.1	0.945956		IPR011990:Tetratricopeptide-like helical domain superfamily | IPR015943:WD40/YVTN repeat-like-containing domain superfamily	PANTHER:PTHR21286	1448..1597	1616..1643				GO:0005515:protein binding
Pirrh_P00199	1645	NISLNINENVKITEKKTLIKEYPLFLFILKNNNSDILKLYMEYANDKGIPLNLEEEDEDGRFPLYYACKDGNIQITKLLIDYANKHRKILNVNKKYQKTSPLLLAIKNNSAECTELLLHYARQRFIKLKITSNKLKRIFKYVIDHDNDKILALLLHYDYYTNKFLNEKDEDGWYPLLYAVSKNSEKCVQFLTNYAIKNNIPLKINDKNKNGESPLHQAIKNYKTNNKRNIIELLIHYALQTDIPLDINEEGNKEIDDKNVKIVLSLINYALEKNIKLDPEKWNLLDASKKNHRKIVKLLLDAANNNMMDLNLEGDNGYELVLQASRTSNTEMLKGLICYTDKHNIVLTIDKVYNNGEEHPPYTPFLYVIRNNCFKITKLLIDYSKRQSTNLNISKTWED…	#N/A				NO		PF12796 - PF12796 - PF13637 - PF12796 - PF12796 - PF12796 - PF12796 - PF12796	sp|Q4UMH6|Y381_RICFE Putative ankyrin repeat protein RF_0381	3e-60	34	0.300912	0.393554			ankyrin repeat protein [Trichomonas vaginalis G3]			gi|123507472|ref|XP_001329422.1|	ankyrin repeat protein [Trichomonas vaginalis G3]	6e-106	45.56	92.8	93.3	0.843552	BUSCOfEOG72890R	IPR036770:Ankyrin repeat-containing domain superfamily | IPR002110:Ankyrin repeat | IPR020683:Ankyrin repeat-containing domain	PANTHER:PTHR44139		1517..1537 | 1592..1612				GO:0005515:protein binding
Pirrh_P00200	1645	YYNQLQALIKRNILLKKASKIRTFFEIFLPILMVAITYLVNKVSETKVYQVQDPTDTTNINEIFNQFSFALKYQEKVPTIGIVLPKSTQDETIINKIKDNDMFINSPFEFKKFENQNQMNDFNNDFHNLLIAGIVFESEDLYHYTLRVNSTTAPEPNDDDIRNYIEGRYIAEIEGTSPADSYATIFSPIQAAVDQAIIRLKTNDDTITLKHNIGKLGKAAGNYDLTDNAGNLGFYVSMIFMMPVIVIAVSLVKEKEDGIKNGLLMAGTHPTVFWLSWLVLYTVICLLISVIITIIFNISHTFSNVNPIIMALTLLLYGLSCCNLAFVCSTFFKRTKTAGTVISIIIVIFSYANMALPYISLTIRKVISLFLCQITIGSFVYEIDSMENHFQRLTFSNIF…	#N/A				NO		PF12698 - PF00005 - PF12698 - PF00005	sp|Q8WWZ7|ABCA5_HUMAN ATP-binding cassette sub-family A member	2e-169	30	0.918541	0.906821	4	OG0000064	hypothetical protein TRIADDRAFT_60879 [Trichoplax adhaerens]			gi|196013954|ref|XP_002116837.1|	hypothetical protein TRIADDRAFT_60879 [Trichoplax adhaerens]		49.65	89.1	95.4	0.955476		IPR027417:P-loop containing nucleoside triphosphate hydrolase | IPR003593:AAA+ ATPase domain | IPR026082:ABC transporter A, ABCA | IPR017871:ABC transporter, conserved site | IPR003439:ABC transporter-like	CDD:cd03263:ABC_subfamily_A | Gene3D:G3DSA:3.40.50.300			867..889 | 366..383 | 1226..1248 | 339..361 | 230..252 | 1103..1125 | 305..327 | 1068..1090 | 1018..1035 | 21..40 | 1135..1157 | 403..425 | 1177..1199 | 273..295		GO:0006810:transport	GO:0005524:ATP binding | GO:0005215:transporter activity | GO:0016887:ATPase activity	GO:0016021:integral component of membrane
Pirrh_P00201	1644	NFIESKFQYNRYQKMSLLDYAELSKIRILLVPIGHLDSETFQKHVEDISCIDRIPLQELSQPVIHKRTKFNDFRYKGNVFINYRTTYNEEHHNHVELLQPYRRILGMVGVINGKCDKNIEECIQEFDRISKQYGSVFSKKIFIFEPEECQIESLDKNITLIPTIGNILYVIRAMMSDVIAEILNNFEDWAQEIEKNPTVIPEEFLAEEKDKKLRNSVRLDNMSPTSRENSRILPPSNARTKEFSSDLYQNSNSPNGAFMSNNSSFINNSTPGNRSRSSSTSNRDSTSSFLRYSFEGLSGYSEASRSKKLERLCTRKLIADLYMLAGHLEEAMQTYVDITEQLKSMGEFFWQALAVDSYLSGMFIKSYMIENEDEDEPETPKDRNEVISKRLLRYIEELP…	#N/A				NO		PF08626 - PF08626	No hits					3	OG0003838	hypothetical protein GLOINDRAFT_119508 [Rhizophagus irregularis DAOM 181602]			gi|552938587|gb|ESA21684.1|	hypothetical protein GLOINDRAFT_119508 [Rhizophagus irregularis DAOM 181602]	2e-57	44.73	47.1	55.4	0.957018	BUSCOfEOG7DRJBS	IPR013935:TRAPP II complex, Trs120		688..719 | 215..238 | 608..631 | 251..286			Reactome: R-HSA-204005 | Reactome: R-HSA-8876198
Pirrh_P00202	1644	KKLEELKENSNDKSRGIDEPSATQDLADKMGEIEDEITKLTEEFGKKLNEIKENSKNNNEDTTKELNDKVGKLENEVSKLTEEFGKKLEELKENVNKSGESTNDSKELMEKINKLEEEVKPLNGKINNLKNELDQLSESHNDMVERSIKAPSEENVPVSDVMSNSGGNDSVVILEKKVQKLEKDLKHCEVKNSNIDKKIISLEQKLKDRKDSDSIKERLEEDRLKIIEENLEKQKQSLDTQQKLIQTNTDSIETLKKNGVSTTNDVPVSREVPKKNDDTTHKIEKQIDELKDYLDILEKNTSEQKENFEERVTKLEEYAVTNLHDGNFKNQIKEIENNFANCQEDIKKMKEKLENVSNSDQSNTSSMSNEELNKLKENISSVMRDIEENKQSIDGINKK…	#N/A				NO		#N/A	No hits					2	OG0007117	putative kinesin [Leishmania infantum JPCM5]			gi|339897837|ref|XP_001464634.2|	putative kinesin [Leishmania infantum JPCM5]	7e-44	44.54	75.1	45	0.977505			Gene3D:G3DSA:1.20.5.340 | Gene3D:G3DSA:1.20.58.60 | Gene3D:G3DSA:3.90.20.10 | Gene3D:G3DSA:1.20.5.730 | SUPERFAMILY:SSF58104 | PANTHER:PTHR43939 | Gene3D:G3DSA:1.20.5.50 | Gene3D:G3DSA:1.10.287.950 | SUPERFAMILY:SSF58113 | SUPERFAMILY:SSF57997 | Gene3D:G3DSA:1.20.1170.10 | Gene3D:G3DSA:1.20.120.330	390..412 | 1593..1631 | 483..505 | 148..168 | 1..31	946..966 | 216..244 | 1508..1528 | 510..530 | 332..359 | 56..90 | 664..684 | 171..198 | 1362..1396 | 1436..1487 | 1620..1640 | 768..809 | 1230..1299 | 369..392 | 23..43 | 1009..1071 | 280..318 | 881..915 | 98..146 | 1303..1323 | 1565..1585
Pirrh_P00203	1644	MGIPKFFRWISERYPLCSQLVEENKIPEFDNLYLDMNGVIHNCSHPKVDDAKFRITEEQIYIGIFHYVEMLFSKIKPKNTFFIAVDGVAPRAKMNQQRSRRFRAAQTALELKQEALAKGEVLPEEDPFDSNCITPGTEFMAKLSVQMDYFIKKKMNEDANWKKVNVIFSGHDVPGEGEHKIMDYIRYLKTLPNYNPNLRHCIYGLDSDLIVLSLISHEPHFALLREEIIFGRQKKSDSNSVFNFESQLFYLLHTANLREYINAEFTMLKKVKGFDFDLEKIIDDFALMTFFVGNDFLPNLPSLEINQNAFGILFDLYKQLVPTIGYLHDRGKLNIKTFETFIGHLKKYELDIYRSQLIDTDFMNAKKNKNDDKMKLKIDMTPYQGKIFEKIKNGYLTGK…	#N/A				NO		PF03159	sp|P40383|XRN1_SCHPO 5'-3' exoribonuclease 1 OS=Schizosaccharomyces		41	0.739659	0.906627	4	OG0002726	hypothetical protein MVEG_08540 [Mortierella verticillata NRRL 6337]			gi|672820162|gb|KFH65059.1|	hypothetical protein MVEG_08540 [Mortierella verticillata NRRL 6337]		62.99	73.3	79.2	0.942456		IPR016494:5'-3' exoribonuclease 1 | IPR004859:Putative 5-3 exonuclease | IPR027073:5'-3' exoribonuclease	PANTHER:PTHR12341:SF7	1341..1425 | 1437..1456 | 1522..1644 | 1230..1329	632..659		Reactome: R-HSA-450385 | Reactome: R-HSA-430039 | Reactome: R-HSA-450513	GO:0000956:nuclear-transcribed mRNA catabolic process	GO:0008409:5'-3' exonuclease activity | GO:0003676:nucleic acid binding | GO:0004527:exonuclease activity
Pirrh_P00204	1642	EEEEEEEEETLEIRPIHRLSVIDTRTHKKSPLSIASEDMIMDDSDENEDNEEHITGLENEGEANDEEFQSQQEDDNQLKQTREDLSEENVIIGEEDECECEDIEENDEENQNVDNMSSISYHGENLVLCHICERTVPVILFEQHSEICAEVNRTEMDIHLTDEELVNAKNQFNERINFIDQEIIREKNMTIQLLNNAMPLDDYQKQEQKSYINYLLKLKNIAQQYIDYIDRGLDLPIEEYSTMYESDYLNEIHHNNESTYSEDNISKLKNAIENMEIHEVVDKDDEENDEGIPMERDQSLTIEDSRRTFSNMKYSQSPQPGKKELLFLAKLERKGSKEPLTDGNESLDDDNDNDDNTENIEIYAIHPSPTNDDECSILSENKSNISINIENVDAAADLA…	#N/A				NO		PF00069 - PF00069 - PF00072	sp|P38938|CEK1_SCHPO Serine/threonine-protein kinase cek1 OS=Schizosaccharomyces	5e-118	44	0.29659	0.384155	4	OG0000370	hypothetical protein RO3G_01176 [Rhizopus delemar RA 99-880]			gi|384484292|gb|EIE76472.1|	hypothetical protein RO3G_01176 [Rhizopus delemar RA 99-880]	3e-148	66.04	29.7	22.8	0.148667	BUSCOfEOG7Z95VF	IPR011006:CheY-like superfamily | IPR001789:Signal transduction response regulator, receiver domain | IPR008271:Serine/threonine-protein kinase, active site | IPR011009:Protein kinase-like domain superfamily | IPR000719:Protein kinase domain | IPR000961:AGC-kinase, C-terminal	PANTHER:PTHR24356 | Gene3D:G3DSA:3.40.50.2300 | CDD:cd05579:STKc_MAST_like | PANTHER:PTHR24356:SF1 | Gene3D:G3DSA:1.10.510.10 | Gene3D:G3DSA:3.30.200.20	335..357 | 1198..1243 | 984..1009 | 1448..1499 | 591..650 | 688..757 | 23..88	68..88			GO:0000160:phosphorelay signal transduction system | GO:0006468:protein phosphorylation	GO:0004672:protein kinase activity | GO:0005524:ATP binding | GO:0004674:protein serine/threonine kinase activity
Pirrh_P00205	1639	MNIENPVLKKVSSVSFSFYTSDEIRKLSVKQITNPVTLDNLGHPTTGGLYDLALGPYERDDSCHTCGLGYFECPGHFGHIELPVPLYNTIVFKTLYKLMQSLCFCCHHFRTGRVKMQTYIAKFKLMYAGLLVEAKEIDEFVQRINPIRFEEDNAKKIPSLSEDEIIEEIKKYTDEKIAENPHQYVKTTILNLELHKLEKEFLKDIPALSCHNCKGISPKLRKEGCHKIFQKDLPSKSKAIMNAKGISFEPLFKTESDEYYDSDEENTKSEGKFITPLDTLRHMELLWKNEKEILDLIYGKNVGNGVRESSYKIFFLDVIPVSPSRFRPASKVNGIAHQHAQNTHLENILKQINYIIDVHHQSKSLEKSDAEEITQDNRIINSWINLQISVNTMLDNTTN…	#N/A				NO		PF04997 - PF00623 - PF04983 - PF05000 - PF04998	sp|P15398|RPA1_SCHPO DNA-directed RNA polymerase I subunit rpa1		49	0.99878	0.996448	4	OG0002733	hypothetical protein BATDEDRAFT_18926 [Batrachochytrium dendrobatidis JAM81]			gi|575475790|ref|XP_006677189.1|	hypothetical protein BATDEDRAFT_18926 [Batrachochytrium dendrobatidis JAM81]		66.91	99.9	99.6	0.927109	BUSCOfEOG72C57M	IPR015699:DNA-directed RNA pol I, largest subunit | IPR007066:RNA polymerase Rpb1, domain 3 | IPR007080:RNA polymerase Rpb1, domain 1 | IPR007081:RNA polymerase Rpb1, domain 5 | IPR007083:RNA polymerase Rpb1, domain 4 | IPR000722:RNA polymerase, alpha subunit | IPR006592:RNA polymerase, N-terminal	PANTHER:PTHR19376 | SUPERFAMILY:SSF64484 | CDD:cd02735:RNAP_I_Rpa1_C | Gene3D:G3DSA:2.40.40.20 | CDD:cd01435:RNAP_I_RPA1_N | Gene3D:G3DSA:3.30.1490.180 | Gene3D:G3DSA:2.40.50.100	1347..1415			KEGG: 00230+2.7.7.6 | Reactome: R-HSA-73772 | KEGG: 00240+2.7.7.6 | Reactome: R-HSA-427413 | Reactome: R-HSA-73863 | Reactome: R-HSA-5250924 | Reactome: R-HSA-73762 | Reactome: R-HSA-73777	GO:0006351:transcription, DNA-templated	GO:0003899:DNA-directed 5'-3' RNA polymerase activity | GO:0003677:DNA binding | GO:0008270:zinc ion binding	GO:0005634:nucleus
Pirrh_P00206	1637	IIMTDSTKSSNPSQGPPPGMEGMSGPPPGWTGPPPPGWTGGPPPNVGLSESSDKESSSNKEGPPSGMEGMSGPPPGWTGGPPPNIGLSESSDKESSSNKEGPPPGMEGMSGPPPGWTGPPPPGWTGGPPPGAGSTDKEGPPAGMGGPPPGWKGGPPPGWKGGPPPGWKGGPPPPGMGPPGKGGPPRMRTDPPVKFLQLFKYSTTGERFWLAIGCLAIILEGIATPLLTYCFGEVLNIFTDREKNKALSSLPPDSPFYEQEIPKNVFLGKINHQIIYFLALGALAFICSSVWYYIFTVTGARQTTRIRLLAFSSMLKQNISWHETKSAGELTGSIVSDTLTIQDGISDKIGRFIVQIITITGCFVLAFYRCWKLTLILVVGIPVISISGAVLGSNMAKLG…	#N/A				NO		PF00664 - PF00005 - PF00664 - PF00664 - PF00005	sp|P21448|MDR1_CRIGR Multidrug resistance protein 1 OS=Cricetulus	4e-138	40	0.368357	0.467085	3	OG0001922	hypothetical protein H696_03294 [Fonticula alba]			gi|694535820|ref|XP_009495430.1|	hypothetical protein H696_03294 [Fonticula alba]	7e-141	59.57	37.1	45	0.890907	BUSCOfEOG7WDNCD	IPR027417:P-loop containing nucleoside triphosphate hydrolase | IPR036640:ABC transporter type 1, transmembrane domain superfamily | IPR003593:AAA+ ATPase domain | IPR011527:ABC transporter type 1, transmembrane domain | IPR017871:ABC transporter, conserved site | IPR003439:ABC transporter-like	PANTHER:PTHR24221:SF400 | Gene3D:G3DSA:3.40.50.300 | CDD:cd03249:ABC_MTABC3_MDL1_MDL2 | PANTHER:PTHR24221	1..189 | 904..926 | 941..963 | 801..829		349..368 | 1167..1189 | 1194..1213 | 1024..1046 | 208..230 | 453..475 | 1067..1089 | 373..395 | 1276..1298 | 1311..1330 | 273..295		GO:0006810:transport | GO:0055085:transmembrane transport	GO:0005524:ATP binding | GO:0016887:ATPase activity | GO:0042626:ATPase activity, coupled to transmembrane movement of substances	GO:0016021:integral component of membrane
Pirrh_P00207	1633	MSIKSLLKQAKNYIASGAYEDARDQCNYILELENDNYTALTFLGLAEFNLGEYNDSIKHYKKAIEIDSSMPMPYQGLANLYEKENMYNELVDVLKQLREKFKSIPDKFLATTNRIITAYENLGDNDKLINELQVFLPGSEFYDIIKDLNIPKPLEIIKKIETMYEKSDENYYNSELKKRRYRIDSEPFPILKVKIENEMIEKSKLIPIYEQHLDIEKDNKVLEKYVTLLKKKIDIKQVNNIQDSYKKVISLSEDIVKEDLDIPIAYEILINDKDNKIEDYDNELFNKYLKFTKEEDILGESIKIYNEWKEQSNNSATFEKLTKLNTDDCNLIFPFYFQAHVGYLNGNYQYSENLSRYTKDIVNSTEEKYQKTYNTIKTSLDLILANSLIELEKSKYMEA…	#N/A				NO		PF13414	sp|O94474|SKI3_SCHPO Superkiller protein 3 OS=Schizosaccharomyces	7e-76	23	0.842621	0.988481	4	OG0001187	Ski3p [Rhizophagus irregularis DAOM 197198w]			gi|595492573|gb|EXX75850.1|	Ski3p [Rhizophagus irregularis DAOM 197198w]	4e-163	52.37	79.2	93	0.75188	BUSCOfEOG7ZKSKQ	IPR013026:Tetratricopeptide repeat-containing domain | IPR019734:Tetratricopeptide repeat | IPR011990:Tetratricopeptide-like helical domain superfamily	PANTHER:PTHR15704 | Gene3D:G3DSA:1.25.40.120		1136..1163 | 80..100				GO:0005515:protein binding
Pirrh_P00209	1630	NNNNNNLISNNNNNILNNNLQQFNTKNDIQNYIELLNDIVDKSPNSLQQLELKKLIKSACLYIEQSAVCDYNEYDAYFNELQNKANKYLRSKIKCDLCKSTIIFMDYEIHRKECPKCIKTCQFCNRPVHIDEMKNHIDNCGFRVSTCSDCSGRFLNSEMDKHRQSCPKRKITCPHCSEIFIFKNLEEHQRKCKQKPVSCQYCNNIFSKNDIKEHINICPKRTVICNNCKKPFSWNEIEDHKQKCDFLKVQCPYCSEYQIAKFLLKHEEWCPKRPVKCPDCGKLYNLSEMGKHQKCCTESKKECPYCGMSILIKNEENHYNECPKKLVECRHCYGKFLQGHIKNHENECGGKKVKCSYCGNMYTMKNMENHKNWCTNRPVECRYCRKITPRSHIEKHEKK…	#N/A				NO		PF02176	No hits					1	OG0008728										0.841424		IPR013083:Zinc finger, RING/FYVE/PHD-type | IPR001275:DM DNA-binding domain | IPR001293:Zinc finger, TRAF-type | IPR008974:TRAF-like	PANTHER:PTHR10131	769..1316	1533..1553			GO:0006355:regulation of transcription, DNA-templated	GO:0043565:sequence-specific DNA binding | GO:0005515:protein binding | GO:0008270:zinc ion binding
Pirrh_P00210	1628	MNSFKLFNRTNKNDIVSNNLNGIEHKDHSKINQKTTIEKKNKSNTSTPSRLQTVKPTTNYHNEEEKNNNNSGDNELNENDEDTKENVVGVDLSSPEDDQHQLVKNKENQNEQPKKEKNKKLSKKEKRKNKKYKRSKSMHDQKDSSKSHIMESFLHHSSSLSKKDTLTGKYTGKQPVRKLFETPKKNIQSVNLIKNYDETSQFQHDNGDIKEKQGSIGYTSDHTSDTVHEKSKFNLVLDRPERRESRMPSGNNNGLTTLTEDDSEKNHDNTPSTSPLTTPKESQFRFNYDNDSHLNLSFPICLGMATPSSPAFSCITPINGAESYNNSLGGEEVDHLLFSNETVPRYEDISSSQQNYNISTMYTTESETAENNQRITEKYQPSNESITEVKSREVPMEFI…	#N/A				NO		#N/A	No hits					4	OG0000719										0.92946				409..444 | 1081..1102 | 15..146 | 1146..1174 | 712..738 | 1563..1582 | 204..283 | 1473..1543 | 1265..1303
Pirrh_P00211	1628	WQIPFCNNKQKNKKIVSIANGSINQPQQPSQQNPTYMEPNQLPNGIQVQTGHRIQPQAYYYQNHHLNSYNNAAPIQNLEYPPNIRLMAYNYAIPQPLAQQIPVQAYYSNPNINNYDYANNNGKQVIINPELLNNIAQMIDNPSNILTSPMGSESNNNNVAVVGGSNDTNNFSSHHFLSQNVSVQLPPQQNNYSNLISSLQQQQQQQLQQQIQNYQLQQSLQKNSQSGQKQTNTLPTNQQQLQLLQQQQQQKQQLQMQQVYGHSGSSSTNFNNYSLQAANGNASTMSNSTSTQSISSQILTKESFDYYLQSAHQKYNSQDYKAALKILLELTQKNPTHLPTLLLLGCTYYSLGMYKASLYYNNRILQIDSRFSEAYSNLGTTYKAMAQECQKNKMNDGHN…	#N/A				NO		PF00515 - PF13844 - PF13844	sp|Q8CGY8|OGT1_MOUSE UDP-N-acetylglucosamine--peptide N-acetylglucosaminyltransferase	1e-104	33	0.466216	0.635755	4	OG0002607	Pc13g03180 [Penicillium rubens Wisconsin 54-1255]			gi|255935459|ref|XP_002558756.1|	Pc13g03180 [Penicillium rubens Wisconsin 54-1255]	4e-155	45.59	66.6	60.9	0.967538		IPR013026:Tetratricopeptide repeat-containing domain | IPR001440:Tetratricopeptide repeat 1 | IPR027363:Methylthioribose-1-phosphate isomerase-like, N-terminal | IPR019734:Tetratricopeptide repeat | IPR011990:Tetratricopeptide-like helical domain superfamily | IPR029489:O-GlcNAc transferase, C-terminal	PANTHER:PTHR44998 | Gene3D:G3DSA:3.40.50.2000 | Gene3D:G3DSA:3.30.70.100	545..586 | 146..166 | 1061..1086	529..549 | 197..217 | 237..257		KEGG: 00270+5.3.1.23 | MetaCyc: PWY-4361 | Reactome: R-HSA-5689603 | MetaCyc: PWY-7174 | Reactome: R-HSA-3214847		GO:0005515:protein binding
Pirrh_P00212	1624	TGIEKERSLTNLNYDTKISEMEKQYSDACLNYDNKISELEKQHSDACLNYDNKISDMEKKYNDTCETYNNRIQEMGVQYAETCESYDNQISSMKQEHQNICDNYNNKISEMEKQFSDTCLNYDHKISDMEQQYKDTCEDYDHKISDMERQYKDVCLEYDNKVSSLEKQHNNSRDVYEEKIKSIGDRYSETCESYDHQILAMEKEHNETCHQYDEKISQLEKKYNDTCKDYEDKVAGLDDKYTESCEKYEKEISELKKQHSKECLDYDNKITGIEKERSLTNLNYDTKISEMEKQYSDACLNYDNKISELEKQHSDACLNYDNKISDMEKKYNDTCETYNNRIQEMGVQYAETCESYDNQISSMKQEHQNICDNYNNKISEMEKQFSDTCLNYDHKISDM…	#N/A				NO		PF15665	No hits					4	OG0001130										0.82001			PANTHER:PTHR32215 | PANTHER:PTHR32215:SF0 | Gene3D:G3DSA:1.20.5.50 | Gene3D:G3DSA:1.20.5.170 | Gene3D:G3DSA:1.20.120.560 | Gene3D:G3DSA:1.20.5.320 | Gene3D:G3DSA:1.20.1170.10 | Gene3D:G3DSA:1.20.5.1000	1324..1351	1470..1490 | 992..1026 | 1501..1542 | 961..988 | 508..535 | 792..819 | 364..384 | 1420..1461 | 859..956 | 1222..1323 | 400..420 | 824..851 | 472..492 | 94..114 | 130..150 | 1583..1620 | 1547..1567 | 202..222 | 551..596 | 1120..1175 | 238..265 | 1187..1214 | 612..639 | 1028..1072 | 641..718
Pirrh_P00213	1623	LYYLLQSIYKNIISMKAFRLGKSKKSSKGQLRKDKSITSTASNSSLRSNLKHDKNQTYTSTLYSSLNRNVPSSPRSTSSPISSNLYTNYLANGSNNSLNRKENSPKSITRNISMGKIQVPEFRVGVRLRPMLENEKNDPDNNEELVYLLPQNNILCIREPGTDRLPEIDDGPPPPPGTIAPSMGPYIGTDPFNYVFGSKSNQEEVYKESVHPLVEHFHNGKNSLVLAYGQMGSGKTYTIGFQPEDYSLENFHPDSIGQELGFVPRAFQETLTYMHLLKSQGRSVNLLVTFIAISCEDIADLLGESITRYRRPPSPGPKMHSPTDKRDTTPQPKTITVHDRGKQGTYLKGAKYERVESMERLAELLYRGTTFRRIVFGPDSENLSHAILSFHLEQENPKN…	#N/A				NO		PF00225	sp|B9F2Y7|KN4C_ORYSJ Kinesin-like protein KIN-4C OS=Oryza sativa	5e-37	31	0.206408	0.258567	4	OG0001123	hypothetical protein HMPREF1544_11847 [Mucor circinelloides f. circinelloides 1006PhL]			gi|510999851|gb|EPB81437.1|	hypothetical protein HMPREF1544_11847 [Mucor circinelloides f. circinelloides 1006PhL]	6e-37	47.5	24	30.8	0.927605		IPR027417:P-loop containing nucleoside triphosphate hydrolase | IPR036961:Kinesin motor domain superfamily | IPR001752:Kinesin motor domain | IPR027640:Kinesin-like protein	PANTHER:PTHR24115:SF725 | Gene3D:G3DSA:1.10.287.540 | Gene3D:G3DSA:1.20.5.50	767..786 | 1463..1537 | 308..340 | 23..84 | 729..748 | 615..657 | 935..954	836..856 | 1193..1227 | 711..731 | 1409..1436 | 1011..1045 | 1246..1280 | 1303..1344 | 1131..1179		Reactome: R-HSA-6811434 | Reactome: R-HSA-983189	GO:0007018:microtubule-based movement	GO:0005524:ATP binding | GO:0008017:microtubule binding | GO:0003777:microtubule motor activity
Pirrh_P00214	1623	MFGNTSFTFGNSSNAFGSNNNNNNSMFGNNNNNSSFGSTGFGNSSRTAFGGSSFGNNSNNSSGFGSTGFGSTTFGNNSGFGSNTGTSAFGSTGFGSSSAFGKSNNSSSFGSFGNSNNNSSAFGNSSFGNSNSSSFGSSGFGNSNPSAFGKTGFGNNTSAFGNGMNSFGTNNNTSAFGNSFSSNNSSFGGFNNTMNGNNGTGNPKYQQQVEKDGNSFATVNFNSITAMPAYRNFSFEELRMKDYMLGKKGPSMGMGNTSVFGSSSTAFGGMNNQRSAFGSSMNNSNTGFGTNTFGNDNQNNSGFGSFGNNNSNNSFSINNSNAFGGNKFGSTGFGSSGFGNNNNNNNGSVFGQSSFGSNAFNKPSTGIFGSNSNSFGSTGIGTNNNSNTTFGSNNAFGSS…	#N/A				NO		PF04096 - PF12110	sp|Q02629|NU100_YEAST Nucleoporin NUP100/NSP100 OS=Saccharomyces	1e-37	30	0.519409	0.992701	4	OG0001470	Nucleoporin [Ogataea parapolymorpha DL-1]			gi|562971287|gb|ESW97026.1|	Nucleoporin [Ogataea parapolymorpha DL-1]	1e-41	41.88	53.4	77.4	0.96435		IPR036903:Peptidase S59, nucleoporin superfamily | IPR007230:Peptidase S59, nucleoporin | IPR021967:Nuclear protein 96	PANTHER:PTHR23198	428..504 | 519..598	686..746 | 659..679		Reactome: R-HSA-159230 | Reactome: R-HSA-180746 | Reactome: R-HSA-168276 | Reactome: R-HSA-3371453 | Reactome: R-HSA-4570464 | Reactome: R-HSA-191859 | Reactome: R-HSA-170822 | Reactome: R-HSA-159227 | Reactome: R-HSA-159236 | Reactome: R-HSA-3108214 | Reactome: R-HSA-5663220 | Reactome: R-HSA-159231 | Reactome: R-HSA-168271 | Reactome: R-HSA-165054 | Reactome: R-HSA-68877 | Reactome: R-HSA-55787…	GO:0006810:transport		GO:0005643:nuclear pore
Pirrh_P00215	1621	IKLIMEEDKKNLNDSSTVTSNTETTLKTTSTTTTTNVEKPTNTETKTENNNTNVDIKTTITPSTEPVSLKPETSITSQLNNNKSTINDISKTLKNDVPTTKITPESLFESTNETLSKLVKSLESKLAGSNTSKPITTTAPTVELPKNNLLVSNALLKQFASATKDQSTIKTIPTTVNLGLTNKTPPHNLNNLNTTTTSSVAEALASVVSGNKLKTENISSKINIPNVVGTDKIVSTPKATTNLNATPISLLNIKADGIKNVTDQKVNTPIISTKVTKPESTSIVKTPAQIAAEGLISSLTNNLNNKNTSSIGSPVVKTPLNDTNKSNLIKNIQLEQKKNSLFANTQTSVSSSINTTNSATTSGSLDKNEIKAKAAAAVASAAAALTPTLTRSKSQETSA…	#N/A				NO		PF16282 - PF05499	sp|Q4PG15|SWC4_USTMA SWR1-complex protein 4 OS=Ustilago maydis	2e-43	37	0.127082	0.404878	4	OG0002844	hypothetical protein LRAMOSA10294 [Absidia idahoensis var. thermophila]			gi|671694207|emb|CDS08934.1|	hypothetical protein LRAMOSA10294 [Absidia idahoensis var. thermophila]	4e-54	51.85	26.2	87.6	0.882333	BUSCOfEOG70ZZXC	IPR009057:Homeobox-like domain superfamily | IPR008468:DNA methyltransferase 1-associated 1 | IPR032563:DAMP1, SANT/Myb-like domain | IPR001005:SANT/Myb domain | IPR027109:SWR1-complex protein 4/DNA methyltransferase 1-associated protein 1	Gene3D:G3DSA:1.20.58.60 | Gene3D:G3DSA:1.10.10.60 | CDD:cd11658:SANT_DMAP1_like	1564..1621 | 1368..1496 | 1..51 | 417..450	887..907 | 741..761 | 1266..1286 | 865..885 | 718..738 | 1548..1568 | 1309..1336		Reactome: R-HSA-3214847	GO:0006338:chromatin remodeling | GO:0045892:negative regulation of transcription, DNA-templated | GO:0043967:histone H4 acetylation | GO:0043968:histone H2A acetylation | GO:0006281:DNA repair	GO:0003677:DNA binding	GO:0035267:NuA4 histone acetyltransferase complex | GO:0005634:nucleus
Pirrh_P00216	1620	DNKLKVDYSLLNKKLDNLESIVSTFISGCFISSFITSIFVNITVKYINESSFVYDEEKNIKDKMLSMMLQYYNCNNSSNNNLIFKCVESQEQNDHDDLNNNSSDNQDNHQENTNDEDNGCNDNNNDNNDEMNSSNESDNNNNNSDGNNNNNNNNNNNNNNEKDNDNNKENSKDKKSNKKKENKNKKDLTEENEEKSNEMKIESSTGENNLTLEPNVNEDINQLINQNKEFNKSIIPTLYHRTSTGSLKKSKLLGAIGTKEDTYQFLGKENDFIVNNHIDNKSVHLIHELSSNNINKMPSIIEDRTEEGNDIENMKMILKNDQNKKKGDKLSKLLISKPSEESINESKKEDSSYASVAYSPFSNNFDLWKNNIVESLPYRSSASSLGSHRNSICCPYDII…	#N/A				NO		#N/A	No hits					4	OG0000555										0.440481				455..476 | 637..670 | 93..213 | 1486..1543 | 1256..1289 | 577..604 | 1329..1470 | 1555..1620	168..205	21..43
Pirrh_P00217	1620	MKAGGAFLPIDPELPKDRILYMINEAHTKFILKCITTTSSVSLFLERNTVTEYDLTKHNYELHTEPLSNINTSQDLCYVMFTSGTTGKPKGTLITHDNLVNFIIYSLTESGKKEYFEAVTTVLAIAKFTYTIHINEIFMPLLKKKTIVLCSNRESTNPILLGQLFVRHQVEAIGITPSRITNYLSNERLRKTVASVKIFIFGGELITREFIQMMKKYTPTSTLLTGYGLTETVCLSTMTDLNAKETVPSIITMGRPVCNSEIYILDDTFQPVPVGVEGEIYIAGYNIGQGYLNLEQMTKERFLDCPFHPERHPRKMYRTGDIGRWTEDGQIVHLGRKDFQIKIRGQRVELGEIENCIKEIESIDYVVVLDKVREQGDKYLVAYYLSSITMNGRKIREFL…	#N/A				NO		PF00501 - PF00550 - PF00668 - PF00501 - PF13193 - PF00550	sp|O30408|TYCB_BREPA Tyrocidine synthase 2 OS=Brevibacillus parabrevis		30	0.974074	0.425983	3	OG0000003	thioester reductase [Clostridium sp. DL-VIII]			gi|496459272|ref|WP_009168117.1|	thioester reductase [Clostridium sp. DL-VIII]		54.51	97.8	48.5	0.905958		IPR006162:Phosphopantetheine attachment site | IPR010071:Amino acid adenylation domain | IPR000873:AMP-dependent synthetase/ligase | IPR025110:AMP-binding enzyme, C-terminal domain | IPR036736:ACP-like superfamily | IPR009081:Phosphopantetheine binding ACP domain | IPR020845:AMP-binding, conserved site | IPR001242:Condensation domain	Gene3D:G3DSA:2.30.38.10 | Gene3D:G3DSA:3.30.559.10 | PANTHER:PTHR45527 | Gene3D:G3DSA:3.30.300.30 | Gene3D:G3DSA:3.40.50.980 | CDD:cd05930:A_NRPS | SUPERFAMILY:SSF56801 | SUPERFAMILY:SSF52777		1407..1427			GO:0008152:metabolic process	GO:0003824:catalytic activity
Pirrh_P00218	1618	NKYTKMKFSNSFSFTLASFCAFILLPFNKVNAVNFSGNEWTGRNGAEDVFAINREPASCNPVPFQSIDAAVNAVWDYNAREQSKYLQMLTGKNENWDLVVVQNQNNAQSHINAGCFKPDYQPSSNQGWKTVQLPKSWTRQGFDFSIYTNVGEPWQAKYDSFVPVPQAPTNYNPVGLYRKKFTLNSSMLQSGRRIYIQFDGVESAYYVYVNGQAVGYSEDTFSPHRFDITNLLTNGVNTLAVEVHKFCDGTWFEDQDMIYDGGIFRDVFLVSAPDVQIRDYTVRTDLDSSFKNSNLEISMDIRNLSNDSKNGWSVVAEAYDESGNDILNSASVKLGTLNSGRDSNSVIKTTVYSPKLWSAETPNIYALVLKLVDNSGNVQEILSTQLGFRKIGFTRAEVD…	GH2 - CBM13 - CBM10	GH2		CBM10;CBM13	YES	Cleavagege site between pos. 32 and 33	PF02837 - PF00703 - PF02836 - PF16353 - PF02929 - PF13385 - PF14200 - PF02013 - PF02013	sp|O52847|BGAL_BACMD Beta-galactosidase OS=Bacillus megaterium		35	0.6644	0.982592	4	OG0000605	hypothetical protein [Ruminococcus flavefaciens]			gi|640309001|ref|WP_024860281.1|	hypothetical protein [Ruminococcus flavefaciens]		86.22	81.5	91.8	0.964695		IPR006558:LamG-like jellyroll fold | IPR004199:Beta galactosidase small chain/ domain 5 | IPR036156:Beta-Galactosidase/glucuronidase domain superfamily | IPR009034:Fungal dockerin domain superfamily | IPR006104:Glycosyl hydrolases family 2, sugar binding domain | IPR002883:CBM10/dockerin domain | IPR035992:Ricin B-like lectins | IPR008979:Galactose-binding-like domain superfamily | IPR014718:Glyc…	Gene3D:G3DSA:3.20.20.80 | Gene3D:G3DSA:4.10.1090.10 | Gene3D:G3DSA:2.80.10.50 | PANTHER:PTHR10066 | PANTHER:PTHR10066:SF72 | Gene3D:G3DSA:2.60.120.200				Reactome: R-HSA-2024096 | Reactome: R-HSA-2160916 | KEGG: 00052+3.2.1.23 | KEGG: 00600+3.2.1.23 | MetaCyc: PWY-6807 | KEGG: 00604+3.2.1.23 | KEGG: 00511+3.2.1.23 | Reactome: R-HSA-6798695 | KEGG: 00531+3.2.1.23	GO:0005975:carbohydrate metabolic process	GO:0003824:catalytic activity | GO:0004553:hydrolase activity, hydrolyzing O-glycosyl compounds | GO:0030246:carbohydrate binding | GO:0004565:beta-galactosidase activity	GO:0009341:beta-galactosidase complex
Pirrh_P00219	1616	STENYNTEISYQVFEYMEKVQLLYINKSNSSNGLNSLTNQPNPLFAPNNPMMTQARVNPFQSSLSSIYQQSIPWKDHNRIQNTSLKSSKNGLLFELEEIESRNETYPEILSFINLLTVLVQNLCLSATNHLDYNQNSIGLEPYVEFVLEHVYLKVESRSYIHPKEKWMIIETCLNLFENCLATFDITNIAISVNNGNNKNNNNSGEPINNGMTNANFTIPNTISSTLPPNTVMSTFNNTSNANEGNPTNAANSTNQAQSALLNDLNIISHHPGYFIITQILSGSNILDKMFDILSIGVDSLNENTMKTSMYPKSILHILRIFMQVFILQNKFLDQIVPEIINLNVDSNISPSMTYLDQLLLFNSDIIIKIAMLINCHKHHEICLYTVKIMYLLSISPFF…	#N/A				NO		PF11894	sp|Q92621|NU205_HUMAN Nuclear pore complex protein Nup205 OS=Homo	5e-80	26	0.676361	0.516899	3	OG0001431	hypothetical protein MVEG_03366 [Mortierella verticillata NRRL 6337]			gi|672825625|gb|KFH70516.1|	hypothetical protein MVEG_03366 [Mortierella verticillata NRRL 6337]	4e-161	46.63	94.1	66	0.924706	BUSCOfEOG74BK18	IPR021827:Nucleoporin Nup186/Nup192/Nup205	PANTHER:PTHR31344:SF0 | PANTHER:PTHR31344				Reactome: R-HSA-159230 | Reactome: R-HSA-180746 | Reactome: R-HSA-168276 | Reactome: R-HSA-3371453 | Reactome: R-HSA-4570464 | Reactome: R-HSA-191859 | Reactome: R-HSA-170822 | Reactome: R-HSA-159227 | Reactome: R-HSA-159236 | Reactome: R-HSA-3108214 | Reactome: R-HSA-159231 | Reactome: R-HSA-168271 | Reactome: R-HSA-165054 | Reactome: R-HSA-5578749 | Reactome: R-HSA-168325 | Reactome: R-HSA-1169…			GO:0005643:nuclear pore
Pirrh_P00220	1614	MNNDKKRNNEKEKEEQEDEIYHENSLSNVGNQTLDSIVSVSQSHNAKNKSLMSSLILMLKKPFHLSSHKYKKPSKSKKNQSNNTKKPINSQSSINHTPSHIIVQDNSILHHNFSKTSNIKPNTDNFIMDLQSDIDLTHTTSEHQLKPKISLEIKQKKSQRKNNHKSKKGHLYQKFNVKKIFKKKKPTVFSSVEIIDVEPLTTQENKNDALKVTSPALSDEIKTIKSERKENIININNNVSTSYNVQPSMDISVPNAIIESSYNTTNGEGQLISTVNTPTDTSHKNETDPSGFCMSQNKVYSFGNISELPLISGIDPTDSLPTLVEEDTLPSSTTPTKDQIVNFDSMASEPGAVEDVEQIYSENKTEEMKENKLSYVESLNNKSSSLNGNTSQVQQDTSS…	#N/A				NO		#N/A	No hits					4	OG0001413										0.902899				380..415 | 944..970 | 1383..1415 | 1..28 | 67..96 | 812..836 | 1034..1053 | 1449..1468 | 1319..1343
Pirrh_P00221	1613	EAHMDGVNVDVKHSIEIYQKSCNKLYNDQIMCTIRSDEELSFNDFTSRFVNECLNVTISEGNEPEWKLDNGIATGKLNNQILKISKVDINNDVRGSLPESEDDNIIYHYFNENFTKVARFVVTSSCSERSFMNDQCVCQNCPLNCKECKDSNTCVKCANEESSALVFGKCISRPGYFENTDGIHVICQEDCKTCDINGCLSCKNELKELDGNGGCKCKKGYYMNDKKECVECNDDCEECENGTTCISCKKSNMVLTEEKTCECTDGYYRNNGFCVKCDSECKTCNASGCLTCAKDNKKLNDDNICVCKPGFYTDEQNNCIQCTEPCATCTKDSCLSCTDSLKEPNLNGVCVCREGYYDDGNNGCKKCNDDCKSCTASSCLECKVKNMVDNGHNKCECKY…	#N/A				NO		#N/A	sp|Q04592|PCSK5_MOUSE Proprotein convertase subtilisin/kexin	1e-40	27	0.635462	0.57805	3	OG0000169	hypothetical protein TTHERM_01098980 [Tetrahymena thermophila]			gi|118395940|ref|XP_001030314.1|	hypothetical protein TTHERM_01098980 [Tetrahymena thermophila]	4e-128	42.72	91.4	43.8	0.730279		IPR009030:Growth factor receptor cysteine-rich domain superfamily | IPR032822:Extracellular matrix protein FRAS1 | IPR000742:EGF-like domain | IPR006212:Furin-like repeat	Gene3D:G3DSA:2.10.220.10 | ProDom:PD968187:BETA-DEFENSIN ANTIBIOTIC PRECURSOR ANTIMICROBIAL DEFENSIN BETA SIGNAL DEFENSIN BD-32 DEFB-32 | PANTHER:PTHR11878							GO:0005604:basement membrane | GO:0031012:extracellular matrix
Pirrh_P00222	1610	IDDLTLLSHLHEPAVLHNVKLRYSQEQIYTYSGIVLIALNPFQRLPIYTHDIMKAYSGKRRGELEPHLFAVAEEAYRNMLKENRNQSIIVSGESGAGKTQSAKYIMRYFATVDDLDKNRANPESEDDGISMSEVEEAVLATNPIMEAFGNAKTTRNDNSSRFGKYIEIQFLKDPESKRVKICGAKTRTYLLEHSRLVFQPLTERNYHIFYQLCAGCPAAERKELGITSFDQYHYLNQGGEGTIPGVDDVEEFGVTQKALSAIGIPVSLQWSIFRLCAALLHIGNIEIIDARNDDSQINPFDPALETAARLLGVSPIDFSKWIVKKQIRTRMETIVANRKTYDAIVCRDSIAKFLYSKLFDWLVNMINKNLAYEKKPKDDLSFIGVLDIYGFEHFQKNSF…	#N/A				NO		PF00063 - PF01843	sp|Q875X3|MYO2A_NAUCC Myosin-2A OS=Naumovozyma castellii (strain		40	0.998758	0.947671	4	OG0000207	hypothetical protein HMPREF1544_01380 [Mucor circinelloides f. circinelloides 1006PhL]			gi|511010449|gb|EPB91670.1|	hypothetical protein HMPREF1544_01380 [Mucor circinelloides f. circinelloides 1006PhL]		62.85	99.3	93.6	0.357273		IPR027417:P-loop containing nucleoside triphosphate hydrolase | IPR036103:Class V myosin, motor domain | IPR000048:IQ motif, EF-hand binding site | IPR002710:Dilute domain | IPR001609:Myosin head, motor domain	Gene3D:G3DSA:4.10.270.10 | Gene3D:G3DSA:3.40.50.300 | PANTHER:PTHR13140 | PANTHER:PTHR13140:SF725 | Gene3D:G3DSA:1.20.120.330 | Gene3D:G3DSA:1.20.5.190	546..567 | 1047..1142	900..941 | 946..1016				GO:0005524:ATP binding | GO:0003774:motor activity | GO:0005515:protein binding	GO:0016459:myosin complex
Pirrh_P00223	1603	TMPNQIFLKITCDKTGNTKTLEFNDDLRIADIYEKLNEKFGVSTEDKFMIYRPSKKIYLSSGRTLYSYEFANEETLIYRSPVRMMKIKLMDNTTKLFSVNDSEPISKLLDMVLDKLKINYDSKDEYGFLKDEPELDNKKKIDKNSPRYSCLATTNAKWLDPTQTLCYEEIEANDILILKKKLFFTDERLNRNDKVQINLIYNQVKETIINGVNPCTLEEAVLLAAIQCQIQFGDCDLEKIKNANIINIEDCLPYDYRKTKKVEKLIADEYIKLKGITDLDGKFKYVQMCRSLKTYGTTFFLVKERNAKKKNKPVPVLLGVTKSSIIRLNPETKEVMDEWKFKTLKRWNFNSTTFTIDFGENKDSNYVVETEQGSEIAKLINDYIKLLFKKKNANDKKEE…	#N/A				NO		PF16511 - PF00373	sp|P26039|TLN1_MOUSE Talin-1 OS=Mus musculus GN=Tln1 PE=1 SV=2	5e-63	36	0.237056	0.156238	1	OG0005946	hypothetical protein BATDEDRAFT_84904 [Batrachochytrium dendrobatidis JAM81]			gi|575473564|ref|XP_006676075.1|	hypothetical protein BATDEDRAFT_84904 [Batrachochytrium dendrobatidis JAM81]	2e-76	59.36	29.2	17.7	0.917614		IPR019748:FERM central domain | IPR019749:Band 4.1 domain | IPR032425:Talin, N-terminal F0 domain | IPR035963:FERM superfamily, second domain | IPR011993:PH-like domain superfamily | IPR014352:FERM/acyl-CoA-binding protein superfamily | IPR029071:Ubiquitin-like domain superfamily | IPR000299:FERM domain	PANTHER:PTHR19981 | Gene3D:G3DSA:1.20.1420.10 | PANTHER:PTHR19981:SF1 | SMART:SM01244 | Gene3D:G3DSA:3.10.20.90		1376..1396 | 1199..1237 | 383..413	1440..1459 | 1580..1602				GO:0005856:cytoskeleton
Pirrh_P00224	1603	DNDKNVINNIIKYDHLNFFIKLIRNCDSECRIDTLRIINYMLRLSNVSEKWKEKLHNNAILLIQSLEEFPVTSEICYQLFEMCMETDISDGSEDFLYMSLRNIRNTEIKNIKVLEFLIYLITNQNTKNNCSQSILPDDLKMDMTYADEEEDEFSNIVNEEIDKDFESVKEKREDETVDEQTAKPISNDSYQKEEQIDQEEQEEQEEQQELSGNSSIKKEYNQSFINEFEVLKVKFLEDLFFLFNINESNCHAFMKNTEWPKLLISLIPEGAFNKNRNDVNFKEDANTNIIENMIIEIFYLLLDSSFENSKSWQELYTIAFFYFTVNTEDSFLGVKEILKRYLQKINGGLLKTTKVYSYIKYDNIIHLIHFTEDWLFNHNDFKEIYNKLKNTEPNMSKSF…	#N/A				NO		PF16057 - PF14844 - PF02138	sp|E7FAW3|NBEL2_DANRE Neurobeachin-like protein 2 OS=Danio rerio	1e-160	32	0.64816	0.357372	3	OG0001440	Bph1p [Rhizophagus irregularis DAOM 197198w]			gi|595494632|gb|EXX77184.1|	Bph1p [Rhizophagus irregularis DAOM 197198w]		60.68	62.1	98.6	0.964995	BUSCOfEOG7CK3G4	IPR000409:BEACH domain | IPR036322:WD40-repeat-containing domain superfamily | IPR036372:BEACH domain superfamily | IPR019775:WD40 repeat, conserved site | IPR011993:PH-like domain superfamily | IPR015943:WD40/YVTN repeat-like-containing domain superfamily | IPR023362:PH-BEACH domain | IPR017986:WD40-repeat-containing domain | IPR001680:WD40 repeat	Gene3D:G3DSA:2.30.29.40 | PANTHER:PTHR13743	165..214	523..543 | 187..209				GO:0005515:protein binding
Pirrh_P00225	1603	MAKKNSKKTENTEEKKVKAEEMEVDFPRGGESSLTPMEYRDITEQVNKDLFEQKEESVDKNKKKKRKSIVEDSTTENKKQKLDNSIRLLNFKRLQVGMCILGAIKEINELELVISLTNGLTGFIAITEISEEISKIAEQVANDDADEDELPELNSLFSVGQILACAISELSDSGNKKKISLSIKPSIVNSSLDAKDVTSGMMLNAEVISKEDHGYVMSVGIEGVKAFLNNKNIPNDVSLTVGQVISCGVVSIDGGFRTIQLTLKKETIVKSFIPNNSSPSLNSLKPGSLVNVTVKKVMDSGLQCLFCGIFNATIDFFNLSTEKPIQQLYKEKQKIHARIIYINYSKLKIGLSLNKNLINYEPVSFPDIRIGTIIDNVEVKRVDDSIGTLVSFNDGVQGY…	#N/A				NO		PF00575 - PF00575 - PF00575 - PF00575 - PF00575	sp|F4J8K6|RRP5_ARATH rRNA biogenesis protein RRP5 OS=Arabidopsis		29	0.932002	0.783854	4	OG0001119	S1 RNA binding domain containing protein [Acanthamoeba castellanii str. Neff]			gi|470391140|ref|XP_004334641.1|	S1 RNA binding domain containing protein [Acanthamoeba castellanii str. Neff]		51.76	94.1	80.2	0.982501	BUSCOfEOG706108	IPR003029:S1 domain | IPR022967:RNA-binding domain, S1 | IPR012340:Nucleic acid-binding, OB-fold	CDD:cd05698:S1_Rrp5_repeat_hs6_sc5 | CDD:cd05708:S1_Rrp5_repeat_sc12 | PANTHER:PTHR23270 | Gene3D:G3DSA:2.40.50.140 | CDD:cd05702:S1_Rrp5_repeat_hs11_sc8 | CDD:cd05693:S1_Rrp5_repeat_hs1_sc1 | PANTHER:PTHR23270:SF10	1..76 | 1505..1603	1517..1540				GO:0003676:nucleic acid binding
Pirrh_P00226	1602	METTENVNTTVPVNNNTTDNQIDNQGVQPAPEAEVTPAPNQEQAPVAQPGSEAPVANVAPETQPVEGAQPAPETQPTDTAAAAAAAAAAVLENEEHEEQDDEGETSEEKLNVVEQQEDGKKVTIDGPAFVSEMFSENPGEVSKFLNMTPKELKKEQDKMKRKGRAMDNKFANLFLLQSIRDECGILVFACLASWLLTRLGFSIYWTIGVMLATMLAYLNFNKKQKHLYYNKERKAYNQKIKLNPDNPETLNWLNYILQKAWPTAEPLIGSIVMDSVNGVLDDVIANIGLSNLGFDAIKITEFTLGTEAPKLMEMCPSTDTDPNVIKFTCLAKYEPLDTEKLSKQDIELGEKRASNICLSIKPHLLPSVPTKVTDILFVGKLLFVITTMETFPYVKKVEF…	#N/A				NO		PF00168 - PF00168 - PF00168 - PF00168 - PF00168	sp|Q12466|TCB1_YEAST Tricalbin-1 OS=Saccharomyces cerevisiae	2e-39	27	0.338327	0.458685	4	OG0001925	hypothetical protein MVEG_01506 [Mortierella verticillata NRRL 6337]			gi|672826314|gb|KFH71204.1|	hypothetical protein MVEG_01506 [Mortierella verticillata NRRL 6337]	4e-59	45.15	49.4	57	0.862181		IPR000008:C2 domain | IPR035892:C2 domain superfamily	PANTHER:PTHR10774:SF149 | PANTHER:PTHR10774	1..118	567..587	195..217
Pirrh_P00227	1598	MSESNIIKIPILGKESIVVGNNLTAYIAKDVVSSIKASTYCIITDENVAMYHLENLENLLTKEANALGRRVLSYTIPAGELQKCRDTKAEIEDYLLSNKCTRDTCILALGGGVIGDLSGYVAATFMRGCTVIQIPTTLLAMVDSSIGGKTAIDVPGGKNIIGAFHQPARIFIDPQYLRTLPLRQFRNGMGEVIKTAAFWSPEDFSLLENNVEKILAFARNESDEAADIVQKIIQGAANTKAYVVTHDEKEGGLRGVLNFGHTIGHAIEAILAPAMYHGECVSMGMVYEAEIARSMGLLKDAAVGRLARCIQAYGLPASINDPLVDKNTHGKQKEVTVERLMEIMKLDKKNRGTQKRIVIISDIGKLYEEKPTNVDDEVIVNALSPALKVTPVPETQKEE…	#N/A				NO		PF01761 - PF00275 - PF01202 - PF01487 - PF08501 - PF01488	sp|B0D6H2|ARO1_LACBS Pentafunctional AROM polypeptide OS=Laccaria		50	0.994994	0.987547	4	OG0002734	hypothetical protein BATDEDRAFT_13796 [Batrachochytrium dendrobatidis JAM81]			gi|575484600|ref|XP_006681594.1|	hypothetical protein BATDEDRAFT_13796 [Batrachochytrium dendrobatidis JAM81]		68.68	99.4	99.8	0.895551	BUSCOfEOG7KQ28X	IPR006151:Quinate/shikimate 5-dehydrogenase/glutamyl-tRNA reductase | IPR027417:P-loop containing nucleoside triphosphate hydrolase | IPR036968:Enolpyruvate transferase domain superfamily | IPR008289:Pentafunctional AroM protein | IPR016037:3-dehydroquinate synthase AroB | IPR023000:Shikimate kinase, conserved site | IPR031322:Shikimate kinase/gluconokinase | IPR023193:3-phosphoshikimate 1-carbox…	Gene3D:G3DSA:3.40.50.720 | PRINTS:PR01100:Shikimate kinase family signature | SUPERFAMILY:SSF53223 | CDD:cd01065:NAD_bind_Shikimate_DH | Gene3D:G3DSA:3.40.50.10860 | Gene3D:G3DSA:1.20.1090.10 | Gene3D:G3DSA:3.40.50.300 | PANTHER:PTHR21090 | Gene3D:G3DSA:3.40.50.1970 | CDD:cd08195:DHQS | SUPERFAMILY:SSF56796 | SUPERFAMILY:SSF51569				KEGG: 00400+4.2.1.10 | KEGG: 00400+4.2.3.4 | KEGG: 00400+1.1.1.25 | MetaCyc: PWY-6163 | KEGG: 00400+2.5.1.19 | MetaCyc: PWY-6416 | KEGG: 00400+1.1.1.25+4.2.1.10+2.7.1.71+2.5.1.19+4.2.3.4 | KEGG: 00400+2.7.1.71 | MetaCyc: PWY-6164 | MetaCyc: PWY-6707 | KEGG: 00400+4.2.1.10+1.1.1.25+2.7.1.71+2.5.1.19+4.2.3.4	GO:0055114:oxidation-reduction process | GO:0009073:aromatic amino acid family biosynthetic process	GO:0003824:catalytic activity | GO:0005524:ATP binding | GO:0003856:3-dehydroquinate synthase activity | GO:0016765:transferase activity, transferring alkyl or aryl (other than methyl) groups | GO:0004764:shikimate 3-dehydrogenase (NADP+) activity | GO:0003866:3-phosphoshikimate 1-carboxyvinyltransferase activity | GO:0004765:shikimate kinase activity | GO:0003855:3-dehydroquinate dehydratase act…	GO:0005737:cytoplasm
Pirrh_P00228	1598	KMGLYLSQLKTLVGKNFLYKRKDKKKFFIEFTTFILVTFYTIIVFKLLKKTGGNTTNKNSLQSYLTDAQDIGINFISNPLLHNERTSNIGFVVPGNDESIINSIMSNNIFEGTTAKPMKFDNDKLMEEYYLNNPNSLLAGIIINPDYKTYTIRVDSNTIPDPTADEKDFNSLLPNDNTTNYLSVFSPLQIAVDQSLIQMITGDNSFNITSNMGKLPETLISKQSNNSYLNLIVFLLVTMYFMQPMITVIQLIVAEKERKIKSYLMLIGMHPSSFWLSWIISNMMYLFFTALLYVIVLFFFRIVKIYTSLVLLIALCLYALSVINFSLMFSTFFNNAKTAYSVADTTFTLFSLTFIIFKWSPKLVKLIAAIFLSPVSLGFLLERIFEINDKESISFIDIV…	#N/A				NO		PF12698 - PF00005 - PF12698 - PF00005	sp|Q8CF82|ABCA5_RAT ATP-binding cassette sub-family A member	1e-143	27	0.92428	0.918392	1	OG0007352	hypothetical protein TRIADDRAFT_53677 [Trichoplax adhaerens]			gi|195999348|ref|XP_002109542.1|	hypothetical protein TRIADDRAFT_53677 [Trichoplax adhaerens]	6e-163	46.94	99.7	98.6	0.89678		IPR027417:P-loop containing nucleoside triphosphate hydrolase | IPR003593:AAA+ ATPase domain | IPR026082:ABC transporter A, ABCA | IPR017871:ABC transporter, conserved site | IPR003439:ABC transporter-like | IPR020846:Major facilitator superfamily domain	CDD:cd03263:ABC_subfamily_A | Gene3D:G3DSA:3.40.50.300		574..594	1048..1070 | 307..329 | 405..424 | 848..870 | 1206..1228 | 1080..1102 | 231..253 | 339..356 | 363..385 | 27..48 | 1005..1027 | 278..300 | 1157..1179 | 1115..1137		GO:0006810:transport	GO:0005524:ATP binding | GO:0005215:transporter activity | GO:0016887:ATPase activity	GO:0016021:integral component of membrane
Pirrh_P00229	1597	MPLFKRATTEFSMRSRTENSEFFTSHDGSEGKRRIFVNIPMDQPFIKSNGIPRVQFPNNRIFTSHYTWYNFIPKNLIEQFRSVANFYFLILVILQLLPQFQYGSSPVTTAAPMLFIVGVTALRAGFEDYKRHEADHKRNWMKTIKLGGWTNQNFIKINKSKLALLYDKFIAKISFRPYRTDDDNIEDNTNSEIPLMELNEEFSSTDHLKSRSSSFNKSSTSLNSMRRSIKNEIPKWISTTWQDLHVGDFVLLRENDLIPADILVVSTSEPDNLCYIETKNLDGETNLKVRQGIREFNGIKKTSDLASIECYLDADAPNNNLYTFKGVLHMLDKETEEETQTLCTINSMLLRDCILKNTEWVIGLVVYTGFHTKSILNTGDSPSKRSRIDKQLNPQVLLN…	#N/A				NO		PF16209 - PF13246 - PF16212	sp|P32660|ATC5_YEAST Phospholipid-transporting ATPase DNF1 OS=Saccharomyces		37	0.792736	0.829408	4	OG0003840	hypothetical protein BATDEDRAFT_14534, partial [Batrachochytrium dendrobatidis JAM81]			gi|575486126|ref|XP_006682357.1|	hypothetical protein BATDEDRAFT_14534, partial [Batrachochytrium dendrobatidis JAM81]		64.04	76.9	97.8	0.88261		IPR023214:HAD superfamily | IPR008250:P-type ATPase, A domain superfamily | IPR032630:P-type ATPase, C-terminal | IPR006539:P-type ATPase, subfamily IV | IPR001757:P-type ATPase | IPR023299:P-type ATPase, cytoplasmic domain N | IPR018303:P-type ATPase, phosphorylation site | IPR026871:Phospholipid-transporting P-type ATPase | IPR036412:HAD-like superfamily | IPR032631:P-type ATPase, N-terminal | …	Gene3D:G3DSA:2.70.150.10 | SFLD:SFLDF00027:p-type atpase | SFLD:SFLDG00002:C1.7: P-type atpase like | CDD:cd02073:P-type_ATPase_APLT_Dnf-like | PRINTS:PR00119:P-type cation-transporting ATPase superfamily signature	1310..1397 | 1559..1597 | 629..663	1270..1290	83..102 | 396..418 | 107..126 | 1086..1103 | 1049..1071 | 1108..1130 | 1145..1164 | 1171..1193 | 1203..1225 | 1020..1042	Reactome: R-HSA-936837	GO:0015914:phospholipid transport	GO:0000287:magnesium ion binding | GO:0005524:ATP binding | GO:0000166:nucleotide binding | GO:0004012:phospholipid-translocating ATPase activity	GO:0016021:integral component of membrane
Pirrh_P00230	1597	YMASFLSSTRKKLLQKIEDDKQPPKKSDEPQSLSTLLHEIEDFSINLSNKEDNSKSSDYSSNSRSRNEMSEKRDKKIDSERSGRTRERERHGHDDRSRSRPREARSKSRHRRPSSPGPRDRSRSRKDVGERSKTLDRLERTRDRDRDRDRDRDGEKSRTIDRERSRTIDRDRSRTIDRDRDRDRDRSERRAITDRSKTMDSIKDRDRDRDRDRDRDRSKTLDRDRIRRDRDKDRDRTHMRKASSPADISILKNKNTNPNDFIGPPITNSSNAENTSAVKGYSHAIATFPRNTSLSKIKTDQTSKIDNKVPFSPGVTPNSGLDLSFATSKRKEDPFPLSASPISAGPRSGLDPITPHEESQSSAESSTTAVIQENKPVFPARSESKGFTRSRSRANTQTS…	#N/A				NO		PF15456	No hits					4	OG0000781										0.906154		IPR029191:Up-regulated during septation protein 1	Gene3D:G3DSA:1.20.5.340 | Gene3D:G3DSA:1.10.287.620 | PANTHER:PTHR43939 | Gene3D:G3DSA:1.20.5.170 | Gene3D:G3DSA:1.20.1170.10 | Gene3D:G3DSA:1.20.120.330 | Gene3D:G3DSA:1.10.287.510	1057..1077 | 807..832 | 1..274 | 329..409	529..549 | 690..738 | 1541..1579 | 594..628 | 1445..1521 | 641..678 | 1147..1436 | 1070..1132 | 856..988 | 754..809 | 996..1058
Pirrh_P00231	1594	MGDYVQREELDTVLPFLPVNLREFLYYAKEESLVPNFIECYGVVMSIQVSGYDNIKNEIESIEKDNWEIFSKTLNSYYNELSKTIKKYNGDIVRFSDKIIIIWSIDSQQELECDTPEDFENVKAYSILRACQCALDMLRELNNYPIKIPDYDKPIEETFLLKFAIGSGTLYHLFLGGPPDKWNYSITGNSLSKLEKIFDLAKPGQLAITYNAMKTLSRFVHVTQLNIVDHIKGTVILENNEVNIVRLYDKYISEDDLCIDVTVENDESNPSIDLTKVSRNVFDKWKHFVHENVIYKINHDLKIDQFSEWRRITTVLVKVSNIVISSPSDFSMAQEIINAIYRSLINQEGIVRHIDFDENGIIIIIDFGLPPYSHDNDAQIGIDVAFEIINNTKRITENI…	#N/A				NO		#N/A	No hits					2	OG0003677	Adenylyl cyclase class-3/4/guanylyl cyclase domain-containing protein [Rozella allomycis CSF55]			gi|528897458|gb|EPZ37081.1|	Adenylyl cyclase class-3/4/guanylyl cyclase domain-containing protein [Rozella allomycis CSF55]	2e-86	45.81	67.1	66.1	0.952668		IPR027417:P-loop containing nucleoside triphosphate hydrolase | IPR029787:Nucleotide cyclase | IPR011990:Tetratricopeptide-like helical domain superfamily	PANTHER:PTHR16305 | Gene3D:G3DSA:3.40.50.300	1524..1594					GO:0005515:protein binding
Pirrh_P00232	1594	KLLSLLGFCILNSRLVSSSVTSIPECTKTGEGTYTCTVEAINLANGKHCTPDTLASIFVGNHDTAGTCVAVSNSNPILIKSDDFTAGTAGTHNGLIYTYIAGTNKFVQVVSSNFFLTSYLYSCNASGVCSLLTPTTGGYYVNGPTGQLIQCTAKELNTCTVKTTPEDGYYINNGDNKSTKPIIKCETNVCTEEEVTETSCKEELVGSLINSTSNKIEICISATESIQITTTATSATYKSIKVGKLNAFPGKSKDAKINIKIDKDGSVKELKDSTKAFQTCEFTDSEDGCTGAASGGYYLRQTNKLCLSDDANSCPLITNTAANLGATSGGTGFIYFKADYSNVDVKTTTSDVQYVFQCKFGTDGPYTLQSCTQIKNGMIYDKAINKIVSCNNWAGEDCT…	#N/A				YES	Cleavagege site between pos. 18 and 19	#N/A	No hits					1	OG0000424										0.976958		#N/A	#N/A	#N/A	#N/A	#N/A	#N/A	#N/A	#N/A	#N/A
Pirrh_P00233	1592	MFGHRRTELNEMLTNWKKSPNLRAGSIRSPSLQEEENNDNDYPLNISPPLSNNQLFRSASSRSSRRLNFFRSNRHGIFSVNSNKNNNNNNDNSNSENSVEEKPMKAIYINPNSDSIILNNKPKVNNNIKSPNLSPIQRERSPLFYSPRIGYRRDDYTEQEIQERKNRRRSKSFSGYTNVNRSGYYEPPPVPPVPIEPPTQKKNPLTPKRSKSLTRARTPTREQHANTTLNSARMAAQKVQNQANSQNNELNKLVIDPLPQPVSGQTTLKRTQSLKASLQRWGVEHKTSQSSLSNPPTPTTPTSKTSIPPVPPIPPINVESPVLSNDVTKFNSLPRKLDHSQTNWTHAPADNSLNLSRQNSFSKQNLVRQNSNSKKSNILRSDSIKNARKINPKISNELL…	#N/A				NO		#N/A	No hits					4	OG0000910										0.97239				1496..1526 | 1054..1079 | 77..101 | 128..229 | 1319..1356 | 1376..1400 | 935..1015 | 465..488 | 1538..1592 | 21..63 | 273..320 | 604..638 | 1125..1240	229..256 | 881..911 | 858..878
Pirrh_P00234	1592	ELIQTDNKDIIVVKDDNESNNINEKSIIELQKNELQKNKDLNIATNNVVEDKQNITEMQNDFVTVNKEDNEMINDNTIDYINNNSEVENDNEERKEISSAQIELDNGNISIDNEENFGNKIKDINENNLESESINAVDENKLDVEMSNEDEEKISDTNSLVESDKDEKIHEINPIAEQKIIQEGKLNSLIEGKDEIQEEKENTLIEDKEKLQEIKENIITDNDEELLEEKKNDLIKESKKNDIIEEKVKLEESKKNDIIEDNEKLEYSKENKLVENQSKLEESKENKLIEDEVKLDELKENILGEDKEKNSEMNKDKIDTSEQINNSEIETTNNPSNKFTKKIKMIKKYFSVISNAALNIKNNNPLLFKILIGFFFLVLIFPKLLLFLLFLVVGFILGL…	#N/A				NO		PF02194 - PF08628	No hits					4	OG0001253										0.945527		IPR013937:Sorting nexin, C-terminal | IPR016137:RGS domain | IPR003114:Phox-associated domain | IPR036871:PX domain superfamily | IPR036305:RGS domain superfamily	PANTHER:PTHR22775	1192..1249 | 1276..1320 | 832..860 | 309..335	1007..1041 | 41..61 | 197..217 | 1500..1520 | 281..315 | 964..991 | 227..256	370..392			GO:0035091:phosphatidylinositol binding
Pirrh_P00235	1591	NDQIMCTIRSDEELSFNDFTSRFVNECLNVTISEGNEPEWKLDNGIATGKLNNQILKISKVDINNDVRGSLPESEDDNIIYHYFNENFTKVARFVVTSSCSERSFMNDQCVCQNCPLNCKECKDSNTCVKCANEESSALVFGKCISRPGYFENTDGIHVICQEDCKTCDINGCLSCKNELKELDGNGGCKCKKGYYMNDKKECVECNDDCEECENGTTCISCKKSNMVLTEEKTCECTDGYYRNNGFCVKCDSECKTCNASGCLTCAKDNKKLNDDNICVCKPGFYTDEQNNCIQCTEPCATCTKDSCLSCTDSLKEPNLNGVCVCREGYYDDGNNGCKKCNDDCKSCTASSCLECKVKNMVDNGHNKCECKYGYFELDNGQCEQCNSECTTCDKGGCT…	#N/A				NO		#N/A	sp|Q92824|PCSK5_HUMAN Proprotein convertase subtilisin/kexin	3e-43	29	0.60088	0.554839	3	OG0000169	hypothetical protein TTHERM_01098980 [Tetrahymena thermophila]			gi|118395940|ref|XP_001030314.1|	hypothetical protein TTHERM_01098980 [Tetrahymena thermophila]	5e-122	41.59	93.1	44.7	0.879674		IPR009030:Growth factor receptor cysteine-rich domain superfamily | IPR032822:Extracellular matrix protein FRAS1 | IPR000742:EGF-like domain | IPR006212:Furin-like repeat	Gene3D:G3DSA:2.10.220.10 | PANTHER:PTHR11878							GO:0005604:basement membrane | GO:0031012:extracellular matrix
Pirrh_P00236	1590	VKKKKKRSYKIKQKIKMSQVDFYNKGTRVWFPDPTKGFVSGTVLSNEEVDGKIKIVFDVEGRDKKHELLLTKEEMKQGKNLPHLRNPPVLEGIDDLTLLSHLHEPAVLHNVKLRYSQEQIYTYSGIVLIALNPFQRLPIYTHDIMRAYSGKRRGELEPHLFAVAEEAYRNMLMEKKNQSIIVSGESGAGKTQSAKYIMRYFASVDELDQPFDGDADLDAGGMSEVEEAVLATNPIMEAFGNAKTTRNDNSSRFGKYIEIQFHKDESTGRVKICGAKTRTYLLERSRLVFQPKTERNYHIFYQLCSGCPAAERKELGITTYDQYHYLRQGGEGTIPNVDDVEEFEITQRALSAIGISVNLQWAIFKVCAALLHIGNIEVKESRNGDAQINSSDEALETAS…	#N/A				NO		PF00063 - PF01843	sp|Q875Q8|MYO2_LACK1 Myosin-2 OS=Lachancea kluyveri (strain ATCC		42	0.985535	0.989704	4	OG0000207	hypothetical protein BATDEDRAFT_13697 [Batrachochytrium dendrobatidis JAM81]			gi|575484578|ref|XP_006681583.1|	hypothetical protein BATDEDRAFT_13697 [Batrachochytrium dendrobatidis JAM81]		70.64	98.6	99.1	0.884947		IPR027417:P-loop containing nucleoside triphosphate hydrolase | IPR036103:Class V myosin, motor domain | IPR008989:Myosin S1 fragment, N-terminal | IPR000048:IQ motif, EF-hand binding site | IPR002710:Dilute domain | IPR001609:Myosin head, motor domain	Gene3D:G3DSA:4.10.270.10 | Gene3D:G3DSA:3.40.50.300 | PANTHER:PTHR13140 | PANTHER:PTHR13140:SF725 | Gene3D:G3DSA:1.20.120.330 | Gene3D:G3DSA:1.20.5.190	635..660 | 1172..1204	1004..1074 | 958..999				GO:0051015:actin filament binding | GO:0005524:ATP binding | GO:0003774:motor activity | GO:0005515:protein binding	GO:0016459:myosin complex
Pirrh_P00237	1589	YIYIYKMNIKNRNIPISTLIWNRPILLLLSLCFIFQQVIGNPTVIDCDCSKLFSGGNPITTNNNKYCIFDDSGTTKLVLYGDQKFTSENCPTTFKTTNVTTSISGVNNNDENVFIDKNGNIVSSTSTKADIIIGFSYSSGSFTAIDSIAAGNPNVYYLNKYEGGTQVIEVSNTEYKIISTEANQVYKSSNLKLIICSGVNTCDLIPEENIKGKFYVNSGEPDKVLAYYGNTLKLEDVDGYTYYKFTMSDNNGLIDCFSGTCSIHKVIPKDVVTDYAGIYAAEGYYLGGGYDSTTALKYVIILCSSDYGCNEVDPPSSDLAYFLNAGASKTTEPLIEYSTSATSATSASSPYTEVSSSDNNVYYINGGNSQSKPLIYCETTTFCEEVDADESYYYVSNGN…	#N/A				YES	Cleavagege site between pos. 40 and 41	#N/A	No hits					2	OG0003685										0.947647		#N/A	#N/A	#N/A	#N/A	#N/A	#N/A	#N/A	#N/A	#N/A
Pirrh_P00238	1588	IIIIIATNTEFSEVTDTLKEIDNDTPIPLDSLNNKDTKYDLYFTFPSNLNKDTQNTFIKNFRENEFFKINNFTEIESDKEFSLRDDYNYWDYYSKKEWRLNVFEDDNKIAEYYRDHYEFKRYSGIVMYGIIFTSPTQYKIRFEYHYSSEMYELLVNNYYYYGYGYYYDAFDETYLIQYLVEKALVKTYSDPTLYKEYNITSKFMDRLGYDITYNDNYLLDYLSLFMLFYFVPCVCTLLNQLVIEKESKIKESLVIIGLKKSSFWISWAITYGTIIIISSIIVTIAMSVSKLFMYIDWSILIFTMLLFGLSCCCISFILSTFIEKSKTANTVGVMIIVGFFVMYFINRAIEKIPTTKWICIFTLSPISFLSLFKYLTSLEKQRIHYNIFNMLRNSNTRNC…	#N/A				NO		PF12698 - PF00005 - PF12698 - PF00005	sp|Q8WWZ7|ABCA5_HUMAN ATP-binding cassette sub-family A member	2e-80	30	0.396096	0.374543	4	OG0000110	hypothetical protein TRIADDRAFT_53677 [Trichoplax adhaerens]			gi|195999348|ref|XP_002109542.1|	hypothetical protein TRIADDRAFT_53677 [Trichoplax adhaerens]	5e-107	48.14	60.6	56.6	0.86764	BUSCOfEOG7WDNCD	IPR027417:P-loop containing nucleoside triphosphate hydrolase | IPR003593:AAA+ ATPase domain | IPR026082:ABC transporter A, ABCA | IPR003439:ABC transporter-like	CDD:cd03263:ABC_subfamily_A | Gene3D:G3DSA:3.40.50.300		573..593	1309..1331 | 300..322 | 1066..1088 | 356..378 | 1143..1165 | 883..902 | 1108..1130 | 221..243 | 1180..1202 | 1223..1242 | 329..346 | 263..285 | 399..421		GO:0006810:transport	GO:0005524:ATP binding | GO:0005215:transporter activity | GO:0016887:ATPase activity	GO:0016021:integral component of membrane
Pirrh_P00239	1582	YNKNKNRYLNFIDFIFISEEKKKKKRSYKIKQKIKMSQVDFYNKGTRVWFPDPTKGFVSGTVLSNEEVDGKIKIVFDVEGRDKKHELLLTKEEMKQGKNLPHLRNPPVLEGIDDLTLLSHLHEPAVLHNVKLRYSQEQIYTYSGIVLIALNPFQRLPIYTHDIMKAYSGKRRGELEPHLFAVAEEAYRNMLKENRNQSIIVSGESGAGKTQSAKYIMRYFATVDDLDKNRANPESEDDGISMSEVEEAVLATNPIMEAFGNAKTTRNDNSSRFGKYIEIQFLKDPESKRVKICGAKTRTYLLEHSRLVFQPLTERNYHIFYQLCAGCPAAERKELGITSFDQYHYLNQGGEGTIPGVDDVEEFGVTQKALSAIGIPVSLQWSIFRLCAALLHIGNIEII…	#N/A				NO		PF00063 - PF01843	sp|Q875Q8|MYO2_LACK1 Myosin-2 OS=Lachancea kluyveri (strain ATCC		43	0.974083	0.981982	4	OG0000207	hypothetical protein BATDEDRAFT_13697 [Batrachochytrium dendrobatidis JAM81]			gi|575484578|ref|XP_006681583.1|	hypothetical protein BATDEDRAFT_13697 [Batrachochytrium dendrobatidis JAM81]		70.96	97.6	98.5	0.106503		IPR027417:P-loop containing nucleoside triphosphate hydrolase | IPR036103:Class V myosin, motor domain | IPR008989:Myosin S1 fragment, N-terminal | IPR000048:IQ motif, EF-hand binding site | IPR002710:Dilute domain | IPR001609:Myosin head, motor domain	Gene3D:G3DSA:1.20.5.730 | Gene3D:G3DSA:1.20.5.50 | Gene3D:G3DSA:4.10.270.10 | Gene3D:G3DSA:3.40.50.300 | PANTHER:PTHR13140 | PANTHER:PTHR13140:SF725 | Gene3D:G3DSA:1.20.5.190	1075..1101 | 1177..1210 | 652..678	969..1017 | 1096..1123 | 1022..1092				GO:0051015:actin filament binding | GO:0005524:ATP binding | GO:0003774:motor activity | GO:0005515:protein binding	GO:0016459:myosin complex
Pirrh_P00240	1581	MKYWSIFSVFIYTLVVLNVKCEDLKKESPPVKISLQTPWDNTPLILEAIEFISKEKPSSYFSLLSKVSKEKNFPKSTYDQYQYIMKLPEVTELEIESLLKLSLSLRSEAPLIQSHYHYYNASVVPSHKANSKFDVTCQNWLDWYGIQFCDMESFKKEAQISLVDGKYIMKKSDKKSPIPLPTDHIKKPISRNENGLVIFYGDVLSENFNDYFTELLKINEDAGLSFIIRYKKSSDEQYNNKPITLSGYGVEMAIKNTEYKVIDDRKLKKDDKDNATKNHKKIPNIPSKEFGLNKLVDSYPKLEEEFNNFNDLLQKQEIPVLKKLLKNETEDLGTKIIQYITTSSNPLYVLNQLSSNYPKISHIVNQMPLIDDYAAEIKFLQKLFYVPDYNSLYVNGLEI…	GT24	GT24			YES	Cleavagege site between pos. 21 and 22	PF06427	sp|Q6P5E4|UGGG1_MOUSE UDP-glucose:glycoprotein glucosyltransferase		33	0.991777	0.981302	4	OG0003841	hypothetical protein GLOINDRAFT_10118 [Rhizophagus irregularis DAOM 181602]			gi|552913576|gb|ERZ98861.1|	hypothetical protein GLOINDRAFT_10118 [Rhizophagus irregularis DAOM 181602]		59	96.9	96.7	0.574945	BUSCOfEOG7MSMX7	IPR009448:UDP-glucose:Glycoprotein Glucosyltransferase | IPR029044:Nucleotide-diphospho-sugar transferases	PANTHER:PTHR11226:SF0 | CDD:cd06432:GT8_HUGT1_C_like				Reactome: R-HSA-901032	GO:0006486:protein glycosylation	GO:0003980:UDP-glucose:glycoprotein glucosyltransferase activity
Pirrh_P00241	1576	MSYKSGTKFRSRKIDNKRPLAVYRSSELQDLNELTNLSRAAPMVATGVEKEEEEEYHLQNALHSTQSGVAHHTTFIPTPDASRLINNYSDFYNKPFHQPKSLIRHSIPMEEAIGCLYNMDEQDDIFFAEYTKELKEGKIKEEAKITEDQFEEVMYALENLTNQKFGDDLSTLEELQEYMNTQLHPPPSACYHYIYEYWKKRRLQRNKKPIQPYLKTEELKIDSDPYVCFRRREIKTLRKTRRCDALSLEKLKRLQGEMEQAHQLMEMVCKREKLRRDSLLLEHKIFEQKILIRQMKKKLGVVSSEKVQNENDNSMLPLSENNSYKANSVNVNSGISINVPGTQANVNNSSSAGHTGHTRVRKKMRKSHHYVGDEPGTKRLTIPKIKIRQSSVLHTDEVG…	#N/A				NO		PF10513	sp|Q6CEV5|EPL1_YARLI Enhancer of polycomb-like protein 1 OS=Yarrowia	6e-58	38	0.186548	0.390942	3	OG0004958	hypothetical protein MVEG_05338 [Mortierella verticillata NRRL 6337]			gi|672823631|gb|KFH68524.1|	hypothetical protein MVEG_05338 [Mortierella verticillata NRRL 6337]	5e-74	52.41	30.8	83.2	0.846074	BUSCOfEOG7PK977	IPR019542:Enhancer of polycomb-like, N-terminal | IPR024943:Enhancer of polycomb protein	PANTHER:PTHR14898:SF0	396..418 | 1172..1192 | 607..711 | 344..377	1556..1576 | 952..972 | 251..271		Reactome: R-HSA-3214847	GO:0006357:regulation of transcription from RNA polymerase II promoter		GO:0035267:NuA4 histone acetyltransferase complex | GO:0032777:Piccolo NuA4 histone acetyltransferase complex
Pirrh_P00242	1575	RGMSSMKETIKPKQDIGFFNSEDISDNEMDIDETEVQNVPTETKKEQKIETEKKIQKNKLQKIVHVAAPTLSEIESDVLTKLANLNWNKDDVKFDPKIINVIWNDLKISDFSLKKVMLLEFNQYLEKYLIPFYTEETDELYILSIVIIINEKFRQKLSNIWEIFNDEEEKFKSIFNRILNLLISPLDLKDDDSLINLKMRRSLLIFLINCFQSLENPIVRIECMKIVSLPIWQNLTPYVRNEKFKDYPQFKKLWDRIEKKYKKSDSEAKEKIDFQRNFFINLFIIFIKILNSIPLQGEAIPYSISFCERFLELLIDLETQLPTRRFFNILLNDLHIIPLCYDSNLAKRGLLSKQKISVMTEDTENIILFIQLLDILKFYSQFEINDFTGYSLSDGDMTK…	#N/A				NO		PF16399 - PF13086 - PF13087	sp|O60306|AQR_HUMAN Intron-binding protein aquarius OS=Homo sapiens		50	0.878095	0.894949	4	OG0003850	hypothetical protein GLOINDRAFT_348525 [Rhizophagus irregularis DAOM 181602]			gi|552925848|gb|ESA09756.1|	hypothetical protein GLOINDRAFT_348525 [Rhizophagus irregularis DAOM 181602]		68.21	95.3	95.1	0.649777		IPR027417:P-loop containing nucleoside triphosphate hydrolase | IPR026300:CWF11 family | IPR032174:Intron-binding protein aquarius, N-terminal	Gene3D:G3DSA:3.40.50.300 | PANTHER:PTHR10887	1530..1575	1522..1564		Reactome: R-HSA-6781827 | Reactome: R-HSA-6781823 | Reactome: R-HSA-72163 | Reactome: R-HSA-6782210 | Reactome: R-HSA-6782135	GO:0000398:mRNA splicing, via spliceosome		GO:0005681:spliceosomal complex
Pirrh_P00243	1575	MEDLTYNKYKNMPMEDAIQRLKQQKQKLSDLKEKQRYLVENDPDNDKLKQEFNKEWKEILGEISDIYALNENINRINETSSSKVSNKEKNMTMENSYNYSRKYSEDNPTIDDIKGFLTDYNSESNSEDENNYRKKMIREQRRKKIQERYFEVMSRNMNQNSYNNYNDKIHNYSNYDSPSKLRIEELIDNRNKLDLTKNGGRFLDDFDETGHRIVNNNNNTNFNSSPKPSSISSRKNSGRIHSVDSTMTDEKSGPIINEDMLKDLNDIKELNKAIQRANLADEYDDIEMLKKRRMPPTGSSSGVVNPLTNSPMNYEFIDKVPMGNSAYRMDNFDASSDRSYTPTHSPMLLKHGRIKRQPAPMDDLDDYIDVNNLGNNNGIKNSPLSGGQPRINKNPMLGG…	#N/A				NO		PF00169	No hits					4	OG0001927										0.87889		IPR011993:PH-like domain superfamily | IPR001849:Pleckstrin homology domain	CDD:cd00821:PH	823..868 | 1120..1215 | 210..253 | 1528..1560 | 1065..1090 | 1420..1445 | 1338..1379	14..41 | 1416..1442 | 257..277
Pirrh_P00244	1573	MRKGLPQPRQVGSPMQNRGPPRQDYYDGYSRNSPNSPMIRNAYDSPRYVGGRQQDQYSRNGPRMENSPTPQLRYTEDRRGAGPRPERPERRIPLRPPTDDDNSSQSRYDIDRSRSEYGRERARSRGRLDPRAADSRDRGRYDRDYSRERENMNNLRSNSRARDNDPQRPNRPRRDASRGRSDYSNSPALGSPSLSHSKSQGANDRYRARPTRTTSENRSRQDSDASSRSSSTRGEERDRSVRSTASSNLSDLFGKFENEIDATLNENFSSKDPNVAKFASTSRDMDRREREARERREKEREARERENREREAREREARERENREKEAREKEARERETRRERERQERLRNMNNNDDFDLPKPQRVGVSNSDLPRPTRNQSNNVDKTPSRPPRQESCDVTK…	#N/A				NO		PF00168 - PF05664 - PF00168 - PF10540	sp|O13683|YDY2_SCHPO Uncharacterized protein C11E3.02c OS=Schizosaccharomyces	9e-33	23	0.349015	0.439774	4	OG0000779	hypothetical protein BATDEDRAFT_88240 [Batrachochytrium dendrobatidis JAM81]			gi|575478908|ref|XP_006678748.1|	hypothetical protein BATDEDRAFT_88240 [Batrachochytrium dendrobatidis JAM81]		56.06	69.5	65.3	0.904626		IPR014772:Mammalian uncoordinated homology 13, domain 2 | IPR008528:Protein of unknown function DUF810 | IPR000008:C2 domain | IPR014770:Munc13 homology 1 | IPR035892:C2 domain superfamily | IPR019558:Mammalian uncoordinated homology 13, subgroup, domain 2	PANTHER:PTHR10774:SF154 | CDD:cd00030:C2 | PANTHER:PTHR10774	1..457	285..353 | 1550..1573 | 1514..1534 | 1152..1175
Pirrh_P00245	1573	DTNDQNQNINNVNNNNNNRNKSSIESILNSNIKDDEEIETIENDNAMNNKSPKKRTTKLKNEVKLEIDKDTSDKKGRKGKTKRTKNNNDNKNMQLKNIEDDESIEANEVHNEIEDDNKTLNNESTEKQKSKKSKKVKEKDEKSQKKKRSRGKNKNIKSEEIIINNDDEEKQLEIDDNNTLNESDDNNSDDVDEIEEEEEEENKNNLEGNKKKNRRKIKESKKNNNEKTKINNENNVDEEISANEDELEVSEQNMEDTKTKKLTDKDITSIKSPTKSKKFEITDDDSSIIDETDDDSSDPDDLKDSMDEEYKEVVFRYMLELHKKRKMYTKKYEEKIKKKMEIQRKKFIEKHNNNTFLSDEEIDKILEGYNYKNVNENTLGNYKFTLDNENNDDIDDNDL…	#N/A				NO		PF13892 - PF00176 - PF00271	sp|O14148|INO80_SCHPO Putative DNA helicase ino80 OS=Schizosaccharomyces		48	0.687858	0.612219	4	OG0001465	chromatin-remodeling ATPase INO80 [Rhizophagus irregularis DAOM 197198w]			gi|595441046|gb|EXX53628.1|	chromatin-remodeling ATPase INO80 [Rhizophagus irregularis DAOM 197198w]		70.37	71.5	69.5	0.924668	BUSCOfEOG7WDNB3	IPR027417:P-loop containing nucleoside triphosphate hydrolase | IPR031047:DNA helicase Ino80 | IPR014001:Helicase superfamily 1/2, ATP-binding domain | IPR000330:SNF2-related, N-terminal domain | IPR020838:DBINO domain | IPR001650:Helicase, C-terminal	Gene3D:G3DSA:3.40.50.10810 | PANTHER:PTHR10799 | Gene3D:G3DSA:3.40.50.300 | CDD:cd00046:DEXDc	608..644 | 1..305	180..223 | 240..260 | 81..101 | 551..584 | 450..477 | 103..142		Reactome: R-HSA-5689603 | Reactome: R-HSA-5696394	GO:0006338:chromatin remodeling | GO:0006351:transcription, DNA-templated | GO:0006281:DNA repair	GO:0003677:DNA binding | GO:0005524:ATP binding | GO:0016887:ATPase activity	GO:0031011:Ino80 complex | GO:0005634:nucleus
Pirrh_P00246	1572	NMELDKLLNKIQSNIKNNDIKEFLDNIDNLEDLLGSLKEISNTSIEEITNIILEILLSENEKFYSKGLLFLNSYQKYLLNFNNVNDSKYENVVSIHIKKLLYPLIKYLQEEGQIGIIASDSLSDMYILLTKLNLQNNQSIMTQFKNDILKGFVIDSYIEKEKLVNWLIRSSTSFEDFPIDLFILPVVACLNSSIKSLQDSAKNFLITNYILKKSEKDKAIYKSKVKEECQKLKIKQSIFEEIFEKMNLSQENKLKTTIDGKNAISLSSQFSIPGTIPSYPMPKRIKLLNISDIDNEVNVFCNSFSGKETEDNWDSRNKAIQKFRGVFNEDNVILNNNIRLVKPAIDYILISVQSLRTALCVTSCLTIIDIANFFKTQLDVYSDIIISKLMPLINQSNKI…	#N/A				NO		PF12348	No hits					2	OG0003931	Protein STU1 [Wallemia ichthyophaga EXF-994]			gi|685941509|ref|XP_009266029.1|	Protein STU1 [Wallemia ichthyophaga EXF-994]	2e-28	45.48	35.6	42.6	0.907533		IPR011989:Armadillo-like helical | IPR016024:Armadillo-type fold | IPR034085:TOG domain | IPR024395:CLASP N-terminal domain	PANTHER:PTHR21567	1111..1144 | 614..646 | 665..802	1234..1254 | 20..40 | 1206..1226				GO:0005488:binding
Pirrh_P00247	1572	YIKMKAPVFDTTPKKIKKLEFGVLSTPELAKLSVLEVNQRDLYDTITPGRPPVKYGALDRRMGTSDKTARCETCGETLQDCVGHYGFVRLAVPVFHIGYFKQTLVVLQNICKTCGKVLLEEKERRKYLARLNNPGLDDIKKRAILKALNTACKKVSRCPHCKSVNGVVKKVGALKIIHERYKPKKANDVENNAFKETFNNAVELDPSLKFQIGKAQEDLNPLIVYNLFCKITSEDCEILGLDPVKGRPENFLWTSIPVPPICIRPSVAQNGASNEDDITVLISDIVFINTRIMHSIQSGETISKFMEHWEWLQLLCSQLVNADLPGVQSIPINMVKIKRGFCQRLKGKQGRFRGNLSGKRVDFSARTVISPDPNLQIEEVAVPELVAKVLTYPERVFEH…	#N/A				NO		PF04997 - PF00623 - PF04983 - PF05000 - PF04998	sp|P36594|RPB1_SCHPO DNA-directed RNA polymerase II subunit rpb1		51	0.991094	0.876712	4	OG0002727	DNA-directed RNA polymerase II subunit A [Mortierella verticillata NRRL 6337]			gi|672821008|gb|KFH65904.1|	DNA-directed RNA polymerase II subunit A [Mortierella verticillata NRRL 6337]		70.53	99.6	85.9	0.163845		IPR007066:RNA polymerase Rpb1, domain 3 | IPR007080:RNA polymerase Rpb1, domain 1 | IPR007081:RNA polymerase Rpb1, domain 5 | IPR007083:RNA polymerase Rpb1, domain 4 | IPR000722:RNA polymerase, alpha subunit | IPR007075:RNA polymerase Rpb1, domain 6 | IPR007073:RNA polymerase Rpb1, domain 7 | IPR006592:RNA polymerase, N-terminal	PANTHER:PTHR19376:SF37 | CDD:cd02584:RNAP_II_Rpb1_C | PANTHER:PTHR19376 | SUPERFAMILY:SSF64484 | Gene3D:G3DSA:2.40.40.20 | CDD:cd02733:RNAP_II_RPB1_N | Gene3D:G3DSA:3.30.1490.180 | Gene3D:G3DSA:2.40.50.100	1540..1572	945..965		Reactome: R-HSA-72203 | Reactome: R-HSA-112382 | Reactome: R-HSA-6781827 | Reactome: R-HSA-6781823 | Reactome: R-HSA-167162 | Reactome: R-HSA-5617472 | Reactome: R-HSA-167243 | KEGG: 00230+2.7.7.6 | Reactome: R-HSA-8851708 | Reactome: R-HSA-77075 | Reactome: R-HSA-113418 | Reactome: R-HSA-72165 | Reactome: R-HSA-452723 | Reactome: R-HSA-75953 | Reactome: R-HSA-73776 | Reactome: R-HSA-167287 | Rea…	GO:0006351:transcription, DNA-templated	GO:0003899:DNA-directed 5'-3' RNA polymerase activity | GO:0003677:DNA binding
Pirrh_P00249	1568	KKKKKMALDNSNTQNNNSSIVNSSNNNEGSTSSNTVNIQELINKKPSIFKRKIKKKTENNVNNSKGKNNEDEELRKISKAIGNNVAGIMKQDELEHNVVNEFIYRSKQNQLAIEEKRLKRAISVANATSRRIDANFRKWMNPKTSERDKKNLIILINQMKKELKTQRKDIQEIQQRIDENKKQYNTSLSFSNEPKNFLDNQASSSSSLPKVRRRRTQSRDDDNDSTDEKFLSKRINMNYKPRYATKGPKREIMVSLPQITEQMKLKHKYFYTEEEDMVDNLMSEEMNDDDIEINADIKEIQEGSNLNSNDAVLNENIQVHTFDSNNRVRYDQFFDKSDTEDTTSQTKNKENEDDAEFQPDSTENENVESDDEYIDVDGDSSDYTPQIIPEEQSPKEAKK…	#N/A				NO		PF00176 - PF00271	sp|P40352|RAD26_YEAST DNA repair and recombination protein RAD26		47	0.49426	0.670968	4	OG0001131	hypothetical protein MVEG_07115 [Mortierella verticillata NRRL 6337]			gi|672821695|gb|KFH66590.1|	hypothetical protein MVEG_07115 [Mortierella verticillata NRRL 6337]		68.67	41.7	48.9	0.941008		IPR027417:P-loop containing nucleoside triphosphate hydrolase | IPR014001:Helicase superfamily 1/2, ATP-binding domain | IPR000330:SNF2-related, N-terminal domain | IPR001650:Helicase, C-terminal	Gene3D:G3DSA:3.40.50.10810 | PANTHER:PTHR10799 | PANTHER:PTHR10799:SF837 | Gene3D:G3DSA:3.40.50.300 | CDD:cd00046:DEXDc	1201..1282 | 1406..1435 | 1085..1189 | 334..405 | 188..229 | 1..39	1060..1097 | 149..183				GO:0005524:ATP binding
Pirrh_P00250	1564	KRMDFYNKDNFPGLTLSQEEKNAYAILYAKAEPNSNGSISPNQAVSFLSKSKLPFDVLSEIWKQTQKNSVLDREGFYKALKYVALAQNNQPINPHLLYATTPLPVFEGIYINNNNTNANTNNSSQDINNLTISDIEYQKWSNLFYQSKPVNNNISGNTAKDIFIKSGLSNNVLAEVWQLVDLEKSGELDLNEFLIAMFIIMRLKDNTIREIPRAIPSNLWKSVAYNKNNSNFGNIARTPTQRNSFSNSFTSPVTLNRTGNNTVPINVTGGSSAIPVNMTGGSININKTGGSVVSVNKTGGSAIGAGVNRNNMLVSSGFNNNNSFENSLNNFNSQSILSNQSSNQSINSGYSNDYAISQQEKDKYDPLFNNLDTMGNQYVTGEQSMEFFLKSGLSTPELA…	#N/A				NO		PF12763 - PF12763	sp|Q9WVE9|ITSN1_RAT Intersectin-1 OS=Rattus norvegicus GN=Itsn1	8e-24	29	0.209719	0.248151	4	OG0001429	unnamed protein product [Fusarium graminearum]			gi|699034687|emb|CEF86522.1|	unnamed protein product [Fusarium graminearum]	2e-61	39.71	47.7	60.2	0.954897	BUSCOfEOG7XWPWW	IPR000261:EH domain | IPR002048:EF-hand domain | IPR011992:EF-hand domain pair	Gene3D:G3DSA:1.20.5.340 | PANTHER:PTHR11216:SF61 | Gene3D:G3DSA:1.10.287.540 | CDD:cd00052:EH | Gene3D:G3DSA:1.10.238.10 | PANTHER:PTHR11216	816..850 | 443..514 | 1211..1316 | 1525..1564 | 1016..1199 | 948..968	780..800 | 582..665 | 680..700 | 519..567				GO:0005509:calcium ion binding | GO:0005515:protein binding
Pirrh_P00251	1563	MGRRRPRFNQKARASSQNAKHALAHPRPRDGYGKKDKPLKKKNSAPIVDVIEGDIIDLNNLNTSNQQQNLKKKKDEQEIVQYTESPAQLKMSSKKRKRFEKFVERQMKKENRVKMIEKLSKETFSETSLLQSSKNLGRGKETSKEKLRNALNQQRAGIHLDDSVDIYVERKETPEYDDDMIEEFNDYDSAEDDDNNEEGSDNDSTSKNKNKAPKVEVVEYDGMYGERRGDEIEDKPKEEVSFDKKPSKFIKSIPAFGSALKSNKSSKSSFTPIVFGSALKKRKTSDDENGEDQPISNKKLKKRQRKLKKKEEKKLLKEKQKQEELEKKPNEEDDEENTEISGDDNENSGSDAESKSDSESESESESDSVKRDENGEELNEDGLVKTCVLANLPKIPEYI…	#N/A				NO		PF00271 - PF04408 - PF07717	sp|O46072|KZ_DROME Probable ATP-dependent RNA helicase kurz OS=Drosophila		38	0.699296	0.78943	2	OG0004898	hypothetical protein HMPREF1544_08256 [Mucor circinelloides f. circinelloides 1006PhL]			gi|511003580|gb|EPB84978.1|	hypothetical protein HMPREF1544_08256 [Mucor circinelloides f. circinelloides 1006PhL]		62.44	61.2	71.3	0.908757	BUSCOfEOG79PJXZ	IPR027417:P-loop containing nucleoside triphosphate hydrolase | IPR014001:Helicase superfamily 1/2, ATP-binding domain | IPR002464:DNA/RNA helicase, ATP-dependent, DEAH-box type, conserved site | IPR011709:Domain of unknown function DUF1605 | IPR001650:Helicase, C-terminal | IPR007502:Helicase-associated domain	PANTHER:PTHR18934 | PANTHER:PTHR18934:SF99 | Gene3D:G3DSA:3.40.50.300 | CDD:cd00046:DEXDc	124..382 | 730..829 | 1067..1097 | 1..45	58..78 | 399..423 | 1093..1120 | 300..328				GO:0004386:helicase activity
Pirrh_P00252	1563	CIILTMGNINSNLVISASIDNYLSEIEGFKYKKSLGSALFLKTICCKHAEGLVVVKIYIKTSLDINLKSYIKELKEERQLLNEIPNAFPFQQIIETEKAGYLIRQYFPNNLYDRISTRPFLNTIEKKWISYQLLKGLSEVHKKGICHGDIKTENIMVTSWNWIYLSDFASYKPTYLPEDNPEWFSFFFDSSARRTCYIAPERFYASSDFLFQPEITKDGKLTPAMDIFSLGCVIAELFLEGSTIFTFSQLLRYRNNKYDPSVELEKIQDIHIRSLIKDMIHLNPEDRKSADYYLEHWKGKAFPNYFYDFLHQYISSFTDLSLYSNSDDKIEAIYKNFEVVIESISLEDYTNKNISDLLEFLEYGNFELEKEIQSLKFEFNPTKEHIQRLHDGGCQILIT…	#N/A				NO		PF00069 - PF00400	sp|Q99570|PI3R4_HUMAN Phosphoinositide 3-kinase regulatory subunit	7e-172	39	0.516315	0.589838	3	OG0002060	VPS15 protein kinase [Mortierella verticillata NRRL 6337]			gi|672823156|gb|KFH68050.1|	VPS15 protein kinase [Mortierella verticillata NRRL 6337]		55.62	97.4	99.9	0.932515	BUSCOfEOG77WWMQ	IPR008271:Serine/threonine-protein kinase, active site | IPR011009:Protein kinase-like domain superfamily | IPR011989:Armadillo-like helical | IPR000719:Protein kinase domain | IPR036322:WD40-repeat-containing domain superfamily | IPR016024:Armadillo-type fold | IPR015943:WD40/YVTN repeat-like-containing domain superfamily | IPR001680:WD40 repeat | IPR017986:WD40-repeat-containing domain	CDD:cd13980:STKc_Vps15 | PANTHER:PTHR17583 | Gene3D:G3DSA:1.10.510.10 | Gene3D:G3DSA:3.30.200.20	990..1011				GO:0006468:protein phosphorylation	GO:0004672:protein kinase activity | GO:0005488:binding | GO:0005524:ATP binding | GO:0005515:protein binding
Pirrh_P00253	1557	ENELPNTIPINENELPNTIPINENELPNTIPINENELPNTIPIKEDNYIDSILDKDDDFNDIISNDKNEVNRQLSNSSSNSNNSLKNKHPTFLKPDDPLFQNNSNNNGSTQPYELVNDFSQVTQTQNYEATQEYAETDTQDCIQDINDTSVSDIKNDDFEEIIVPGTDSEYENSSAYSLSSLTGYYLDIADDDDDDISNKRTFLQLDENDSIIFNSNSMSSSKRKKLDHSDSGSDEILVPDSDEENEKMHNNKNKTIRTVSDLTSTNTKNKNNYVYKSSLSQEYNPIFLESPKIDSPKLHKNLSQRNEEQIKDQYLIETQIISQNDDTKDSKYAEYIETQKISSQSQESMIFSPLPQNRLENFKQQQSQENVFVSPSEVPRIMDTPKISSQGEELISPK…	#N/A				NO		#N/A	No hits					1	OG0004912										0.845008		IPR012340:Nucleic acid-binding, OB-fold	Gene3D:G3DSA:2.40.50.140	390..416 | 523..546 | 215..255 | 70..109 | 1034..1072
Pirrh_P00254	1555	STTDDLISNPSNTDTESDMDMDSNSESDININYQNSRITQLNSETKSSLVHITPMNGDSQESESDMDMETDSEGSEVYEYYIKNIKPTIHKEKENGRPMSTIIEESSKDKLVQVKKEESLEDEDDTVKEEDSSEEMVLKLESNIKAKNNSKDEDESSEDATIKEEETTEDETTKVEKPTNIPKESKSIDHTVEAVIKEEEILKDKGNESEKVNIEKEDDNNIKEVHHEKEVNHDDNDETNEDSQENFKKEEKIETMTSFMEKLGEYKVTEERSPEEYNTRLAVKRKEDEIKIGTNLTMCKKKSHLSRHKLALEEWIQCSTIYTNNDQLYIKQVYCDAQGRLKLSRDWCSRDSRVVREEYYDNFSYIAENFINEKRVICGHLLPNQDVKLWEPRRDDLLT…	#N/A				NO		PF13771	No hits					3	OG0001912	hypothetical protein RirG_262840 [Rhizophagus irregularis DAOM 197198w]			gi|595436939|gb|EXX51317.1|	hypothetical protein RirG_262840 [Rhizophagus irregularis DAOM 197198w]		55.9	60.6	36.3	0.941472		IPR002941:DNA methylase N-4/N-6 | IPR001965:Zinc finger, PHD-type | IPR034732:Extended PHD (ePHD) domain | IPR019786:Zinc finger, PHD-type, conserved site | IPR029063:S-adenosyl-L-methionine-dependent methyltransferase	PANTHER:PTHR14955:SF4 | PANTHER:PTHR14955 | SUPERFAMILY:SSF57850 | Gene3D:G3DSA:3.40.50.150	113..194 | 1..73 | 1410..1440 | 207..246	1497..1517			GO:0006306:DNA methylation	GO:0003677:DNA binding | GO:0008170:N-methyltransferase activity
Pirrh_P00255	1553	KKEMLLKNLLKLSSLFLVVGTTFANNCYDLKLETIESCKLNDKNELSELDIYVGKQSIESITAYTTITDLTLRYLTLSQNVIDKVASLPNLKTLTLKEISFKDEVDLSPLNKIENINLDTNFNKFSSLKNVKSLYIDSTINQESIDIISNFSGLETLTFDEIDIKGINLDKIKELKNLKNLYLHYLDFKSFPKFILSLENLKTLSIRSMEDIAIPEELYNLVNLEKLTLVSCYISKLSEKIGNLKNLTNLNLSLNNLESLPEQIGNLSNLESLEISDNNFSNLPEEIKKFKNLKILNAEGNSIKIIPEWLGDITNLEKLYLNDNKIYSELPNSLNKLTKLKYIYLSGNKNIKGKTLTIEGLEDCEYSDEYDICIEKRVPCLREAELEMCSENDNEEIEV…	CBM18 - CBM18 - CBM18 - CBM18			CBM18	YES	Cleavagege site between pos. 24 and 25	PF13855 - PF13855 - PF13855 - PF13855 - PF13855 - PF00187	sp|Q8VZG8|MIK2_ARATH MDIS1-interacting receptor like kinase 2	9e-27	27	0.368319	0.547368	4	OG0000090	leucine rich repeat protein [Leptospira borgpetersenii]			gi|490406923|ref|WP_004280676.1|	leucine rich repeat protein [Leptospira borgpetersenii]	9e-46	49.92	37.2	77.6	0.907603	BUSCOfEOG7KWSS5	IPR003591:Leucine-rich repeat, typical subtype | IPR001611:Leucine-rich repeat | IPR001002:Chitin-binding, type 1 | IPR032675:Leucine-rich repeat domain superfamily | IPR036861:Endochitinase-like superfamily	CDD:cd06921:ChtBD1_GH19_hevein | PANTHER:PTHR44179 | SMART:SM00365 | CDD:cd11618:ChtBD1_1 | CDD:cd00035:ChtBD1 | SUPERFAMILY:SSF52047 | SMART:SM00364						GO:0008061:chitin binding | GO:0005515:protein binding
Pirrh_P00256	1552	MQIQSQRIDTPDFSIKNHWSSNNAQAIVESLVDPLFILDERGVILEVNSYAEELFEYTREELIGNINISKLIPLINFDNEETRSKYFEKTIITTGIRKSLHNDDINNHIDIDVSITCYTDKDGMSTSTNDLGPSGFYVVSVRDITRQLTEIEWSKSRYKTEFKEIKCIGKGGFGSVYLAKNKLDEQVYAIKKIPLQCHPQDYIECMNLMNSNDEKSHEDEYGCSSGNCSKYNMYEHEDEKIIENMKTSLTLDDLRVIREVKNFAKFKSHPNVVRYYASWVEPVLLDDELQEISGSKVNSAQRSQENLVSPFDHVHPNTPVDPRNVQSVPNEHYSIYDSINISPLDTSPNNIDTRNNNYLNNQILNQGLNNYTTSNSKSNMKTRFEKEDEDFDIFGNGPS…	#N/A				NO		PF00989 - PF00069	sp|Q550L8|IFKB_DICDI Probable serine/threonine-protein kinase	2e-21	33	0.16366	0.162003	4	OG0001482	putative protein serine/threonine kinase [Dictyostelium fasciculatum]			gi|470238690|ref|XP_004351103.1|	putative protein serine/threonine kinase [Dictyostelium fasciculatum]	4e-30	52.53	16.2	27.3	0.816206		IPR000014:PAS domain | IPR017441:Protein kinase, ATP binding site | IPR035965:PAS domain superfamily | IPR008271:Serine/threonine-protein kinase, active site | IPR013767:PAS fold | IPR011009:Protein kinase-like domain superfamily | IPR000719:Protein kinase domain	Gene3D:G3DSA:3.30.450.20 | PANTHER:PTHR11042 | Gene3D:G3DSA:1.10.510.10 | Gene3D:G3DSA:3.30.200.20	675..695 | 1422..1468 | 522..560 | 455..505 | 1200..1229 | 1142..1161	1512..1539			GO:0006468:protein phosphorylation | GO:0006355:regulation of transcription, DNA-templated	GO:0004672:protein kinase activity | GO:0005524:ATP binding
Pirrh_P00257	1552	KNILINEMGRDKNPLLITMLKMNNYTMKEKLIWMEDLIKYGANVNSYDKKGQSIFMIIFKENALPVIKLLVENGANINYPINKNNKKISIIKYAIENEDLSKIEYLIKYDKKNSITDEDIETIINNDRLDIIQRLIPHYIDINRKDEYGFSLLCRAVFSDNIRIAKYLIEGGINIHNSENKIIEQIIYKTNLPMLKLLIPDYIDVNSTFNSESNDTPQTLLNCAIDMCNVPLIYYLIQCNADFHDVPNKTGFLDNLFNSNQMTTEMYQFIINNDSLNEILIEIIDKERMDLLKVLIDHHLDINRQYKDSKTLLIYAVEKRNIKLIEYLIKNNVDILALQCNLIKEIILYGKFDVMKFLLSNNIKIQFKNKYVNLIYTLSKDIENKKIIDILKEHGDDNI…	#N/A				NO		PF13637 - PF12796 - PF13637 - PF12796 - PF12796 - PF12796 - PF12796 - PF13637 - PF12796 - PF12796	sp|Q4UMH6|Y381_RICFE Putative ankyrin repeat protein RF_0381	6e-56	32	0.357603	0.454623	2	OG0006406	ankyrin repeat protein [Trichomonas vaginalis G3]			gi|123507472|ref|XP_001329422.1|	ankyrin repeat protein [Trichomonas vaginalis G3]	9e-120	48.77	90.9	92.1	0.097352	BUSCOfEOG72890R	IPR036770:Ankyrin repeat-containing domain superfamily | IPR002110:Ankyrin repeat | IPR020683:Ankyrin repeat-containing domain	PANTHER:PTHR43928						GO:0005515:protein binding
Pirrh_P00258	1550	FKFKMIQGTSSVEVFNIIRELHDICKRIYNVIDTVYINKCQINRLWKRLNLFLREFEEVYTNIENVKSLPNGYFKKLRTLFLQIACHIESYVVYGPFKKLISNHELETAFDKFNSQLVYYSLQLGLRNLPFLNKSVQEMDDQEDREEDNENFNNLLNSAMKNDAHLLSFLVTEPEMIIEAISTLEDIINEDINDKNNKVNENLFEDDDGNQKLVYTQKHSQEILSAIRNYKKPHMNRKKYVNIDNIVYVCEHLKNMAQGLTIETKNWQIASWDIEIWDILSVGPFSKIYKAFWFGIDVAIKKMSYQINRARVRREFYKDVKMWYNLNHPNVLSLYGACQLRDYPYVVIPLMKNGNLINYIEGKEKLSLLNLIEILIGISSGMEYLHSKNVVHGDLMARN…	#N/A				NO		PF07714	sp|Q9TTY2|FER_CANLF Tyrosine-protein kinase Fer OS=Canis lupus	4e-37	32	0.173548	0.328068	4	OG0000713	kinase-like protein [Auricularia delicata TFB-10046 SS5]			gi|598028733|ref|XP_007343739.1|	kinase-like protein [Auricularia delicata TFB-10046 SS5]	4e-39	54.64	17.3	21.9	0.816221		IPR011009:Protein kinase-like domain superfamily | IPR001611:Leucine-rich repeat | IPR000719:Protein kinase domain | IPR001245:Serine-threonine/tyrosine-protein kinase, catalytic domain	CDD:cd13999:STKc_MAP3K-like | PANTHER:PTHR23257 | SMART:SM00368 | SUPERFAMILY:SSF52047 | Gene3D:G3DSA:3.40.50.2000 | Gene3D:G3DSA:1.10.510.10 | Gene3D:G3DSA:3.30.200.20	961..1036 | 758..778 | 1063..1092 | 671..698				GO:0006468:protein phosphorylation	GO:0004672:protein kinase activity | GO:0005524:ATP binding | GO:0005515:protein binding
Pirrh_P00259	1546	MDIHKNSMINNQLYMEMQNKETFGDDNNRSSLNNSFFQYTSTEILSYGMIYSRQIKNFKHLKLIFKKSLNLMDELDDPLDVFNSYVQWLQLNYQSIENFSIEEDVIPIIIQALKLLNGDPRYINDIRYLKFWVIYSGFVDDPISVFEFLEKNNLCLKLAAYYEEYSKLKEIEKSYDEAKRIYHLGIKRKARPFPRLKRNYEAFKRRIEFLNQNQNNEFYRVKINANNESINSNNRLRNIDLPYNSIDYLKNNYDYSQDDVSNDEELQLSDLNVIEHDIEDELNERSIEQNYEDSSPVNNDPVIVNNIVIENSVPTKYQSPIQKEPIYKKEVLDKKNDISNDKNVVKINSEALSSEISSSQYKYLLNNQWNHLHCRVFEYKGKQISFEELRAIKNGYSIK…	#N/A				NO		PF08311	No hits					4	OG0003847	similar to checkpoint protein kinase (SldA) [Leptosphaeria maculans JN3]			gi|396500245|ref|XP_003845675.1|	similar to checkpoint protein kinase (SldA) [Leptosphaeria maculans JN3]	5e-23	60.4	9.6	11.1	0.862506		IPR008271:Serine/threonine-protein kinase, active site | IPR015661:Mitotic spindle checkpoint protein Bub1/Mad3 | IPR011009:Protein kinase-like domain superfamily | IPR000719:Protein kinase domain | IPR013212:Mad3/Bub1 homology region 1	Gene3D:G3DSA:1.10.510.10 | Gene3D:G3DSA:3.30.200.20	811..895 | 1314..1336 | 573..601	607..627 | 193..213		Reactome: R-HSA-5663220 | Reactome: R-HSA-68877 | Reactome: R-HSA-2467813 | Reactome: R-HSA-2500257 | Reactome: R-HSA-141444	GO:0007094:mitotic spindle assembly checkpoint | GO:0006468:protein phosphorylation	GO:0004672:protein kinase activity | GO:0005524:ATP binding
Pirrh_P00260	1545	MEQQLKEIQESLEQENKKYKSLVSENEMMELQLKETQEALAQENEKYKSLVSENEVMEKQLKETQKSLRQENKKYESLVSENEILELQLREAQESFEQENMKYDSINSENEMMEQQLKESQELLDREVNKNDELTSSKMIVENQLSFVEDKVQSSSDEISYLQSHIEQLTNEVNEYKASLMNEKENYYTIKGELMAIKQQYEEEKEKDKQEIESLLTEIMELNNGSQQIKNEMSTNKVRMKRISRSNDTLKVLIEEKDKEIAQITEKNSDIMHLLDEKDKEISKMNEKTADILNLLNEKDQVITKINEKNTDILNLNKAFIEKLKNEQQSNASLQEEISLLTDDVSRKDEIIEMCKEEIEKLNSDITKKYIKDKDYMDELKESQTTVQRSKEEIKEKEE…	#N/A				NO		#N/A	No hits					2	OG0004746										0.888878			Gene3D:G3DSA:1.20.5.340 | Gene3D:G3DSA:1.10.287.620 | Gene3D:G3DSA:1.20.5.50 | PANTHER:PTHR43939 | Gene3D:G3DSA:1.20.5.170 | Gene3D:G3DSA:1.20.120.330	1343..1362 | 1253..1292	1032..1052 | 535..572 | 1085..1126 | 377..439 | 1232..1326 | 962..982 | 1338..1408 | 584..702 | 1134..1154 | 724..758 | 808..835 | 159..186 | 1517..1537 | 191..232 | 1169..1224 | 2..137 | 843..891 | 247..267 | 451..527 | 899..954 | 317..344
Pirrh_P00261	1544	MDVMQSSRGQQSLDEGLDRTIEILSQHLTPTIPRNVIEYGSFINNTNYINRVNQENNHNIANSPLPNNLLANNIGSINNSDNTVNNIQESTNINPAISKKEAEEMKNIIDTLDIFNQSWPKPLSPLKPINPNDKNSLVKSESQSDRNKIKSEKNTNSKIIKTETPVVKSENVKKKEVQNTNTANKDIKPENDLFEDASSSLSSVPSYSLTSNSDSVSSKGSHSKSDNDKSSKLKSVKKELEGSDNKINKKKSSITKSTSNETKLRKRSKSTSDEEIYSDEDDIKNSDLKKKLREKSIRKTKIKMSTKQETSAMKVDLEENESQNPSETKTISMASYRKRYSHENNDAEKDSAEYIDSTVFKRRKKLDKASEELTEKKIKSEKAITSDNENSSSIKSDKI…	#N/A				NO		#N/A	sp|F1QBY1|NIPLB_DANRE Nipped-B-like protein B OS=Danio rerio	1e-28	39	0.108808	0.0611961	3	OG0001412										0.931382			PANTHER:PTHR15117	120..337 | 366..1290 | 1302..1351	465..485 | 1232..1252
Pirrh_P00262	1541	QEKYDKKMNRNNQSRRNNYFRDFIPKDKVKAKLEKNELLEGILKYDDRKDEWYVMPEGDKRIFIKTENDRNRALIGDKVVVEIDQRNNRHGRIVYIDNPSYKTKKFEGKVVNEIKNENRKSNNSLFFIPNEKYMPYFEIKFDSIDKEVLSINEFKKNYESFKGNRYEAIIKDWNSKFRNPLGELKKVISTGSYGNNRRDYERSNRNLERENSGSITISLTTEKDGKRVRRVDSTSSFDKNGKPLRNSRNSRELRHSESNSKFRNSQSNSYYEKFYSQDAVNKGLEDKTLSSGILVVDDYKKSNSYVSLDNDEKIYVKTDVDRNRGLDGDKVVIKILKSNDNEKTGKVVFIENPSFKGKEINGKMLLEVESNRNDRKLELYLCPREKKFPKIKIPRNNVP…	#N/A				NO		PF00773	sp|Q0V9R3|DI3L2_XENTR DIS3-like exonuclease 2 OS=Xenopus tropicalis	2e-121	36	0.449708	0.881295	4	OG0002736	hypothetical protein LRAMOSA05012 [Absidia idahoensis var. thermophila]			gi|671683794|emb|CDS12828.1|	hypothetical protein LRAMOSA05012 [Absidia idahoensis var. thermophila]	8e-133	58.98	45	57.2	0.964126	BUSCOfEOG7GBG58	IPR033771:Rrp44-like cold shock domain | IPR022966:Ribonuclease II/R, conserved site | IPR012340:Nucleic acid-binding, OB-fold	SMART:SM00955 | PANTHER:PTHR23355	228..266 | 1514..1541 | 192..211	740..760 | 1444..1479 | 1287..1307
Pirrh_P00263	1540	NKKELQFENGNLEESGEINDDANLVIIKELIENETNKIREMLCLPLTLNANLVNLGYIMDIELVKVASFYDENNIEKFSKFLIEQLKIINDNDDKYVPTYQNFPKEHIESSVIYPSYCHWLNVLEHSSKYDNKDNIPKSYHTYLNNNDIESDSNFLKGIQVDENGETTLKVISLGNEEEFCQEMNKLMQSSENFTRKDVDNLDVFTSSFSDHVSYVPHPFNNISNAGHIISNLLRHFRGEKPPFDMYLSWLNHFDKSYDNALTLILTFSDHVDVTSDLRKYREFGYFNGNEEKLIMRILDECPHEHRYEEFLKNKNVWARLCDKIYTDNFMKEYPDLVKDLLKISKDNVFNFIFINRRRCIIDDGRENLDAIYKKNIVNALQNNELLSSATVKSCNLLN…	#N/A				NO		#N/A	No hits					4	OG0000340	unnamed protein product [Bacillus thuringiensis DB27]			gi|589237067|emb|CDN36652.1|	unnamed protein product [Bacillus thuringiensis DB27]	1e-32	53.87	17.6	62.3	0.78729				790..816	1224..1272 | 772..810 | 1190..1217 | 1162..1182
Pirrh_P00264	1539	KMSVFCGILLGILITITSEIYLAYYIYSLFIDKRKEKKQNSIDKEIKDNNVEESVKQNELKEPKQDDSEKEEDSDKTDKDVWPPKIVEYLENCLFPQYNDKSNPPTECCTWVNVVFARYFLELRKAKDFKERMMKKLNDKFSRKLKNNSYIQSVAITDFDLGEVCPHFNGVRVKKSTTEKLEVNLEMEMEYSGAPNSLSLTLDIKLVKGIIIPVKIKLLKCNGTLLIVVPYLKDPTLFGITFVNNPNPEFSIEVLSNKMKDKKKYLLTPILSVLNKFLKSFFLEYCTLPAIRTFDLPLVAPKIPIYVYVTDHKRMNSISGTTPQIQSTKRNVNNQKSLDIILDETFPIYTHVSSSNASLLNEKLTSTFVYLAKENNNDIYKLLEKRQSIDQNPLNYEVW…	#N/A				NO		PF10296	No hits					4	OG0001481	hypothetical protein BATDEDRAFT_35067 [Batrachochytrium dendrobatidis JAM81]			gi|575479606|ref|XP_006679097.1|	hypothetical protein BATDEDRAFT_35067 [Batrachochytrium dendrobatidis JAM81]	4e-26	56.5	13	11.7	0.942525		IPR036598:GOLD domain superfamily | IPR019411:MMM1 domain | IPR009038:GOLD domain | IPR023393:START-like domain superfamily	SUPERFAMILY:SSF55961 | PANTHER:PTHR13466 | Gene3D:G3DSA:2.60.120.680	965..996 | 1008..1073 | 39..80		5..27		GO:0006810:transport		GO:0016021:integral component of membrane
Pirrh_P00265	1538	MGYSYPYRNNSSNKSVPQLTPVAPYPNIQLPITTLPVVPITTTTTSTSSASTNDAANPNNKYKTFPNVKRKRTAQACNACRRKRIKCDGKSPCTQCIQHKIESECCFAQPLKRGPRKGSTRVNLKERLHKVEELLYALTSKQNIDEMLAAKSAADEKAKLDSKTNQSAASTSATPVAPIASVSTPSTANAAASLLTQKSLATSLLNNRTSVATTSTPILPNPSASETATSSLLNSTANLTSTTSNNTNDLLTALQNNTSVTPTSLNNNKETNGVDVSNINSLLLNSLLLNQKQQVSTVKNTPNKTPNTEGLTALQGLSPQQQQLLALASQNSGVDLLSLASLQSNNKLKNISNLIKDNKSTPSLSTTPQLSDASMPNSVTSPFATSSMMPSPKSLLETA…	#N/A				NO		PF00172 - PF04082	No hits					3	OG0002730	hypothetical protein HMPREF1544_01381 [Mucor circinelloides f. circinelloides 1006PhL]			gi|511010450|gb|EPB91671.1|	hypothetical protein HMPREF1544_01381 [Mucor circinelloides f. circinelloides 1006PhL]	1e-23	43.28	29.4	42.8	0.897642		IPR036864:Zn(2)-C6 fungal-type DNA-binding domain superfamily | IPR007219:Transcription factor domain, fungi | IPR001138:Zn(2)-C6 fungal-type DNA-binding domain	PANTHER:PTHR31313 | Gene3D:G3DSA:1.20.5.170 | CDD:cd12148:fungal_TF_MHR	43..64 | 356..391 | 403..423				GO:0006351:transcription, DNA-templated | GO:0006355:regulation of transcription, DNA-templated	GO:0003677:DNA binding | GO:0000981:RNA polymerase II transcription factor activity, sequence-specific DNA binding | GO:0008270:zinc ion binding	GO:0005634:nucleus
Pirrh_P00266	1538	LIKITLNNIEKRTMSNSDISVSDESFSEETLPDNIYLYILLAILYSPSSKNTYLKQKIPDHDMDVSYQLKPLINNLNNTSTVTTREIVPKEKSLIEAKPQVLLNNKLSFTSSNEGSQNDSFNSPFSYEDLLSDNDKERIDMVYDNSVIEHQGSINTCSLDLNLTKKDILELIKYFFSVYTIDKEEAQELKYKIKNYSTEGLVKDIEYYINLVDKDAGFVKADNFSTIEKYNLWKTNELTEANQLHNFYKYYLDNKSKQDNSEPTHSKLIHLNILEAKNLKPKSGDNLFSNPYFIVEVGGKEFESQVIYKNVNPSWNFSTVIFLKETDTIKITLWNKVTGEEKYDLIDKTMNMFKSSKDHFLGQVILTYNEVARYFGEKNVLDKWYVLQKRSSKSHISGE…	#N/A				NO		PF00168	No hits					4	OG0001968										0.893991		IPR014772:Mammalian uncoordinated homology 13, domain 2 | IPR000008:C2 domain | IPR014770:Munc13 homology 1 | IPR035892:C2 domain superfamily	PANTHER:PTHR10774		831..851
Pirrh_P00267	1534	MENTSDTQVIKTTMKELEKTKYSILPPLRNPPVLEGIDDLTLLSHLHEPEVLHNVRLRYSQEQIYTYSGIVLIALNPFQRLPIYTPDIMRAYSGKRRGELEPHLFAIAEEAYRNMLRENKNQSIIVSGESGAGKTQSAKYIMRYFATIDMIDKSFPGSQDDLSMLNNGMSEVEEAVLATNPIMEAFGNAKTSRNDNSSRFGKYIEIQFLKDKGGNIKIAGAQTRTYLLERSRLVFQPPTERNYHIFYQLCAGCPAAERKDLGITTFDQYNYLNQGGDGTIPGVDDEAEFSITQRALSATGIPVSLQWSVFRVCAALLHIGNIEVKASRNGDSLVQETDPSVVIATKLLGIPSGEFCKWIMKKQIKARTEVINTNLNQNDAIVGRDSIAKFLYSQLFEWL…	#N/A				NO		PF00063 - PF01843	sp|Q875Q8|MYO2_LACK1 Myosin-2 OS=Lachancea kluyveri (strain ATCC		44	0.978488	0.945302	4	OG0000207	hypothetical protein BATDEDRAFT_13697 [Batrachochytrium dendrobatidis JAM81]			gi|575484578|ref|XP_006681583.1|	hypothetical protein BATDEDRAFT_13697 [Batrachochytrium dendrobatidis JAM81]		69.92	99.3	96	0.859895		IPR027417:P-loop containing nucleoside triphosphate hydrolase | IPR036103:Class V myosin, motor domain | IPR000048:IQ motif, EF-hand binding site | IPR002710:Dilute domain | IPR001609:Myosin head, motor domain	Gene3D:G3DSA:1.20.5.50 | Gene3D:G3DSA:4.10.270.10 | Gene3D:G3DSA:3.40.50.300 | PANTHER:PTHR13140 | PANTHER:PTHR13140:SF725 | Gene3D:G3DSA:1.20.5.190	1055..1101	1139..1159 | 955..1017 | 1028..1062				GO:0005524:ATP binding | GO:0003774:motor activity | GO:0005515:protein binding	GO:0016459:myosin complex
Pirrh_P00268	1532	MLRQPLQQQRDDLNFQQPAQQQQQQQQDNNISREQETPEILLHILDSILEWSPNSIRKFLKKRKIDLATINLDRNPLIKGIREGYPVEKLHSLLKNFSTFKSKKHLTKTDIEFVKYDIELNERIINILNTNQIEALKHFLENESINLNFFKNSNNPLIYAIKNGNSYDIIELLLQHNININFHQWNGSTPLAEAAIANNKKVFNLLLEKGANVNHLNFVNETPIIYLVKQGALTKYYLFKFLEYNVNIDHKDKDSNAVLMYLTKYNREVLVKDLLCKLIFNNLLIVNLIHLGKNKICLSDEQLLSLTNKGYSRIDIDTIDTNANTPLMYACQEGCYDIANTLIKYKADINKDNKLNNRPLFFACSSNDYKLAKLLLNTSNIQMNHRNKNGDTELAVACT…	#N/A				NO		PF12796 - PF12796 - PF12796 - PF12796 - PF12796 - PF12796 - PF12796 - PF12796 - PF13637	sp|G5E8K5|ANK3_MOUSE Ankyrin-3 OS=Mus musculus GN=Ank3 PE=1 SV=1	8e-39	23	0.530679	0.379908	4	OG0000343	ankyrin repeat protein [Trichomonas vaginalis G3]			gi|123507472|ref|XP_001329422.1|	ankyrin repeat protein [Trichomonas vaginalis G3]	4e-87	43.81	89.2	89	0.761958	BUSCOfEOG72890R	IPR036770:Ankyrin repeat-containing domain superfamily | IPR002110:Ankyrin repeat | IPR020683:Ankyrin repeat-containing domain	PANTHER:PTHR43928 | PANTHER:PTHR43928:SF1	1..32 | 810..846	791..823				GO:0005515:protein binding
Pirrh_P00269	1532	VFKMYPNQSSFEIDQKIKTLQDSIAYENQIKNDLLKLRRSTQGAPGYDYGPEIVEQDKRIRNLENQIQQLQNQRNGYGNGYQQQPQYQQQPQYQQQPQYQQQPQYQQQPQYQQQPQYQQQSQYQQQPQYQQQPQYQQQPQYQQQPQYNNRLQPQQPMGAPPRSKSRIGSVSPASPRTYPNNQSQMGAPPRQQSVPVYSQNNQVRASVQPVHRQPPPLPQTGYSQPNYRPQGYQGSPQNRPTAYQGNSQGYNPQGNNNYSQGYATSINNNNYSQGYNQPVSNGSYSQGYSQPANNSNYSQGYAQPINNNNYSQGYAQPVNNYQGSYSQPPPTSNYQASTYSQPPQNGSYSAPAPAPSYGSRTQASQPPAIPSRSAASGVHQPRTNASQPQTTAPYQSPVK…	#N/A				NO		PF02185 - PF00130 - PF00130 - PF00069 - PF00433	sp|P87253|KPC1_NEUCR Protein kinase C-like OS=Neurospora crassa	8e-121	55	0.215405	0.288967	4	OG0000913	putative protein kinase c protein [Neofusicoccum parvum UCRNP2]			gi|615417009|ref|XP_007585403.1|	putative protein kinase c protein [Neofusicoccum parvum UCRNP2]	7e-176	55.62	52.7	88.2	0.897917		IPR017441:Protein kinase, ATP binding site | IPR002219:Protein kinase C-like, phorbol ester/diacylglycerol-binding domain | IPR008271:Serine/threonine-protein kinase, active site | IPR011072:HR1 rho-binding repeat | IPR011009:Protein kinase-like domain superfamily | IPR000719:Protein kinase domain | IPR017892:Protein kinase, C-terminal | IPR000961:AGC-kinase, C-terminal | IPR036274:HR1 repeat sup…	Gene3D:G3DSA:3.30.60.20 | PANTHER:PTHR24356:SF210 | Gene3D:G3DSA:1.10.287.160 | SUPERFAMILY:SSF57889 | PANTHER:PTHR24356 | Gene3D:G3DSA:1.10.510.10 | Gene3D:G3DSA:3.30.200.20	75..583 | 595..757	819..846 | 53..80 | 1162..1189 | 471..491 | 511..531			GO:0007165:signal transduction | GO:0006468:protein phosphorylation | GO:0035556:intracellular signal transduction	GO:0004672:protein kinase activity | GO:0005524:ATP binding | GO:0004674:protein serine/threonine kinase activity
Pirrh_P00270	1532	MTDKNENDGVMIEPHINTKAANLSFNFNGEMSSPDIISSPTRLNNHLLLKAKSESMQIDGPYKNDVGSNLKLKKKKKKFSWAKVQDAIRKTFHSKKKYNKAKRESNEEIFIKSSESKIISSAEYQNEEEIERIENENKENNINNSDHEPSKSKQDDNINDTANEDTKLINPPNQDTNYDTNHQNDENQNNITTIKNSNETTTGELAEMITDSENKPKSPPKKESVIKSHNGLNEKIHHHNIENNNEKFHNHDIENNVEHSSYIEKDTSEEFYKGICGNYYRYESDESSESVYSELELMPNMEKANKSRHRKHISMSYPSVSEGQSIISLERSSNDYALYCSRESPIVEEQKESDQNIPDINLIDSNIQIHNTNSNIENDNKNINDNESIHSQYLQVDKK…	#N/A				NO		#N/A	No hits					3	OG0000886										0.838939				1398..1427 | 579..603 | 1193..1233 | 133..200 | 627..657 | 1107..1139 | 982..1010	119..141
Pirrh_P00271	1527	KSFFINILNMDIDSDYSDKDFDYHDSDSDEFVLEKTKKKSLKSKGKVTKTSSTKSSSTKSSTTKSKLNSTKSTKGRGKAKSKDSREDICASPEPMSDVEVSSNNETSNTPINPENSYPIHQVQTKKSVTEIYQKKTQLEHILLRPDTYIGSVEFISSPMWVFNKNTKYFEYRTITIVPGLYKIFDEILVNAADNKIRDPSMDTIKVTIDSEKNEISVFNNGKGIPVEIHEKEKVYIPELIFGHLLTSSNYDDNEKKVTGGRNGYGAKLCNIFSTEFIVETSDKHAGKKFKQVFNDNMSKKSKPKLTNATKDDFTKITFKPDLKKFGMEKMDEDFEALLLKRVYDIAGCVSGVKVYLNDERIKIKNFKDYCQMYINSTKKESEENDLGSMPNQNQNIIYE…	#N/A				NO		PF02518 - PF00204 - PF01751 - PF16898 - PF00521	sp|P08096|TOP2_SCHPO DNA topoisomerase 2 OS=Schizosaccharomyces		48	0.994106	0.988552	4	OG0000541	hypothetical protein BATDEDRAFT_18312, partial [Batrachochytrium dendrobatidis JAM81]			gi|575471748|ref|XP_006675167.1|	hypothetical protein BATDEDRAFT_18312, partial [Batrachochytrium dendrobatidis JAM81]		79.67	74.4	93.6	0.960887	BUSCOfEOG7CCC0D	IPR020568:Ribosomal protein S5 domain 2-type fold | IPR018522:DNA topoisomerase, type IIA, conserved site | IPR002205:DNA topoisomerase, type IIA, subunit A/C-terminal | IPR031660:C-terminal associated domain of TOPRIM | IPR001154:DNA topoisomerase II, eukaryotic-type | IPR013760:DNA topoisomerase, type IIA-like domain superfamily | IPR014721:Ribosomal protein S5 domain 2-type fold, subgroup | IP…	PRINTS:PR00418:DNA topoisomerase II family signature | PANTHER:PTHR10169:SF38 | CDD:cd00187:TOP4c | CDD:cd03481:TopoIIA_Trans_ScTopoIIA | Gene3D:G3DSA:3.30.1490.30	1265..1343 | 35..117 | 1374..1429 | 1180..1199 | 1447..1527	1219..1239		Reactome: R-HSA-4615885	GO:0006259:DNA metabolic process | GO:0006265:DNA topological change	GO:0003677:DNA binding | GO:0005524:ATP binding | GO:0003918:DNA topoisomerase type II (ATP-hydrolyzing) activity
Pirrh_P00272	1525	IVYKIIIYIKMSSIQRTGSGYTNNSINSDTKYEGENNLNKKSFSSKRKVRFNSFSNSFSNPLYKKDEKSSSLFRNYFDDSFENFETEDDNGSLTEDTLTLNNHSKKKYNKNDNENSIILNISQDKLLFNNPQYDSIFINDIDPFKEKSFHGNKNNENILDALNLDEKENKEVNNEKPPNYFESNKKIKSKNVSVKFDEKQLNNNKKNLKSHRSKKGKKNERKKKNDTTRELLKNKFLKFVKKYSSISNNYSLSDDVEIEKSFYNFYDENFGKKDVDFDTSICTYEKHDGSKFNITINDLFDNQDEFDEFKNSIYIDDDKDNLDSLISDNFLKKEANTSFKYNSSFVYDHDSFGPDYEDTMNFLCYNISTCIENDNIMDDEEMNQKKNENILSGLFDEEE…	#N/A				NO		#N/A	sp|Q5BJ29|FBXL7_MOUSE F-box/LRR-repeat protein 7 OS=Mus musculus	5e-22	30	0.144918	0.437882	4	OG0000919										0.976682		IPR001611:Leucine-rich repeat | IPR032675:Leucine-rich repeat domain superfamily | IPR001810:F-box domain | IPR036047:F-box-like domain superfamily | IPR006553:Leucine-rich repeat, cysteine-containing subtype	SUPERFAMILY:SSF52047 | PANTHER:PTHR44001	861..884 | 192..226	485..512 | 155..175 | 819..839				GO:0005515:protein binding
Pirrh_P00273	1518	MEGNNNIFENATLKDGFAGDRRYLKGFLAKIELVFLLYPDRYQGEETKVLYLMSRLYGNAMNWAATLIENQDPCLTNYQAFVAKLKAFYGYNDATFVANQTLRTLKQRSLGGIRGYILEFNRYADESSWNEEAKMDAFIAGLNEQIAVRILEMFPGPRDLFSLQTIASRIDSRLAAHHAFFSNRSTNRQQSKKSTSSKANKSVTKTKHHGPLSKEEKERRRKENLCLYCGSPDHALKECPIRKNKNQDVTSLMTIPTKISTPGSDSISTQFQLSFENDTDILIDSGSKLNLIDSNYCKNFNIPISDDDSLPSIVGIGGKQAVYGITPPLNLRYHDHLCRTRFYVTDLPYYSCILGLDWLKLHNPNIDFVNNKLSFNSEYCLTHCITRPNNSNQTQQSAF…	#N/A				NO		PF16297 - PF00078 - PF00665 - PF00385	sp|P0CT35|TF22_SCHPO Transposon Tf2-2 polyprotein OS=Schizosaccharomyces		37	0.584321	0.661665	4	OG0000004	retrotransposon nucleocapsid protein [Trichosporon asahii var. asahii CBS 8904]			gi|406696837|gb|EKD00111.1|	retrotransposon nucleocapsid protein [Trichosporon asahii var. asahii CBS 8904]		52.96	98.6	95.7	0.150522		IPR023780:Chromo domain | IPR021109:Aspartic peptidase domain superfamily | IPR001584:Integrase, catalytic core | IPR023779:Chromo domain, conserved site | IPR000953:Chromo/chromo shadow domain | IPR032549:Domain of unknown function DUF4939 | IPR036397:Ribonuclease H superfamily | IPR016197:Chromo-like domain superfamily | IPR036875:Zinc finger, CCHC-type superfamily | IPR000477:Reverse transcrip…	CDD:cd09274:RNase_HI_RT_Ty3 | Gene3D:G3DSA:2.40.50.40 | SUPERFAMILY:SSF56672 | Gene3D:G3DSA:3.30.70.270 | Gene3D:G3DSA:3.10.10.10 | PANTHER:PTHR24559 | CDD:cd01647:RT_LTR | CDD:cd00303:retropepsin_like | PANTHER:PTHR24559:SF247	461..497 | 532..560 | 410..441 | 181..219	1354..1378			GO:0015074:DNA integration	GO:0003676:nucleic acid binding | GO:0008270:zinc ion binding
Pirrh_P00274	1517	FKIYFNIKRMSYITYLEEVSSIVNNLQKEQSPYLSSKKYKETLEQIQKLKDTINNLEAYVIKQRKLIKAKNKKNKTTDDITDSEISKSFSSKNISSTSLPSSINSFGSIFEKYDLHQKSDGDGDELENEFIKFDEISESFKSPQGFATNVFEMSPVNQTSPEQIESIGNNVQIKTVNTNQPLNVDKPSSIDPGILPNETAKIITQNNSGQIDENEVDGTKTPIATTPRKLSLEKELFEQYQNNLTPVTVIPQQKIETSEQNKNDIDNINININNNFDSSNNINNNNNGEFDNNEFDTGYALYSVTPVQIEPNNSITPDSATEGKSKTRLLSKLIKKKDKDKEKEEKKEEKKKSGHSLKSILSSSISSDDTASPNSSNHSIENNLARSLSKDKYIPSQLS…	#N/A				NO		#N/A	sp|F1QBY1|NIPLB_DANRE Nipped-B-like protein B OS=Danio rerio	5e-21	45	0.0731707	0.0427677	4	OG0001951										0.830731				309..380 | 917..950 | 547..588 | 983..1517 | 783..820 | 437..520 | 840..891	330..350 | 39..59
Pirrh_P00275	1511	NLYIFILILLLIFKNIFFLLLLLFEYIRIGNLLLLLLSSKMVISKSNQNSKNKCKYFNRGNRCYGIPLSSLCIMFVRGIRSWTESKLWKFLSDNFNDIIDSFISVKYTNTFGDTFFRIKVNLTLEQTKKVCADLETLLPFVNASCNKVNHYINKKSFRDIKKGILCMKTTTHSNLSHSNSINTSTSSASNLSVNNLIQPNHSQSSSTNNVEDLSSSSNNPPENDSLEQNLSFCLSWNTNGWNFKKRDSIEYFNYVFKPLFLCFQETGNGSKLGDDIFCKVTVRNYRYFKKRADNSLRGIRGLYLGYHHSCQASLENNEFNYILSLSTFSLWNHSECSIGNIYVPQRRYGLERRVAKTEIASWLRSHSDHASILIGDFNCSTENLQKFISSFPGWTIYPI…	#N/A				NO		PF00078	sp|P11369|LORF2_MOUSE LINE-1 retrotransposable element ORF2 protein	5e-27	25	0.473858	0.543326	4	OG0000022	RNA-directed DNA polymerase, Non LTR Retrotransposon, partial [Trachipleistophora hominis]			gi|440493645|gb|ELQ76088.1|	RNA-directed DNA polymerase, Non LTR Retrotransposon, partial [Trachipleistophora hominis]	1e-89	46.98	54.9	91.5	0.483294		IPR000477:Reverse transcriptase domain | IPR036691:Endonuclease/exonuclease/phosphatase superfamily	SUPERFAMILY:SSF56672 | Gene3D:G3DSA:3.30.70.270 | CDD:cd01650:RT_nLTR_like | PANTHER:PTHR19446	1368..1395 | 198..224 | 1303..1326		2..24
Pirrh_P00276	1510	KLETFINKQWVENVILCITIIDTVFICMVSNEISEATRTRIFYMSLVCTIIFIIEMVIKIYVLGLKGYITSSFYNVTDGIFTLISVGELLIQSDNGVAVFRVLRTFRVLRLTKFLPQLSNLIAVFCDSAKPLLSLFTIWSLSIIGFSLFAVQFFEGGMNFSNNKPKNNFENFFYSFLSVIQLYTVENWDSIKTNVAESKNIYATIIPVIIIIIGAYIFSQFLVAILLNAIIERIKSNYYFQELNKDKRDAKHIIKYVLNELFDAKFDPDDDAIFAQHNRIDGPKYSALATDSDIEEDEEKMKKLEKEEESQENSMNNINTSMNNINTSLIQTLKRNHTTVSNEQNEIENIQEDYTTNIPLKVINKGKSVDSYSPKKLKYVLNSSSSLPDFEENLSSGYG…	#N/A				NO		PF00520 - PF00520 - PF00520	sp|P15381|CAC1C_RABIT Voltage-dependent L-type calcium channel	8e-54	25	0.401987	0.293413	4	OG0000236	cation channel family protein [Tetrahymena thermophila SB210]			gi|586738589|gb|EAR95184.2|	cation channel family protein [Tetrahymena thermophila SB210]	2e-48	49.76	38.7	17.7	0.867024		IPR018247:EF-Hand 1, calcium-binding site | IPR005821:Ion transport domain	Gene3D:G3DSA:1.10.287.70 | SUPERFAMILY:SSF81324 | PANTHER:PTHR10037	291..317 | 1383..1425 | 1299..1359	287..321 | 333..353	78..100 | 132..154 | 668..685 | 1122..1144 | 690..707 | 727..749 | 10..29 | 950..969 | 205..227 | 596..618 | 41..63 | 913..935 | 1035..1057 | 976..998 | 836..858 | 633..655		GO:0055085:transmembrane transport | GO:0006811:ion transport	GO:0005216:ion channel activity	GO:0016020:membrane
Pirrh_P00277	1508	YRYLKDKIIMSSGRTDQFLTELTQYKKKLENFESVEPLEYHVASLTPFERKYIPSACEKLGGIKCEKFGKGSEKIFKIVKVGDCLSHAEINKINQKKRKQQAEMPYLKLPDQIAYNFIELSQQFQIFRDQEKNYSYYNNHGLMDGYAINYVSEYNFQEQGYLTDNTSNYNIEDTDILENSFTEVRKKLPVYKMRKVILETVRDNQVTVISGNTGCGKSTQIPQYILEELTRQGKPGTILVTQPRRISAITLADRVSQERCEYTGESVGYQIHLDSKKGPRTRLLYITVGILLRMLLDDENMLGSTGVKLKGVTHVIVDEVHERNLLTDFSLIVLRDLLKNKRADLKLIVMSATLNAELFSNYFSTRTVKTPILEIPGFTFPVEELYLEDLLEKTGYLIP…	#N/A				NO		PF00270 - PF00271 - PF04408 - PF07717	sp|F4ILR7|DEXH1_ARATH DExH-box ATP-dependent RNA helicase DExH1	7e-168	38	0.550398	0.746734	4	OG0002737	hypothetical protein PTSG_08854 [Salpingoeca rosetta]			gi|514685324|ref|XP_004990241.1|	hypothetical protein PTSG_08854 [Salpingoeca rosetta]	1e-177	59.36	54.8	73.5	0.957762		IPR027417:P-loop containing nucleoside triphosphate hydrolase | IPR014001:Helicase superfamily 1/2, ATP-binding domain | IPR011709:Domain of unknown function DUF1605 | IPR011545:DEAD/DEAH box helicase domain | IPR001650:Helicase, C-terminal | IPR007502:Helicase-associated domain	PANTHER:PTHR18934 | PANTHER:PTHR18934:SF190 | Gene3D:G3DSA:3.40.50.300 | CDD:cd00046:DEXDc	1169..1204 | 1327..1397 | 1216..1240 | 1411..1457					GO:0005524:ATP binding | GO:0004386:helicase activity | GO:0003676:nucleic acid binding
Pirrh_P00278	1507	KIKKESINLKQQISNLEKEKSSYEAKMKNINKLEIENSNQNKEIEKLKENIDQSNKELDKKKTRIKQLTKDIEDAKIKENQLNEDFEALMKKIEESQNESMDSANKIIELSNEIKEAKAKIIQYEKELKEAHQKIKSLENELKESKDKWTESIRSREIALEATDEDSLKKLKEENKKLFEDLTKEQNKLKEYQQREQELINEAKSFEEKLEKISIELNEKSILSSDLYDQIKKLKRENEISQKKIIEDENKLISIQQQLDDTVRERDEKLIQYNQLKIQLDENKQLLDQFKQNNYDQKDKELAEAAEQIKDLKEKTKDYNEKVEELEKLRLSLKDYNTTIEELRKLKKSVWDYNVKVEELDKLKVTLRDYNAKVEELNQLRATVKDYNEKVEELTKLRE…	#N/A				NO		#N/A	No hits					4	OG0004956										0.910871			Gene3D:G3DSA:1.20.5.730 | PANTHER:PTHR43939:SF1 | Gene3D:G3DSA:1.20.5.50 | PANTHER:PTHR43939 | Gene3D:G3DSA:1.20.5.170 | Gene3D:G3DSA:1.20.1170.10 | Gene3D:G3DSA:1.20.120.330	1457..1507 | 1395..1426	747..767 | 295..346 | 273..293 | 627..647 | 531..572 | 995..1036 | 503..523 | 815..842 | 942..990 | 859..921 | 658..692 | 168..216 | 360..465 | 6..148 | 1054..1148 | 224..251
Pirrh_P00279	1506	DNNDGYDDDNDINNNNKDKSLEKSYNNTSQSYSPSSSSYSPEYSKSYTYCSDCHCHTHRNSKSISHSYSQSHFHSHSYFNRNSSSRSRSRSRSRSSSPFHYYTYHSSHRSRSRSRSSSPHRVHSFHRNYNHSHSPISSDMKSHSRTHTRIQSSSSSGFSSKSSSRSPSMSSSMSYSGSRSVSRSRSHSNDSYSRSRSRSISGSSYHSNSRSRSRSNSHSQSRSRSRSKSNSNSRSRSRSTSQSRSRSSSQSRSRSRSSSESNSKSRSRSRSYSKLHSKSHTKLPSRYHLKTSSRHHSGYHSRYHSRNYSKPHSRHHLSYSSRYNSRYRSRSHSRSRSRSLTRILVKALLSIDFCSSCREKIIQYYSSSEDRNDKVNGRNYVNNEYNDSKMIDQELSKSI…	#N/A				NO		#N/A	No hits					2	OG0007674										0.886612				1480..1506 | 1212..1232 | 1..44 | 1100..1190 | 76..339 | 874..1087	863..920
Pirrh_P00280	1504	MADTSVDNSLHGECDLIPVLKNRFMELRSMSNPIPDKSEKIPDSIKNVLSYETLLDILVSVFEDCKQASRVTDSMQLFLNKYENIVKKIQTLRLNISDFEVVKPLAQGAIGKVSLVKGKYDKKYYALKALSKHELLTQRETAFFMEERNAMTKLRTSKYTTSLYAAFQDRENLYLLMEYAPGGSLQRMLEAEGALTVEEARFYMAEVLLALEELHSLNFIHRDVKPGNILIYLNGHVKLVDFGSCISVNDDELVSSNVPVGTPDYISPEVLRANEGKVKYGKECDWWSYGISLYELLLLEPPFYSDSLLETYSQIMDHKNTFGWPDDCTLDDDTKDLITKLICDREVRLGKNGAKEIKEHKFFKGVDFENIYKMKPPFMPKLNNAEDTTYFITDEDDDH…	#N/A				NO		PF00069	sp|O77819|ROCK1_RABIT Rho-associated protein kinase 1 OS=Oryctolagus	2e-117	30	0.772606	0.873708	2	OG0004771	Cdc42-binding protein kinase beta [Capsaspora owczarzaki ATCC 30864]			gi|514486785|gb|EFW39791.2|	Cdc42-binding protein kinase beta [Capsaspora owczarzaki ATCC 30864]	3e-111	46.37	76.9	88.5	0.948213		IPR002219:Protein kinase C-like, phorbol ester/diacylglycerol-binding domain | IPR008271:Serine/threonine-protein kinase, active site | IPR011009:Protein kinase-like domain superfamily | IPR000719:Protein kinase domain | IPR000961:AGC-kinase, C-terminal | IPR011993:PH-like domain superfamily | IPR029875:Rho-associated protein kinase LET-502	Gene3D:G3DSA:1.20.5.340 | Gene3D:G3DSA:3.30.60.20 | PANTHER:PTHR22988 | SUPERFAMILY:SSF57889 | Gene3D:G3DSA:1.10.510.10 | Gene3D:G3DSA:3.30.200.20		1370..1390 | 478..557 | 1266..1289 | 854..951 | 708..762 | 770..846 | 1329..1349 | 598..693 | 1224..1244 | 977..1028		KEGG: 04926+2.7.11.1 | KEGG: 04151+2.7.11.1 | KEGG: 04150+2.7.11.1 | KEGG: 05165+2.7.11.1	GO:0006468:protein phosphorylation | GO:0035556:intracellular signal transduction	GO:0004672:protein kinase activity | GO:0005524:ATP binding | GO:0004674:protein serine/threonine kinase activity
Pirrh_P00281	1503	KMSSVKVAVRVRPFNKREIKKNTKCIVSIKDNTVSIEKQIPNNQIYSKQNDDVIIKTFCFDHCFWSFNKEHEQYATQKIIYDDIGKELLDHAFMGYNTCIFAYGQTGAGKSYTMMGYNEDKGIIPLACEDMFKRIKSNKDENLTYLVEVSYMEIYCERVRDLLNPSNKENLRVREHPILGPYVEDLSKLLVTSHEEIMNVMDEGNKSRTVASTKMNVVSSRSHAVFTIKLTQKNINKETNVTTQKESRISFVDLAGSERINSTKNTGVRLKEGVNINKSLTTLGKVISALAEQSAKNQSSGNNSTVSSPTSIKSPRLKAGRSTPEYHIPYRDSVLTWLLKDSLGGNSKTVVIAAISPADVNYEETLSTLRFAERAKRVVNSAVINESNNMKLVDELKKE…	#N/A				NO		PF00225 - PF16183	sp|A1ZAJ2|KIF1A_DROME Kinesin-like protein unc-104 OS=Drosophila		51	0.423154	0.37006	4	OG0001165	kinesin family member 1/13/14 [Mortierella verticillata NRRL 6337]			gi|672828338|gb|KFH73227.1|	kinesin family member 1/13/14 [Mortierella verticillata NRRL 6337]		73.91	39.9	35.3	0.914109	BUSCOfEOG7VHT5Q	IPR027417:P-loop containing nucleoside triphosphate hydrolase | IPR019821:Kinesin motor domain, conserved site | IPR036961:Kinesin motor domain superfamily | IPR032405:Kinesin-associated | IPR001752:Kinesin motor domain | IPR008984:SMAD/FHA domain superfamily | IPR027640:Kinesin-like protein	PANTHER:PTHR24115:SF739 | CDD:cd01365:KISc_KIF1A_KIF1B | Gene3D:G3DSA:2.60.200.20	294..324 | 1384..1426 | 1097..1149 | 1199..1224	386..413 | 1121..1141		Reactome: R-HSA-6811434 | Reactome: R-HSA-983189	GO:0007018:microtubule-based movement	GO:0005524:ATP binding | GO:0008017:microtubule binding | GO:0005515:protein binding | GO:0003777:microtubule motor activity
Pirrh_P00282	1501	FCDFNSDNEIMSSKSNSQDSDGTKTSFFNKIIYSLRDSLEDLKEKLRNIILNLESHKSFEFYGLFVFICMLSSVTSIKFDWIYFTLISLKVLINTNYIGFAPLVLIISLYLFLDIIIYLSIPYTILSEVLDLCIPCVLYYCMRKLGFIRDFKLEYTYIVTASFLILQMVVWLGFFMHPMAIIIKYIASSLLNSNSIIKADSLCNTRKSIMFAIVSNDKKDFGDGIMGLLKLWKFEFNKVLAAHCTTFLIFLIILYIYDSIKSNFEFICSLIGIIIPHSPVITIKDLTENSVELYWNGPIDQNKSIKNLKDIINLIGYYISYPFTRNKNNKNSSSSKQDVDNTLSDLISISKQHGEDTYRFSLNNEDTTTTTTTNKLKFPKSTSTTNFKTTHYDKDSDII…	#N/A				NO		#N/A	No hits					4	OG0001437										0.486658		IPR003961:Fibronectin type III | IPR036116:Fibronectin type III superfamily | IPR013783:Immunoglobulin-like fold	Gene3D:G3DSA:1.20.120.330	996..1050 | 408..442 | 1..22 | 850..916 | 1271..1294 | 358..390 | 1086..1111 | 928..981	804..849 | 36..56 | 607..683 | 702..779 | 575..595	62..84 | 239..257 | 91..113 | 153..175 | 264..283 | 118..140			GO:0005515:protein binding
Pirrh_P00284	1500	MGNQESRITNYNIKSTIIENDYFSVLDAVSKKENTNNVSIFKYKNKLKLSEKVEGTENIENILFKNAIQRIKTIRHPGIIKFKDADIYSESPAIITENVISLKSVLNDLTPENLCTGIFNLLKTIEFLHQSCKLVYNNISLESIFVPRNNYTKWLIGEFQYSIPINASKSDSQKIIEMIPSRLQPSNENKEENGFHRDYWLIGKLIEEIIKPYIGKKNKKTSTISWIQLQQIALQMQDSNPQNRKSVTEAINDPFFNNNVVIEVLEYIKNYKIKDENERRNCISILPGKMKLMSNDILEKNIIPEIIQKDIINDSFSDILFSEIFKDPVKGNSMTSEEYYKNKIVPYILEMIKLRQWGTRIVLLKLIDCYYDALIRYDSEDNKNKDLIITEVLTGLEDM…	#N/A				NO		#N/A	sp|Q9DBQ7|PACE1_MOUSE Protein-associating with the carboxyl-terminal	1e-32	22	0.276667	0.553741	4	OG0001432										0.905676		IPR011009:Protein kinase-like domain superfamily | IPR000719:Protein kinase domain | IPR016024:Armadillo-type fold	PANTHER:PTHR12984 | PANTHER:PTHR12984:SF3 | Gene3D:G3DSA:1.10.510.10	423..458 | 811..893 | 962..1049 | 1061..1500 | 907..945 | 642..760	871..891 | 710..730			GO:0006468:protein phosphorylation	GO:0004672:protein kinase activity | GO:0005488:binding | GO:0005524:ATP binding
Pirrh_P00285	1364	MATISEIPQELEDQYATVESNDLPKKAPKIKSFDESFPALPTSGKSMPNRTVKAYKPLYNNTVIENFSIKSSDLKKDVIGGSKTSEVCKKVKKNIPVEIDVSIQNKSGTVTIILKGKEADVKAAKREICSGICNEVVEYYPFPYSVRRFIVGQKGSTINSIMTDTKTRIEMPQRLQNEDDIDDEQEQRLKIIGDKVGIELAKESIEKIINKHANRYRQTVKIPRSYHMIIAGPDNSNLQLIQEETGAKVHIPPYVMNERTFDPEEISITGTKAATGLALDKITSIYKELQRKTDELVFTCNKKQHQFIVGPKGKNLQEILKTTGCAVELPLPKEKSDKIIIRGPPENLPVALKLITEKANSQFIEDLKISDYCADSSNNHFFRKYLYAKEWQNIKALEE…	#N/A				NO		PF00013 - PF00013 - PF00013 - PF00013 - PF00013 - PF00013 - PF00013 - PF00013 - PF00013	sp|Q8VDJ3|VIGLN_MOUSE Vigilin OS=Mus musculus GN=Hdlbp PE=1 SV=1	3e-85	25	0.914223	0.949527	4	OG0002735	hypothetical protein BATDEDRAFT_36186 [Batrachochytrium dendrobatidis JAM81]			gi|575486714|ref|XP_006682651.1|	hypothetical protein BATDEDRAFT_36186 [Batrachochytrium dendrobatidis JAM81]	6e-122	47.57	75.1	78.3	0.864944	BUSCOfEOG7V4B6X	IPR004088:K Homology domain, type 1 | IPR004087:K Homology domain | IPR036612:K Homology domain, type 1 superfamily	PANTHER:PTHR10627 | ProSiteProfiles:PS50084:Type-1 KH domain profile. | CDD:cd00105:KH-I | CDD:cd02394:vigilin_like_KH | PANTHER:PTHR10627:SF31	1309..1345 | 1230..1261	1210..1244 | 1327..1354				GO:0003723:RNA binding | GO:0003676:nucleic acid binding
Pirrh_P00286	1496	MSDTIPHFDKLRGSENFTLWASTLKSHLKAKKLHDYILGDALASITDKTENKEDITANDALVGTIIFENVTDQIKFYLRNCESAFSKMKKLKELYEVEESAYYGMYLKRIYDLKAKNINDTLTTINEITELFKLLKNSAMEPSNLEKLAIMFDALPKDLQPMINLNSSFTVNQFYKEIKEKHTIFSYRQNRGDTNFARFNNSKTKGNSTSINQQEKQNDVDKMDIDNVDNHQPNINYISSFKGQNNNNKICLFCGEKNHFAKDCYYNPCSTVNKNKNNYKNNNENKYKNKGKSRRGSRGRRTNRRNQINNIETNLELNNVDNFTPQSENTPCYEEIITMFGDQVDSIEINTYESHDHYKNFCSNQDDTNKCNNELYNSQSDVKHVTNELNELNSENVSL…	#N/A				NO		PF14223 - PF00665 - PF07727	sp|P10978|POLX_TOBAC Retrovirus-related Pol polyprotein from	3e-138	29	0.72393	0.784639	4	OG0000005	putative polyprotein [Phytophthora infestans]			gi|63086962|emb|CAI72292.1|	putative polyprotein [Phytophthora infestans]	2e-144	50.13	70.7	80.6	0.138864		IPR001878:Zinc finger, CCHC-type | IPR001584:Integrase, catalytic core | IPR036397:Ribonuclease H superfamily | IPR013103:Reverse transcriptase, RNA-dependent DNA polymerase | IPR012337:Ribonuclease H-like superfamily	SUPERFAMILY:SSF56672 | PANTHER:PTHR11439:SF204 | CDD:cd09272:RNase_HI_RT_Ty1 | PANTHER:PTHR11439	275..304 | 892..965	382..402		KEGG: 00240+2.7.7.7 | KEGG: 00230+2.7.7.7	GO:0015074:DNA integration	GO:0003676:nucleic acid binding | GO:0008270:zinc ion binding
Pirrh_P00287	1495	MKSSNSAKLLKYCKAGNIKKIKELLFNPDINLDINYQDVNGNSSLIWASRNGNEAVIRLLLLGNKSNENIPFDINNYLENHNKKRFLFNGSKSGSETNIENVSINMTNIHGNTALTWACREGYINIVQLLLAHGADPTIKNNTNYKALTYACKNGHEDIVKILLEDEDVENKDDLGINLQSGTYHYTPLIYACKNGNEGIAKALLENGADVNIQNIDGDTALIWACKNQHQGIVELLLGHHALTYLKNNRGFTAFSWALYKKNKVIFKILHDNLLESLLSTPTMPYDKGAIDYVTPPMTPTMAVAALPGSQESLTYPNSDTTMDQIKETTSNSLYNPLSSTTTVVSTTNLDGMNNKDIQPSPLASLSFSLPKSNSQKNKITSYSCETTQVVTTTTSTTT…	#N/A				NO		PF12796 - PF12796 - PF12796 - PF12796 - PF12796 - PF12796 - PF12796 - PF12796	sp|Q01484|ANK2_HUMAN Ankyrin-2 OS=Homo sapiens GN=ANK2 PE=1 SV=4	3e-48	30	0.307023	0.117261	4	OG0000171	hypothetical protein [Candidatus Amoebophilus asiaticus]			gi|501450016|ref|WP_012473465.1|	hypothetical protein [Candidatus Amoebophilus asiaticus]	3e-92	50.99	58.5	55	0.791782	BUSCOfEOG72890R	IPR036770:Ankyrin repeat-containing domain superfamily | IPR002110:Ankyrin repeat | IPR020683:Ankyrin repeat-containing domain	PANTHER:PTHR24161	845..961	826..860 | 995..1015				GO:0005515:protein binding
Pirrh_P00288	1495	LETINNLNIKFLEVINKNNQHTKMGIFNIKRNHKSKNKLKESEIIEGKSKSGFHFSSIFKFSNKKKKSNKNKSAKDDKPMPEQGYYFVSYQKRMAISRAPSNIDNQNNLVQNPYYNTKTIKLIESSMNPFEEQINSRKRKINVINTSRPNSLEPQELKRIHSESNIGITKTETSEEKTACVSQIPDQLQPPTQISNVEVDSSLVTCKPKHVSSMSQLSEFIENESFETTNSSSEEKEDDEEEITSITASFSKEKSTLLNIEGQNNIEIISDDEVKPMESSLETPSSTQATLGKDTSLSNTFSSDLIELNNSSMIEELKPEVIHTENLEKEEKGININNSLTGSTREKRKRGDSQSSYNTGQKSSEAYIKEKKIRKNEKRVSKDLNFVNNKKRMSITTRS…	#N/A				NO		#N/A	No hits					3	OG0000914										0.953485				560..586 | 1195..1225 | 495..514 | 216..242 | 325..366 | 641..661 | 269..296
Pirrh_P00289	1492	FLNIVMANILNSRSEESTSNESDEKYIMGNGEIIIGVETNKPPMTYIDDNGNLTGFDTEFAEAVCYKIGIDIVFKEIKWSEKESDLKTKSIDCVWNSLTVTEERRRTSFAFSRVYINNRQAVVIRRIDGAKYPDAQSLSKAKMAAGLATTGEEALLGDPYLSQSDYTPLTSQNEAVMSLMEGLYDAIVIDYTLALGYIPNNEAELMVVDSIRLQEEQYAVGFRHGSDMTKRVDDAFLDMILDGSLTALAEKYNLYELYGPLEIADAGYIMGNGKMIIGFQENLPPMNYIDKNDQLTGFDIEFAKAVCQQLGLEYEFKTIFWDKKEIELKKRNIDCIWSALTVTDERRNVMKFSRVYMSNKQVVMIKKSNASKYTDLKSLSNAKISALTGSTGEMTIIND…	#N/A				NO		PF00497 - PF00497 - PF00497 - PF00497 - PF00497 - PF00497	sp|P0AEM9|FLIY_ECOLI L-cystine-binding protein FliY OS=Escherichia	6e-23	30	0.160188	0.890977	2	OG0002638	hypothetical protein [Lachnospiraceae bacterium AB2028]			gi|653223742|ref|WP_027436271.1|	hypothetical protein [Lachnospiraceae bacterium AB2028]	1e-67	69.2	15.8	85.5	0.956501		IPR001638:Solute-binding protein family 3/N-terminal domain of MltF | IPR018313:Solute-binding protein family 3, conserved site	Gene3D:G3DSA:3.40.190.10 | PANTHER:PTHR44475 | SUPERFAMILY:SSF53850					GO:0006810:transport	GO:0005215:transporter activity
Pirrh_P00290	1490	KINFKNMEEVIDKFLNSVNNNVTFDMKVKAIQDLDAQIFDSTYLKNMQLFERIIEVTAKYLKSNQYKTTYEILVFLSHMNQYLSQKDNMANYFRIYIPYLYGIALERLGDPKEKVRELTAVYILEVMQLASYFPREKFNLVIEKEFRTAMASTKYFRVKEQLIMLVAESYKTIQGFQIQYYIPNVVQSLEDSNEVVRSTSKEAIINIIKYSQNRPEVIRQIKRELVKNRVRQAIIDSIFSQVTVPEDDSKMDSPVSKSRSISSNPQSNVSSPQLSATASSGSFENLSGLGIKTPPPNYPPPPPPQKAVSTPNPATSNSSAASSPVNNVVIFKFPGKRTVSQDVNPININSEKEFETNLRNMLPIFMEKESENNWEKRERYMKQIRGMIRGGAVEFDGNC…	#N/A				NO		PF12348	sp|Q4P5R8|STU1_USTMA Protein STU1 OS=Ustilago maydis (strain	1e-50	25	0.38255	0.425926	4	OG0000911	hypothetical protein GLOINDRAFT_11200 [Rhizophagus irregularis DAOM 181602]			gi|552912321|gb|ERZ97807.1|	hypothetical protein GLOINDRAFT_11200 [Rhizophagus irregularis DAOM 181602]	7e-55	48.7	45.8	29.5	0.956208	BUSCOfEOG7GQZ45	IPR011989:Armadillo-like helical | IPR016024:Armadillo-type fold | IPR034085:TOG domain | IPR024395:CLASP N-terminal domain	PANTHER:PTHR21567 | PANTHER:PTHR21567:SF9	607..700 | 1142..1164 | 246..322 | 725..812	772..792				GO:0005488:binding
Pirrh_P00291	1488	MSAILPSLDPYKIGYLDPARIKIAIVPVGKIKKKSFKKFIEIISEKEILELSDIPFIEQENGVVNNKKPEDGKVLLKYVTSHNIEHGRYEDIQPFRRIFGVIGIIDCEQKQDIQKEYQKFKKLISKKFSTILSRVCFAHNPTEEQKTELLSIEPVQFFTNDESFKNKFNEVLVQLISNIITRFDTLITDIKRLQIIHSPKPNNPTAKDQKEYVANPLPNNINIKKEPSNFPILPPSVYVSGTAREISQNAQTVETASPTVLTNPSLQNVVGMLADSRARKLTASRSQKLSSDLLLLAGRVSEAVKNYVSILETMKSNNDSLWQAVCLESYQCALFLEALQNNKNTTIKIQNKDNSTETQDLKFDTLTSYEHFRKTGLTIYHTNIKLKTLICELPERTRE…	#N/A				NO		PF08626	No hits					4	OG0001923	hypothetical protein GLOINDRAFT_119508 [Rhizophagus irregularis DAOM 181602]			gi|552938587|gb|ESA21684.1|	hypothetical protein GLOINDRAFT_119508 [Rhizophagus irregularis DAOM 181602]	2e-152	46.78	99.5	99.8	0.933397	BUSCOfEOG7DRJBS	IPR013935:TRAPP II complex, Trs120		545..582			Reactome: R-HSA-204005 | Reactome: R-HSA-8876198
Pirrh_P00292	1487	KMAKKKSKKTKFPDRGFATTSIPKKVVVNEVEKAKEEERKKKEQLELEKKKEMEKLQKEKEEKEAELQRIEMEKKKKEQEIKSHDSIGEVKASNILKLMSLNCHEADKIPGFRLNNVAEKKLLDFAMENRVEDNKVPLKKLTEQDLYSNYLVLMKLGFKDEHIQEAFLKAESFSIDSLLEWLYLSLEAEDIPLNIRGEIKMLNDVNVNISLTANEKKPIKMNETNEKQNEKNKKSSPPKVQKVETPKIESKPVQKAPERNVIDSKLKNNILSNYMYYSDDEEEEDELINVNETFAKLQLQIDKQTKLIKKAKSNNNHGLAANLQNSNRGIRKEMEKLKESSLFDISKVNAIIREISRAAREKREAKEKNEEKEEEEEQIEVEESDKRNENDKENEDEDE…	#N/A				NO		PF00270 - PF00271 - PF07717	sp|Q6PGC1|DHX29_MOUSE ATP-dependent RNA helicase DHX29 OS=Mus		30	0.915266	0.932601	4	OG0003843	hypothetical protein GLOINDRAFT_15537 [Rhizophagus irregularis DAOM 181602]			gi|552940320|gb|ESA23343.1|	hypothetical protein GLOINDRAFT_15537 [Rhizophagus irregularis DAOM 181602]		51.76	98.2	98	0.920451	BUSCOfEOG757D5M	IPR027417:P-loop containing nucleoside triphosphate hydrolase | IPR014001:Helicase superfamily 1/2, ATP-binding domain | IPR002464:DNA/RNA helicase, ATP-dependent, DEAH-box type, conserved site | IPR011989:Armadillo-like helical | IPR011709:Domain of unknown function DUF1605 | IPR011545:DEAD/DEAH box helicase domain | IPR001650:Helicase, C-terminal | IPR007502:Helicase-associated domain	PANTHER:PTHR18934 | PANTHER:PTHR18934:SF190 | Gene3D:G3DSA:3.40.50.300 | CDD:cd00046:DEXDc	563..612 | 362..398 | 218..257 | 33..64	320..340 | 24..87 | 294..314 | 348..392				GO:0005524:ATP binding | GO:0004386:helicase activity | GO:0003676:nucleic acid binding
Pirrh_P00293	1486	DKSKDDIRDKSRDDLREGRDGSRNGPRDRDVSKDDIKDKSRDDLREGRDGSRGRNRREEDEERKSPRSRGDSRSPRSRSDSKSPRLRSDRKILPKNLQIDNKDDNIKSPKPDDKESSFKKSSPSSTTVDEFERSRTLGSEKTLVANPDVSFSRDAPPVPNRILGDLSSSPISPTRSQIDNKSKRNSLESATSHGTTLGAKSNLENAHVFGGISSVNGAIGMNNKINPQEIPNNLGDLMKALTTKTDLVNTDDLMLMQVLVDEAMADTAKFNIIQSNTYEKMKKDLIALTRRVASIQSKLQMESKIREAAVSFAKNSVSDPKQAKKAKEQLSHANKKVDSLANDLWRSIDRLRIVEHNVFCHLSGVLRWEVARSQKFQNSDPKKDIANYEQKLKSAEYKI…	#N/A				NO		PF15456	No hits					4	OG0001122										0.94092		IPR029191:Up-regulated during septation protein 1	Gene3D:G3DSA:1.20.5.340 | Gene3D:G3DSA:1.10.287.1060 | Gene3D:G3DSA:1.10.287.160 | Gene3D:G3DSA:1.10.287.620 | Gene3D:G3DSA:3.90.20.10 | PANTHER:PTHR43939 | Gene3D:G3DSA:1.20.5.400 | SUPERFAMILY:SSF90257 | Gene3D:G3DSA:1.20.120.330	1..199 | 1026..1059	785..875 | 612..635 | 1423..1468 | 527..554 | 880..907 | 1149..1204 | 458..492 | 323..343 | 564..608 | 278..298 | 1325..1394 | 385..405 | 930..1049 | 413..440 | 1231..1322 | 668..727 | 1054..1137 | 736..777 | 1486..1486
Pirrh_P00294	1485	DTTRRTATTTRNPTKEIKIRIKIVKLEKKLKVVEGGVCQNNEAEANIKKEEDKHEEFFFDDYNEAYNLESSNASTSILPFKNPEYFKNKIDNRETTKNRKQKNITSWTLDSGTSYHMTGNLEILDDVQECNSKIRFANGDHVVAEGIGTYHGYINDNKIKLKNVLYIPVFRKNLISVDGLSDQNLKTVFYRNQNRNYASVYNSKNNRICTTYSNNSKTYNIWTSKRKIEFNKEKSSDATCNSLTQDENDNLYMWHRRLGHYNLGPLRSKLSKIDIKCRCKICAKSKLKNFPHHPCENKTTEPFELIHMDTVTIKNESLYGNKYFISILDDYTRYGWVLFIKSKDEVFENFLNWYKIIKNIFGKSIKYLRTDNGTEFTNNKILNFCNENGIIHEFSVPYD…	#N/A				NO		PF00665 - PF07727	sp|P10978|POLX_TOBAC Retrovirus-related Pol polyprotein from	3e-102	39	0.33266	0.381777	4	OG0000005	hypothetical protein FOXB_16913 [Fusarium oxysporum Fo5176]			gi|342867835|gb|EGU72578.1|	hypothetical protein FOXB_16913 [Fusarium oxysporum Fo5176]	1e-101	59.09	34.6	44.8	0.1566		IPR001584:Integrase, catalytic core | IPR036397:Ribonuclease H superfamily | IPR013103:Reverse transcriptase, RNA-dependent DNA polymerase | IPR012337:Ribonuclease H-like superfamily	SUPERFAMILY:SSF56672 | PANTHER:PTHR11439:SF204 | CDD:cd09272:RNase_HI_RT_Ty1 | PANTHER:PTHR11439	897..953	988..1008 | 690..750 | 815..835		KEGG: 00240+2.7.7.7 | KEGG: 00230+2.7.7.7	GO:0015074:DNA integration	GO:0003676:nucleic acid binding
Pirrh_P00295	1485	NENNENENNDKENNENEINGKENHTNEDSDSISNKNLSEKQQNNNIIEENNKTENETTENEEKKNTEKAIENTENEKILNNQQENGNQQQNLMSNPHVRPNTPWTEHKAPSGEFYYYNHITKQSTWKKPDNYIPFKPPFIPHFQQKYVLQKPKVEQKPTEKAISMKRIPGTPWHIILTSRNNEFFYNYDTKKSTWEIPEEVKDIINKLLEEAKKIKEEREAALKKKEEMNKLKEEEEKKQQLEIQEKMEIDEKKEKEEEEQKLKEKQSDAKSKETQQKSSSSSKEKKIEDFYALLEENKVSPFSTWEQELSNIIHDKRYTLIPTLRERKKLFDEYCRKKIEEMKKNNELTTEDPVKKYKKLLKEVVKEDTTWKMFMIRNKRDSRYLNLGAKEREKIFNE…	#N/A				NO		PF00397 - PF01846 - PF01846	sp|Q9LT25|PR40C_ARATH Pre-mRNA-processing protein 40C OS=Arabidopsis	3e-42	29	0.33266	0.620359	4	OG0003905	hypothetical protein GLOINDRAFT_347155 [Rhizophagus irregularis DAOM 181602]			gi|552929029|gb|ESA12903.1|	hypothetical protein GLOINDRAFT_347155 [Rhizophagus irregularis DAOM 181602]	9e-102	54.33	43	96.3	0.932267		IPR036517:FF domain superfamily | IPR001202:WW domain | IPR036020:WW domain superfamily | IPR002713:FF domain	Gene3D:G3DSA:2.20.70.10 | PANTHER:PTHR15377 | PANTHER:PTHR15377:SF3	748..844 | 230..282 | 1..69 | 1293..1382 | 963..1012 | 1418..1485 | 87..106	1169..1189 | 1..24 | 468..506 | 907..941 | 754..774 | 390..417 | 205..276 | 998..1018 | 36..83 | 617..637				GO:0005515:protein binding
Pirrh_P00297	1483	DYNNNNNNNNVNDTSNSFNNINTTSNSNQITSNQVSSPQEINNTSNNTNDILGDFSNFNNMNQNQPSSSTSNNTNTENNSKYDAFNLFSNNNANIFGHLTNNNKRIGSTGDINILSKNPYSSNNPRFQDNKLYSSVSESQIFSKTNDTMDLLGFDNPPPATSSSGKPEQINNNDIFGDFSNAFDSKSFAFSNNNAIKPNNETKKESSTTKNNTQVNNISNEDKIEEQVTNINEEDNDLFGDFNSHDINADDNNLFDDFTSVISGNKTTNNDFFNTDFSAFSSVNNSSVSTPINPSVTTKPTKSSSNTVGFDAFNLNSSSSTSNQPVSYDFFSNYHPEKTNKLNNKISFDSNTDTITDDEELLFSPIMGSEKLNTSKDNSKNNNKTTNGKDTNKNNETRK…	#N/A				NO		PF12937 - PF07393	sp|O74854|POF6_SCHPO F-box protein pof6 OS=Schizosaccharomyces	3e-48	24	0.449764	0.776376	4	OG0003868	hypothetical protein BATDEDRAFT_85094 [Batrachochytrium dendrobatidis JAM81]			gi|575473692|ref|XP_006676139.1|	hypothetical protein BATDEDRAFT_85094 [Batrachochytrium dendrobatidis JAM81]	4e-123	55.47	46.9	75.1	0.898122	BUSCOfEOG7T1RKQ	IPR008936:Rho GTPase activation protein | IPR009976:Exocyst complex component Sec10-like | IPR001810:F-box domain | IPR036047:F-box-like domain superfamily	PANTHER:PTHR12100:SF1 | Gene3D:G3DSA:1.20.1280.50	366..494 | 284..307 | 194..220 | 694..774 | 637..667 | 1..83	627..647 | 711..747 | 1090..1110		Reactome: R-HSA-1445148 | Reactome: R-HSA-5620916 | Reactome: R-HSA-264876	GO:0048278:vesicle docking | GO:0006887:exocytosis | GO:0007165:signal transduction	GO:0005515:protein binding	GO:0005737:cytoplasm
Pirrh_P00298	1483	NNNNNNKEHPPLIPSKTEIDQLITTIDDSTSILLTVTPIDDAVEDEVISEIDDDMNDFTTPLTNENYPSKISKSTNSINVKDKINDSQSIHTEDGGLTSKANSQNLVNSSKSDIDMIKLEKSLKSAIEKELSFNYIDENEKLFSSLINKETLIKEYVDIRKRIENFILSLDHNKNSEVYASDDLENLSFSNDTAGNEINNDTVNNNTNNDIKSILLNLDKFMEKIIENEKINERYKKRMNELIELKNKLIGRQRIRNNKLEFALKEALFFLEKPFDVDLVQSHFISTLLSCFKDNPTELLALSTSNPNSNSNSNSNSMTAQAKKYLKKINKKHDNKSSTTNQNTNPVLRISKEENELCMQFSINYLKQALEWIEKDVDMDEDCDKFKIKRYISVDKIPK…	#N/A				NO		PF06428	No hits					2	OG0004799										0.957992		IPR009449:GDP/GTP exchange factor Sec2, N-terminal	SUPERFAMILY:SSF144284	467..495 | 1302..1355 | 954..1007 | 527..601 | 400..431	228..252 | 815..863 | 758..785		Reactome: R-HSA-8876198
Pirrh_P00299	1481	NKIKLKTKTKKKDKTNLMLISNIKNENTNNTFKSPNTIVNKLVSDTLNSIPEAIAICDKNGIILKINSKASRLFGWTDNELIEKKTFDILLTNSYRNQISNQLKTDPSSILDTTHFVYGLKKDGKTFPANILLSNFSRDFLVKERKTYLVVFSTSFIISQIKSNEPAKTKFFDGDNYANLKEKQSLKLDGHPPFNANSELIHSINKGRNENHVSFSKSNRQLENYEPHSLIDKIQKEDVNIKIGSGEKNVKDNKDKQIWEKDQTKSEKNYFILEEKMMMYQDEKENNNDDNDTLPIKYPSSTSSFKPTASIPIKKEKIEVIPAYIPSSIQNFSFYTTPLKHIHNVEEEEEENYGGRFGRITYSRYKNEFEEISKLGKGGFGSVYQVRNKLDGQFYAIKK…	#N/A				NO		PF00989 - PF00069	sp|Q9NZJ5|E2AK3_HUMAN Eukaryotic translation initiation factor	2e-34	39	0.128967	0.173835	4	OG0000936	hypothetical protein TRIADDRAFT_55607 [Trichoplax adhaerens]			gi|196004274|ref|XP_002112004.1|	hypothetical protein TRIADDRAFT_55607 [Trichoplax adhaerens]	4e-33	55.83	12.6	27.4	0.950018		IPR000014:PAS domain | IPR017441:Protein kinase, ATP binding site | IPR035965:PAS domain superfamily | IPR008271:Serine/threonine-protein kinase, active site | IPR013767:PAS fold | IPR011009:Protein kinase-like domain superfamily | IPR000719:Protein kinase domain	Gene3D:G3DSA:3.30.450.20 | PANTHER:PTHR11042:SF90 | PANTHER:PTHR11042 | Gene3D:G3DSA:1.10.510.10 | Gene3D:G3DSA:3.30.200.20	1083..1104 | 617..715 | 499..526	1429..1456	1458..1480		GO:0006468:protein phosphorylation | GO:0006355:regulation of transcription, DNA-templated	GO:0004672:protein kinase activity | GO:0005524:ATP binding
Pirrh_P00300	1481	NNYNNKRNSNINLSYPNPNHVSSPSMGLPYNNYTSENDNNNNYNYNNNNNNNNNTNNHHINSNDNFYTSPSQRYSQTNNNNRYSNYGSNNPYDYNNYDGIYTDENQVSGLIVDSFTSPVTPSSNNENMYTNDLRNNYKSSDNLPFSSDLSNPNNARNKKKRHRNKHVNYSKLDRMMEEGCSSSNNNEEIRRKRSLVKPERSRRRNKYMNYALENSNCVMLEHSFEENDEPYPIYPYALNNGEDEYDQSTYNNYNSEKINNTSTFMTEEEKLKRQSNIFVKKNAIDPDFGRSDEIEENHDENKESFKEAWWTMVSNACTCYIPNVLLERFKKTDPDVQQAWREKVTLCTIILIICIISGFFTFGLNNIICNNETAKVHYTDTTFALHGVAYDLYIKNFNE…	GT2	GT2			NO		PF03142	sp|O13394|CHS5_USTMA Chitin synthase 5 OS=Ustilago maydis (strain		62	0.346388	0.31386	2	OG0003697	hypothetical protein MVEG_02060 [Mortierella verticillata NRRL 6337]			gi|672826875|gb|KFH71765.1|	hypothetical protein MVEG_02060 [Mortierella verticillata NRRL 6337]		77.15	35.4	43.7	0.811479		IPR036400:Cytochrome b5-like heme/steroid binding domain superfamily | IPR004835:Chitin synthase | IPR001199:Cytochrome b5-like heme/steroid binding domain | IPR029044:Nucleotide-diphospho-sugar transferases	PANTHER:PTHR22914:SF10 | CDD:cd04190:Chitin_synth_C	1..90 | 701..731 | 117..165 | 178..201		1314..1333 | 346..368 | 1285..1307 | 1343..1365 | 573..595	KEGG: 00520+2.4.1.16 | MetaCyc: PWY-6981		GO:0016758:transferase activity, transferring hexosyl groups
Pirrh_P00301	1480	NKMLSNFMKSSKTKQKQKVASHSNIEPYSAHEYDDTQHNVRYMTNGISPVNSSINTASLNNFENINNNFDKSLPQTPLHINTNNINNNFDIQSSTPYSNNDYDYYSPNYGHSSKTSLGSAVKYNGSDQALNYNMRNRPIKYEINSNDTSLSSSIVKSKNTTTSTHPLPSSTKSFNNMRGLQSPPPRTVSNNHTHRTQKRSSKSSYESTDRYLSPRVEKSTRTDDSVLSTNTLELYDLYSSAAAYVNSTSPQLTPPILDNFRSLSRNFKMKEFTTTSSSPIQPSMPLSSRVNDINNINSVSGKNDNSESDLMSTVLNAGIQDDSDDSDDSDNEPLFNTYYRNKNKKYTNSPTVSAVSSNQGSNVYRNGYYGSNSSKSNNLTNSNNISKTTQSKKQSNTST…	#N/A				NO		PF00620	No hits					4	OG0001551										0.985764		IPR008936:Rho GTPase activation protein | IPR000198:Rho GTPase-activating protein domain	CDD:cd00159:RhoGAP | PANTHER:PTHR23176 | PANTHER:PTHR23176:SF0	274..419 | 148..224 | 538..582 | 1..32 | 622..671 | 458..487 | 1178..1214 | 823..848 | 1045..1129	1198..1218		Reactome: R-HSA-194840	GO:0007165:signal transduction
Pirrh_P00302	1479	NNNNSNNDNNNSNRKLSLKNTPVFNNIKHESSPAAINGANKKHDTPIFNNMKHESSPVFNNMKNDNLTNPNYINNNNVHYPNSYFNTNPTTVYNITITPDEPQNLKTKYEKEPLKDVTNLDTDDKPKKMNIINKLIGLNKPQEEDGKKLNKHHEQDNKDKNNHHKEKKLYVTPNNYYDENEDKENNPRKAPKIPPKDNINIKNGVGTEKKVKNKKSNKCLRNLDDPNLFNYFDVDEKPKKKKSNRCLCANDDSVVKPSKTPMKSSSKQNRGGDVVINTPDEKNEKERIVLVTPPKRSHSRNKCCATNPDEKKDKAVTSSPKQQGHNKCCTSNPDDKKDKAISTSPKQPSHHDKKEKVKQNGHNGHHNKCCGTSPEVKEKDKALKSPQKEKEPHKCCAAP…	#N/A				NO		#N/A	No hits					3	OG0006915										0.979497				1314..1333 | 1076..1169 | 134..222 | 499..518 | 648..671 | 803..824 | 563..582 | 469..492 | 251..436 | 1243..1276 | 683..703 | 591..613 | 907..1062 | 1346..1479	518..538
Pirrh_P00303	1477	KKKKMSVYENENDSTTSLKIANYFFEVGLTDESLNKQFAKQLNEESMNNRRKLKRLLSNANPEGLMENREFLQNYKRNENFSSITESLNSLSANNGSATVMSSISSVYHSDESLEGKKISNKDFSELQVPVPNTTNNNTSTDASFNSVPSGLNLDKSLSTTNTESNNIENELPPLLPSSKSPENNNSNNSLSESKKSRSLTHIVKSRSISRSSLSMHSLTKKISSTNTLDSLNLCIDDKEDEKISPETLETNETNHVPVNDIKPKDFSHNNSFIEKGKNVKLKSVSSMPLISINNNSLKKSLSKSVLVHEFDDDAPLAYLKISLSKDSLSLPAQQIQKPAVPNAIHPIENKYSSKLLLRYPEIDYNDNEKLTPHINMFCFPNDITLKYSLKKPYSTYHS…	#N/A				NO		PF03456 - PF02141 - PF03455	sp|Q9Y7Q7|DENN_SCHPO DENN domain-containing protein C297.05 OS=Schizosaccharomyces	8e-42	29	0.297901	0.449126	1	OG0004882	hypothetical protein GLOINDRAFT_29972 [Rhizophagus irregularis DAOM 181602]			gi|552926038|gb|ESA09944.1|	hypothetical protein GLOINDRAFT_29972 [Rhizophagus irregularis DAOM 181602]	3e-106	48.92	61.6	77.2	0.981412		IPR005113:uDENN domain | IPR005112:dDENN domain | IPR002219:Protein kinase C-like, phorbol ester/diacylglycerol-binding domain | IPR001194:DENN domain	Gene3D:G3DSA:3.30.60.20 | SUPERFAMILY:SSF57889 | PANTHER:PTHR12296	1450..1477 | 125..207 | 861..905	449..476 | 39..59 | 488..515		Reactome: R-HSA-8876198	GO:0035556:intracellular signal transduction
Pirrh_P00304	1474	MKKTTASSNKAPVSKSSQKKRTPSGGEGNVGNQVPTGVHQEAEVVETSFGSWPIWNEQEVASEKWITKHAFEDPDGIMTLPRKLRSKVDSWKRPIEFITDNQAPIIVASGNIVDDYFFSPLATVPPTPTLSNVSLHGNEKIENINTVITPDKEKKKDSNEIYTDESKSLSQDSGSLRDDKLHLRDIIINDTSYNEFDEEGIDKKYYEASKLFQENAHLLNSELMCNILSAFHYIYCNWRNQKNAQNPDDFSLWDHIYPKGKDGMPTYNSSGKYIVKLYWLGNWRKITVDDSIPIDSKGRPLLIRSALQHELWPLILSKAIVKVAELSYRESDEYMDFGDFDVIHTLSSWIVERYSFRKKSYDVIWNDINFITASNLTINSQSLSILGTPNPNQVNNNNN…	#N/A				NO		PF00648	sp|G3UZ78|ADGB_MOUSE Androglobin OS=Mus musculus GN=Adgb PE=1	8e-32	26	0.303256	0.272782	2	OG0005627	hypothetical protein BATDEDRAFT_35218 [Batrachochytrium dendrobatidis JAM81]			gi|575480496|ref|XP_006679542.1|	hypothetical protein BATDEDRAFT_35218 [Batrachochytrium dendrobatidis JAM81]	2e-136	45.09	76.4	83.8	0.947936		IPR001300:Peptidase C2, calpain, catalytic domain | IPR015943:WD40/YVTN repeat-like-containing domain superfamily	SUPERFAMILY:SSF54001 | PANTHER:PTHR10183 | PANTHER:PTHR10183:SF304	923..965 | 1..36 | 144..175 | 1181..1201 | 1001..1084	1219..1239 | 1436..1466		Reactome: R-HSA-1474228	GO:0006508:proteolysis	GO:0004198:calcium-dependent cysteine-type endopeptidase activity | GO:0005515:protein binding	GO:0005622:intracellular
Pirrh_P00305	1472	IYIYIFIVLVFNMFSSQFKIILWKNWKIFKQRSSLFSCAFEIFFTFLIIATLSVRNREEILLDEKGPEKSIDITNEFSAFYGTQRKNSSIAFVLPKSNNIDVDGDTFISYVMNDPAINKANGITSKKFDSEKSLEEYVYNDEEDSILCGIIFGDDYTDYSIRIKGSNIVDSKEDPIWNFAKSRRMEYSLEVHWTATGDSGGAKYTNPVESDKYRNIFIYIQMAVDNAIIQMKTKNRVHGFSVSIGKFAKSKILYNSRIESNSEREFNGLSPYLMLLCIGQFFHLSNRLMNEVEDKTKEGLISIGTNPFHLWFTWEIIYLPLSIIIYLLFMIFDPSKIFGAINPIIFILYYIFYVISLYNIAVIVSMLIKKTKTVLVVICVFVATMISINKFVFKLKVDG…	#N/A				NO		PF12698 - PF00005 - PF12698 - PF00005	sp|Q8WWZ7|ABCA5_HUMAN ATP-binding cassette sub-family A member	2e-87	25	0.848505	0.757004	4	OG0000237	hypothetical protein TRIADDRAFT_53677 [Trichoplax adhaerens]			gi|195999348|ref|XP_002109542.1|	hypothetical protein TRIADDRAFT_53677 [Trichoplax adhaerens]	4e-98	43.77	81.4	71.8	0.927019		IPR027417:P-loop containing nucleoside triphosphate hydrolase | IPR003593:AAA+ ATPase domain | IPR026082:ABC transporter A, ABCA | IPR017871:ABC transporter, conserved site | IPR003439:ABC transporter-like	CDD:cd03263:ABC_subfamily_A | Gene3D:G3DSA:3.40.50.300			374..393 | 4..23 | 1248..1267 | 406..425 | 1125..1147 | 345..364 | 445..467 | 1050..1072 | 310..332 | 1160..1182 | 1197..1219 | 35..54 | 1093..1115 | 883..902		GO:0006810:transport	GO:0005524:ATP binding | GO:0005215:transporter activity | GO:0016887:ATPase activity	GO:0016021:integral component of membrane
Pirrh_P00306	1471	MAENIELQSSTDNLYDNKDVSVSPSPNNKKTEKISLSSHGYLSDIFFLWVFRFIKLCKSFDLSNIQLSLGKTETAKFMGKKLYKSWRYEIEFHARQPSVLRSLFRILGKKFALLAVWKVFWIFFTWFGAYWLLKHSILYIENYHNPLKKNEPVYAGHLYALGLLISSVISSICFHQLYIHGTKIGVQARAGLMVLIYRKSLKLSSLSNGIGNIVNLISNDCNRVAEICINFHFLWSSIIEAIIIVVIALIEIGYSALPALFIIICVLLPLQIFLPKYASTTSLKTTFAVTKRVQLMSEILTVMRLIKMYAWEKFFKNKVNEARENEMDLIKKALRYKTISFMIVFTAPMLTTFLCLITYQTLEKKQMTPAVTFTILSLFNTLRYPMTMLPTAIRSIIGA…	#N/A				NO		PF00664 - PF00005 - PF00664 - PF00005	sp|Q54JR2|ABCC3_DICDI ABC transporter C family member 3 OS=Dictyostelium		31	0.930659	0.937677	4	OG0001926	hypothetical protein BATDEDRAFT_8420, partial [Batrachochytrium dendrobatidis JAM81]			gi|575471418|ref|XP_006675002.1|	hypothetical protein BATDEDRAFT_8420, partial [Batrachochytrium dendrobatidis JAM81]		65	88.9	99.1	0.923519		IPR027417:P-loop containing nucleoside triphosphate hydrolase | IPR036640:ABC transporter type 1, transmembrane domain superfamily | IPR003593:AAA+ ATPase domain | IPR011527:ABC transporter type 1, transmembrane domain | IPR003439:ABC transporter-like	PANTHER:PTHR24223 | CDD:cd03244:ABCC_MRP_domain2 | PANTHER:PTHR24223:SF326 | Gene3D:G3DSA:3.40.50.300	1410..1458		367..384 | 340..362 | 774..796 | 902..933 | 111..133 | 153..175 | 819..841 | 1002..1024 | 255..274 | 865..887 | 228..250		GO:0006810:transport | GO:0055085:transmembrane transport	GO:0005524:ATP binding | GO:0016887:ATPase activity | GO:0042626:ATPase activity, coupled to transmembrane movement of substances	GO:0016021:integral component of membrane
Pirrh_P00307	1468	NIYNTVIKMIKQNKIFTIGIIILIIIVSHIRAEDANKGLKSCDTLKEGNTNDRRSDSDNGDIFCFKINNIYKKISEENFEIVESGVHFFDEGGHRVEKDENVNIVSGYICTEEKCVKISNTGAYMNKNSLVAIYNNKGEYTSPDGSSTYINGAANGLTDALIQCSSNNDCTLITIKEEYEYYVDALSKGLILCTKKNEKCEVKTEQLIGFFLNYGEDKSDNPLIQCYKLNNTSKVESREDGEVSSNTNLEFQCQSVSNSGEKYFINENDKSTIIHCSDKSCNLFTPPKGDYYYINGAYNFDDENSNNENPLIYCDDGKCNSSIKTSSGYYITSGDNDTNGLIKCDTNNDSNSNKSTSEGSNVTNDEENNDSGARKRRRDNESNSISCSINTPTSFTGYY…	#N/A				NO		#N/A	No hits					1	OG0009877										0.980429			Gene3D:G3DSA:2.10.270.10	342..388 | 841..864		13..30
Pirrh_P00308	1467	MEARIHQEEENLGYDWFDSLGRLGSLPNPLIKKSLHHPQLWIEQDSEVPKDKGFTFDTYWPKPLSKYQEIENGRPYLLVMQLFAVDFIDHRLMAPEMVLAKQIEILMKLFDERKKEGITDYLVRKVEMLRNTYELDKIKLYEKFEKIPDGLNDEGIKEAQRKKKEEDDGIYQAKVVPSVFQQRLKSQYIKDKNMLYKEAVEKLFNTLNELRQTKLLRDTESQMDQIIQFRILQMWDRIKNMRNSQGYICTNVHLQISTNESDYDEDVSQMKEEINKELAEEQEWFHFNKYMKNKNKTGNIENGEDNGEGEEENDKSIHERRSRRKGSRSRRRSASMRSRSLSVNYRGRSLSRQSSFSSSKRSSSIDVYSTKSLKHSKDIYSLANLTFDAKTSKKSHLSE…	#N/A				NO		PF15625 - PF15625 - PF00168	sp|Q8CFW7|C2D2A_MOUSE Coiled-coil and C2 domain-containing protein	1e-143	31	0.723926	0.614819	2	OG0002676	hypothetical protein BATDEDRAFT_89629 [Batrachochytrium dendrobatidis JAM81]			gi|575481816|ref|XP_006680202.1|	hypothetical protein BATDEDRAFT_89629 [Batrachochytrium dendrobatidis JAM81]		49.71	99.4	83.1	0.956229		IPR028928:CC2D2A, N-terminal, C2 domain | IPR000008:C2 domain | IPR035892:C2 domain superfamily	PANTHER:PTHR20837:SF0 | PANTHER:PTHR20837	295..357	193..213		Reactome: R-HSA-5620912
Pirrh_P00309	1462	AEKAEAKNEKKVVSDTQFNKKKEKVQPRITRSRTIKSNISSDNDTLVENKTTHNKTIKGVEAKKENIDTDIDDDEDNESLIKIKEKIQNSIKNNNESNTIGEKNGKKHEREISYSVKTNKHQKISDENKILKKVKNEKDIMEIESSNIVQTKKEEINPTVTQNFDNKPDELIRQLSSDINDLVSVSLISSKPNDLEMELLSDYSSDFSVSTSHALTTESDTNRINDIDNKTWNVPPELMSMNELDSLFSESDLDDINTPSEDSKSIDSLSTNNKRKFDSISSSDNDYSLTLESKKINNTPVNFLKKNHVKKASGLSHEITTNFNDNENLNKIKDKLISNNKDDNANQIQITEHINQEKNKTEEDLKLVKKEMDDNDKKNNENETTMEVTIKIENKTESH…	#N/A				NO		#N/A	No hits					4	OG0000616	hypothetical protein HMPREF1544_08279 [Mucor circinelloides f. circinelloides 1006PhL]			gi|511003520|gb|EPB84920.1|	hypothetical protein HMPREF1544_08279 [Mucor circinelloides f. circinelloides 1006PhL]	1e-24	61.33	10.3	10.7	0.942297		IPR036887:HTH APSES-type DNA-binding domain superfamily | IPR003163:Transcription regulator HTH, APSES-type DNA-binding domain		737..788 | 977..1011 | 1070..1116 | 251..283 | 1430..1462 | 1293..1384 | 1235..1262 | 1..30	57..77 | 351..378 | 124..144 | 1206..1226				GO:0003677:DNA binding
Pirrh_P00310	1461	ISHNTDKEIKQKTIENQRKDNYDSKDKNHINDNSIPKPEEKSYIKNDEEIKRFEDEELPKTKYYKSLINKIQSLLYSFDQNLRSVNDDYMNNNFDNSLNENIFNNNNNNNDNNNILSTNGNNDFNNEFINNNGNYYNNNDNNSDNNSSNNNISNNNNNFVLDVTNLDTTNSDSNSFVEKILNNENESIDDKYSTYKPVFEMIKQLINSLPEPQFNSLNVFDMEMLKHIHEGLINDIDFFNGELMKVLENIKNVNISERKLALESKDYSIYGSSNKILYGKNGLIESDLDQSFSSQDIHYPITNDSFNSSFLKNKKSLDEMQMPSMRVMTERRKDLIKKYSHRNLKLNAKNSYTNIGIENSQLIDNLNNISFLDQAEEEDSHFTSSSDDFDEDGYVFDER…	#N/A				NO		#N/A	No hits					3	OG0001932										0.799084				1205..1251 | 1061..1169 | 1440..1461 | 801..822 | 1..42 | 132..156 | 870..904	1021..1041
Pirrh_P00311	1461	FSNKMDIGYYSIDNTDSNCSIPTEDYPTSYNVIDRFKSVLDKPKNVEQNVNVNWENISNVVVDSSGNTYNLLKSDINNNTYLKIIVVGSDGKLLVQQDVDHIFKNIDSTQKNKLFLMGKTRDTIAVLVNDNGQLYRYYYIIKPTKNAVMLEMSGVDEKSITRDSQENYYSIDTNTIPFEPRSSIYGSSINALIKPLNDKSLSSNYPCLMTVEVDNGKINEVCNSIRNKEVYQYLPSLKTRNEDSKDDARFDFGTDYDVFSGYANKTLPNPPSMVYLGNNIKMQRFDWSSPNFYYANDDGIGYYRRSKDPMSSTVLWHIPSKELPKEYSSVNTDFVAYSDKDKHLFTCVKENDQGEDGYISIIDTDTKKVYEDNTVPCSKDSIVLLKDKGFVSSTKDGIN…	#N/A				NO		#N/A	No hits					4	OG0001125										0.977801				1226..1255 | 996..1025 | 552..617 | 788..809 | 894..924	1022..1049	483..502
Pirrh_P00312	1458	METETNNSIQKSNNDENYEQIIPSEKSAFSAYDEDSDDEVSIFKVKNQEILKKITQDLVKTFSECNPDFDYELNANPRRVLTKPSKPVHNDGYDNENWDYILYVNDILGGQEGQQYQILDILGKGTFGQVVKCQNVKTKEIVALKVIKNKPAYYNQSLVEVAILDILNNQYDKEDKHNIIRLKDTFIFHGHLCIIFEMLSVNLYELIKQNQFRGLSTNLVRVFVSQLLDALCVLNKSKIIHCDLKPENILLRNLESPALKVIDFGSACHENQTTYTYIQSRFYRSIEVLLGLPYTSSIDMWSLGCIAAELYLGLPLFPGSSEYNQVSRIVNMLGIPPLYTIEKGKNAHKFFKKVGVRPDGKAIYQLKSMEEYMEENNTTEQPSKRYFNGDTLDEIINLY…	#N/A				NO		PF00069	sp|Q9P6P3|PPK15_SCHPO Serine/threonine-protein kinase ppk15 OS=Schizosaccharomyces	1e-168	54	0.323731	0.822097	4	OG0002738	Yak1p [Rhizophagus irregularis DAOM 197198w]			gi|595446905|gb|EXX56778.1|	Yak1p [Rhizophagus irregularis DAOM 197198w]		85.3	28.5	32.9	0.958352		IPR017441:Protein kinase, ATP binding site | IPR008271:Serine/threonine-protein kinase, active site | IPR011009:Protein kinase-like domain superfamily | IPR000719:Protein kinase domain	PANTHER:PTHR24058 | CDD:cd14212:PKc_YAK1 | PANTHER:PTHR24058:SF17 | Gene3D:G3DSA:1.10.510.10 | Gene3D:G3DSA:3.30.200.20	477..509 | 1057..1081 | 1411..1433 | 1331..1379 | 701..731 | 858..954	1200..1220 | 1424..1444			GO:0006468:protein phosphorylation	GO:0004672:protein kinase activity | GO:0005524:ATP binding
Pirrh_P00314	1454	MKLKDIKGVFGSKKGDQLKIRSKKDKNLKRKLNSSLSKKLNRMNGIICDPSKSAGLETELTLSPAITVHYTSKIVDVAKVMSVKDNTTCVLVIDDRGQLCGILTDKDIVFRVLATGMDPKRTAVHTVMTANPVTATLETAKKVAMQAIYTGAFWHIPIINDSDSSSVVKTNIIGMINLNELFGRDIVEKLQQTPSFMEFSSVPSNSDISFANKSMYSDIDMISRYEEIRQQNLTVVLDQHDESPPEIDGKMNVSIASNIMKIYKKGAVIVCDTDTRSLLGILTTQDLILRVVAAGRYPASTSAKSVMTPNPPVVNPNKQVSKTLQYMLDNNYKYIVIGADLKITGIVDILEVTRAALQQLQDRDEIEEDARSRRSFSEDGSSYYESSSRLMHRSSRSTL…	#N/A				NO		PF00571	sp|O13965|MUG70_SCHPO Meiotically up-regulated gene 70 protein	6e-27	27	0.237276	0.494521	4	OG0001458	hypothetical protein BOTBODRAFT_112521 [Botryobasidium botryosum FD-172 SS1]			gi|646291621|gb|KDQ12806.1|	hypothetical protein BOTBODRAFT_112521 [Botryobasidium botryosum FD-172 SS1]	2e-40	52.62	23.7	53.2	0.909756		IPR000270:PB1 domain | IPR000644:CBS domain	Gene3D:G3DSA:3.10.580.10 | PANTHER:PTHR13780 | Gene3D:G3DSA:3.10.20.90 | SUPERFAMILY:SSF54277 | PANTHER:PTHR13780:SF48 | SUPERFAMILY:SSF54631	1149..1169 | 364..406					GO:0005515:protein binding
Pirrh_P00315	1452	EIIMDMKKPTNSNNTLKAESLQTNYLKIQIEKNFSTGNINRLEEINESSMDNDNDFSFNDDLNSLSSYEAEFVNTINSNINNEQSQLQDPPEIMFTLDDNSASYLDAPNDDIDKSLSSIDSEIKTSILNEENEAFKPNLQNETIHYNNIDINVNNSNNDINTINNNDDNSINIKDKYPSIIKKNHIIPKEMRGVTGSYSSLIYNELNKSINSQQQSADQTLGSTDNLDNMSSYDSSTYSPTSMSSLVNSPKSPNLSHNSSKISLGLTEKITSPSTNLTTSPLGMDEDTSISKLENQQESKDTSNQENDEKSTKKIDEKQKKLTIRKDILTDKELDGFHRWVLCFCIVNFDLEVGQALEYVYPPTNMTDEEKKNVSFSAFPDSNSSSHKGNSIFCFRMKS…	#N/A				NO		PF08616	sp|Q5F3L4|DEN6A_CHICK Protein DENND6A OS=Gallus gallus GN=DENND6A	1e-52	32	0.258264	0.541096	4	OG0000804	hypothetical protein BATDEDRAFT_91628 [Batrachochytrium dendrobatidis JAM81]			gi|575485540|ref|XP_006682064.1|	hypothetical protein BATDEDRAFT_91628 [Batrachochytrium dendrobatidis JAM81]	1e-76	49.66	26.5	37.3	0.944727		IPR024224:DENND6	PANTHER:PTHR13677:SF0	795..884 | 213..260 | 1124..1170 | 292..314 | 1240..1348	293..313		Reactome: R-HSA-8876198		GO:0017112:Rab guanyl-nucleotide exchange factor activity
Pirrh_P00316	1450	MYPETKFKPDRRTTTGYTSPNSIYNNLDQYLNNRTSGPSGYDLSHTSSSTPDYRNKSFEYHEKYGGNSTGESSNLLNKTTSYGIPPKKSYAPQRKSLYTTPVTKSYTSQITSPKSYGSGMVSPTESQKPKASLSAYNLIPKSLLNDDTKKPNQPAKENKTSAQNSTTNKRNSLGQYPVSKASHNKRSSVNYDNRRRSQSHPTKSKSDNILQKPKLGVIGVLSAKKSLNEFSKRSSRVLNQQTEEINNLKARIQELTSDQEILRKLNEVSAEDTLLEFNDKYLTPLLNKMSTYLMKFSSEYNEMIKSNSDFIDSQHDRTECLVELAANLNSQLHNFIEDFECDRFDERTYNEKRGQVDVIADTTSRLNSQLARVVLQLDDFRDSPDFQKENMTNSIQSLG…	#N/A				NO		#N/A	No hits					4	OG0000692										0.904998			Gene3D:G3DSA:3.10.20.90 | Gene3D:G3DSA:1.20.1170.10	1..211	981..1001 | 231..265 | 1017..1055 | 1176..1210 | 1313..1340 | 516..543 | 931..951 | 879..899 | 491..511 | 555..589 | 693..720 | 843..870 | 402..422
Pirrh_P00317	1449	TEYTDIKKIILMYQNPNNPLEIKAIDNEKYIMDIYTDIKNKIIVDIDEQYILDYIITNKFEIKYSLYQELMQQGCTIRSDYFNKSLIHLIYENENLIKYFVENGIPICVEKQKRKYTVKEPLIFAVKCNSLEFFKALLDHHISISEIDSNNQTAFDYAIDYHREDMIHLLMEHGYEIDQSYYEEKTPILHAIEKNNKEMFQYLMSTISGKEDKKNKILKDIVSYALNNKTFEILNFISEEGYSREIIAKTVYDLINENRIDLTSENKDGYTILHYACLYHDYWNIRNSLLRHFQSFNIPNSQGETPFLLAVKNKRYDCVKYLLRNDPTIDVNYKDSLGKLALEYLIENYCFDDDIYHLLYEKGAYFTESDFNNSSLLKNISQNESLLRLFITQGIPLAV…	#N/A				NO		PF12796 - PF12796 - PF12796 - PF12796 - PF12796 - PF12796	No hits					1	OG0004887	ankyrin repeat protein [Trichomonas vaginalis G3]			gi|123507472|ref|XP_001329422.1|	ankyrin repeat protein [Trichomonas vaginalis G3]	2e-55	42.79	96.5	91.8	0.860856		IPR036770:Ankyrin repeat-containing domain superfamily | IPR002110:Ankyrin repeat | IPR020683:Ankyrin repeat-containing domain	PANTHER:PTHR43928 | PANTHER:PTHR43928:SF1		546..566				GO:0005515:protein binding
Pirrh_P00318	1448	KYNIIKFIMERSRRTNVNKNASATREGINELKRLRNSKGKSRLEIFKEEHKDPEDIYDEVTEEEYNRIVQTRISDNFVVDDDGSGYVDHGLDEYDDDFYESSDEEKYRSNKKRRREEKVKSKSIKHMFAKQNNRPAKKLPTSNDNNKDDNEFLNSLLGDLDKVVSNSLPSNKTSKIISSKNGEPINSISEDQSDDYKFDLQDNLLSIESSNNNNDEIPKKLVKVKVEEDENIQRDPVKPPLSPIRSPISPTKSPIMSPYKIKKEIITLDESSIKNENKIDMDDLIKNNNQMDFSPTKIKKEIETSIMPEVKSQQQEWISIHQNISSNQFKSPSKYSNDQKIEFEENNGEYFLFYWFDAMENLGTVYLLGKVYDKKNKKFVSCCVTVNNIMRNLFVLPRS…	#N/A				NO		PF12254 - PF03104 - PF00136 - PF08996	sp|P09884|DPOLA_HUMAN DNA polymerase alpha catalytic subunit		38	0.992403	0.984952	4	OG0000924	hypothetical protein BATDEDRAFT_85131 [Batrachochytrium dendrobatidis JAM81]			gi|575474282|ref|XP_006676434.1|	hypothetical protein BATDEDRAFT_85131 [Batrachochytrium dendrobatidis JAM81]		66.81	77.4	45.7	0.943561	BUSCOfEOG7380D8	IPR015088:Zinc finger, DNA-directed DNA polymerase, family B, alpha | IPR006133:DNA-directed DNA polymerase, family B, exonuclease domain | IPR017964:DNA-directed DNA polymerase, family B, conserved site | IPR036397:Ribonuclease H superfamily | IPR024647:DNA polymerase alpha catalytic subunit, N-terminal domain | IPR023211:DNA polymerase, palm domain superfamily | IPR006134:DNA-directed DNA polym…	CDD:cd05532:POLBc_alpha | SUPERFAMILY:SSF56672 | PANTHER:PTHR10322:SF21 | PANTHER:PTHR10322 | CDD:cd05776:DNA_polB_alpha_exo | TIGRFAM:TIGR00592:pol2: DNA polymerase (pol2)	231..253 | 91..150			Reactome: R-HSA-68962 | KEGG: 00240+2.7.7.7 | Reactome: R-HSA-69166 | Reactome: R-HSA-69183 | Reactome: R-HSA-68952 | KEGG: 00230+2.7.7.7 | Reactome: R-HSA-174430 | Reactome: R-HSA-69091 | Reactome: R-HSA-113501 | Reactome: R-HSA-539107 | Reactome: R-HSA-174411	GO:0006260:DNA replication	GO:0003677:DNA binding | GO:0003887:DNA-directed DNA polymerase activity | GO:0001882:nucleoside binding | GO:0008408:3'-5' exonuclease activity | GO:0000166:nucleotide binding | GO:0003676:nucleic acid binding
Pirrh_P00319	1448	NNNNNNSNDNDSTSNNADANNNLDDSIAHNLRSSSSRSESQPTTYMNLRQVNRNTSYALVLPEIDDTPATVPARPTNQKTHPEVTTIIWSLDDTKLVVANKPGIISVWDTRTGKLDYKLRSHESSIFVLRNHPCDNQIILSAGYDGLIFLWNIITGEKIAEYSIPTGAAIADGAFSHDGTYFAILTTTGICSLYGVGKNKASYQKTPLEQFFKSEIRGELIFDANLFVIDAQTQRPPHLLRERVVSSGGLHTYPEYPDVNYGKNFPVQIPEQRKRRELYEKYELLRNEIPQLQLERTISKPKPIDKKNFYKRRTMGFFDDEHEDDAINDIPIVFQESSGEEYSAPSENESESEMEFWDDDDVEDEEEDEYMDGNNRTEDNNNNNDNNEAGTSTGRKKRG…	#N/A				NO		PF00439	sp|Q9NSI6|BRWD1_HUMAN Bromodomain and WD repeat-containing protein	3e-29	40	0.109807	0.0693966	2	OG0007108	Tup1p [Rhizophagus irregularis DAOM 197198w]			gi|595443486|gb|EXX55048.1|	Tup1p [Rhizophagus irregularis DAOM 197198w]	2e-40	42.33	58.4	64	0.969813		IPR001487:Bromodomain | IPR036322:WD40-repeat-containing domain superfamily | IPR019775:WD40 repeat, conserved site | IPR036427:Bromodomain-like superfamily | IPR015943:WD40/YVTN repeat-like-containing domain superfamily | IPR001680:WD40 repeat | IPR017986:WD40-repeat-containing domain	PANTHER:PTHR16266	338..582 | 1..44 | 1276..1448 | 944..1053	275..295 | 413..433 | 1284..1311				GO:0005515:protein binding
Pirrh_P00320	1447	MLFKKRNIPIPDEPSPSPLTHASFFSKITYSWENPIFFTGYNRPLEKNDLYLLDHSFTEEYNEERYYKCWEDIKINNNDQGSVLKTLIKVFGPKWIPAGFLKLIADLASLATPLFLEFIIDFLTHSSKSTNDENEITNPTNPTNPLYLPKMMNTTNPIDSPENKNYESYRGWLYVFIIFFLQMISTLCSNYYSKLVMEVGLSVRATLIGIIYRKTLKLSNKSRQSIGDGQIVNLISTDSSRIQHLLSNLHYLWSTPLQFIISIYLLMRSMGVYCLISLGIFIIVFPVQAFIIRLLAKMRKKTAIITDQRVKKTQEIIGNIRVIKFFGWEQSFLRILQFLRQKELKFTKKAIIIDSETNAILNILLFLASALTFIAYSAAGYPLTAAKVFSCHAIFNMIR…	#N/A				NO		PF00664 - PF00005 - PF00664 - PF00005	sp|Q9R1X5|MRP5_MOUSE Multidrug resistance-associated protein		33	0.964064	0.917827	4	OG0000258	hypothetical protein MVEG_06171 [Mortierella verticillata NRRL 6337]			gi|672822545|gb|KFH67439.1|	hypothetical protein MVEG_06171 [Mortierella verticillata NRRL 6337]		60.27	99.4	97.2	0.890724		IPR027417:P-loop containing nucleoside triphosphate hydrolase | IPR036640:ABC transporter type 1, transmembrane domain superfamily | IPR003593:AAA+ ATPase domain | IPR011527:ABC transporter type 1, transmembrane domain | IPR017871:ABC transporter, conserved site | IPR003439:ABC transporter-like	PANTHER:PTHR24223 | CDD:cd03244:ABCC_MRP_domain2 | Gene3D:G3DSA:3.40.50.300 | CDD:cd03250:ABCC_MRP_domain1	471..498 | 809..842	463..483	171..193 | 358..380 | 1090..1112 | 269..291 | 864..886 | 906..928 | 997..1019		GO:0006810:transport | GO:0055085:transmembrane transport	GO:0005524:ATP binding | GO:0016887:ATPase activity | GO:0042626:ATPase activity, coupled to transmembrane movement of substances	GO:0016021:integral component of membrane
Pirrh_P00321	1446	SMTILENTLKTLVVLFTKNQKIIKKEADAILCNIPYTAEISVIDKETYHQLLKYMIMAAYSKISVNNCKYLSTMCSIILLDYINDSKYSSYYILKLLYPKLMLENNEHILESMEEIYNEINSNAIKYVEANELDSNNLNFTNISMIRALISNARIETLLTPIKHNDKNNDYTLFSYCLDETNYYCEKSVEASMKIVAFESMKKWIEKTMECYKMKQTTDDSQEREKYDIICTNIDQYTSKEMCNKFMQFILNNWSDPVDTIQQKVENILEVLLNLIQLKSEYNGNPEFYNEMIYDIYDKLFKLDYYNKTRYGLLSIVVPFTGVDQCLSIQPDVIALSIHVLRMDTMARVVTNFIGIFYSLQIKDKTEDEKKKIFDTYYAKPLCDALTSSDGILRKNANI…	#N/A				NO		PF10350	sp|A8C750|THADA_CANLF Thyroid adenoma-associated protein homolog	5e-74	25	0.718534	0.549795	2	OG0002739	Trm732p [Rhizophagus irregularis DAOM 197198w]			gi|595500922|gb|EXX78916.1|	Trm732p [Rhizophagus irregularis DAOM 197198w]		53.81	96.5	68.7	0.97317		IPR011989:Armadillo-like helical | IPR016024:Armadillo-type fold | IPR019442:Domain of unknown function DUF2428, death-receptor-like	PANTHER:PTHR14387		103..123 | 1361..1381		Reactome: R-HSA-6782315		GO:0005488:binding
Pirrh_P00322	1445	IIMTSKGEVHVHTGNNTNTNAGKSINNKSLQKRNSNSKIKKSRLPPPPRRHRLIQSSYRSYNSPTTNVSTSTTAVATAAAYAAYNRHNTNNTKSLLDKNNAVNIVAAAATGYGNNISSALKNNNPALKSLSLSNTTSLQIQNSSQSPKVKNSPKFNYTLKEVDSHDSNDYTQSKSDKNSNNPSPTQNKETANKNKKSNSGLITKHKNNSSSSVNSNSSRGSNSHSTNSKINQALRLLSDADHYKEDDLECISLRKEAVEMLKDYQFDKNHVSQLYQVGLHYVYEKDYQKAFDIFKQAHDFHYPAATFQLARYYESGILPTVPKDNKMAQKYYRQAALNSYCKAMYRLSMAYLHGEIDCKKSKKESVRWLHRCTWSIDAKEQMVVGEAMYQLSKFYEKGM…	#N/A				NO		PF08238	sp|Q09897|CHR3_SCHPO Chitin synthase regulatory factor 3 OS=Schizosaccharomyces	4e-31	29	0.225606	0.33691	2	OG0005717	hypothetical protein E5Q_05244 [Mixia osmundae IAM 14324]			gi|358055437|dbj|GAA98557.1|	hypothetical protein E5Q_05244 [Mixia osmundae IAM 14324]	7e-32	51.01	20.2	31.5	0.981605		IPR006597:Sel1-like repeat	PANTHER:PTHR11102 | SUPERFAMILY:SSF81901 | Gene3D:G3DSA:2.60.40.1180	160..227 | 746..766 | 1..51 | 1125..1163 | 1326..1348 | 1183..1215 | 1363..1419	1444..1445
Pirrh_P00323	1571	MVNVNAFVTLLTSESYIQGVVALAHSLHLTNTQNEIVCMVTKDISSDIVEKLEKPGELFNKIIYVDEYDSKDQKNLELLGRPELGITYTKLNIWKLVQYDYVAFLDADTIVLKNIDSLFEQIKQVHNQGDIPFIAAPDVGWPDHFNSGVFVCKPDLQTYSDLINCSKSMGSFDGGDQGLLNRFFNQWNNIPNARLSFKYNVTPSTFYTYAPAYQEHQSEIKVVHFIGNDKPWFNSTNSQGIIKKKSSTNSTPFDAFISAWWNIYDNFIVNNGQIFESIESKTLKYSDISTNHPYDNAWLTNVIQKPSLIVNKELNDNQTNDIEVNDNDETIQSNNREDNIDESVAENNKEKEGDNPKTSEEPIRYKWQIHAKVNNEVLPFNSSSKHPTDHSFITKSIEV…	GT8	GT8			NO		PF01501	sp|P13280|GLYG_RABIT Glycogenin-1 OS=Oryctolagus cuniculus GN=GYG1	6e-57	41	0.168046	0.762763	4	OG0000295	hypothetical protein MVEG_09859 [Mortierella verticillata NRRL 6337]			gi|672819135|gb|KFH64034.1|	hypothetical protein MVEG_09859 [Mortierella verticillata NRRL 6337]	2e-63	62.27	18.4	17.9	0.968784		IPR002495:Glycosyl transferase, family 8 | IPR029044:Nucleotide-diphospho-sugar transferases	PANTHER:PTHR11183:SF39 | CDD:cd02537:GT8_Glycogenin | PANTHER:PTHR11183	319..361 | 1476..1571	1452..1472 | 1416..1443				GO:0016757:transferase activity, transferring glycosyl groups
Pirrh_P00324	1445	MDRRDTSKFVFKNVQVIGEEKKPEETTRELTDKETFDNILKKAEDLLLKPVITDYVIYLESVIQIVCLLSAIFCSWLITKMGLSVAFVLLNICFFSLIYAFVGRILTKKYETKTRAEAQKQALDTNQESIEWLNFLLQKIWGTIEPVAAEMVPEIVDSILKENCPSFLHSIKLTKFNLGSEAPRLESVECFDNLEPEEMQMIWHASFVPVTREEDLHDDNKRRTEIQATAFVGNDKFQIPLNVNVSNLLFEGKILLRVRFTHSYPYVKTASVCFMESPKLSCALKPLVGIDLMSVPGVQQITDIAVKTVLSEIALDPTTFDLDLENMLKSKSHDDPIGLLKINIIEGRGLKNIEKLGTSDPYLKVNLGGNEITRTKVMDNDLNPFWNETKNLIIPLNAI…	#N/A				NO		PF00168 - PF00168 - PF00168 - PF00168 - PF00168	sp|Q9UT00|YKH3_SCHPO Uncharacterized protein PYUK71.03c OS=Schizosaccharomyces	4e-75	23	0.824913	0.880816	4	OG0003842	hypothetical protein PLEOSDRAFT_1111325 [Pleurotus ostreatus PC15]			gi|646309322|gb|KDQ30465.1|	hypothetical protein PLEOSDRAFT_1111325 [Pleurotus ostreatus PC15]	1e-115	42.69	94.5	85.3	0.820112		IPR000008:C2 domain | IPR035892:C2 domain superfamily	PANTHER:PTHR10774:SF149 | CDD:cd00030:C2 | PANTHER:PTHR10774	516..556 | 853..892 | 1238..1266 | 451..487	432..460	56..78 | 85..107
Pirrh_P00325	1440	MEEHHSNISRKEETIEIILKKIETILDKPPNVIKNFFRKRKIDVATIDINRNPLIKAVEEDLPLPKIHALIKNCSSIPTKKHITKTDAELIKMEVRLNKQFINIINNNDYKGVKHFLEYECIDFNFFKSKDNPIMFAISNCKSIEIINYLLKTGVFVNFHDFCGSSPLAEAVIANNKQAFDLLLKYGADINHLNYEHETPLVYLVKNNLLNKYYLSKFIENNANLDLKDKENNTALLYLAKNSQEILLDFLLDKVIFSNNLIVNLITLGKNGVSMSEEEFTRIINEGYTKITIDAQDSQLNTPLMYACIEGSHHIASTLITYHADINKDNFKKNRPLFFSCFFEDLDITKLILETGKVDIHHKNENGDTALSIACFKDNPKLIDLLIDYHFDVNTMNNK…	#N/A				NO		PF12796 - PF12796 - PF12796 - PF12796 - PF13857 - PF12796 - PF12796 - PF12796	sp|G5E8K5|ANK3_MOUSE Ankyrin-3 OS=Mus musculus GN=Ank3 PE=1 SV=1	3e-36	25	0.446528	0.310046	4	OG0000343	ankyrin repeat protein [Trichomonas vaginalis G3]			gi|123507472|ref|XP_001329422.1|	ankyrin repeat protein [Trichomonas vaginalis G3]	3e-86	46.51	89.5	83.9	0.944958	BUSCOfEOG72890R	IPR036770:Ankyrin repeat-containing domain superfamily | IPR002110:Ankyrin repeat | IPR020683:Ankyrin repeat-containing domain	PANTHER:PTHR45139						GO:0005515:protein binding
Pirrh_P00326	1438	MTEQKVKKSGIAKKLRKGILSPCYKSTKVKENVSDKHDLDNIDNGTLSFDSKKYLKKKNSDVNSINTNVSRPSNVKTESPLTSEITETESYLKRKPQNKGKEKVEVTEIVDVNSSDSEDDVPLSQITKVKQNIANTTTTSLQVPPKANRQESVESKDSFYTANNVSTIQDEKIKMPVPTGSKYNDVTGSISIPSKMEPTKSGMASRVDAKIANQSIPMPVPTDSTYIDESESSIAGNETTYIIEEIVTEEIVNGKKRITTQTITRRANPQNSIKSPKSPVKNTKVGITQQPSYKMPVAVGSKMEKVNIPAKMTPTKTETTSSAEGIIEMPMALPKPSVSTIDTGVPNLVDAELNSTPLSEIVDEDRPNAIPMPSVPIVVPMTAEPSKAELTGQVVSSPK…	#N/A				NO		#N/A	No hits					4	OG0001128										0.851521			Gene3D:G3DSA:1.20.120.20	1117..1179 | 1193..1217 | 936..1032 | 63..87	832..863 | 660..694
Pirrh_P00327	1437	SSTESNNDNNTELNTNKYYDNNEDINKIENISYENDLNQITSNPETLVENNSNENLEELNKKKGKKVIIKEDISEDDLSSEDEESLNDRDNEPKKVSFFGLFRYATNWEKIMIIIGLIGAMCQGATLPLMIQVMGDIIELFMSLVVLVNLRKMTGLDDIALKQAIKTGAIPGLDRSVASLFMTKDEFWHEFHKYMLYFALIGIMSFIASFFMDAFLTITSTRQTTRIRGLTFKSIIKQEIAWHEKTSPGELASRIISDTMLIEDGMGYKLGSVVQSVVTFVGCFILAYISGWKLSLYMSVIIPIIFIIVMVMSIILKIYTKKSQDGYAELGGIAQEAFSQIRTIVSFGTEQKEIDRYIEKLKPTKRYGIIKGHTLGICLGLVFCVVYSSFAIAFIKGTR…	#N/A				NO		PF00664 - PF00005 - PF00664 - PF00664 - PF00005	sp|P21447|MDR1A_MOUSE Multidrug resistance protein 1A OS=Mus		40	0.926235	0.967868	4	OG0000068	hypothetical protein MVEG_01346 [Mortierella verticillata NRRL 6337]			gi|672829244|gb|KFH74133.1|	hypothetical protein MVEG_01346 [Mortierella verticillata NRRL 6337]		59.06	92.6	93.9	0.954919	BUSCOfEOG7WDNCD	IPR027417:P-loop containing nucleoside triphosphate hydrolase | IPR036640:ABC transporter type 1, transmembrane domain superfamily | IPR003593:AAA+ ATPase domain | IPR011527:ABC transporter type 1, transmembrane domain | IPR017871:ABC transporter, conserved site | IPR003439:ABC transporter-like	PANTHER:PTHR24221:SF400 | Gene3D:G3DSA:3.40.50.300 | CDD:cd03249:ABC_MTABC3_MDL1_MDL2 | PANTHER:PTHR24221	1..21 | 712..778	1433..1437 | 705..725	1009..1026 | 1089..1111 | 983..1005 | 372..394 | 196..218 | 414..436 | 270..292 | 111..133 | 296..318 | 846..868 | 888..907		GO:0006810:transport | GO:0055085:transmembrane transport	GO:0005524:ATP binding | GO:0016887:ATPase activity | GO:0042626:ATPase activity, coupled to transmembrane movement of substances	GO:0016021:integral component of membrane
Pirrh_P00328	1436	AVIVKLMKNELYCSNIIKAINEYLAIIQDKPINEIDGSCGEDIESVYDKYRKKLNEDVFNMWKEYINEGALSKIESGTKNLIKFSELRRITTVFVKINNIRFESSNDLSLAQESLDAVQRALVLQEGILRQFLVDDKGAIILIYFGLPPLSHENDAQVGVEAALEICKNMKRVNDNFTIGVGTGITWVGGIGNEDRADYSVVGDSVNMAARLMMKADRNSILCDEETYKLTKEIISYKSKGTLLVKGKSKSIAAYQPVNSSVMPIHLPKITTEIELIGREKEIEKIENLLVNYSTKCEGRTLLVQGVEGLGLMPLAELLIKEARKNNINVCTSVARKLEKTTIFSAYKSVILEIINICQLLQQKKPLDSLQMNAIERTQNELVKFHSTESFKSSNNDIQ…	#N/A				NO		PF00211 - PF13191	No hits					1	OG0005874	Adenylyl cyclase class-3/4/guanylyl cyclase domain-containing protein [Rozella allomycis CSF55]			gi|528897458|gb|EPZ37081.1|	Adenylyl cyclase class-3/4/guanylyl cyclase domain-containing protein [Rozella allomycis CSF55]	4e-78	45.81	86.2	73.5	0.953749		IPR027417:P-loop containing nucleoside triphosphate hydrolase | IPR029787:Nucleotide cyclase | IPR011990:Tetratricopeptide-like helical domain superfamily | IPR001054:Adenylyl cyclase class-3/4/guanylyl cyclase	CDD:cd07302:CHD | PANTHER:PTHR16305 | Gene3D:G3DSA:3.40.50.300					GO:0009190:cyclic nucleotide biosynthetic process | GO:0035556:intracellular signal transduction	GO:0016849:phosphorus-oxygen lyase activity | GO:0005515:protein binding
Pirrh_P00329	1433	TNLLDIFLYIMLGNNEKYSFRENPEYYQQQLNNKTSVNSIRSKFSNEDDNLSSRSMDYQTQSPKFHYGQFSQGSTTTAIDYNHSIKSFYKSESDTNLYGISVNQSSAKGHKPGIRNSYHFNANPPPLPITSSQTSENSNRSSYLFGNVTTIPISQNSENSNTYNMMTKHTLLHKTSSNNGNTNYYSTPESQQSQLTYFSSSQGSVISSPHQNPIMPSYARYSKFTYDEKPVFKEPGFVESKGIKIERKIPYGGKPSSFTSENNNIHRGIQGSYHEHRDRGYSGSSTGSVIEKSRERGFSNSSHKSAKEFLPVPGSYRSENSNIHHLMSPNRTATFFMQSQGSEDSVGAYSVSSAYTAPATSFPSTEKYFEKKRINSINLEKINTNFDNFKANNSEDEGT…	#N/A				NO		#N/A	sp|Q54BK0|NFX1_DICDI Transcriptional repressor NF-X1 homolog	4e-43	33	0.237962	0.22178	4	OG0001585	hypothetical protein GLOINDRAFT_24303 [Rhizophagus irregularis DAOM 181602]			gi|552931431|gb|ESA15047.1|	hypothetical protein GLOINDRAFT_24303 [Rhizophagus irregularis DAOM 181602]	5e-48	47.31	24.6	28.5	0.938896	BUSCOfEOG7T4MTT	IPR034078:Transcription factor NFX1 family | IPR011011:Zinc finger, FYVE/PHD-type | IPR000967:Zinc finger, NF-X1-type | IPR019786:Zinc finger, PHD-type, conserved site	CDD:cd06008:NF-X1-zinc-finger	405..466 | 272..313 | 627..727 | 776..826 | 838..867 | 1410..1433	758..778 | 611..631			GO:0006355:regulation of transcription, DNA-templated	GO:0003700:DNA binding transcription factor activity | GO:0008270:zinc ion binding	GO:0005634:nucleus
Pirrh_P00330	1432	DNKSINTNSTTKSVDYQKIFKNWKIEQNNYKLLLKNYIIKCEGETQSTSKDLIPVKVCIRNIIKAYMNDFITANEVSVFFHTLYIELVQALNIELFNIKTSGYAFMNPTNSKDPLFLPLLIVDWIWLIDQEIEGVYSNLNDQVENVKFKTEQKSKIVVLAKELLSKNFIPSGLMKERFEVEMLEAIGLISSSKLFTKKSARINTSLLYKQTKFNLLREESEGYAKLITEITTNMYTYHPYGLSKEEHEKHETILKERVYLVLTNIKSLIGYFALDPNRVLDIIFDIFIANVVHYYKFFIYLLKISPWKSVDCSNDDNNRDKMEIDDDDKATTSEELKGRTSNGQILGKKFTHYQDPESPDNAPFSLYLVAALLIKNNLVDLKDLYPHLTPENDLMDEEY…	#N/A				NO		PF16134 - PF11732 - PF11262	sp|B1AZI6|THOC2_MOUSE THO complex subunit 2 OS=Mus musculus GN=Thoc2		35	0.857542	0.688833	4	OG0001025	hypothetical protein MVEG_10198 [Mortierella verticillata NRRL 6337]			gi|672819474|gb|KFH64373.1|	hypothetical protein MVEG_10198 [Mortierella verticillata NRRL 6337]		56.39	87.2	59.9	0.880098	BUSCOfEOG7RJQ0M	IPR032302:THO complex subunit 2, N-terminal domain | IPR021418:THO complex, subunitTHOC2, C-terminal | IPR021726:THO complex, subunitTHOC2, N-terminal	PANTHER:PTHR21597	978..1018 | 408..457 | 318..338 | 1366..1432	434..464 | 1069..1089 | 1108..1132		Reactome: R-HSA-109688 | Reactome: R-HSA-159236 | Reactome: R-HSA-72187
Pirrh_P00331	1430	MKNYNTNNRNEIENSFAANFWGKADKGLEVLLNHMRKTKSACDNLSKVLKGRAEIEENYGKQLVELSKNLIDQDEILSMRDSMETLRLEIEATGQSRIDLALDVKEQISELLDIFSSNQEKIINNYKSVMERHLYLKNSQTQEVLKVNEKYQKKCEAAIAISNKLNGCTNEEEVQYYKSLLRQVLVEAKEIDKEYIMVINRLHQIYRKWQQEWTRKCEVFQQFEMERISFFFDQMWNYANMFSTVCVADDEGCEKLRVQLEKCDAKRDIIEYIKEHKTGSIISEAPKYINYYSNIQFLEDIVDMNTESGKPQITIPHNARGDSRNHVHPQMSQPVRQSSFQYGNMPNNSHPINANSANINGPLYPNQGPNQIQNHIQNQVQSQVYNQNLNLNQNQNQVK…	#N/A				NO		PF00611	sp|O43586|PPIP1_HUMAN Proline-serine-threonine phosphatase-interacting	2e-33	31	0.193706	0.677885	4	OG0000612	putative cell division control protein [Aspergillus ruber CBS 135680]			gi|599159232|gb|EYE98276.1|	putative cell division control protein [Aspergillus ruber CBS 135680]	2e-48	53.67	20.6	31.3	0.956664	BUSCOfEOG7F7WKS	IPR001060:FCH domain | IPR027267:AH/BAR domain superfamily | IPR036028:SH3-like domain superfamily | IPR031160:F-BAR domain | IPR001452:SH3 domain	PANTHER:PTHR23065:SF7 | PANTHER:PTHR23065 | Gene3D:G3DSA:1.10.110.10 | Gene3D:G3DSA:2.30.30.40	564..594 | 1092..1116 | 1204..1312 | 994..1013 | 617..654 | 501..532 | 424..472 | 316..371	507..527 | 915..935 | 708..748 | 1029..1093 | 441..461				GO:0005515:protein binding
Pirrh_P00332	1429	IHEILKKKKRIEKMSKYENNQYLNTFNYSQTNNYEEDNTSSVYPESTISVKPLIENQNYNPSNNYDYIELNEIHSNKNMSNNMGTIDEYSSTPYTTENSQIPTNNNRFSLTMDYPAPKSKRPMSIASRTSRLSRVSTLSRIYQNEQVGRAIYVNSQNGKTSTNFDNKKKSKKRKGEFISNKVRTARYTLANFLPKQLVAQFSKLANVYFLFVSALQLYDHISPTGKTTTVIPLFLFVSLAMLREAYDDYYRHKQDRIENNCDAKKFVRKPNGNFEWQTIPWKDISVGDIICISNNEQIPADVIVLASSNDKGICFIETASLDGETNLKQRQALKETTEEISDEDTLNKFSCMIQSESPHEDLYNFDGYMEIYSNDNPGERIPLTISQLLLRGAILRNTD…	#N/A				NO		PF16209 - PF00122 - PF13246 - PF16212	sp|Q9Y2Q0|AT8A1_HUMAN Phospholipid-transporting ATPase IA OS=Homo		36	0.816655	0.840206	4	OG0001928	hypothetical protein GLOINDRAFT_336904 [Rhizophagus irregularis DAOM 181602]			gi|552918207|gb|ESA03155.1|	hypothetical protein GLOINDRAFT_336904 [Rhizophagus irregularis DAOM 181602]		56.83	84.6	87.3	0.933177		IPR023214:HAD superfamily | IPR008250:P-type ATPase, A domain superfamily | IPR032630:P-type ATPase, C-terminal | IPR006539:P-type ATPase, subfamily IV | IPR001757:P-type ATPase | IPR023299:P-type ATPase, cytoplasmic domain N | IPR018303:P-type ATPase, phosphorylation site | IPR036412:HAD-like superfamily | IPR032631:P-type ATPase, N-terminal | IPR023298:P-type ATPase, transmembrane domain superf…	Gene3D:G3DSA:2.70.150.10 | SFLD:SFLDF00027:p-type atpase | SFLD:SFLDG00002:C1.7: P-type atpase like | CDD:cd02073:P-type_ATPase_APLT_Dnf-like | PRINTS:PR00119:P-type cation-transporting ATPase superfamily signature	585..615 | 992..1013		1320..1342 | 494..516 | 1224..1246 | 436..458 | 1291..1310 | 1373..1395	Reactome: R-HSA-936837	GO:0015914:phospholipid transport	GO:0000287:magnesium ion binding | GO:0005524:ATP binding | GO:0000166:nucleotide binding | GO:0004012:phospholipid-translocating ATPase activity	GO:0016021:integral component of membrane
Pirrh_P00333	1428	YILKYLIKMKTKTKVLNLISLLCYSLLFMSNVNADTLQDCKLNEDKTISDDSKYPCFNSNENLLYISSLNVATEGGNYFFKKNSNDFELASVDGDFDNIYSGYSCVESSSSSDKKIKCTYINTENIYTTEDNNIYINVYLDNKGALKYQTIKYDGSNVIAIKNIGADSSSLTKSLILCGGNNSDSDKKCNYHTPTEGDVYMTINEKSNNVDNIIKCNSKTCSVGQSDSAIFLNAGDSGKPLIRCTKDKDNSTSSKTKREDSATCETDSTGSGYYLNGVTDKSIIYCSSGTDCKIYKDVENSYYINANKSNDEKQLISCHSGTCSLQDKEDNGHYLTLPLSDDLKVYNVIECPKDSDCSVLSLKETQGYYRNSDDNTNTTSPLIQCSSSSCSSLKLGQDI…	#N/A				NO		#N/A	No hits					3	OG0003678										0.817503		#N/A	#N/A	#N/A	#N/A	#N/A	#N/A	#N/A	#N/A	#N/A
Pirrh_P00334	1428	NLDKNNNVINCLLDENANLVENANLTQSQESLKASNSNLNNSYDSSQNKSYVISEIDKDLLDSSAMELSALRHDLAVVNLELREKNLEIEQANVLKQQIYDLKKQLETEIDRNQKIEDNYSNNLYQFQEKSNAKVVQLVEEIETYQNQLKNIKLKLQQKKEIESLKKEIKNDIDSDNEEPSNLDHINTINELTKKCKEYEENEKKLLKKCQEYEHEAKELKDKINNISENNELNDQNNDEYEKLLEKCKQYEQKVDELQEKCKKYEELNDNTTEEREIKNDTTEEKNLNEKLIQFEENEKKLLNTLNEYEQDKKELLEKISLYEQKEKELTNNTKYLEEKLNELNKTIEQCEQINKELSDKCKQLESNEKELINKHKEYLENSNLNENELNEKCKQYEI…	#N/A				NO		#N/A	No hits					4	OG0001489										0.8799			Gene3D:G3DSA:1.20.5.340 | Gene3D:G3DSA:1.10.287.620 | PANTHER:PTHR31791 | Gene3D:G3DSA:1.20.5.730 | PANTHER:PTHR31791:SF16 | Gene3D:G3DSA:1.20.5.170 | SUPERFAMILY:SSF57997 | Gene3D:G3DSA:1.20.1170.10	1169..1189 | 1266..1342	981..1092 | 89..123 | 761..781 | 1336..1392 | 576..753 | 128..179 | 278..568 | 789..844 | 182..275 | 1110..1155 | 848..973
Pirrh_P00335	1425	MLFGKKKTIPVPDQPPENPYATASFFSKITYSWENPIFKVGFNRPLQNNDLYLLTPKFKEENNEKKFYHYWDDEKITQDDTGNLIRCLWKVFGKDYMFAGFLKLISDISNLFTPVILELLLDFLENSGVPTGSVYTLPQQPLPQNEESLMEKLKPYMGWFYIAGIFICQLIYTLCNNYYSKIVLEVGLSVRATLIGIIYNKTLKLSNKELQTIGQGKIVNIFSSDSYRIQHLLSYGHYVWSSPLQLIIILVLLVRSLGIWSFIGFSIFFFIVPFQIVIMKLLVNLRKKTAILTDERVKKTQEIIGNIRIIKFFGWEKSFQKIIDELRVKELKNTKKGIIINAETTAVFNVIPFFASAITFIAYCAAGNVLTAAKVFSCHALFNKLCAPLSSLSTTFNQL…	#N/A				NO		PF00664 - PF00005 - PF00664 - PF00005	sp|Q9R1X5|MRP5_MOUSE Multidrug resistance-associated protein		32	0.952982	0.917131	4	OG0000258	hypothetical protein BATDEDRAFT_9753 [Batrachochytrium dendrobatidis JAM81]			gi|575474502|ref|XP_006676545.1|	hypothetical protein BATDEDRAFT_9753 [Batrachochytrium dendrobatidis JAM81]		60.53	95.2	93.8	0.978312	BUSCOfEOG7WDNCD	IPR027417:P-loop containing nucleoside triphosphate hydrolase | IPR036640:ABC transporter type 1, transmembrane domain superfamily | IPR003593:AAA+ ATPase domain | IPR011527:ABC transporter type 1, transmembrane domain | IPR017871:ABC transporter, conserved site | IPR003439:ABC transporter-like	PANTHER:PTHR24223 | CDD:cd03244:ABCC_MRP_domain2 | Gene3D:G3DSA:3.40.50.300 | CDD:cd03250:ABCC_MRP_domain1	743..808		832..854 | 875..897 | 259..278 | 157..179 | 1059..1081 | 967..989 | 232..254 | 345..367		GO:0006810:transport | GO:0055085:transmembrane transport	GO:0005524:ATP binding | GO:0016887:ATPase activity | GO:0042626:ATPase activity, coupled to transmembrane movement of substances	GO:0016021:integral component of membrane
Pirrh_P00336	1425	NRMAMVKQVLNQSHFILYFIFQLYLMSTQLLVQSQQVKFSPSSQNHIKKSTSPNTEKILNKRRVPTRNVTLDKNSYLALLYVGGVSFCIICLVLFPNIYRKPYHLLKNLMKNSKIQAFTNGFKTILEKVFEFVKYYVEIILNEINFKFIYKMILRLFQYSKSLVLFYSDKNVIYKWIMKKDSLSSDNDWDLESGNRTTSPLMNHSKNSIVKNKKVNNHKKGSNKSSNGIRNKPEALLPVTNDHPYRLITDPMKSPSSPISPNVTNDPRNIFVNTLTITNNTPSSPDSVTMEIDNDIDSDSTISTTEIKTRSIPEIISTDMKSKEAVVEIMEKSIPNYRKNSISSGGQSTIDITQGLPPAIPKEQPIDYCSAQNYNPYSLISPFSYSLPLHKEDSLPTPV…	#N/A				NO		#N/A	No hits					4	OG0000701										0.967113				616..788 | 1046..1071 | 1402..1425 | 869..1023 | 211..236		77..99
Pirrh_P00337	1425	KYLNILKKIYESNTLLPVHKDKLYQVLKQLEGINNINDSNKNVAYGVSYPMMNSTQLSQPAFNVGVPCQQQYLNQTPINFVNNSTLVGVNQPNYNVVQKVNSGAMPSVISMNNLSNAQNNLFQQSSLQRNTEVISVTSDSKSTEITSNTNNTEEVIILDDVSEPKSLPNSDVTSSPISLDDLMRSKEEKEKQLKKVQEEMKKNILSSYKHQSKITDMKPLSPNQETKYPIKTPFNMEPKKVSVQKSIKIFSTTQSTDALLNSKPVSSNPVHRMSSNVFNPPSPPPFPNKIQPIGLKQPKSLVRIKSPKHSSSGGKLSKLQSLRKDFNIQRDHIQTRRVPIGQLSKQTHSNPNFDNNSNLKEESEDSSSSEEEGEGILDLLKDYSQDDGEPVVKEKRTIK…	#N/A				NO		PF13086 - PF13087	sp|Q92355|SEN1_SCHPO Helicase sen1 OS=Schizosaccharomyces pombe	1e-130	34	0.585263	0.498518	3	OG0000627	trna-splicing endonuclease [Lichtheimia corymbifera JMRC:FSU:9682]			gi|661187434|emb|CDH50232.1|	trna-splicing endonuclease [Lichtheimia corymbifera JMRC:FSU:9682]	9e-157	57.13	57.5	37.4	0.924176		IPR027417:P-loop containing nucleoside triphosphate hydrolase | IPR003593:AAA+ ATPase domain	Gene3D:G3DSA:3.40.50.300 | PANTHER:PTHR10887:SF382 | PANTHER:PTHR10887 | CDD:cd00046:DEXDc	328..373 | 208..232 | 1171..1380	1280..1300 | 179..206 | 828..848 | 1197..1221 | 773..797
Pirrh_P00338	1424	DTSLFLSNLAMIEKKLRYKSSVKSDFGILKSSECCDEVIDKENDGEKDMKEKLDIEKEINNVSNFTLQNNLQRYSKSEDEDKENFEIEKEKELKEEEQRKKKMEEENLKKMKQCYNNTPYPTILNDNDENNFYNNVYMSNSNTNTDNEVNDNKCIENEENYNSLLQNMRLNSNSDISCNSYVNQIPNEVLIKIFSNPMFNQNDYYKFCLVCKSWNQAATIVLWNKPYIYSFNQLVKFYQSILYNNSILKINNEIAEMKIKPTKYINHNLSKLVNKLDLTRVRLERPISTHQRTELYKALNILSDKLMPYLSSLSICREQCNSYLFLGTSIVDTNVDYSNQALVPNSNMIYNDNNNETDFYFKEISFPSIHNLRFIDLNYKSITSLFKNLKKFNNIETLY…	#N/A				NO		PF12937 - PF07529	sp|Q4P209|EAF11_USTMA Chromatin modification-related protein	6e-26	39	0.0941011	0.0846433	4	OG0002777	hypothetical protein RO3G_08704 [Lichtheimia corymbifera JMRC:FSU:9682]			gi|661178944|emb|CDH58336.1|	hypothetical protein RO3G_08704 [Lichtheimia corymbifera JMRC:FSU:9682]	7e-48	46.86	41.4	44.8	0.602771		IPR009057:Homeobox-like domain superfamily | IPR032675:Leucine-rich repeat domain superfamily | IPR001810:F-box domain | IPR036047:F-box-like domain superfamily | IPR014012:Helicase/SANT-associated domain	Gene3D:G3DSA:1.10.10.60 | Gene3D:G3DSA:1.20.1280.50	753..792 | 704..734 | 74..98	86..114 | 988..1008				GO:0003677:DNA binding | GO:0005515:protein binding
Pirrh_P00339	1424	NKKMEHKLQRSMRLDGKAERRLSPLNPLASQNNNSSSAAFSSQKNDDTTPYVQSQLRKSTVTDSEEFISIIGSSPTTQDSSSCSNENNNNSNNNINNSNNINNTNINNNSNTTSSSNNTTTTTTTNNNNYNNNLGNSNINNKNNNNDNNIINYNGNVGNTSSNTTPTTPTTPTRSSSINNNTRNHADESIVKRKSVSGIPPSLRRLSRCLSDASELTMSNSDDANFSISSAALAQTPTSVRPIPIPNPLPLRRISRCSISLEAEENAINSSPSVKSSNGVSTSSNIPSSNYNHPSSYYSINSANYNNTSSNEVNSNSYTNSNFNINNNTNVSNSIPISGKNISNQFPSNSISSSITSNNSFISNNSVVSSSTTTGGYNRKFSNFIPNNPMRRRSRGLSF…	#N/A				NO		#N/A	No hits					4	OG0000370										0.939114		IPR000014:PAS domain | IPR035965:PAS domain superfamily	Gene3D:G3DSA:3.30.450.20	474..526 | 890..947 | 969..996 | 1..196 | 1326..1424 | 267..288 | 1170..1190
Pirrh_P00340	1422	MSEEENSDFDYSDNEVIRPRKSRKIHEEDDEEDEEDDYSRRNYNSDEAEEEDDNIDDEDDEGDDIEETEEDKKFIVDDEGVEEEEEAEEEAEVSSHKKKKRRKHHSFKDSDSESDLDEDRMLIAENTGIEWRKPEEKRFKRLKKRREETSVPSRDRAEEDLTKIFMDDEDAEEGEIKQRDDDHEMYDEDDLGDFIDDDEDELTPEMKEQRANERKEQKQFVKDIGESLGITDESLFMIQQIFGDGSEYAYAMDINDMQDEDDVNDINRDNPVRLKDVYEPDEIAEKLLTEEDDAIRIKDIPERIQLKYINNPPEGDELNREAAFIEEKILMKREKYGNISLQTPIRDVLRFIREDNYEVPFIFSHRKDFWKDKDKLNDHELWLIYDYDEEFQAIESKKK…	#N/A				NO		PF14632 - PF14641 - PF14639 - PF14635 - PF14878 - PF14633	sp|Q5B7Q7|SPT6_EMENI Transcription elongation factor spt6 OS=Emericella		33	0.900844	0.923077	4	OG0001419	hypothetical protein BATDEDRAFT_89114 [Batrachochytrium dendrobatidis JAM81]			gi|575480720|ref|XP_006679654.1|	hypothetical protein BATDEDRAFT_89114 [Batrachochytrium dendrobatidis JAM81]		58.1	93.7	79.8	0.925122	BUSCOfEOG715QCD	IPR028231:Transcription elongation factor Spt6, YqgF domain | IPR010994:RuvA domain 2-like | IPR028083:Spt6 acidic, N-terminal domain | IPR035019:Spt6, SH2 domain, N terminus | IPR000980:SH2 domain | IPR037027:YqgF/RNase H-like domain superfamily | IPR035420:Spt6, SH2 domain | IPR027999:Death-like domain of Spt6 | IPR023319:Tex-like protein, HTH domain superfamily | IPR032706:Transcription elonga…	Gene3D:G3DSA:1.10.150.310 | SUPERFAMILY:SSF158832 | Gene3D:G3DSA:2.40.50.140	1..130 | 1402..1422 | 142..186	1191..1211		Reactome: R-HSA-112382 | Reactome: R-HSA-75955 | Reactome: R-HSA-674695	GO:0032784:regulation of DNA-templated transcription, elongation | GO:0006139:nucleobase-containing compound metabolic process | GO:0006357:regulation of transcription from RNA polymerase II promoter	GO:0003677:DNA binding | GO:0000991:transcription factor activity, core RNA polymerase II binding
Pirrh_P00341	1422	MKTRNILNLFTAFSASLFIVKGVNAAAFPTCKKDDTDPTKYTVDQNNYQYCIYTNNNTNKLSDYDDSKKEIKDSTKLQLTEDGGLYFIKQVEQFSLVDETASPSFLINVSVNVKDGNVEQAKANVETITKGNYIDYRGKIINCTDKGSCIDISSTISQDSFLLQNSLKNKGLIKFDSSSTTGSDFYPIKEGYYINGSGTTQLIQCKNGECKEVGGAENNVFIDAGSEDEKTPSLIRCVSKPGDAGADPVVSCTSENVSDGVFVNSSEIDKATNPLISCKGGKCAAVEIKESSLYFVDTMEKSKVIHCTSSPKCSKEDGADGDVFVGRATDSSEDALSIIKCTDKNNDPNKDPQIECELDTNPSSEGYFLNAGSDASTNQVIACDNGCSTLKVNPGYYKN…	#N/A				YES	Cleavagege site between pos. 25 and 26	#N/A	No hits					3	OG0004743										0.919989						1402..1421
Pirrh_P00342	1422	MKCVINNDIYGVELLDNNDSTIWEYPSRIYYSLNTDLKKYRHNSNTIVVDRNIYYLNENKENVKCLEFKINGLYNNNKKITNDFEGIGRTLYLDKTELYIQDINDKKIENSIIKLYNPENHHVSLTCKSSNEIIITDDVTQNIIWSYPTQRYELISSNTDITQLHPSQELIYKNESLGRFCLRIKDNYFENIDNKDPIIIPQVNNIDFIETTDDGVFIHSGTDTINLLEVFNVADINDKNDKNVYSIKCETIYGILKAVIYKNDNIILTLPPYEKKYEISSTNYLYYGEKLYNKENENEVCLIFDQNELFATKINSNYTIPIPYKGTFDSSNYIYMESNSLILNNNVNNPIATVKEISGDNLLIGKCMNYHGFTKFVLYSEKTNSVYMEYPSYEKKAVL…	#N/A				NO		#N/A	No hits					2	OG0000313										0.784374			CDD:cd00035:ChtBD1
Pirrh_P00343	1426	LLQENINLYKMKFKTIFKKLNPKKHDKKTIINNGLSPTSPSPISSPNSTSPVYKPVDFPQRKPSSVIQIYQNNQPNIYNRKYSSSTTSSNSLPTSFPPTSHFTQIPKQNDVIDIYQDSLDYSQVSTIPSPSRRESYLAKLSNQKFYNKENNELRKNSMGKTNELMGATSHETLNNTVTLINSNDEGVTSFPSKHSSSPNENSNTLNPSAMTLHKEESVDSEEDKNLEEKKEDYNDLKDDLNENDYFVENHIETETLPTNEKPISTMPIAIATPPHSPISPSISVSSKKKNHSLFGYLKKKDKKDKEFKTVFKNFSVMDTQSIEHEGLIMTENQNNALHNLWEQCNSDLMKRNSVINKNSASNSPSNNKPSDTNERINNNLHNSPVNYGRISTNSLNSPK…	#N/A				NO		#N/A	No hits					3	OG0000608										0.289645				979..1012 | 28..57 | 896..958 | 182..232 | 356..436 | 583..633 | 1387..1409 | 774..804 | 1266..1303 | 77..98 | 476..552	223..243 | 892..912
Pirrh_P00344	1421	YNNMTEQKVKKSGIAKKLRKGILSPCYKSTKVKENVSDKHDLDNIDNGTLSFDSKKYLKKKNSDVNSINTNVSRPSNVKTESPLTSEITETESYLKRKPQNKGKEKVEVTEIVDVNSSDSEDDVPLSQITKVKQNIANTTTTSLQVPPKANRQESVESKDSFYTANNVSTIQDEKIKMPVPTGSKYNDVTGSISIPSKMEPTKSGMASRVDAKIANQSIPMPVPTDSTYIDESESSIAGNETTYIIEEIVTEEIVNGKKRITTQTITRRANPQNSIKSPKSPVKNTKVGITQQPSYKMPVAVGSKMEKVNIPAKMTPTKTETTSSAEGIIEMPMALPKPSVSTIDTGVPNLVDAELNSTPLSEIVDEDRPNAIPMPSVPIVVPMTAEPSKAELTGQVVS…	#N/A				NO		#N/A	No hits					4	OG0001128										0.01			Gene3D:G3DSA:1.20.120.20	1104..1166 | 1180..1204 | 66..103 | 923..1020	819..850 | 663..697
Pirrh_P00345	1420	MVTTVLMVAEKPSLAESIAKILSNNQMKTRRGIATNVHEYHGTLFGKPALFKMTSVMGHVYSLDFPREYNNWDAVDPITLFEAPTVKLEANPKTHLIKHLRAESKGIDYLILWLDCDREGENICFEVMKNVMVNMKPQSNKSKKDCIFRARFSAITTPDVKRAMANLVKPNENDAKAVDVRQELDLKIGCCFTRYQTKYFQGKYGNLDSKLISYGPCQIPTLALCVKRHDEIMSFKPVPYWNLYLSVNVNGTTLRALSTRGRLFDKNKVEGIKKCLKNLTEAKIYEINTDKKTVSRPHPLNTVELLRAASVGLGMSPQETMSVAERLYMQGYISYPRTETTKFPANFDIKGVLQEHRNHSLWGTYATDLLVNGFKRPEGGVDAGDHSPITPTRVATENM…	#N/A				NO		PF01751 - PF01131	sp|O95985|TOP3B_HUMAN DNA topoisomerase 3-beta-1 OS=Homo sapiens		51	0.571127	0.948956	4	OG0000941	DNA topoisomerase III [Mucor circinelloides f. circinelloides 1006PhL]			gi|511004091|gb|EPB85471.1|	DNA topoisomerase III [Mucor circinelloides f. circinelloides 1006PhL]		71.06	56.8	95.8	0.932949	BUSCOfEOG7Q8CWW	IPR003602:DNA topoisomerase, type IA, DNA-binding domain | IPR034144:DNA topoisomerase 3-like, TOPRIM domain | IPR013825:DNA topoisomerase, type IA, central region, subdomain 2 | IPR023406:DNA topoisomerase, type IA, active site | IPR003601:DNA topoisomerase, type IA, domain 2 | IPR023405:DNA topoisomerase, type IA, core domain | IPR006171:TOPRIM domain | IPR000380:DNA topoisomerase, type IA | IP…	PANTHER:PTHR11390:SF20 | Gene3D:G3DSA:3.40.50.140 | Gene3D:G3DSA:1.10.460.10	875..902 | 814..849 | 1382..1420 | 914..933 | 939..1331	1227..1247			GO:0006265:DNA topological change	GO:0003677:DNA binding | GO:0003917:DNA topoisomerase type I activity | GO:0003916:DNA topoisomerase activity
Pirrh_P00346	1420	KKKKKTMASTFERFKSKFRIKNENQFITVDPNTGTVNLKGLAIELQSTVPLSERIEYVKELSKIAKSYSLVEYIKTLYDLIVPLLSETKEARECAFEFLTNLVEGNYEHLGLLKISIFEIIEREQNIDEFEQQFRLLCKLTNDGRNIINLELKIALIYYRWILILLSNLEALQISRNANIETEEKIKTYLNYINDLLKLIRNTLKFNFIYIEEIYISYLISSTCNLCNHESVPQNIISECLSILDVVVRYGYVPTDTLEVYVHTLCSYARNENFASTTYNIMNNLLRSHCAHNTIKIICKTLCSEVESTPLVQGSIFFLGKASWGDNRLATITYSVSTILRYIMQPIQYHIETIDLEILIAIKDLIYEQGKTLTYLEYEIVLEILDNLKGYCEVFAKMD…	#N/A				NO		PF11864 - PF03542	sp|Q9UUG9|TSC2_SCHPO Tuberous sclerosis 2 protein homolog OS=Schizosaccharomyces	4e-49	34	0.247183	0.242718	4	OG0000601	hypothetical protein RirG_034250 [Rhizophagus irregularis DAOM 197198w]			gi|595493097|gb|EXX76311.1|	hypothetical protein RirG_034250 [Rhizophagus irregularis DAOM 197198w]	1e-97	56.89	39.3	44.8	0.8807		IPR011989:Armadillo-like helical | IPR016024:Armadillo-type fold | IPR027107:Tuberin/Ral GTPase-activating protein subunit alpha | IPR024584:Tuberin, N-terminal | IPR018515:Tuberin-type domain	PANTHER:PTHR10063:SF0	1350..1420 | 683..746 | 849..878			Reactome: R-HSA-198323 | Reactome: R-HSA-5628897 | Reactome: R-HSA-5674400 | Reactome: R-HSA-8854214 | Reactome: R-HSA-380972 | Reactome: R-HSA-165181 | Reactome: R-HSA-1632852	GO:0043547:positive regulation of GTPase activity	GO:0005488:binding | GO:0005096:GTPase activator activity	GO:0005634:nucleus
Pirrh_P00347	1419	MHVNNSQSAPPPPQRQISIAVSNTSGIPQPPAHNYGIPSSNTMMANTRTVLYQGTDVQKQMLLSQPSPRQLSQLYQMNRQLQQNSPNDNNYPQSSNYSSPYTRTASLPIPNQYDIQYTQTIRNPNPLPPNQQDSNSSQSQHTIPSSSTRRQSLTNSISSTSSTTQSTVSHPLPSPQTSNYQKTSPGYKQGGNSLPSPISPAQNQITQSRPLPSNPQTPQSTTITTNVNRMPTYQINTNNLYNPSTTNAPPNVSTTLPLSAPVRVTSMMVKPGQQFMYRNQSLANGNSQMPIYKSFSTPQLATQPYYQSPMAQPTPTATYLGSSQYLSNGKISPSMKPQYSPQLTPNRNGTTDDNLSSSTFEGPSIPPRKVKPRYSSSSTYYSSPSLTGVSYSPRLHSLK…	#N/A				NO		PF00610 - PF00621 - PF15405 - PF00780	sp|Q9Y7U6|RGF1_SCHPO Rho1 guanine nucleotide exchange factor	2e-109	30	0.679352	0.734633	4	OG0000923	hypothetical protein BATDEDRAFT_17774 [Batrachochytrium dendrobatidis JAM81]			gi|575485190|ref|XP_006681889.1|	hypothetical protein BATDEDRAFT_17774 [Batrachochytrium dendrobatidis JAM81]	1e-138	51.82	60.4	90.5	0.945505		IPR036390:Winged helix DNA-binding domain superfamily | IPR036388:Winged helix-like DNA-binding domain superfamily | IPR000219:Dbl homology (DH) domain | IPR011993:PH-like domain superfamily | IPR000591:DEP domain | IPR035899:Dbl homology (DH) domain superfamily | IPR001849:Pleckstrin homology domain | IPR001180:Citron homology (CNH) domain	CDD:cd00821:PH | PANTHER:PTHR12673:SF144 | PANTHER:PTHR12673	330..382 | 306..325 | 120..229 | 82..107	841..861 | 963..983			GO:0035023:regulation of Rho protein signal transduction | GO:0035556:intracellular signal transduction	GO:0005089:Rho guanyl-nucleotide exchange factor activity
Pirrh_P00348	1419	MKIEITTLNNEKKNLEKTINDLQKAVVGNTKQNDNASKKLKEKDELIKEMENDIMENKVTINDMYNECLEKDKTIEKLVKVIQEKDNSIKKINENNTTEINTLKMNYEESLKEKDTAINQLLVDIHNIKETVEERDTTIKEKETIIKDLRKSLKEKNNSIDQLSNSVCEKDKDLLTYKENLTKSEERISELETIVKEKDDSLYDINDDLNDKDKLIESLNKQIEQREAKISELNDSICELNNSINEKEVHIKSLTKDLKENNKWNDQKDSNMKEKEKLIDSLNAIVKEKNTLITEFNEEIQKKKENIEKMEKIVKEKDLSIETLNTSVSEKEESIQKINETINTKNKLIDGLQKKLKCQRESLKLINVSMVERDVQMSNLNKEVDEKLKIIEKLTSLVQ…	#N/A				NO		#N/A	No hits					2	OG0004746										0.893329			Gene3D:G3DSA:1.20.5.340 | Gene3D:G3DSA:1.10.287.620 | PANTHER:PTHR43941 | Gene3D:G3DSA:1.20.5.730 | Gene3D:G3DSA:1.20.5.50 | Gene3D:G3DSA:1.20.120.330	1124..1150	1061..1095 | 139..166 | 377..439 | 5..67 | 174..194 | 743..866 | 209..236 | 286..355 | 679..741 | 100..120 | 874..950 | 637..671 | 990..1031 | 479..513 | 535..601 | 444..471 | 1365..1413 | 1097..1332 | 75..95
Pirrh_P00349	1418	FQKKKEKMSTSISKRPPPPPKRISSVFQEAPKQSQPKNPNPLMNELKIDNNEEDDSIDSFMKDISNLSFDDLVEKHGKSKSPLKKGIPNNSISNQKNNTDNILNNLESPKSNSFFLENDGILNSFLGDGDDNMHITSSPILNNLNVSDEIESPGKEAFSPQKKVKSPKKEASSPQKVKSPKKEATSPQKVKSPKKEATSPQIVKSPKKEATFPQIVKSPKKEATSPQKVKSSEKETTSPQKKVNSPKEINSPNKEIDSPNKEKHHKKDKKSKNKSSNKSPISANISPITATSNTSNPIINSPNSNIISPIIRQEISPMASPSHIVSPSQNLSIEQVEAQLQQLQQVLVPNIVQRTQQLTQQRIAYVNQLNAIQTQPATPENQQTSIQLYQMINNINQQL…	#N/A				NO		PF08238	sp|P34226|SKT5_YEAST Protein SKT5 OS=Saccharomyces cerevisiae	6e-59	36	0.245416	0.541667	3	OG0002744	hypothetical protein RO3G_06610 [Rhizopus delemar RA 99-880]			gi|384490683|gb|EIE81905.1|	hypothetical protein RO3G_06610 [Rhizopus delemar RA 99-880]	2e-82	63.19	23.3	75.3	0.811604		IPR011990:Tetratricopeptide-like helical domain superfamily | IPR006597:Sel1-like repeat	PANTHER:PTHR11102 | SUPERFAMILY:SSF81901 | Gene3D:G3DSA:2.60.40.1180	76..109 | 570..675 | 1002..1035 | 534..556 | 425..491 | 151..297 | 1..46 | 849..960	625..645 | 1093..1113				GO:0005515:protein binding
Pirrh_P00350	1411	TMECKPYIKQEINNLRQVIITQKNINNGYALILYQHYSVMNNMYVANYLPVSAVNLEDCKCYSEGIYGCLGLICIKGETFLVLVTQIENLGVFDGKTIYRITDVAFISLNNDLYDYCIDKRYEALLQDEDTNNTTIPNHPCNDLIKYLSRGTFYFSNDFDLTHCAQNRFLEIGTKRTLSYLESANSNFFWNKYLLKELLNFRKHLLDIEKMELDRSGILLVVIQGFVSISNIRTVDEDSQMCLISRLSCKRVGTRYNARGIDDDGNVANFVESEILFHNYEYYFSFLQIRGSVPLFWEQPQTAQMTHKLELSRGMESTAPAFKRHFEKMIKKYGHVYIINLLSKKEGSGENVLGKEYDNHFRNSPRSIKNYLNKLDFDFHEKYKNGEYNDCEEILNIIN…	#N/A				NO		PF02383	sp|O43001|SYJ1_SCHPO Inositol-1,4,5-trisphosphate 5-phosphatase		41	0.608788	0.79461	4	OG0000785	hypothetical protein MVEG_07669 [Mortierella verticillata NRRL 6337]			gi|672822251|gb|KFH67146.1|	hypothetical protein MVEG_07669 [Mortierella verticillata NRRL 6337]		62.92	60	56.5	0.946857		IPR002013:SAC domain | IPR000300:Inositol polyphosphate-related phosphatase | IPR036691:Endonuclease/exonuclease/phosphatase superfamily	PANTHER:PTHR11200:SF249 | PRINTS:PR01217:Proline rich extensin signature | PANTHER:PTHR11200	985..1277 | 1345..1411				GO:0046856:phosphatidylinositol dephosphorylation	GO:0042578:phosphoric ester hydrolase activity
Pirrh_P00351	1411	NDFSSTLRKNGILSIFFNHFMPFMVMECEILLSMIIKILESDALPIWNRVMLMEILQEMCTNDQIIKFIYINYDCEDSSLNLFQDLIRVFNRIITSYKQSNNNLSNIISQQLQRQNIDLPSLQNPEFSLKTCKPNIRCIDRYEKHDPPPIPDNYIHYLGIKSILSIISSLTKNIKPLLEGDEKIEINEKSLINNVYVVHEMANVAWSGILAAFSFIINLNTDEEIFDDVLNGFSQFTIICAVLKLNTPRNAFLTLLCKSIIPIESSNKQNDATVNKNITMNGRNLKCLQILLDITKIIYNNFDDVTWYLILDTLQAANSLLYGSKVGGRLQITSNSNSISNISKASAALPTAITAIGSSSGVSMDGNDQTLSYSAQLESQFNDLTVALDKFFENTQLLD…	#N/A				NO		PF12783 - PF16206 - PF16206	sp|Q29L43|MON2_DROPS Protein MON2 homolog OS=Drosophila pseudoobscura	4e-75	22	0.952516	0.771899	4	OG0000786	hypothetical protein GLOINDRAFT_337953, partial [Rhizophagus irregularis DAOM 181602]			gi|552916200|gb|ESA01449.1|	hypothetical protein GLOINDRAFT_337953, partial [Rhizophagus irregularis DAOM 181602]	7e-179	47.54	99.9	94.1	0.922792	BUSCOfEOG7GQZ3Z	IPR011989:Armadillo-like helical | IPR032817:Mon2, C-terminal | IPR016024:Armadillo-type fold | IPR026829:Protein Mon2-like | IPR032691:Guanine nucleotide exchange factor, N-terminal						GO:0015031:protein transport	GO:0005488:binding
Pirrh_P00352	1409	QINLQQEKEINKKLSEDLNQAIEEKTKAKLVANGTNELPQEALLLAQIEAYKNKIKVLEEKIARMETSDSKLNEDLQGLQEKFMNSIENAIKLDEMNKTTEEDKKEELNKEEKINNLTLEVNKLKGEVQKYKELSDLAYEQSKNLELRQSSNEKEKDILRAALEESQVENDEKLLIGKLHEHIIALQLKEDSLKKEMESLKTKCINLENKVVVSNKSIQEKDNSIYQLKVEFHMRIRKLQRNIEQLRNNLSGSTKLNEFEKLSKEYAKAMINDIIKIEKISEYEEEIKDLKDKLSEAELTTELKDELLSVLKQPGKISDRILTWHKKISNLELNYLKIKRQLNDAKESEMHKENEIAKKKQDIIDLEELIVKQKNEFEEEALNWEAREFELEKMVATLE…	#N/A				NO		PF16574	sp|P85001|CE290_DANRE Centrosomal protein of 290 kDa OS=Danio	8e-44	25	0.600426	0.358754	2	OG0002662	hypothetical protein BATDEDRAFT_22172 [Batrachochytrium dendrobatidis JAM81]			gi|575472394|ref|XP_006675490.1|	hypothetical protein BATDEDRAFT_22172 [Batrachochytrium dendrobatidis JAM81]	4e-50	49.2	58.6	34.3	0.909377		IPR026201:Centrosomal protein of 290kDa | IPR032321:Centrosomal protein of 290kDa, coiled-coil region	Gene3D:G3DSA:1.20.5.340 | Gene3D:G3DSA:1.20.1170.10	886..924 | 814..842 | 1163..1202	691..725 | 517..576 | 1067..1094 | 1358..1392 | 1198..1237 | 41..82 | 855..882 | 658..678 | 229..256 | 975..995 | 91..134 | 183..210 | 4..31 | 594..632 | 1025..1052 | 1293..1337 | 328..376 | 280..300 | 939..966 | 736..805		Reactome: R-HSA-380259 | Reactome: R-HSA-380320 | Reactome: R-HSA-380284 | Reactome: R-HSA-5620912 | Reactome: R-HSA-6798695 | Reactome: R-HSA-380270 | Reactome: R-HSA-8854518 | Reactome: R-HSA-2565942	GO:0060271:cilium assembly		GO:0005634:nucleus | GO:0005813:centrosome
Pirrh_P00353	1409	KNINYLLLYCNYKMNDNLKQEPTNRYSTRLRTSLRHINYAEDYSEFNYDTESSEDNNIYSRRINLNTSLSKNRKRRKIYNEKDSSVYIKLERNSENYENDTSHQVSGNNLNSNIQEIEDDNDTINENEIENVDEIDSNDNDNNGNIAEDNNSNSNVTNLTESNHYNTRYNTRSHYKKLTKPISNEIQNDNNTNYIKNLNDSDSDVYLESKNNDNDENNKDGNHSLKVEDANQPINDEDVGSKIIEDDLENSFDIHRRGRPRRRKIILEEQEQDEENHNNHYNLRDRSHNTTSKRKTYDDDYEEHNENTNENEKTGYHYNTRYATRYATRYQTRYATRYSKLHSVENEEEEEEETPSKMYLRKPSLELRKLVDHHKDEMLESRKVGNYNLRRSDQNINYS…	#N/A				NO		PF00004 - PF00439	sp|Q9ULI0|ATD2B_HUMAN ATPase family AAA domain-containing protein		43	0.506033	0.478052	2	OG0004963	hypothetical protein MVEG_02913 [Mortierella verticillata NRRL 6337]			gi|672827734|gb|KFH72624.1|	hypothetical protein MVEG_02913 [Mortierella verticillata NRRL 6337]		61.54	54.4	48.4	0.784884	BUSCOfEOG7MWH55	IPR027417:P-loop containing nucleoside triphosphate hydrolase | IPR001487:Bromodomain | IPR003959:ATPase, AAA-type, core | IPR003593:AAA+ ATPase domain | IPR036427:Bromodomain-like superfamily | IPR003960:ATPase, AAA-type, conserved site	PANTHER:PTHR23069:SF0 | CDD:cd00009:AAA | Gene3D:G3DSA:3.40.50.300 | PANTHER:PTHR23069 | Gene3D:G3DSA:1.10.8.60	411..455 | 184..234 | 132..171 | 268..313 | 1248..1296 | 1315..1337	107..127 | 1124..1144				GO:0005524:ATP binding | GO:0005515:protein binding
Pirrh_P00354	1517	TKMNNNSNSDSPTFDTISREQKLAKAKARLNRFKKEKKDNKNIYQKTEKINQNQPVEVKPKNQKPTAPPTNTRNLPSTSYNNNNNNYINDIKNNENNNIEIKTSNITNHVMEDFSINSQVKNEVNQMTQTNNEELEVKVKQYKDKIGQLEKENSDLLREIHETNKRNKELNEKIANDQEVLTESLEILTEQKAEIMEKYKELVLNLQEMERERNKLTEQSSSMKKTVESIKEELITKNQQLEVQRQNIDTLSKEKWMLQEELKNTKTSINKSIEEAIKKDRSNHEQELKVNEENYTNKNNGGNNPSYGNFLLQKNYMDMVKENDELKKTCSIYLDNLHKLDDFLLKFSSTRVNLLSANNSYHRQFPASPNLDDDSSILSPFLNSFIPLTDVMTSSNIKQ…	#N/A				NO		#N/A	No hits					3	OG0005037										0.856432			Gene3D:G3DSA:1.10.287.620 | Gene3D:G3DSA:1.20.1170.10	1276..1318 | 1..82 | 1463..1517 | 487..548 | 588..607	411..431 | 802..822 | 978..1026 | 771..791 | 125..180 | 487..522 | 884..904 | 185..294 | 23..43 | 718..745
[truncated: 12,032 more rows]
