# Supplementary material for: Application of Transcriptomics to Compare the Carbohydrate Active Enzymes That Are Expressed by Diverse Genera of Anaerobic Fungi to Degrade Plant Cell Wall Carbohydrates
Source: Front Microbiol. 2018 Jul 16;9:1581. doi: 10.3389/fmicb.2018.01581 (PMC6054980; doi:10.3389/fmicb.2018.01581)
Supplement: Supplementary file 2 [file Data_Sheet_2.XLSX]

## Sheet: Sheet1
Protein ID	Length (aa)	Protein sequence	CAZy_module	CAZy_family	CAZy_subfamily	CBM_domains	SP	Cleavage site	PFAMv31_domain_module	Target_ID (Sw)	E_value (Sw)	Identity (Sw)	Query_coverage (Sw)	Target_coverage (Sw)	OrthoCount	Orthogroup	Description	OrthoDB8_IDs	ODB8_Annotation	Best_hit_ID (NCBI_nr)	Best_hit_description (NCBI_nr)	Evalue (NCBI_nr)	Identity (NCBI_nr)	Query_coverage(NCBI_nr)	Target_coverage(NCBI_nr)	Transrate	BUSCO_EOG	InterPro_domains	Other_domains	MobiDBLite	Coils	TMHMM	Pathways	GO_P	GO_F	GO_C
Orpjo_P00000	4643	KKKKKRKMEEETGSEYSSSEQLLTETITAIEFRDYIKKLISLLLEASEEDIDAYVNDENFDPKELESFIKDSVIQTLFIIKEKIDDNQDGHFRYYMNFEINYSQLQVESLALIKRFPALQKDKPIQTQLQIINLPGYLDGGNPYETLHSYIHNAVSPYFNAYVNSKSENNSKTTANFEDKEVKAGIPMTRKKIAELELSLLHLQQNVEIPEIILEINPVVLRAIEECKKKNEDPKTSAFNYIPKSCLNDSAFLDRLQKEVQNWVTDIRKVADLNRDPSTGTASQEINFWLGMENSITSIEKQLIDVPVLLTLEVLKNAKRYHATISFHSDTGLMERSETVRKYAQVMKDFPINELLSALDLDKVKEALEKIFNHLLKKLKVTLYPTQRSLPLVEAISRD…	#N/A				NO		PF08385 - PF08393 - PF12774 - PF07728 - PF12775 - PF12780 - PF12777 - PF12781 - PF03028	sp|Q9JHU4|DYHC1_MOUSE Cytoplasmic dynein 1 heavy chain 1 OS=Mus		55	0.992031	0.993971	4	OG0001906	Putative Dynein heavy chain 1, cytosolic [Absidia idahoensis var. thermophila]			gi|671693984|emb|CDS08713.1|	Putative Dynein heavy chain 1, cytosolic [Absidia idahoensis var. thermophila]		78.66	99.6	99.7	0.28147	BUSCOfEOG7MH16D	IPR035699:Dynein heavy chain, hydrolytic ATP-binding dynein motor region D1 | IPR027417:P-loop containing nucleoside triphosphate hydrolase | IPR004273:Dynein heavy chain domain | IPR013602:Dynein heavy chain, domain-2 | IPR026983:Dynein heavy chain | IPR024317:Dynein heavy chain, AAA module D4 | IPR011704:ATPase, dynein-related, AAA domain | IPR024743:Dynein heavy chain, coiled coil stalk | IPR0…	CDD:cd00009:AAA | PANTHER:PTHR10676:SF314 | Gene3D:G3DSA:3.40.50.300 | Gene3D:G3DSA:1.20.1170.10		1257..1277 | 1315..1342 | 1629..1653 | 3202..3281 | 3781..3801 | 4643..4643 | 3455..3482			GO:0007018:microtubule-based movement	GO:0005524:ATP binding | GO:0016887:ATPase activity | GO:0003777:microtubule motor activity	GO:0030286:dynein complex
Orpjo_P00001	3108	LLNINKIHIQHVPVAEKVNIVVNDMNIVISNKEKYGTMYECYKDGHCEINEIPRDGYYVNNNIITELIKCNKRKCKIIKDELGVGKGNIEGYRVNGNINNPIIECVKPIEEDIIEDKCTGQINKENIAICSEKEFKEGWYLNSGENMNIYPLIECTREFGCVEKENVTNGWYLNAATGSSFEKIGKESYPVIKCDSGKCDYYKEKIFKECTKGGDFVMVSENNYKVCKNNNNDMIDFKDISIEILNISGSYYAYDVSSTRIVLASKGYYYKDNGMYDCNGTCNLINGVIKNGIYMHDYITSNLMYAECEKEGCSWNSNKEEGLFFLDNSNKIVNDISQTVNEIYECIRNDKRNIICKEVKKTTSKGYFINTNIKDEEGKSSNIIYACKKNKCEVYGNVP…	#N/A				NO		#N/A	No hits					4	OG0000136	hypothetical protein [Orpinomyces sp. OUS1]			gi|56398603|emb|CAI29548.1|	hypothetical protein [Orpinomyces sp. OUS1]		54.65	35.9	99.5	0.412275				3031..3068		3090..3107
Orpjo_P00002	3029	MSWLLKRVVSHKKNDKRRFSNGESSELRVRNLKSDHLQAQKKTFTRWCNAQLSKIEDVEGEDKNKYLIDDLQIDLQDGIRLLKLLEVLSGEELPKPEKSGRIIIRIHRILNVGKALTFLQSKLNEPLPNIGSEDIVDGNLKLTMGLIWVIILRFKIGIIAEKEKNVQDDNELEIEIYPNQEVLSLSSEDNDISSIDKKERRKSGKKQKEQSNGTSWDDEDSEDEPQIIDISKKRNKKRRSTFRRSMFRRSTYGDDQAVTPIPKRQSIRKAVLIKNTAANAKTSLLNWCRSILKPYVELGIINEIQDFSKSWQNGVAFLALVHKMQPSIMPEIEELIQAKESGQQVTIPSLYTSDDQEDWFQNLYTAFQIAEKCFGIAQLIDANDICRVNSPDERIVMTY…	#N/A				NO		PF00307 - PF00307	sp|Q9H254|SPTN4_HUMAN Spectrin beta chain, non-erythrocytic 4	3e-25	48	0.0435787	0.0464119	4	OG0002719	hypothetical protein RO3G_13524 [Lichtheimia corymbifera JMRC:FSU:9682]			gi|661188370|emb|CDH49217.1|	hypothetical protein RO3G_13524 [Lichtheimia corymbifera JMRC:FSU:9682]	1e-42	50.87	13.2	11.1	0.924212		IPR001715:Calponin homology domain | IPR036872:Calponin-like domain superfamily | IPR001589:Actinin-type actin-binding domain, conserved site	Gene3D:G3DSA:1.20.5.50 | PANTHER:PTHR11915:SF273 | PANTHER:PTHR11915 | Gene3D:G3DSA:1.20.58.60	188..246 | 2976..3029	1485..1505 | 1166..1186 | 2458..2478 | 898..943 | 2000..2020 | 1239..1259 | 2567..2587 | 2041..2068 | 2178..2205 | 2849..2869 | 1729..1763 | 1897..1926				GO:0005515:protein binding
Orpjo_P00003	2997	IYRKMSNKENETNINNFKWHICYQKPLFQADKIDNFAIWNSELNYLSEVKNPVDLLIIQYHAFYRCISNNTLFYDGVTIDTSPIDSASFEIDNYSARPPANVFTKDRFLGHNSHNDGLLKHLDNSKYSQSNLERMDITNMLQYNTTYNTTTTNNISLCVDTESLYGSERIVVDVDIDEFMRSFSSEITTLTIGKYITKRIKKVMDICSVNWIWGFYFSNLQNLIDKYGIEDCQQFLFYFRKNLPFHAIFTDITKMNVFEDIRDLIHGIVLYNVVFHPDGRQKSRWEWDNMKFQDYIAALRNEISLRTDFLVLDAEVLPPEKNQSFHHYQRRRHFRTWIKGNSFKGWISFDPNFNSLKCIGPPEFQNINDCDIYEMCSSSNVRSCHQMIIDLLPKLDWKD…	GT4	GT4			NO		PF11997 - PF00534	No hits					4	OG0003828	glycosyl transferase [Aspergillus fumigatus Af293]			gi|70993154|ref|XP_751425.1|	glycosyl transferase [Aspergillus fumigatus Af293]	7e-140	41.18	78.5	79.2	0.313976		IPR022622:Domain of unknown function DUF3492 | IPR001296:Glycosyl transferase, family 1	Gene3D:G3DSA:3.40.50.2000 | SUPERFAMILY:SSF53756 | PANTHER:PTHR12526:SF461 | PANTHER:PTHR12526			1288..1310 | 1394..1416 | 1455..1477 | 1028..1047 | 1426..1448 | 1091..1113 | 1917..1939 | 1338..1360 | 1481..1503 | 988..1007 | 1123..1145 | 951..973 | 1057..1079 | 760..777
Orpjo_P00004	2863	MATIQGSDSKIFFSLINRVCSKVQFPTGLYSALESDGLFIQNILTIIELSETRLPEVIGCLTQHLDSISKNTITKIISLSNINNTNIANIGNNPIVDEPINEGEYLQAQLFILKLISACLYYNWNNLYADKSKRRNDEINDPSIPVRPPRGKTVTIEKKPPPLMEIEPPLEFDDNLAKYILSVVIRFFQTSSTQIVSDSISHNTFSIQTCNENPNISSFIPEFKAVNDLKEIIANIVNFPVPSITSYENTNMASLEIFKEIQKYAGKIIFYLSASNWVPIFQRIKSRLVCLASNNNSDMKPNNTDLSDLLSTNPSDIFTSTNGAASNIQINEANSTDLTELRLLEWLCLNRNRLFALFKEFIICFKWLKKTPQFVAAILLRKAIWNWIVVHPLEFGNLW…	#N/A				NO		PF00616 - PF13716	sp|P97526|NF1_RAT Neurofibromin OS=Rattus norvegicus GN=Nf1 PE=1		31	0.651065	0.618085	4	OG0000476	Ira2p [Rhizophagus irregularis DAOM 197198w]			gi|595487302|gb|EXX73089.1|	Ira2p [Rhizophagus irregularis DAOM 197198w]		58.65	99.8	99.8	0.857743		IPR008936:Rho GTPase activation protein | IPR016024:Armadillo-type fold | IPR011989:Armadillo-like helical | IPR023152:Ras GTPase-activating protein, conserved site | IPR001936:Ras GTPase-activating protein | IPR036865:CRAL-TRIO lipid binding domain superfamily | IPR001251:CRAL-TRIO lipid binding domain	PANTHER:PTHR10194 | Gene3D:G3DSA:1.10.506.10 | PANTHER:PTHR10194:SF60	1723..1768 | 865..885	619..639			GO:0007165:signal transduction | GO:0043087:regulation of GTPase activity	GO:0005488:binding
Orpjo_P00005	2851	VDDLNSIVQSCINKLEYELNNLDNGNSDGALIKQQFNKAFEQITKTASIIDKEMKELNMNENQTIVSKRNEVSSIATIYSTHSSILQHLDQLIKYTFPQTKKILQNYVRWNKEWDEVLTCVNEDLIIANNTEEENNNEIVDISMTESIFTTRSGAIALPDNNNNANNYNPNAKSLKQEVEEWIQKVDEINEKISELMLKREQAMKVRRNTLQAYSNKFNLHKQNITKNRWILLYNITKDQVKKSIFKNLYNIDIEKLNKNNKSGEDINNTYDKIDSEDVFNSSEVFAQLEKELASYSKSLNSEYPAKLNNLYQRIESLITFLEAEFKNRTQLNTRRIFPSLPLGGVTRLTKLPTLTSIPPPNLQFSYFPKFMIKNANEVIDHGKNEVLQPLVNDGIDRV…	#N/A				NO		PF02187	No hits					4	OG0000393	hypothetical protein LRAMOSA02367 [Absidia idahoensis var. thermophila]			gi|671694970|emb|CDS09690.1|	hypothetical protein LRAMOSA02367 [Absidia idahoensis var. thermophila]	1e-37	47.09	19	19.5	0.590508		IPR003108:GAR domain | IPR036534:GAR domain superfamily	Gene3D:G3DSA:1.20.58.60	2619..2710	172..206 | 660..680 | 1818..1845 | 1769..1796 | 1681..1701 | 2227..2247 | 2532..2559 | 1035..1055 | 1287..1307 | 1584..1611 | 1359..1386 | 2080..2107				GO:0008017:microtubule binding
Orpjo_P00006	2755	NKIGNLLSSNWFDLLAGQYYTWLHALLASKVFVKDDDGYYQDNCIRRVLRPKPQHIVEIRTINDKIQSLSMFNKQGGNEVVKITIDDNKLITVLMSEYSLNKKVVQLPLLFQYKPEQGYAPIHEIMEGRNERIKRFYYDLWFGLDNGKFTFEDDYNHDPKEPFVSVSEPITRQQITDFVNIIGNQAESYTDRGQKVLFAPMDFAIVVGWQSIIRAIFPKFINADLLKLVHLSNGFRMIDNESGLKEGDVVKTESRIISVVNDETGKIVEVKGVLKRDEKPFMEVISKFFYRGVFTDYDATFKNVEEKAYHVTLKNKKDVRILESLEWFKMTTDDEKLALTEGDQLIFELNSEYTYKSSDVYSKVKTYGNVKKLLSTKVYVDVAKVDYCYDKPDGSCGNP…	#N/A				NO		PF13452 - PF01575 - PF00698 - PF00109 - PF02801 - PF01648	sp|P15368|FAS2_PENPA Fatty acid synthase subunit alpha OS=Penicillium		53	0.656261	0.997846	4	OG0000903	hypothetical protein RO3G_16171 [Rhizopus delemar RA 99-880]			gi|384500969|gb|EIE91460.1|	hypothetical protein RO3G_16171 [Rhizopus delemar RA 99-880]		71.67	99.7	70.9	0.590647		IPR004568:Phosphopantetheine-protein transferase domain | IPR016039:Thiolase-like | IPR036291:NAD(P)-binding domain superfamily | IPR003965:Fatty acid synthase | IPR020801:Polyketide synthase, acyl transferase domain | IPR002539:MaoC-like domain | IPR014030:Beta-ketoacyl synthase, N-terminal | IPR014031:Beta-ketoacyl synthase, C-terminal | IPR016035:Acyl transferase/acyl hydrolase/lysophospholipa…	CDD:cd00828:elong_cond_enzymes | CDD:cd03447:FAS_MaoC | Gene3D:G3DSA:3.40.366.10 | Gene3D:G3DSA:3.40.50.720 | PANTHER:PTHR10982 | CDD:cd08950:KR_fFAS_SDR_c_like | Gene3D:G3DSA:3.10.129.10		2321..2348		KEGG: 00770+2.7.8.7 | Reactome: R-HSA-199220 | MetaCyc: PWY-6012-1 | MetaCyc: PWY-6012	GO:0055114:oxidation-reduction process | GO:0006633:fatty acid biosynthetic process | GO:0008152:metabolic process	GO:0000287:magnesium ion binding | GO:0003824:catalytic activity | GO:0004312:fatty acid synthase activity | GO:0008897:holo-[acyl-carrier-protein] synthase activity	GO:0005835:fatty acid synthase complex
Orpjo_P00007	2470	FDLPNIVRIAKKYNCKTMIDECHALGIIGPHGYGTLDYFNMTGSVDFVTGTLVKSLCSHGGYICCRRDYQNKLENSSGIIFSTNNTPIYAATSLKAIDLIEEEGPNSIRAKLQRNVKHWKDGIRNLGFKIIEGVSCVCPIMIYDEINGIKFQKRLYEEGLNFSAVAFPAVPKNQARLRTTVLASLSDEDIDEALSIIGRVAQQEFPEILVNKSTKIYPAIPNPLKPRITEFDTYEKKSYLHPINKPKYAVIGVGCRFPGNIKSKEDFWEMLTTGRCLTSETPEDRWNTAEWYNKEPKRGTMQTTRGAFMEDAFYFDNKYFSISQNEAKEMSPEQRWLLELAVETFEDANINPKKLRGSRTGVFVGSSGMDFVAAQISHSNDLTQHSATGLELSILANRI…	#N/A				NO		PF00155 - PF00109 - PF02801 - PF16197 - PF00698 - PF14765 - PF00107 - PF08659	sp|P9WQE6|PPSA_MYCTO Phthiocerol synthesis polyketide synthase	8e-128	33	0.367611	0.469083	4	OG0001111	PKS/NRPS hybrid [uncultured bacterium 12-5D]			gi|633266988|gb|AHZ46164.1|	PKS/NRPS hybrid [uncultured bacterium 12-5D]	7e-147	55.22	35.7	22.2	0.815595		IPR011032:GroES-like superfamily | IPR032821:Ketoacyl-synthetase, C-terminal extension | IPR016039:Thiolase-like | IPR015421:Pyridoxal phosphate-dependent transferase, major region, subdomain 1 | IPR036291:NAD(P)-binding domain superfamily | IPR020843:Polyketide synthase, enoylreductase domain | IPR015424:Pyridoxal phosphate-dependent transferase | IPR016036:Malonyl-CoA ACP transacylase, ACP-bind…	CDD:cd05195:enoyl_red | CDD:cd00833:PKS | Gene3D:G3DSA:3.40.366.10 | Gene3D:G3DSA:3.40.50.720 | SMART:SM00822:This enzymatic domain is part of bacterial polyketide synthases and catalyses the first step in the reductive modification of the beta-carbonyl centres in the growing polyketide chain. It uses NADPH to reduce the keto group to a hydroxy group. | PANTHER:PTHR43775 | Gene3D:G3DSA:3.90.180.10	1212..1245 | 2413..2470			Reactome: R-HSA-75105 | Reactome: R-HSA-2426168 | Reactome: R-HSA-199220 | Reactome: R-HSA-163765	GO:0055114:oxidation-reduction process | GO:0009058:biosynthetic process | GO:0008152:metabolic process	GO:0030170:pyridoxal phosphate binding | GO:0016491:oxidoreductase activity | GO:0003824:catalytic activity
Orpjo_P00008	2419	MRHLSLTRIIGLIALGSQAILRAKADDITLPTCTAQTGGSCLDSSSTPLGDTSCITSEGKLYTSSNSDCTAADTGSPRAGAIKYFTYDESNKFTVASALPGSGNFVMYQYTSDNKWEQINNKYYYIGDSTKKLLKLNSDKTYAAATAADNGYYLLTSANSNKSTNTLISVTTGTTKEITPADGKYYLDQDNYDSTDRVYKNIIECKGTTVTCGNPASLTAGVYVNAGTAGTDTSDGVIICTSADSSITCAAGGADDSYYKNAGSDQGTKPYIECNTNEKCKAKAPEANGTYYYLDKSTETGSGSSKIMTGYLLCKKDATTNCTQEAKPETGVVILLNSAVSGTTAKALIECTAGNNGECKAMESVSAGYYLNGDTNNKFLIECTSSKGCAEVTTPATVG…	#N/A				YES	Cleavage site between pos. 25 and 26	#N/A	No hits					4	OG0000025										0.872817			Gene3D:G3DSA:2.80.10.50			2396..2418
Orpjo_P00009	2397	MVTPLTPLAMNNLKNVTNPVSLRLFILKDKATEISFNIPFDQWSVAEEVREQYHMRQGSALETGDTSIPQEQREIELFIDFLEFSSAYAYGQGQGQGQEVVTQYSEYESVVAATDDSQGLFKFITCVFSEFCSRYCKTNNIHVTTASYPKKLRLHAIQTYYKILDLLVSANTNNNTVESALIEKENSRSKKSALFQAVAKHKASIFAVFGGQGSEDYFDEIKEVYNTYETIVKSYLERMACILEELASKPELLQFFPKGLHVLKWLEEPETLPDTKYLVNAPISLPLVGLCQLLHYCVLYKSLGKTPDEMRRCFVGTTGHSQGIISSVVVSSSATEEEFVENSQKALSLLFWIGVRSQMAYPETTINPKILQDSLNNDEGEPTPMISFANLPVNKIVEH…	#N/A				NO		PF16073 - PF08354 - PF13452 - PF01575 - PF00698	sp|Q9UUG0|FAS1_SCHPO Fatty acid synthase subunit beta OS=Schizosaccharomyces		46	0.886108	0.995176	4	OG0000903	hypothetical protein LRAMOSA04714 [Absidia idahoensis var. thermophila]			gi|671687971|emb|CDS12520.1|	hypothetical protein LRAMOSA04714 [Absidia idahoensis var. thermophila]		69.61	99.1	56	0.781372		IPR013565:Domain of unknown function DUF1729 | IPR013785:Aldolase-type TIM barrel | IPR003965:Fatty acid synthase | IPR020801:Polyketide synthase, acyl transferase domain | IPR002539:MaoC-like domain | IPR016035:Acyl transferase/acyl hydrolase/lysophospholipase | IPR029069:HotDog domain superfamily | IPR014043:Acyl transferase | IPR032088:Starter unit:ACP transacylase	CDD:cd03447:FAS_MaoC | Gene3D:G3DSA:3.40.366.10 | PANTHER:PTHR10982:SF21 | PANTHER:PTHR10982 | SUPERFAMILY:SSF51412 | Gene3D:G3DSA:3.10.129.10				MetaCyc: PWY-5966 | MetaCyc: PWY-6799 | MetaCyc: PWYG-321 | MetaCyc: PWY-7723 | MetaCyc: PWY-5367 | MetaCyc: PWY-5366 | MetaCyc: PWY-5994 | MetaCyc: PWY-5973 | MetaCyc: PWY-7746 | MetaCyc: PWY-6113 | MetaCyc: PWY-7664 | KEGG: 00780+4.2.1.59 | MetaCyc: PWY-7388 | MetaCyc: PWY-5147 | MetaCyc: PWY-5142 | MetaCyc: PWY-6519 | MetaCyc: PWY-5971 | KEGG: 00061+4.2.1.59+2.3.1.39+1.3.1.9+3.1.2.14 | MetaCyc…	GO:0055114:oxidation-reduction process | GO:0006633:fatty acid biosynthetic process | GO:0008152:metabolic process	GO:0004318:enoyl-[acyl-carrier-protein] reductase (NADH) activity | GO:0003824:catalytic activity | GO:0004312:fatty acid synthase activity	GO:0005835:fatty acid synthase complex
Orpjo_P00010	2370	MSSVPPPMGGYPRNGYIPPQNQRPYYPTQQLQVQPQSLDLPEDKLKEKSMKWQQMNSKRYGEKRKFGFVEQQKENMPQEHLRKIIKDHGDMSSKKYRHDKRIYLGALKYIPHAVLKLLENMPMPWEQVREVPVLYHITGAITFVNEIPWVVEPIYLAQWGTMWIMMRREKRDRRHFKRMRFPPFDDEEPPLDYGDNILDVEPLEAIQMELDEEEDAAVYDWFYDHKPLMDTKFICGSSYKKWNLNLPIMSTLYRLAHQLLSDFTDKNYFYLFDLNSFITAKSLNLAIPGGPKFEPLYRDIDPVDEDWNEFNDINKIIIRQQIRTEYKIAFPFLYNSLPRSVKVSWYHYPICVYIRAEDPDLPAFYFDPIINPISSRTIETHVKISHEDEVFGDDDEDDD…	#N/A				NO		PF08082 - PF08083 - PF10598 - PF10597 - PF10596 - PF12134 - PF01398 - PF08084	sp|Q99PV0|PRP8_MOUSE Pre-mRNA-processing-splicing factor 8 OS=Mus		85	0.972574	0.983726	4	OG0002720	hypothetical protein BATDEDRAFT_16367 [Batrachochytrium dendrobatidis JAM81]			gi|575476988|ref|XP_006677788.1|	hypothetical protein BATDEDRAFT_16367 [Batrachochytrium dendrobatidis JAM81]		92.37	98.9	99.2	0.961231	BUSCOfEOG7PK96V	IPR012592:PROCN domain | IPR019580:Pre-mRNA-processing-splicing factor 8, U6-snRNA-binding | IPR012337:Ribonuclease H-like superfamily | IPR019581:Pre-mRNA-processing-splicing factor 8, U5-snRNA-binding | IPR021983:PRP8 domain IV core | IPR012591:PRO8NT domain | IPR012984:PROCT domain | IPR019582:RNA recognition motif, spliceosomal PrP8 | IPR000555:JAB1/MPN/MOV34 metalloenzyme domain | IPR027652:…	CDD:cd08056:MPN_PRP8	1..29	1413..1433		Reactome: R-HSA-72165 | Reactome: R-HSA-72163	GO:0000398:mRNA splicing, via spliceosome	GO:0003723:RNA binding | GO:0005515:protein binding | GO:0030623:U5 snRNA binding | GO:0017070:U6 snRNA binding	GO:0005681:spliceosomal complex
Orpjo_P00011	2342	MSLSTTPSNEVLNRILNDLKSRSEETKNKAANDLKDHVISVSREISGENFSKFINDVNRRIFALIQSNDNDEKIGGILAIDKLIDFDGEENTTKITRFANYLRFVLPGNDLQTMVLASKALGRLALSGGTLTPEFVEFEVKRALEWLQGDRHESKRYAAVLVLKELAQNAPILIYAYVNQILNLIWVVLKDPKVVIREGAADALSVCLVLIKQREGDLKNNQWYKNILEEAQKGLKFGSSDTVHGCLLVIRELLLHTGNFMNAYYKDITDIVIKNRDSKDSLIRRTVISLMSDLASFDNNTFVDNYLKNCMDYLLNQLKKDRDRSIAFISIGKIAIAVGSNIGPYLDSITLNIKEVLTQKSRNRVGTEVYIFQCISMLATAVGQALTKHMHELLDIMLQ…	#N/A				NO		PF11865 - PF02259 - PF08771 - PF00454 - PF02260	sp|Q9Y7K2|TOR2_SCHPO Serine/threonine-protein kinase tor2 OS=Schizosaccharomyces		58	0.992314	0.997433	4	OG0001114	unnamed protein product [Pneumocystis jirovecii]			gi|430812022|emb|CCJ30549.1|	unnamed protein product [Pneumocystis jirovecii]		78.77	99.5	99.7	0.923812		IPR036940:Phosphatidylinositol 3-/4-kinase, catalytic domain superfamily | IPR003151:PIK-related kinase, FAT | IPR024585:Domain of unknown function DUF3385, target of rapamycin protein | IPR011009:Protein kinase-like domain superfamily | IPR026683:Serine/threonine-protein kinase TOR | IPR009076:FKBP12-rapamycin binding domain | IPR000403:Phosphatidylinositol 3-/4-kinase, catalytic domain | IPR036…	SMART:SM01345 | CDD:cd05169:PIKKc_TOR | Gene3D:G3DSA:3.30.1010.10 | PANTHER:PTHR11139	2244..2279	9..29 | 1299..1319		KEGG: 04926+2.7.11.1 | Reactome: R-HSA-5628897 | Reactome: R-HSA-5674400 | Reactome: R-HSA-8943724 | KEGG: 04151+2.7.11.1 | Reactome: R-HSA-6804757 | Reactome: R-HSA-166208 | Reactome: R-HSA-389357 | KEGG: 04150+2.7.11.1 | Reactome: R-HSA-380972 | Reactome: R-HSA-1257604 | KEGG: 05165+2.7.11.1 | Reactome: R-HSA-165159 | Reactome: R-HSA-3371571 | Reactome: R-HSA-1632852 | Reactome: R-HSA-5218920		GO:0044877:macromolecular complex binding | GO:0005515:protein binding | GO:0016301:kinase activity | GO:0005488:binding | GO:0004674:protein serine/threonine kinase activity
Orpjo_P00012	2315	MDKTKNNKINAYNKAKFNFKNFKTFAIYNGPVNLIQWNPKTAVDILVLPIDKLTNSALSSYGNDKSFASSNNTPYSSYQNSPYSSYQNSPLIFDTNSKNSLGIYNRESDSFIFRGVKMILGFIDISRFVKKYNGASGFAKLVKHNLKPIVKDFNIKPDGIAILGLPELRSVCTTEECVEFLTSLREYFQNVILIADVDHLDIFKRVRDTIDGVFLKSCVFFHDGNQKTRHDMPTPGFLEYINELKNEINNKADFMVFDVEVLPPFVGNHKEYTFMHKIIQWLNTKNFLGAIVHNEEMNDPKDVHPLPYLTIADDNVFEYVNADPIVETKKAIESLVLKLDPYEYQINPAIWDKVLKAVNFPPSLASRFKAISETKREDFVDTIYSKPIPPKVPLIAELQ…	#N/A				NO		#N/A	No hits					4	OG0001907	glycosyl transferase, group 1 family protein [Metarhizium acridum CQMa 102]			gi|629699925|ref|XP_007815254.1|	glycosyl transferase, group 1 family protein [Metarhizium acridum CQMa 102]	4e-41	39.32	61.9	46.7	0.82186						1314..1336 | 1255..1277 | 882..904 | 916..938 | 958..980 | 1343..1365 | 1404..1426 | 1022..1044 | 1220..1242 | 1380..1402 | 1051..1070 | 985..1007
Orpjo_P00013	2303	FKMTDIVYSILKTIEPKSVPEKYEDFNKKVKFSELNINPTKYFDIEIAVSKELGRRCYISEYLDRSTPEILENFIGYAKYVNSNLPKKFDSPKYMVPIAVVGMGIRLPGGINTPAKYWNALVNGKDCISPTPTNRHLHHYLKPFCPPNELGEFGHYIHRAGFYDVTPDTAPPTDFDPTFFNISPLEAKFTDPKFRWVYETVYEAFQDACIDITELNGTRTSVFCTVGSTGDYIALTKAFTKSESMTSQTMHGSAASSCAGRISFNYGFVGPSDTIDTACSSGLNDCHNACKSLSIGDSDVAVVSAVHQQFLATQFHVISVAHMASQIGRCATFDAEADGYAPGEGCISIVLKRLDDAITNHDRIYGVITGISTSQSGIRPSISSPAVEPQVQNIQNALQ…	#N/A				NO		PF00109 - PF02801 - PF00698 - PF14765 - PF08659 - PF00550 - PF00975	sp|B2HIL7|MSL7_MYCMM Phenolphthiocerol synthesis polyketide synthase	3e-113	31	0.399479	0.415875	4	OG0004952	CtaF [Cystobacter fuscus]			gi|56609596|gb|AAW03329.1|	CtaF [Cystobacter fuscus]	3e-171	54.38	39.8	64	0.904696		IPR009081:Phosphopantetheine binding ACP domain | IPR016039:Thiolase-like | IPR036291:NAD(P)-binding domain superfamily | IPR036736:ACP-like superfamily | IPR016036:Malonyl-CoA ACP transacylase, ACP-binding | IPR020801:Polyketide synthase, acyl transferase domain | IPR014030:Beta-ketoacyl synthase, N-terminal | IPR014031:Beta-ketoacyl synthase, C-terminal | IPR016035:Acyl transferase/acyl hydrola…	CDD:cd00833:PKS | Gene3D:G3DSA:3.40.366.10 | Gene3D:G3DSA:3.40.50.720 | PANTHER:PTHR43775 | SMART:SM00822:This enzymatic domain is part of bacterial polyketide synthases and catalyses the first step in the reductive modification of the beta-carbonyl centres in the growing polyketide chain. It uses NADPH to reduce the keto group to a hydroxy group.		1666..1686 | 1488..1508 | 2008..2028		Reactome: R-HSA-75105 | Reactome: R-HSA-2426168 | Reactome: R-HSA-199220 | Reactome: R-HSA-163765	GO:0009058:biosynthetic process | GO:0008152:metabolic process	GO:0003824:catalytic activity | GO:0016788:hydrolase activity, acting on ester bonds
Orpjo_P00015	2288	MTISVKKSLETTGPSPVRDFIINSNGHTLITKILIANNGIAAVKEIRSVRQWAYSEFGDERAIQFVVMATGEDLRANAEYIRMADQYVEVPGGSNNNNYANVDLIVDIAERTGVHAVWAGWGHASENPKLVDALTKVNIVFIGPTSSAMRTLGDKISSTIVAQTANVPCIAWSGDGITVDAKEGELITSIDDELYQKATVHNAEEGLEVAKRIGFPVMIKASEGGGGKGIRMVSSPEHFESSFVQVQREVAGSPIFVMRMASHSRHLEVQLLADQYGNAISLFGRDCSIQRRHQKIIEEAPIKAASPKMIDIMEKGAVRLAKLVGYQSAGTVEYLYDTETKKAYFLELNPRLQVEHPTTEMVSGVNLPAAQLQVAMGIPLSCIKDIRILYGLNAGTSDI…	#N/A				NO		PF00289 - PF02786 - PF02785 - PF00364 - PF08326 - PF01039	sp|P78820|ACAC_SCHPO Acetyl-CoA carboxylase OS=Schizosaccharomyces		48	0.996941	0.978947	4	OG0002721	acetyl-CoA carboxylase [Mucor circinelloides f. circinelloides 1006PhL]			gi|511001160|gb|EPB82652.1|	acetyl-CoA carboxylase [Mucor circinelloides f. circinelloides 1006PhL]		68.23	99.7	99.2	0.744395	BUSCOfEOG74J9H5	IPR011763:Acetyl-coenzyme A carboxyltransferase, C-terminal | IPR005481:Biotin carboxylase-like, N-terminal domain | IPR011053:Single hybrid motif | IPR016185:Pre-ATP-grasp domain superfamily | IPR013815:ATP-grasp fold, subdomain 1 | IPR011764:Biotin carboxylation domain | IPR029045:ClpP/crotonase-like domain superfamily | IPR005482:Biotin carboxylase, C-terminal | IPR034733:Acetyl-CoA carboxylas…	Gene3D:G3DSA:2.40.460.10 | Gene3D:G3DSA:3.40.50.20 | Gene3D:G3DSA:3.90.226.10 | CDD:cd06850:biotinyl_domain | Gene3D:G3DSA:3.30.470.20 | Gene3D:G3DSA:3.90.1770.10 | Gene3D:G3DSA:2.40.50.100 | PANTHER:PTHR18866:SF6 | PANTHER:PTHR18866 | SUPERFAMILY:SSF56059		2085..2127 | 997..1017		Reactome: R-HSA-2426168 | MetaCyc: PWY-6679 | MetaCyc: PWY-5744 | KEGG: 00061+6.4.1.2 | MetaCyc: PWY-5789 | MetaCyc: PWY-5743 | Reactome: R-HSA-3371599 | Reactome: R-HSA-163765 | MetaCyc: PWY-7388 | Reactome: R-HSA-196780 | Reactome: R-HSA-200425 | KEGG: 00640+6.4.1.2 | KEGG: 00254+6.4.1.2 | KEGG: 00720+6.4.1.2 | KEGG: 00620+6.4.1.2	GO:0006633:fatty acid biosynthetic process	GO:0005524:ATP binding | GO:0016874:ligase activity | GO:0003989:acetyl-CoA carboxylase activity | GO:0004075:biotin carboxylase activity | GO:0003824:catalytic activity | GO:0046872:metal ion binding
Orpjo_P00017	2267	MFNHTPSKGGSNTPPRKPQYYDGSGGPSGPNKYTMTMGNPNQNVNMQNGHDHNNGDLNQNYPPYNGMPSNSNNNPNNPNMHKAGGILGMNFYKPRHTGSPPAQIQSPSHFPKKSGTTSKSLNNSNSNLSSSSSLYNLGMNMSSSSLQNQYFHSSSPNLVTNTVGNNNSNIPQSKSVHDYNIFSKKDKKKERAKLPQEQEVIGSTNDIDFSDIIGDPNKIPDYISLTALQNSSSSQSLSKGNLDNIQQIYNPNMNQTKMISSWKDMIPDSWNVNKVDDIGLPSNENFQDTHSLSGHNDMNKYGHNTNPPREMSLVHSGSINKDTESYAPEDIYYDNHTFNNAKFEEDQKYNYIRVFKTDLTFTTVKCYLNTTAENVCRTVAAKFFINNYNKYNLVVIRNK…	#N/A				NO		PF00788 - PF13855 - PF13855 - PF00481 - PF00481 - PF00211	sp|P49606|CYAA_USTMA Adenylate cyclase OS=Ustilago maydis (strain	2e-101	28	0.480812	0.365423	4	OG0000477	hypothetical protein MVLG_05600 [Microbotryum violaceum p1A1 Lamole]			gi|634348576|gb|KDE03969.1|	hypothetical protein MVLG_05600 [Microbotryum violaceum p1A1 Lamole]	8e-132	47.84	48.2	42.6	0.93353	BUSCOfEOG7W41M1	IPR003591:Leucine-rich repeat, typical subtype | IPR001054:Adenylyl cyclase class-3/4/guanylyl cyclase | IPR001611:Leucine-rich repeat | IPR029787:Nucleotide cyclase | IPR036457:PPM-type phosphatase domain superfamily | IPR001932:PPM-type phosphatase domain | IPR000159:Ras-associating (RA) domain | IPR032675:Leucine-rich repeat domain superfamily	SMART:SM00364 | CDD:cd07302:CHD | PANTHER:PTHR45195 | SMART:SM00365 | Gene3D:G3DSA:3.10.20.90	1..128 | 1904..1940	2235..2255		KEGG: 04658+3.1.3.16 | KEGG: 04660+3.1.3.16	GO:0035556:intracellular signal transduction | GO:0007165:signal transduction | GO:0009190:cyclic nucleotide biosynthetic process	GO:0005515:protein binding | GO:0003824:catalytic activity | GO:0016849:phosphorus-oxygen lyase activity
Orpjo_P00018	2250	MPSATLNSETVPYPPVHAILEENPVIGTLYLKDNTALQGISFGAEHSIAGECVFQTGMVGYPESLTDPSYRGQILVLTFPLVGNYGVPSRDEVEKELNNLPKYFESSQIHVAGLIIGQYSLDFSHYLAKSSLSDWLKENNVPALYGIDTRALTKKIRNQGVLLGKILFPKSVVGDNQKYVEANAPNWLKELDDVEWHDPNTRNLVAEVSTKEIKYYKTDPSIAIKGPDGKTIQILVIDVGMKNNQIRCFVKRGVDIKVVPWDYDFLKDSDYDAVFVSNGPGDPSSLKITIEHLKAQIKKQDKPMFGICLGHQLISLAAGATTKKMKFGNRGHNIPCTDMKTGRCFITSQNHGYAVDVKSLPEGWKEYFVNANDASNEGIYHETLPYFSVQFHPEATPGP…	#N/A				NO		PF00988 - PF00117 - PF02786 - PF02787 - PF02786 - PF02142 - PF02729 - PF00185	sp|O93937|PYR1_EMENI Protein pyrABCN OS=Emericella nidulans (strain		60	0.997778	0.984176	4	OG0001402	hypothetical protein GLOINDRAFT_346478 [Rhizophagus irregularis DAOM 181602]			gi|552930826|gb|ESA14528.1|	hypothetical protein GLOINDRAFT_346478 [Rhizophagus irregularis DAOM 181602]		79.65	99.6	97.6	0.882098		IPR017926:Glutamine amidotransferase | IPR002082:Aspartate carbamoyltransferase | IPR035686:Carbamoyl-phosphate synthase small subunit, GATase1 domain | IPR036480:Carbamoyl-phosphate synthase small subunit, N-terminal domain superfamily | IPR011059:Metal-dependent hydrolase, composite domain superfamily | IPR029062:Class I glutamine amidotransferase-like | IPR016185:Pre-ATP-grasp domain superfami…	Gene3D:G3DSA:3.20.20.140 | PRINTS:PR00099:Carbamoyl-phosphate synthase protein GATase domain signature | Gene3D:G3DSA:3.40.50.20 | PANTHER:PTHR11405:SF5 | CDD:cd01423:MGS_CPS_I_III | PANTHER:PTHR11405 | Gene3D:G3DSA:3.30.470.20 | SUPERFAMILY:SSF56059				MetaCyc: PWY-7791 | KEGG: 00240+2.1.3.2 | KEGG: 00240+6.3.5.5 | KEGG: 00250+6.3.5.5 | MetaCyc: PWY-7790 | KEGG: 00250+2.1.3.2 | Reactome: R-HSA-500753 | MetaCyc: PWY-5154 | MetaCyc: PWY-7400 | MetaCyc: PWY-5686	GO:0006541:glutamine metabolic process | GO:0006807:nitrogen compound metabolic process | GO:0006520:cellular amino acid metabolic process | GO:0006207:'de novo' pyrimidine nucleobase biosynthetic process	GO:0005524:ATP binding | GO:0016597:amino acid binding | GO:0016743:carboxyl- or carbamoyltransferase activity | GO:0003824:catalytic activity | GO:0004070:aspartate carbamoyltransferase activity | GO:0004088:carbamoyl-phosphate synthase (glutamine-hydrolyzing) activity | GO:0046872:metal ion binding | GO:0016810:hydrolase activity, acting on carbon-nitrogen (but not peptide) bonds
Orpjo_P00019	2243	INKKNIKKIIMLPIPPRENLSLKCSDSILYKEHRYIAYGSLDRVFIYDSNFNFIQKISVDGNHEQVNTLAYNENGKLAVGYETSIIIYIPNEKLKNIKWIIQEIIPYSNPKCLDWCNNNNEEMLLAGSKKLSLWRNKTSKLSKTDSSKDITTLSEINELETSSLTTTSLSVQESIKTNDNKIYQLIWEEESASEINLVSFSPDGNFFATLTEYDCLVKIWYSRSIIDSDYSSISSEEKDNNYKFDFLYLSHPRSVVSFDWRKTVEKNSKKMNNILLTMCRDNICRLWAQCNDENNNYKFYMCKMIEPFCLPPSLNHTPVSEPKISYVHWIDNREIHRAIYSHSIIEKNKFQKKWQQKVNDGNNKNQKELKDILKDNQDMLFHVSPDGTVVIWGVQNLNA…	#N/A				NO		PF12234	sp|P47104|RAV1_YEAST Regulator of V-ATPase in vacuolar membrane	3e-79	24	0.582256	0.876934	4	OG0001908	Rav1p [Rhizophagus irregularis DAOM 197198w]			gi|595454789|gb|EXX61104.1|	Rav1p [Rhizophagus irregularis DAOM 197198w]	5e-174	50.7	61.3	91.4	0.815769	BUSCOfEOG7JHMDP	IPR036322:WD40-repeat-containing domain superfamily | IPR022033:RAVE complex protein Rav1 C-terminal | IPR017986:WD40-repeat-containing domain | IPR001680:WD40 repeat | IPR011047:Quinoprotein alcohol dehydrogenase-like superfamily | IPR015943:WD40/YVTN repeat-like-containing domain superfamily	PANTHER:PTHR13950						GO:0005515:protein binding
Orpjo_P00020	2241	SLIYNQLKNFVPNLKSLDEIKPANETVVSLGLEAKDFSAFQNQICQVAGIAPTSAVDLTPFLQQSNLELLSQLLMTMSQMVQKPGVNPYYQNLIQVAVVGIALRLPGGINTVDKYWNSLESGRFCITPTGTNRHLHHNMTHNENLKPGEHYVFKYGRYDSTPDVAPITDFDPMFFNMNPNEATILDPKFRWVLETTYEAFQDAGINPDSLSGTRANVYTAPGQVDEINAYAVNASPTGYSVLNGMSMHSSAQASLPGRISYMYNLFGAAHTVDTACSSGLVACHDAFKDLNIGETDIAIVNAAHCSFQSSGFSLLSVAKMVSRNCRSAAYDESADGYVPGEGCITVILKRKDDAIRDHNKIYGLINATAVGQSGNRASMSQPTVAGQKRIHEQVLQVAH…	#N/A				NO		PF00109 - PF02801 - PF00698 - PF14765 - PF08659 - PF00550	sp|Q03132|ERYA2_SACER 6-deoxyerythronolide-B synthase EryA2,	2e-122	33	0.425257	0.258761	4	OG0001909	short-chain dehydrogenase [Anabaena variabilis]			gi|499639943|ref|WP_011320677.1|	short-chain dehydrogenase [Anabaena variabilis]		46.8	84.2	97.7	0.945184		IPR009081:Phosphopantetheine binding ACP domain | IPR020806:Polyketide synthase, phosphopantetheine-binding domain | IPR016039:Thiolase-like | IPR036291:NAD(P)-binding domain superfamily | IPR036736:ACP-like superfamily | IPR016036:Malonyl-CoA ACP transacylase, ACP-binding | IPR020801:Polyketide synthase, acyl transferase domain | IPR014030:Beta-ketoacyl synthase, N-terminal | IPR014031:Beta-keto…	CDD:cd00833:PKS | Gene3D:G3DSA:3.40.366.10 | Gene3D:G3DSA:3.40.50.720 | PANTHER:PTHR43775 | SMART:SM00822:This enzymatic domain is part of bacterial polyketide synthases and catalyses the first step in the reductive modification of the beta-carbonyl centres in the growing polyketide chain. It uses NADPH to reduce the keto group to a hydroxy group.	1946..1967	1937..1980		Reactome: R-HSA-75105 | Reactome: R-HSA-2426168 | Reactome: R-HSA-199220 | Reactome: R-HSA-163765	GO:0008152:metabolic process	GO:0031177:phosphopantetheine binding | GO:0003824:catalytic activity
Orpjo_P00021	2226	MAENIQKQTQYQYTANSNLVLLADRSSLPRRNQEPSGEPESLWGKINPKDIGDRAQRTFNEVKEKREKRKKEREEKRKQKGYSSLDLLERPKKKKKDSLYMGHEDILSATNNFEGLSYQPKTKETQQAYEFLLSFIQKNLGDIPQDVLRDATDEVISILKDVNLKDFDKKKNIEDIIGELSSDQFARLVNLGKQITDYNQDQNENLNDEDGMARDTAIDEEYGVAVVFDDDEDLQDDEDEIRDDDSDDSEEGQETTTDMFLKTTTGDNESEQEGDEEGDDFTTVIHTESKMNFDGLGNSEPEAVQPHDIDAFWLQRKISTYYHDAHTAQEKTSQTFNILSSAADPRDCENELMNLFDYDNFELVKLLTRNRDIIVWCTKLARATPVERIGIEKEMAENG…	#N/A				NO		PF00270 - PF00271 - PF02889 - PF00270 - PF02889	sp|O75643|U520_HUMAN U5 small nuclear ribonucleoprotein 200 kDa		57	0.998652	1	4	OG0001910	sec63-domain-containing protein [Lichtheimia corymbifera JMRC:FSU:9682]			gi|661186086|emb|CDH51448.1|	sec63-domain-containing protein [Lichtheimia corymbifera JMRC:FSU:9682]		80.35	99.9	99.8	0.905829		IPR014756:Immunoglobulin E-set | IPR003593:AAA+ ATPase domain | IPR011545:DEAD/DEAH box helicase domain | IPR036390:Winged helix DNA-binding domain superfamily | IPR027417:P-loop containing nucleoside triphosphate hydrolase | IPR004179:Sec63 domain | IPR014001:Helicase superfamily 1/2, ATP-binding domain | IPR035892:C2 domain superfamily | IPR001650:Helicase, C-terminal	PANTHER:PTHR24075 | CDD:cd00046:DEXDc | PANTHER:PTHR24075:SF5 | Gene3D:G3DSA:1.10.150.20 | PIRSF:PIRSF039073 | SUPERFAMILY:SSF158702 | Gene3D:G3DSA:1.10.3380.10 | Gene3D:G3DSA:3.40.50.300	427..446 | 2098..2129 | 24..88 | 229..278	55..79				GO:0005524:ATP binding | GO:0003676:nucleic acid binding
Orpjo_P00022	2217	MSDFSKLTERTSSRKGFDSLKRPHKIETRYPPGPSALSAGGMHSPNSSVTMALQPPNYPGIRSATPEHSMNHSLYATIPRKPLPEKRSHNDLYGTISRKPLSDKHSHSTEQIYGTIPRRRPERERPERIDRPERIERPERIERPDRIERPERDRERESDRDRDRERERARERRERDRERDRDRDRDRDRMAHSHVRDIYGTISRKPKDPNISRSTDIYGTISRKPRLSVDTKSIQSPQEKLADLLNKDLMLDHNYGSSFDKDKDKSTDKKDIKDDTPPVPEMMSKLANERGRHRSPSHHRSSSRPRSSSRHRSSSRPRRPDESTVHKRPPSPSHHRSNSHSHGTYKSLPRPSRSGSSTSGDSSRMGDSSSRLGETSRIGRSHIRNLSSTHSPTSASLPR…	#N/A				NO		#N/A	No hits					4	OG0001117										0.964719			Gene3D:G3DSA:1.20.5.340 | SUPERFAMILY:SSF57997 | PANTHER:PTHR43939 | Gene3D:G3DSA:1.20.5.170 | SUPERFAMILY:SSF58104 | Gene3D:G3DSA:1.20.1170.10 | Gene3D:G3DSA:1.20.5.1000 | Gene3D:G3DSA:1.10.287.620	525..619 | 1..219 | 252..458	690..724 | 835..897 | 1438..1458 | 1674..1876 | 732..830 | 2152..2211 | 1491..1546 | 1551..1585 | 1259..1416 | 1885..1912 | 1045..1155 | 1012..1032 | 1610..1669 | 1216..1257 | 1160..1208 | 922..1008 | 626..678 | 2070..2136 | 1962..1996
Orpjo_P00023	2215	MSDGYSSESGVSTGHSSVFNSPKSNSFLKILEEKQQKETRSQGKSEFLSRLRAFELKAQKEKEERENAYIPKASFITAKSRKSPGVTPPTSPKSGSTIIRTSNYSRSFNPAESRKKEIYEEAKAKLENKIIQLEKELEEAKTKSKSVGNEDITIPKDQNQLIREINELKKKEEIVNSQLKKAESNLSNTQNELKKLKEQLSEKENEKDTLIRNHDTALSELKFQISLKEKEYIALKDEQERNVADLQDEIRKLRKKVAELEKERNDLKNTISKLNESEAASTASSSAEVEQLQNEIQDLKAQLETLTKESEEASNSIKALQESLDQKKATVEALTKEGKEKDDQIELLKKEKGDSASIYEELSKKNERLQEIEHQLQDVQNQLNERNAQIDEIKNESVE…	#N/A				NO		#N/A	No hits					4	OG0000908										0.921247			Gene3D:G3DSA:1.20.5.340 | Gene3D:G3DSA:1.20.120.330 | PANTHER:PTHR34491 | Gene3D:G3DSA:1.20.5.50 | Gene3D:G3DSA:1.20.5.320 | Gene3D:G3DSA:1.20.5.170 | Gene3D:G3DSA:1.20.5.400 | Gene3D:G3DSA:1.20.1170.10 | Gene3D:G3DSA:1.10.287.620	264..293 | 1827..1852 | 1..23 | 80..112 | 1030..1054 | 1765..1789	158..220 | 359..722 | 116..150 | 1843..1996 | 1683..1717 | 728..945 | 950..1046 | 1733..1834 | 1048..1681 | 229..280 | 2143..2198 | 2106..2140 | 282..351
Orpjo_P00024	2210	MYSLNLLSCLILLALGSIYVFTKPLSIGNKVPTDSSGLAIPDKIFLDDIALALVQNFDESSSSDEEGLIFDEGHVPADNQSGNKASGSGNGTPAANGKIGSNGSIIGSQDDHHKGGIVTAPDGTSTDLSNTAVQPDGKVTDNKGNTVANISKDGKVTDTKGNNVGNLDNNGNLTDNNGNTVAHVGPDGKITPVIPVNTNGNGPKNGGVVTAPDGTKTDFTNTKITDGKVVDNKGNTVATVDKDGNVVDNKGNKIAKVDNGKIVDNQGNPIGKVDQNGNVTPVDNVTAVPRPGVVTAPDGTTTDFNNATVKPDGNIVDNKGNPIGKVDGNGNVVDKNNNPIGKVDENGKIVDNQGNPVGNVDQNGNVTAVPRPGVVTAPDGTTTDFNNATVKPDGNIVDS…	#N/A				YES	Cleavage site between pos. 22 and 23	PF12396 - PF12396	No hits					4	OG0000430	icmE protein [Azospirillum sp. CAG:260]			gi|547775158|ref|WP_022186373.1|	icmE protein [Azospirillum sp. CAG:260]	7e-28	45.03	14.7	26.9	0.815122		IPR022124:Protein of unknown function DUF3659 | IPR036028:SH3-like domain superfamily	Gene3D:G3DSA:2.30.30.40	543..610 | 1656..1688 | 72..178 | 1043..1077 | 723..754 | 655..691 | 1736..1766 | 1190..1221 | 393..429 | 1357..1377	2017..2037	2..21			GO:0005515:protein binding
Orpjo_P00025	2204	MPILRKKSSKKEPSPIQKPSKPPKTQKSPKPYTLDIQKKKEYKTKGVIGIGTYGVVREAIHVPTGRTVALKIIKKQIIKEHHKEGMVERELSILKKIKHPHIVEFIDFFETKSKYYIAFEMATGGELFDRICQKGKFTEKDAAIIITTVIGAVSFLHARGIVHRDIKPENLLYRNKNPNSDLLLCDFGISKMIESPEEMLTTVCGSPGYTAPEILKHEPYSKPVDMWSIGVITYTLLCGYSPFHYADDLNQLYNAICHGRYTFDNIYWAYISRYAKDFIKSLLQVQPEKRLTADEALQHTWLVKLCPAQIERIKNINGVPLPSNTTLKRPIKSYSTSATQGSARSNEPLKASNSRVKPYVKSKYLITDESTIPYDILHQNSYISFSNSPTLSPDSDIDK…	#N/A				NO		PF00069	sp|Q00771|KCC1A_EMENI Calcium/calmodulin-dependent protein kinase	7e-88	52	0.126588	0.652174	4	OG0000704	Calcium/calmodulin-dependent protein kinase [Endocarpon pusillum Z07020]			gi|629643552|ref|XP_007800679.1|	Calcium/calmodulin-dependent protein kinase [Endocarpon pusillum Z07020]	2e-91	73.86	12	54	0.936563	BUSCOfEOG7CCC0Z	IPR008271:Serine/threonine-protein kinase, active site | IPR000719:Protein kinase domain | IPR011009:Protein kinase-like domain superfamily | IPR017441:Protein kinase, ATP binding site	Gene3D:G3DSA:1.10.510.10 | CDD:cd05117:STKc_CAMK | Gene3D:G3DSA:3.30.200.20 | PANTHER:PTHR24347 | PANTHER:PTHR24347:SF361	1685..1717 | 699..743 | 606..650 | 835..911 | 1285..1342 | 1880..2092 | 1..32 | 972..1071 | 2185..2204	966..986 | 1916..1941 | 1275..1295			GO:0006468:protein phosphorylation	GO:0005524:ATP binding | GO:0004672:protein kinase activity
Orpjo_P00026	2200	YNNSNVIDINNNKDNNIHVKKKNIVNITKKIFKKSHSNKTTPILENNKNIKRKHNLSSKFKKVFKKIVLPFSNKKNISNKSVYGKTGNVGNDQSMPNKKIIAHKTYDENERNIIPSALYNKNESSSTVITSTTSLSEPIYIITSKEIDINKQEGINNNSSQINYSNSNNWSSPLGQYMSKIKKGSKDTQTTINKASSPETSDSLSNVITIGSKAVSVESSLSSMTNNSSSSSLTSSNSSKCVSSPIVDKNFNSTLDSNVVKTNKFKNKDKRRGILFDKEKIRQEMEKVEEESNKKDKIINDNLSNSQSENDSWSTVGDSYSIDDNLNNDESIQRKFKMKEEKTKFEETRNDGKLKSKSLGNALSEFIKILEEDDSQKDDSQKDDLQDDSEEWYIKNNSI…	#N/A				NO		PF00069	No hits					4	OG0000681										0.698421		IPR000719:Protein kinase domain | IPR006597:Sel1-like repeat | IPR011009:Protein kinase-like domain superfamily	PANTHER:PTHR24343:SF223 | SUPERFAMILY:SSF81901 | CDD:cd00180:PKc | Gene3D:G3DSA:2.60.40.1180 | Gene3D:G3DSA:1.10.510.10 | PANTHER:PTHR24343	370..389 | 182..204 | 743..767 | 1304..1330 | 298..318 | 222..242	926..946 | 278..301			GO:0006468:protein phosphorylation	GO:0005524:ATP binding | GO:0004672:protein kinase activity
Orpjo_P00027	2162	RKFERYMYLNMYVNKIYLYIVYILSLIYCCKTAIITTEITKLLSEPEEILKFKNSNNLIYYGSNKKNNTLAISLDNGATWKNIPELENEYITGVIKDPIDDNKLYAIARKAIYQSSNSGNDWTFTNYNFTIEKDSLLFSKDNQRALVIANECNNINCSDNLYISNNKELNFTKTIDNVRKCVFFDNPNKNTIFCLKRNLNKNVILRSIDDFDTYDKVFLSGNPSDIIVDDFKIIIPTIGELRNDLWISTDGNTFTKASYSVTEENNINQKFEFIKNDKDIIGVIISSKKPEGNNDNNDNDNDNNGDQNDDNNNDDNKDDNKDGDDNNDEDNEDDNNNDKNKDGNTDDNNNNDQIDVDKKKSKKLKNDIQSFYTISFDGLYLMKKLSVDKTIETKSKGIK…	#N/A				NO		PF15902 - PF15901 - PF15902 - PF15901 - PF15902 - PF15901	sp|Q4P3I9|VPS10_USTMA Vacuolar protein sorting/targeting protein		33	0.622109	0.916999	4	OG0001407	hypothetical protein HMPREF1544_11258 [Mucor circinelloides f. circinelloides 1006PhL]			gi|511000479|gb|EPB82016.1|	hypothetical protein HMPREF1544_11258 [Mucor circinelloides f. circinelloides 1006PhL]		52.58	78.9	79.2	0.261729		IPR006581:VPS10 | IPR031778:Sortilin, N-terminal | IPR015943:WD40/YVTN repeat-like-containing domain superfamily | IPR031777:Sortilin, C-terminal | IPR036278:Sialidase superfamily	SUPERFAMILY:SSF110296 | PANTHER:PTHR12106 | PANTHER:PTHR12106:SF27 | Gene3D:G3DSA:2.120.10.10	287..360		13..35 | 2069..2086	KEGG: 00600+3.2.1.18 | Reactome: R-HSA-1660662 | Reactome: R-HSA-4085001 | KEGG: 00511+3.2.1.18		GO:0005515:protein binding	GO:0016021:integral component of membrane
Orpjo_P00028	2138	MATNKQESLNDLNETKINTMDKSKITTANKTKTKSSTTLNKTPKVTNGKTTVLSSTNPNSGRPRTSSLGSQSIQNKSKTKVPNTSNNLKNNASKSIPSTTKTTTNSNKITVNSRMNSKSKSTTNPVNPKTRTNSSSTSINSKVTPSIKSKASSTLKPKATSTVKSKTTSTVKSKATVTTNNAKAKVNSSTTISTNKSKSLSTINHENKKGKQGSSTTLSKTRSSSTSSSISTNVKPKASVHITKTPSSRVNSTTNSRLRPSTASSTTVKSVSTSTVKRPSVVSSTVKKPSTTSTVKKPSTISSTVKKPSITSSPLKKSSTTTLKKPSVIIKSKSNLSIKSTISSASKIKSNPTITSRLTTSPTPYSSQNSVCSTSTTSSVVRRKKSSPYANVKAKVNSF…	#N/A				NO		PF00621	No hits					4	OG0000912										0.909514		IPR000219:Dbl homology (DH) domain | IPR035899:Dbl homology (DH) domain superfamily	PANTHER:PTHR22826	1842..2021 | 805..929 | 344..423 | 2043..2073 | 1065..1107 | 1..322 | 1151..1175 | 747..787 | 976..995 | 1697..1823	1056..1092 | 1634..1671 | 1687..1722 | 1727..1747 | 1780..1807 | 2025..2062 | 1964..1991			GO:0035023:regulation of Rho protein signal transduction	GO:0005089:Rho guanyl-nucleotide exchange factor activity
Orpjo_P00029	2120	KFKVKKKLLKMSDGYSSESGVSTGHSSVFNSPKSNSFLKILEEKQQKETRSQGKSEFLSRLRAFELKAQKEKEERENAYIPKASFITAKSRKSPGVTPPTSPKSGSTIIRTSNYSRSFNPAESRKKEIYEEAKAKLENKIIQLEKELEEAKTKSKSVGNEDITIPKDQNQLIREINELKKKEEIVNSQLKKAESNLSNTQNELKKLKEQLSEKENEKDTLIRNHDTALSELKFQISLKEKEYIALKDEQERNVADLQDEIRKLRKKVAELEKERNDLKNTISKLNESEAASTASSSAEVEQLQNEIQDLKAQLETLTKESEEASNSIKALQESLDQKKATVEALTKEGKEKDDQIELLKKEKGDSASIYEELSKKNERLQEIEHQLQDVQNQLNERNAQ…	#N/A				NO		#N/A	No hits					4	OG0000908										0.031141			Gene3D:G3DSA:1.20.5.340 | SUPERFAMILY:SSF90257 | Gene3D:G3DSA:1.20.120.330 | PANTHER:PTHR43939 | Gene3D:G3DSA:1.20.5.50 | Gene3D:G3DSA:1.20.5.320 | Gene3D:G3DSA:1.20.5.1000 | Gene3D:G3DSA:1.10.287.620	1681..1705 | 1040..1064 | 274..303 | 90..123 | 12..32 | 1743..1768	738..955 | 369..732 | 239..290 | 1649..1750 | 1759..1912 | 2059..2114 | 2022..2056 | 168..230 | 292..361 | 1599..1633 | 960..1056 | 126..160 | 1058..1597
Orpjo_P00030	2109	KRIIILVTDEDSDLPTHEEYRNSLQKANTKNSITVSGYKGKVIESSDAKKFMGYPHYYYEYFPPHYKQNVYFEPVFSPAIFTSIDNTYTFYRSGSPIALSEAYQQEVDETAELIIDKKVQLFLLLTDNLIAAQGEDDTNSYFNSLNPYWNYNKDTLKTTDNSSTITAQYGNPEFDSLTNTEFDRKGILDKLIENGQETSLQGQILENGGFCRAFNMNEFTSGKNEEMINSFYTNVVKAVKTCKTVEVNDDDDDDNKDDDETEVITEEPIELPTVPYKNVTVCDNEEVESQEIIADIVFLIDESASMCKYIDAMRNKLNSLIDELYKVNAKARYAVIGFGGRPRVYTAFTDIESEVENAFSKLNCYHSGQEAGLEAIRMFINNANNFIDMTDSSFRYKHY…	#N/A				NO		PF00092	sp|Q92824|PCSK5_HUMAN Proprotein convertase subtilisin/kexin	8e-40	27	0.470365	0.544086	3	OG0000169	hypothetical protein TTHERM_01098980 [Tetrahymena thermophila]			gi|118395940|ref|XP_001030314.1|	hypothetical protein TTHERM_01098980 [Tetrahymena thermophila]	2e-108	42.52	68	41.9	0.714482		IPR000742:EGF-like domain | IPR036465:von Willebrand factor A-like domain superfamily | IPR002035:von Willebrand factor, type A | IPR009030:Growth factor receptor cysteine-rich domain superfamily | IPR032822:Extracellular matrix protein FRAS1 | IPR004035:Endonuclease III, iron-sulphur binding site | IPR006212:Furin-like repeat	CDD:cd00198:vWFA | Gene3D:G3DSA:2.10.220.10 | ProDom:PD968187:BETA-DEFENSIN ANTIBIOTIC PRECURSOR ANTIMICROBIAL DEFENSIN BETA SIGNAL DEFENSIN BD-32 DEFB-32 | PANTHER:PTHR11878		310..330		Reactome: R-HSA-110331 | Reactome: R-HSA-110330 | Reactome: R-HSA-110357			GO:0005604:basement membrane | GO:0031012:extracellular matrix
Orpjo_P00031	2103	QNNNNNDINLNIYIYIYIMTENKDIDIEKTIDKEKLQKHFEKLIENNDLNELKTVIENEPNYEELNLNKKLLITSIQQSSNISIIEYLISKEKDLNYEIILGKTPLGEALSKHNFYIADILLKNGSNINYINFELYNIFLYLKNAKDKPLTSQVIKYLIQHGANYNYKYRDNTFLDILIKEDNETFIKDIVNSTLFDNKFILKVLLDYKNKIKYSKNEWNYIINEEYNKIQINKNTFVHVIERNNLPMFKLMLNYMPLLSNEEIYKFMMHYVCKEKKIEFLKLLIEKKVDVNCKEKDTLYTPLIDTCLIRSGLKMKGLNQCIYDMVKLLIESGANINDRDSEGKTPLMHMLKSKKATVKIIKLFVQYGAKINDSSKNGYSPLVYACYGNNKYVIKYLLE…	#N/A				NO		PF12796 - PF12796 - PF13637 - PF12796 - PF12796	sp|Q4UMH6|Y381_RICFE Putative ankyrin repeat protein RF_0381	3e-40	29	0.27009	0.441052	4	OG0001150	hypothetical protein [Candidatus Amoebophilus asiaticus]			gi|501450016|ref|WP_012473465.1|	hypothetical protein [Candidatus Amoebophilus asiaticus]	1e-79	47.95	50.2	64.1	0.803461		IPR020683:Ankyrin repeat-containing domain | IPR002110:Ankyrin repeat | IPR036770:Ankyrin repeat-containing domain superfamily	PANTHER:PTHR44206 | Gene3D:G3DSA:2.40.10.190 | PANTHER:PTHR44206:SF2	1578..1634 | 1860..1910 | 1478..1514 | 1197..1250	1553..1598 | 1812..1832 | 1686..1727 | 1650..1684 | 1732..1773	2066..2088			GO:0005515:protein binding
Orpjo_P00032	2092	MLGFSNNQQDRNNIQSISMISVPMNQPMQRNNMNLQHSGPMPNNMNVLLNQNANNNNNANSNSIGMGNNMNTMNPNSNNNPSPLELNNMNGSVNQPNQNMGSDGLYNMYPYPVSMMNSNANNYYPYAMGNYSIYQQAPSQSQQQQQQQPSQQQQGSQGLQGLQGPQGPQGHPQNQTYFIPPISQSQNPNSSIPPQASSQTPSQAQISSQNISAQSQLSHPNAMMRTGVSSQQLPNQPPSQGLQPQPQPPFYSTSSSSFLMDMSNGHGNNGQSMSHVPSNMMNSSSGGFTSGNSGGNMSCGNVNSFNSFNSTMSSMAYNSNNGFSPFSTNLYFNNNTNTNSNTNSCNNGGGNYNASGNSSAFNTNPNSSLNNSNNSSVVSTPNPYKANYMNNNNNNNNNT…	#N/A				NO		PF16486 - PF08699 - PF02170 - PF16488 - PF16487 - PF02171	sp|Q8CJG0|AGO2_MOUSE Protein argonaute-2 OS=Mus musculus GN=Ago2	8e-176	37	0.391013	0.917442	4	OG0002757	hypothetical protein BATDEDRAFT_16026 [Batrachochytrium dendrobatidis JAM81]			gi|575475766|ref|XP_006677177.1|	hypothetical protein BATDEDRAFT_16026 [Batrachochytrium dendrobatidis JAM81]		64.12	39.3	91.2	0.896725		IPR012337:Ribonuclease H-like superfamily | IPR014811:Argonaute, linker 1 domain | IPR036397:Ribonuclease H superfamily | IPR036085:PAZ domain superfamily | IPR032473:Protein argonaute, Mid domain | IPR003165:Piwi domain | IPR003100:PAZ domain | IPR032472:Argonaute linker 2 domain | IPR015943:WD40/YVTN repeat-like-containing domain superfamily | IPR032474:Protein argonaute, N-terminal	PANTHER:PTHR22891 | CDD:cd02846:PAZ_argonaute_like | PANTHER:PTHR22891:SF24 | CDD:cd04657:Piwi_ago-like | Gene3D:G3DSA:3.40.50.2300 | Gene3D:G3DSA:2.170.260.10	71..91 | 356..403 | 517..537 | 137..289 | 997..1026 | 1951..2069	1910..1934		Reactome: R-HSA-8943723 | Reactome: R-HSA-5628897 | Reactome: R-HSA-426496 | Reactome: R-HSA-5687128 | Reactome: R-HSA-4086398 | Reactome: R-HSA-1912408 | Reactome: R-HSA-1257604 | Reactome: R-HSA-8934593 | Reactome: R-HSA-203927 | Reactome: R-HSA-426486 | Reactome: R-HSA-8948700		GO:0005515:protein binding | GO:0003676:nucleic acid binding
Orpjo_P00033	2083	KFNFAYRFLLNILFLKMKLENYINKIKTTAKNNKNGENSSIMPRFLHRKNHERGNSVNSFFSIKSSNFINRHKNFLSDHFRDSKSDNNLNLCSPDHDNINNMKHNSYNTNEIKSDKKNTHSPSIKSYFTGSSLKNEKPKCNKHIPEQLSKFTSHLKSNINYNNYHSNSLCLQDERNNGLLNSESFMISTPKSLPVIVNSNPSNKIDFQVVNKSKTPILKEGDYICNVSNDSFSSPSPSLNYQTEIKSPLNKNSNSSESLPISKEEKSCKPGTSHKSSLSSLKEQKFNSNTPSQGLIIKSEMELKNNFEKKNNIFNNNNYSSIVLDKSEPISSSTQVLNNYTSSKDQNQDLVKTSLTTLDSKRDNLINKNKEIKNMGQIDTLSTTCTNSNCTTICDNISY…	#N/A				NO		#N/A	No hits					4	OG0000909										0.870633		IPR036305:RGS domain superfamily	Gene3D:G3DSA:1.10.167.10	234..293 | 1767..1786 | 1711..1752 | 601..638	355..375 | 902..922 | 688..715
Orpjo_P00034	2067	MEDNNINSNFKSENDVSSSIDNVNNDVNKTLYETSNSLSVSNELKSLNKSPSFVSEVSTKSAKSTKSTKSTKSAKSTKSEKGKDKTKKKSKVKSILKKFEKRIHNAKKDKFDDASFSMSDTENEDAHMDEKITEDNIINNIESEKVFTIIEEENNDNIEANKDNDELIIKEKNMDDNENKIDTKEVNEVVETENIKEDLDTKKEIHQEVNECEDVKEDIDANKEVIESKEDEDKEKVDEEVKEEIVENKNEDNEDIKENTKVMEEVIESQSENIHTEEEKEENIESRKESEEGQNEKNIEIKENNNENEKINESGDIAVTSQEQINIEAKPENLNNIISDENSIKKDSIISQLSNVIASDNESQIGSISEQESSILSMEEPMEETTEESIEQPIIENLG…	#N/A				NO		#N/A	No hits					4	OG0001126										0.843565		IPR011989:Armadillo-like helical | IPR001849:Pleckstrin homology domain | IPR011993:PH-like domain superfamily	CDD:cd00821:PH | Gene3D:G3DSA:1.10.110.10	1831..1868 | 995..1017 | 630..763 | 1694..1730 | 1071..1107 | 1..23 | 361..431 | 1438..1462 | 1750..1801 | 38..93 | 114..136 | 786..975 | 596..618 | 213..313	150..170 | 212..232 | 438..458 | 926..949 | 2025..2052 | 850..913 | 89..109 | 234..294 | 526..560
Orpjo_P00035	2054	DYPTFIKKDDLTIIDLLFYYDIKIWKSTRILIKELYINTLISDQEFKVKTATKYAIHFPYILNSYINDIEDNYNIVDFMVQTISPTSVNYLFTETEFYYDLITLIKTNIFCNTGHLEFNYKNFLKNYVFLKSLRTNKYDFEALTVADRFQKGSDILGKMVEGINYLLQAPNVKAHYYRENPLFLQSALDMLVYLQGFLPQKCYLDYHIVTESNDWIIAVEYTFILGKLLSCIAECYKYDTDQHENLKYIKKAMTNILSFLDDWCYCKSLKKTTPLKKTRKTIPIHSQNPFINNLLILRNETELVEASTTELENINNGGNSNNNSPSGSSSQLNQKKGFHFVKSLDGQEYEVPEYSIMLGEISFVYPIHWLFSCFVRQVPAILRNMTEEERSNGTLDKIW…	#N/A				NO		#N/A	sp|Q6WKZ8|UBR2_MOUSE E3 ubiquitin-protein ligase UBR2 OS=Mus	1e-40	21	0.567186	0.528775	4	OG0000536	hypothetical protein BATDEDRAFT_21290 [Batrachochytrium dendrobatidis JAM81]			gi|575471906|ref|XP_006675246.1|	hypothetical protein BATDEDRAFT_21290 [Batrachochytrium dendrobatidis JAM81]	9e-89	41.45	62.2	58.2	0.64821		IPR013083:Zinc finger, RING/FYVE/PHD-type | IPR036390:Winged helix DNA-binding domain superfamily	CDD:cd16482:RING-H2_UBR1_like | PANTHER:PTHR21497:SF24 | PANTHER:PTHR21497	780..803 | 1849..1883 | 311..332 | 1161..1183 | 1330..1461	882..925 | 1463..1483
Orpjo_P00036	2033	QLCYNIEIDPINLISVKSEDLLTKWMNKETENAYYGTLDLNDTSFLEATLNAISMFTSVAEEVVLPIIAKSAINELKNYRDTELTQIDINIWNTPEDELYDDPLKKDDNRSSNKKDDWERKLQKEIEAKRRASGRAVQQKLSKEQKVLVDKQFAKESEIRKNVQSIYEKVKTAILIMNSAISGVAASNKSFLEDEAADDTTLDKWIGIIIETLLNNVILYELNIFKEGEKKEFIFRDAIETLDKVGTCLPRKVQDIISPPLLLMTILRSFGVGRIEENEEIPAHWSSIGIETLVKNSLDRIVSYSKKFITPSVFAYIYPLIDNILGVKGIISSIPEKNRLDLVDKCIEFIGKYYDEEYASCDSMRNTSILNGLIDNVGKYPKFVSKCSEAIIKLCEGVS…	#N/A				NO		PF12348	sp|Q92616|GCN1_HUMAN eIF-2-alpha kinase activator GCN1 OS=Homo		41	0.785539	0.597155	4	OG0003829	hypothetical protein BATDEDRAFT_90120 [Batrachochytrium dendrobatidis JAM81]			gi|575482432|ref|XP_006680510.1|	hypothetical protein BATDEDRAFT_90120 [Batrachochytrium dendrobatidis JAM81]		63.58	99.8	66.8	0.877919		IPR026003:HEAT repeat associated with sister chromatid cohesion protein | IPR033173:Translational activator Gcn1 | IPR024395:CLASP N-terminal domain | IPR021133:HEAT, type 2 | IPR034085:TOG domain | IPR011989:Armadillo-like helical | IPR016024:Armadillo-type fold	PANTHER:PTHR23346	404..426	399..433			GO:0033554:cellular response to stress | GO:0006417:regulation of translation | GO:0033674:positive regulation of kinase activity	GO:0019901:protein kinase binding | GO:0019887:protein kinase regulator activity | GO:0043022:ribosome binding | GO:0005488:binding
Orpjo_P00037	2026	IIKMKSKTKTKPNSLIKSWKVFQGFLRKLVNNNIYCILNVIIIIINLIVMSDGKHDRNYIPQNTLEYFLQSDTVFTVFFIIESFISILADGMKRSVRTFWGMFNIFIFFSSIATLCGLMNFSPLRLWIILKYLSRIPILSDIEMILKAIKKSFDVLRDIAVFAIFLFICAGIVGVSLWGGKFKYRCVNSENEFFDENLVCSINPDSGYQCPQGFNCTNVNVNPASDTMGFDNILQAWLTIFQILTTEGWSNIMINGINSTNSLAVFYFLVIIMFGNWLLLQLIVATVTTNLESSIENEQNENKKDDSNTSNTITDSSYNTTTTIAENQTITEKENSNSQDIASEKSVVLYNSETNNPTADTIIETDVSDEQSVKTVSIQNLNTSTMDNFYSLSNKANGN…	#N/A				NO		PF00520 - PF00520 - PF00520 - PF00520	sp|O88457|SCNBA_RAT Sodium channel protein type 11 subunit alpha	1e-85	22	0.738894	0.849292	4	OG0001913	Voltage-gated ion channel superfamily [Oxytricha trifallax]			gi|403369399|gb|EJY84542.1|	Voltage-gated ion channel superfamily [Oxytricha trifallax]	1e-111	45.79	70.8	68.8	0.886607		IPR005821:Ion transport domain	Gene3D:G3DSA:1.10.287.70 | PANTHER:PTHR10037 | SUPERFAMILY:SSF81324	691..734 | 295..320 | 755..790 | 878..900 | 1713..1781 | 1638..1661 | 1810..1829		968..990 | 1463..1485 | 263..285 | 159..178 | 1010..1032 | 432..451 | 464..486 | 100..122 | 1254..1276 | 937..955 | 591..609 | 1053..1075 | 29..51 | 1174..1196 | 622..644 | 66..88 | 1286..1308 | 501..523 | 554..576 | 1313..1335 | 1376..1398		GO:0055085:transmembrane transport | GO:0006811:ion transport	GO:0005216:ion channel activity	GO:0016020:membrane
Orpjo_P00038	2024	NNNNNNNNNNYIPPRNSSYSNASRNLSQPINIPSSSKNSDSNSDSDSDSLCSSFSSYRSSNYVLSTSKAMADSILSESRPRPQSHGYGKMDKDLENDHDLIFNLEHTSSIPRTYSTEKKNETNDNSSQPLMDKDSIKNCPVFNHELLNSSTAFSNFLDSYSNILNYFEDCKEENENNHRNSILPIPPSSMDTTENSKPKSDMNENNPMTKLEKSNSDIKKNQNTQNTLFGFDIETEKELLKKRNTLKSRDRAVADEILRKISISNAKSIKKSSSQQSVSKGLPIKNGGEIVREGTLNRNDSNLSSNKSPTNPLDEATICPDNNGIPESSLIISSNQPVLQNKDMILNANLMLTDKENKNDVDVTLGLFDRFYEECIKRNDDESTCNKTTNNNKNTEAEK…	#N/A				NO		PF08632	No hits					4	OG0000534										0.856188		IPR013941:Protein Zds1, C-terminal		1..50 | 1370..1472 | 565..584 | 1996..2024 | 1291..1335 | 590..765 | 105..133 | 1021..1210 | 268..317 | 457..503 | 175..223 | 73..93	1667..1687 | 1289..1309 | 385..405 | 1351..1375 | 985..1005 | 1717..1806 | 1395..1421 | 1153..1189
Orpjo_P00039	2012	YIYIFFNISLTYFLMDTKNKNQVKNFRKTNSKKGKKSIHNIKSPNSNNILKDRSSSKLEKIDNISLNGVKKNKILKTDQKHSKKNPKRKLIDESEKEYSKKFKKNNLEILNKSTIETIEKKIEQRKTLNSKKSKIFKGNSSQSVNLESKILNTEGKGKNIKRKRNNKKGNNNYFDKDNFNKKIRKSSEDINRLKKKKSKLIKKMDNNIQASSSNQNCTEENNELNEQQSSKGKNEGNEEVNTSNEMNDDIKEIRLKNPIEDILKLDLQTLLNLGIIDIQKPSSSRSSSNSNASKLLKKIKNKNDTTEQLEALERLADILCVTTEDMFLGNGPPDLEGFNLSEYVKALLDVLKDDKDEYYEPATEYDNFGSSEENINVMMMACRCFCNLIEALPSSTSAI…	#N/A				NO		PF00632	sp|Q10435|YDE1_SCHPO Probable ubiquitin fusion degradation protein	2e-115	41	0.267396	0.299332	4	OG0001116	hypothetical protein PDE_08792 [Penicillium oxalicum 114-2]			gi|525587580|gb|EPS33830.1|	hypothetical protein PDE_08792 [Penicillium oxalicum 114-2]	4e-156	50.88	51.7	53.8	0.852691	BUSCOfEOG7Z0K4N,BUSCOfEOG70CRG6	IPR016024:Armadillo-type fold | IPR011989:Armadillo-like helical | IPR035983:HECT, E3 ligase catalytic domain | IPR000569:HECT domain	PANTHER:PTHR11254:SF406 | PANTHER:PTHR11254 | Gene3D:G3DSA:3.30.2410.10 | Gene3D:G3DSA:3.90.1750.10	205..245 | 1412..1442 | 657..697 | 155..178 | 29..53 | 1295..1343	292..315 | 176..203 | 682..702 | 834..861 | 1188..1208 | 207..227		MetaCyc: PWY-7511 | Reactome: R-HSA-983168		GO:0005488:binding | GO:0004842:ubiquitin-protein transferase activity
Orpjo_P00040	2009	SNDNSKNEKDNDTQRVIITRSKSKLNSLENSADENPPLKPVSKTQTKTRSVQTKNKPNKTKINDELEVDNELNDESKFQNKTKAKTKPKSNKSKSKAKIEDEIEKETKNEAKVKPKGKTKSKTRAKSKSNTTSEESDPDYIYESENESEYENQLKNDSEKKSNKSKLKTKTKVQPKPKPKETGKFESENEDIKDTKGEEIADKNKSKRNKQNKPKTKTQSKLESQVDISENSGGKLQNEIQSQIQPQSQPQSQMIIMNETQPQVQSPSQYLITEVPFQPQPQPSQLLAPDIQIQPQLQSQVLVPENQIHPQVPINEKPDLAGFAFERPDLAGFAFENPTYTGFQAQPQPQIQPQFQNNYQLQQSPLQTGNEMPQIQNQNMQYQLPSYSQPQFQLPNQIP…	#N/A				NO		#N/A	No hits					1	OG0008736										0.70362				1689..2009 | 1028..1354 | 1369..1470 | 1..251 | 391..527 | 1632..1664 | 541..960	1382..1405
Orpjo_P00041	1986	MASTFERFKSKFRIKNENQFITVDPNTGTVNLKGLAIELQSTVPLSERIEYVKELTKIAKSYSLVEYINTLYDLIIPLLTETKEARDCAYEFLINLVEGNYEHLGILKISMFEIVEREQNIEEFMQQFRLLCKLTNDGRNIINFELKIALVYYRWILMLLSNLEALQISRKTNNENEEKIKKYLDYINDLLKLIRNTLKFNFIYIDEIYISYLISSTCNLCNHESVPQNIISECLSILDVVVRYGYVPTDTLEVYVHTLCSYARNENFATTTYNIMNNLLRSHCAHNTIKIICKTLCSEVESIPLVQGSIFFLGKTCWGDNRLNTITYSISTILRYIMQPIQYHIETIDHEILVVIKDLVFKNGKTITYLEYEIILEILDNLKGYCEIFARLETDPFNT…	#N/A				NO		PF11864 - PF03542 - PF02145	sp|Q9UUG9|TSC2_SCHPO Tuberous sclerosis 2 protein homolog OS=Schizosaccharomyces	6e-49	34	0.191339	0.262136	4	OG0000601	hypothetical protein GLOINDRAFT_344755 [Rhizophagus irregularis DAOM 181602]			gi|552934819|gb|ESA18136.1|	hypothetical protein GLOINDRAFT_344755 [Rhizophagus irregularis DAOM 181602]		54.67	53.8	59.1	0.820556		IPR027107:Tuberin/Ral GTPase-activating protein subunit alpha | IPR024584:Tuberin, N-terminal | IPR018515:Tuberin-type domain | IPR000331:Rap GTPase activating protein domain | IPR016024:Armadillo-type fold | IPR011989:Armadillo-like helical | IPR035974:Rap/Ran-GAP superfamily	PANTHER:PTHR10063:SF0	691..722 | 1895..1950 | 1458..1484 | 1344..1395 | 1844..1883 | 841..868			Reactome: R-HSA-198323 | Reactome: R-HSA-5628897 | Reactome: R-HSA-5674400 | Reactome: R-HSA-8854214 | Reactome: R-HSA-380972 | Reactome: R-HSA-165181 | Reactome: R-HSA-1632852	GO:0043547:positive regulation of GTPase activity | GO:0051056:regulation of small GTPase mediated signal transduction	GO:0005488:binding | GO:0005096:GTPase activator activity	GO:0005634:nucleus
Orpjo_P00042	1969	MNNKNNNSSINLTTTTTNNNIGGFVPIFTHKANWSNETRSLSTSLYNTSHTITSNGNSMDIKSNYNYFNNFHNYSFTSNHTKYSIPSLSVNKNDYYYTPTDSSSNNINGMTTNFNNKAYSIFSEKLYASSTSSITNKYFYGSSKSPQEMASLSRHRNILYWLKKAANHKNAPPFIFFELAYYYQNGIGTEKNLKEATHWYQCLIDHEADYIKQYPWISNNILYAKYQLARLAPSANKSLDWLTNAANDGNAMAQTCLGIYYFEQNSIQSKMQKYIIEHAKDFDIPSLFGKKNKSFKNLVKDNHQYMEGFQRFFNELVGKLHEQDQQDERNFTKQLIPEIDFLKNIEIKANARNVKEYSSINYSNSTALTKMHSSHAKQSDLFLPSNNIFSQNPYSYSFI…	#N/A				NO		#N/A	No hits					4	OG0000610										0.862803		IPR006597:Sel1-like repeat	SUPERFAMILY:SSF81901 | Gene3D:G3DSA:2.60.40.1180	637..758 | 1348..1385 | 1193..1218 | 500..530 | 1945..1969 | 432..487 | 1484..1528 | 975..996	538..558 | 1243..1263
Orpjo_P00043	1969	YDILLSHLIVDCSYLNKEENNLQYIRRMFDCIPALDADMYQDMNNVIQQEIEELDETIDRFDDHLASLELLEKYDISLPLSWFNESVGNTDMQRTLLLKLTRKISMDVDLSRMSLSEMNNPKNKKYQEWEMLWDDILTLREYGVLDDIPIKEIQADFVSALLNGGQFALAKETIYNKDEGDYILPHPVIEKLIIDASQEFFDNSQSGSSNYGSMMLARECLQIIDPTPAILEELDLIDAVDILTQYKLKIKSKSDIPILPIQIRMCENRLDFIQKILNLDTNDYTKTGKLIDLSKKLLGQKFNKVEEARVRTMIGNSAIDHNNYSFANEICRSIIGIHDNIAEANNEIWKLFYRLATNPNYNDIATKIILIGHALSICPPEKISDILIFSRKLEAEQLL…	#N/A				NO		PF08314	No hits					4	OG0000680	hypothetical protein RirG_114990 [Rhizophagus irregularis DAOM 197198w]			gi|595477328|gb|EXX67365.1|	hypothetical protein RirG_114990 [Rhizophagus irregularis DAOM 197198w]	3e-51	55.01	20.1	26.4	0.481845		IPR013244:Sec39 domain	PANTHER:PTHR15922	1704..1728 | 1429..1651	1951..1969 | 37..71		Reactome: R-HSA-6811434	GO:0006890:retrograde vesicle-mediated transport, Golgi to ER
Orpjo_P00044	1909	MASKQSKYEETLSRNNSKLNKKMNTKRYSSNNNNDSLYGSNSQQSMSNNLSQGGNKKKQNNNRTIQGGSSSGSTNNNNNNNNYDNSVPVRYKKGLMKNKPKPMGKGIIFGTVGSNEVDVKVDGSLNSPVVEQPDVNAFNNDKIEKSSNNFQFKQDKSNSIPDSNNQNNTNNNTNNNNNNNNSNNMNNQKSFINSHDKELKQPAPMHHPNPNPNIAAVINEVIPRTHSAPPSIIQQQRKQNNGHIEQKNDVNSNVGPHHFQNQHVQPHHQIHNQQRQMHPPRGQQMQSRPLSIQQNQGPIPPQQQNMQSFMNNNTFNNNQNNNNMPNNPNNNNMGNNPNNNVNVNNYNINNRNSTQFNNQNYSNYPPYQVHNNNYHMNHNNNNNNHFPPPNHMNNNQFQG…	#N/A				NO		PF02854	sp|O43432|IF4G3_HUMAN Eukaryotic translation initiation factor	4e-75	26	0.527501	0.608202	4	OG0000777	hypothetical protein MVEG_09281 [Mortierella verticillata NRRL 6337]			gi|672819650|gb|KFH64548.1|	hypothetical protein MVEG_09281 [Mortierella verticillata NRRL 6337]	1e-95	47.37	41	58.9	0.841621		IPR003890:MIF4G-like, type 3 | IPR016024:Armadillo-type fold | IPR003891:Initiation factor eIF-4 gamma, MA3 | IPR003307:W2 domain	PANTHER:PTHR23253 | Gene3D:G3DSA:1.25.40.180	944..970 | 1382..1549 | 1..88 | 489..822 | 246..299 | 125..190 | 311..451	1107..1127 | 1378..1398 | 1324..1344				GO:0003723:RNA binding | GO:0005515:protein binding | GO:0005488:binding
Orpjo_P00045	1909	FDKNNDDKVNWIDFSIDLICNCFSGGDTNDEIQTQITKALLAAASSSKEPCAIHTTTLLKAVRTTYNIFLLSKSTTTQMIAQASLTQIVQEVFGRIPDNPVSNIKDAIKEQIEDNSEMDDDKEKQEKLKEQEEHDKAKALEAEDSNLEMKLSSEELAQPDQKQEESLNDIYIKDAFLVFRSLCKLSMKTLPAPEGATDLKSHAMRSKLLSIHLIYTIISSHRNVLFVPAPILFHPDLLPLPYNQILFIQAIKQYICLSLTRNVASPVPQVFDITLKIFVELVLHTRKLMKKELLVLFTELILPILEARNSITYHQRFSLLKSLLTMFSDEDTAKLLIEIYLNFDCSNQESARSNVWERLINALSKLLNSRQQDTIPGTPNIQSTNSSSSNLSNGNLPPA…	#N/A				NO		PF16213 - PF12783 - PF01369 - PF09324	sp|Q9UT02|SEC7A_SCHPO Protein transport protein sec71 OS=Schizosaccharomyces		36	0.750655	0.750966	4	OG0003834	hypothetical protein BATDEDRAFT_12995, partial [Batrachochytrium dendrobatidis JAM81]			gi|575482654|ref|XP_006680621.1|	hypothetical protein BATDEDRAFT_12995, partial [Batrachochytrium dendrobatidis JAM81]		61.1	74.5	77.7	0.896983		IPR035999:Sec7 superfamily | IPR018247:EF-Hand 1, calcium-binding site | IPR032691:Guanine nucleotide exchange factor, N-terminal | IPR032629:Mon2, dimerisation and cyclophilin-binding domain | IPR015403:Sec7, C-terminal | IPR016024:Armadillo-type fold | IPR011989:Armadillo-like helical | IPR023394:Sec7 domain, alpha orthogonal bundle | IPR000904:Sec7 domain	Gene3D:G3DSA:3.30.70.330 | CDD:cd00171:Sec7 | PANTHER:PTHR10663:SF311 | PANTHER:PTHR10663 | Gene3D:G3DSA:1.10.220.20	1642..1668 | 698..719 | 458..485 | 1472..1626 | 371..401 | 111..144	443..477 | 108..142 | 1593..1616			GO:0032012:regulation of ARF protein signal transduction	GO:0005086:ARF guanyl-nucleotide exchange factor activity | GO:0005488:binding
Orpjo_P00046	1905	MAKKNTKKIENKEEKKTKTEEMEVDFPRGGESSLTPMEYRDITEKVNKDLFEQKDESVEKSKKKKRKSVVEESTTENKKQKIDNTIRLLNFKHLKVGMCILGAIKEINELELVISLPNGLTGFVSITEISEEISKIAEQVANDDDDEEELPELNSLFNVGQIVACAVSELSDVSNKKKINLSIKPSIVNATLTSKDISSGMMLNAEVVSKEDHGYVMSIGIEGVKAFLNNKNVPEDVELTVGQVISCGVVSIDGSFRTVQLTLKKETIIKSFIPNNSSPSLTSLKPGALVNAQVKKVLESGLQCTFCGIFNASIDIFNLSTEKPIEQLYKEKQKVRARIIYINYTKLKIGLSLNKNLIKYEPVSFPDIRIGTIIDNVEIKRIDDAIGTLVSFNDDIQGY…	#N/A				NO		PF00575 - PF00575 - PF00575 - PF00575 - PF00575 - PF05843	sp|F4J8K6|RRP5_ARATH rRNA biogenesis protein RRP5 OS=Arabidopsis		32	0.986352	0.972917	4	OG0001119	hypothetical protein PPTG_09583 [Phytophthora parasitica INRA-310]			gi|675187915|ref|XP_008902842.1|	hypothetical protein PPTG_09583 [Phytophthora parasitica INRA-310]		52.3	95.3	96	0.850721	BUSCOfEOG706108	IPR003029:S1 domain | IPR008847:Suppressor of forked | IPR013026:Tetratricopeptide repeat-containing domain | IPR003107:HAT (Half-A-TPR) repeat | IPR022967:RNA-binding domain, S1 | IPR011990:Tetratricopeptide-like helical domain superfamily | IPR013212:Mad3/Bub1 homology region 1 | IPR012340:Nucleic acid-binding, OB-fold	CDD:cd05702:S1_Rrp5_repeat_hs11_sc8 | CDD:cd05693:S1_Rrp5_repeat_hs1_sc1 | Gene3D:G3DSA:2.40.50.140 | CDD:cd05708:S1_Rrp5_repeat_sc12 | PANTHER:PTHR23270 | PANTHER:PTHR23270:SF10	1..77 | 1499..1623	1515..1535 | 1618..1638 | 2..22		Reactome: R-HSA-68877 | Reactome: R-HSA-2500257 | Reactome: R-HSA-2467813 | Reactome: R-HSA-141444 | Reactome: R-HSA-5663220	GO:0006396:RNA processing | GO:0006397:mRNA processing	GO:0005515:protein binding | GO:0003676:nucleic acid binding	GO:0005634:nucleus
Orpjo_P00047	1905	IKSRSENINDNNMQRQQPFQPQNISRKKETQEFILSKLETILQQSPNSIKTFLRKRNIDLATINLDKNPLIKAIQENYPLNKVHALFKNFSSIPKKKHITKTDIEAIKIEIELNSRLIEILKENNSDTLKHFLEKESIDLNFFKNDNNPLIYAIKNGKSYRLIHQLLQYNIQINFHQWNGSTPLTEAVIHNHKKIFNLLLEKGADINHLNYLQETPLLYLIKNKSSSLTSYYLSKFLERNVNVSCKDREHNNFLIYLTKQNKIKLVDFLLDKLIFSNTLIVNLMTYGKNRIGLGREAFLQLLNSGYSKIDVDETDDKKNTALMFACQEGCYEIASILLKYKADINRDNVVKNRPLVFACHSGDAKMAKLLLDTNQIILDHKNANGDTELSIACINDNPE…	#N/A				NO		PF12796 - PF12796 - PF12796 - PF12796 - PF12796 - PF12796 - PF12796 - PF12796 - PF13606	sp|Q01484|ANK2_HUMAN Ankyrin-2 OS=Homo sapiens GN=ANK2 PE=1 SV=4	9e-34	23	0.331759	0.172353	4	OG0000343	hypothetical protein [Candidatus Amoebophilus asiaticus]			gi|501450016|ref|WP_012473465.1|	hypothetical protein [Candidatus Amoebophilus asiaticus]	1e-53	47.81	35.9	43.2	0.7354	BUSCOfEOG72890R	IPR020683:Ankyrin repeat-containing domain | IPR002110:Ankyrin repeat | IPR036770:Ankyrin repeat-containing domain superfamily	PANTHER:PTHR44181	802..833 | 1756..1822 | 1425..1551 | 853..1012 | 1..26	1335..1379 | 1477..1523 | 1784..1816 | 1440..1467				GO:0005515:protein binding
Orpjo_P00048	1891	GKIIKYMNHSTLTLQLNLAEVLATSQKKEWKNIEKFMIFQVPEDNNIEILPSRTQESIFSLAYYLEKSDGTHVEKILPYLINCYKYAEGISLNNTIKIEDCYSMQFFSKALLEKLFMFAEKNTDYKDKINELAWESLTHHTDIFSDISEKEVIVNYSTLVLNGIIQLLQIINCYIDNWSEEYLEKTHELFKIFVKSSSLKTVHAISTHTFQGSKENLVIIKFLREYKSFFNKKQIIYSGLSQSSLIGLVFKFLKKILMMDIKKEYIEKQKDNSAAQERLWYILAYNKIDFTSQFKKETVNEIYQTSIRWFSEYTQFIINSIIRNDNIAEQDLYAFTIVLKTIVISALHLNQIDEDFVNKLKKLILDPSNVPKLPMTVVVLEALGVIMINFPHLQNTISL…	#N/A				NO		PF00613 - PF00454	sp|P42356|PI4KA_HUMAN Phosphatidylinositol 4-kinase alpha OS=Homo		30	0.803808	0.774025	4	OG0002725	hypothetical protein MVEG_08250 [Mortierella verticillata NRRL 6337]			gi|672821253|gb|KFH66149.1|	hypothetical protein MVEG_08250 [Mortierella verticillata NRRL 6337]		53.51	97.8	96.9	0.587471		IPR036940:Phosphatidylinositol 3-/4-kinase, catalytic domain superfamily | IPR015433:Phosphatidylinositol kinase | IPR011009:Protein kinase-like domain superfamily | IPR000403:Phosphatidylinositol 3-/4-kinase, catalytic domain | IPR001263:Phosphoinositide 3-kinase, accessory (PIK) domain | IPR011989:Armadillo-like helical | IPR016024:Armadillo-type fold | IPR018936:Phosphatidylinositol 3/4-kinase…	Gene3D:G3DSA:3.30.1010.10 | PANTHER:PTHR10048:SF15 | Gene3D:G3DSA:1.25.40.70 | CDD:cd05167:PI4Kc_III_alpha		258..278			GO:0046854:phosphatidylinositol phosphorylation | GO:0048015:phosphatidylinositol-mediated signaling	GO:0016301:kinase activity | GO:0005488:binding
Orpjo_P00049	1869	AKMKNLIINSLRIRPQRTEKECVEVMPSQGLLWIKDERGIAGHYSKLSGYHYVFTEESQEDIYIKSARPMIERFLSGMNTAVLTYGQSGSGKKYTIGIDFKDELEKGFNENTGIIPRSITDIFNYIKEEQEENPDALFSLKMTFLCIFQEEFIDLLSDNNPKLSMRARSPNPAALRTPQPPTSNIMVRDLGRKGIVLTGLKEEKILSVDMLLDRIIQGWNTRNSLLDEENSIRSHTVLSFYLIQDDGKGHTLSSKIHFAHLAGSEKPKRSIDRSKELGNSIGLLTLSKVLENVNDKQFKGYIPYRESKLTHMMQDCLQQSCSYSVISHISSDLNDYLETRNTIRFIARIFKNINDTSIISAEEGVRTQMAKLSEELHIAKNESISKTTYYDNVQNMNEK…	#N/A				NO		PF00225 - PF15665	sp|O95239|KIF4A_HUMAN Chromosome-associated kinesin KIF4A OS=Homo	3e-35	32	0.180845	0.267857	4	OG0001130	kinesin motor catalytic domain protein [Tetrahymena thermophila SB210]			gi|586737996|gb|EAR95984.2|	kinesin motor catalytic domain protein [Tetrahymena thermophila SB210]	1e-29	49.5	19.8	23.4	0.907589		IPR027417:P-loop containing nucleoside triphosphate hydrolase | IPR036961:Kinesin motor domain superfamily | IPR001752:Kinesin motor domain | IPR027267:AH/BAR domain superfamily | IPR027640:Kinesin-like protein	Gene3D:G3DSA:3.40.50.1980 | Gene3D:G3DSA:1.20.120.330 | Gene3D:G3DSA:1.20.58.130 | Gene3D:G3DSA:1.20.5.320 | PANTHER:PTHR24115:SF725 | Gene3D:G3DSA:1.20.5.170 | Gene3D:G3DSA:3.90.20.10	434..486	1294..1314 | 1431..1469 | 981..1001 | 934..954 | 538..675 | 1323..1415 | 1186..1217 | 1089..1109 | 1708..1742 | 1035..1055 | 1143..1163 | 1510..1566 | 362..382 | 687..799 | 1571..1591 | 1240..1278 | 1600..1699 | 880..911 | 1762..1868		Reactome: R-HSA-983189 | Reactome: R-HSA-6811434	GO:0007018:microtubule-based movement	GO:0005524:ATP binding | GO:0008017:microtubule binding | GO:0003777:microtubule motor activity
Orpjo_P00050	1866	NNKMDSSKYSNLIKNAGARCTSSKEELASIFGNDIGIINEEHVARIVGMMAGDTDSDNKWDHIFLYKWLFEQVSLDVVKIIKCLDYNGFMINDQQGLKIIFDLFPNDRAKKEFPMEVLWGRWENYKGQFSILKQIVLLKPDYMNFLNIYTRPIITMENPSLMNISSAKSIVSSLVGQVWNSIDLMETLLNLVETDLKKNVMEMFQMASKQSPELLLLGLVQANPLPWSKNSEITKLQESMIINLVGLFLNGHPSSSVVLMKLWQTNPKELVYGLLNVYNNDRSQLSRILDIAQEIKGLSQILETKINFEFVIDLASLASRRDYLNLEKWLQERIVEFGEQFLKACLDFLTNKITCQIEKNEKNIPPTCVLLAFDVVFIFIKVLFKALPPQYLDTFRSII…	#N/A				NO		PF16418 - PF16417 - PF16415 - PF12842 - PF04054	sp|A5YKK6|CNOT1_HUMAN CCR4-NOT transcription complex subunit		35	0.77224	0.645202	4	OG0001120	hypothetical protein GLOINDRAFT_340663 [Rhizophagus irregularis DAOM 181602]			gi|552910580|gb|ERZ96382.1|	hypothetical protein GLOINDRAFT_340663 [Rhizophagus irregularis DAOM 181602]		62.51	98.8	87.8	0.666743	BUSCOfEOG7NPG2G	IPR032193:CCR4-NOT transcription complex subunit 1, TTP binding domain | IPR007196:CCR4-Not complex component, Not1, C-terminal | IPR032194:CCR4-NOT transcription complex subunit 1, HEAT repeat | IPR032191:CCR4-NOT transcription complex subunit 1, CAF1-binding domain | IPR024557:CCR4-Not complex, Not1 subunit, domain of unknown function DUF3819	Gene3D:G3DSA:1.25.40.180 | PANTHER:PTHR13162		1141..1165 | 1377..1397		Reactome: R-HSA-429947 | Reactome: R-HSA-6804115
Orpjo_P00051	1865	NKNMENLNMIPNKFNVDINSMNAVSQYYFGENEQVLQILKDFNINLLITLSDLIRDYEIPRIKVLSKTTDINIQLTEKQYLHIIELYYSIFNKSNENKTQSSNNLNNTYIKNEENLIKSISHSNLNLNPTINNEILNNKNFIRNEFANKNNSSSYKESFCMKLKIPVIKLETFLGDANNIANLNEIGHTSFQIDKSQINITISNNNDINVIIGITSLTMNDICLKHKCVFREIIPKQILPLQSSDREHSEVQEYFAYINFQRDSNNSSLLSVQVNNPKIIFALNTLFELKEFFFNPMNISISNIRESIINNIDEKNNNTETVSLINKSKPIEEDEYDFYNITTKDKMKLEISINNPEIILLENHESKNTEAIVLSAKKVIIIDKEIMKFYIEEIGTFLC…	#N/A				NO		PF06650 - PF16909 - PF09333	sp|Q07878|VPS13_YEAST Vacuolar protein sorting-associated protein		28	0.935121	0.566476	4	OG0000342	Vps13p [Rhizophagus irregularis DAOM 197198w]			gi|595487858|gb|EXX73461.1|	Vps13p [Rhizophagus irregularis DAOM 197198w]		53.01	98.3	58.5	0.629831	BUSCOfEOG712V4J	IPR026847:Vacuolar protein sorting-associated protein 13 | IPR015412:Autophagy-related, C-terminal | IPR031645:Vacuolar protein sorting-associated protein 13, C-terminal | IPR009543:Vacuolar protein sorting-associated protein 13, SHR-binding domain
Orpjo_P00052	1862	KKKKSFNMNSNVNNSNEINEVIDRKGSVNSIGANSIASNKSLRKSNVSNRSLISSFIIILKKPFQLPHHKKINSSNESTIVAQDNHVSSMDPSQSHIIMNDSTTLVLNNSSSKSTTLPSNSNNFIVDLQSTSDTNSSSRRAKSKISLEIKRKKSYKKDKKRSKFYNYIYKKFKVRRIFKRKKPEEYLARAIEINDPDDSVISNDHKNERMSVEMANPSTEPIKLEKDHPHSSTSASGRASLGKVGENEKGFDSHSSINKDKKGSMHCESNLESTAIEEELIPYDEDKHSYPSISPEIDDHEKSSCCNNHRNEAQSSCVKANQNKLFSFSNISEVPSVSGIEPAESFHHQEISEQNTLSSNIGVILENTKDDKDSSKLEEKEAKQCNSTDTLDVQQPNFI…	#N/A				NO		#N/A	No hits					4	OG0001413										0.686777		IPR015943:WD40/YVTN repeat-like-containing domain superfamily		219..269 | 936..968 | 735..874 | 1303..1343 | 1198..1258 | 367..458	807..839 | 1310..1341				GO:0005515:protein binding
Orpjo_P00053	1857	EIMEEPQERININPILKTEDLMVKNNHELIEITKNLQDELQTKNKILLDLKTKEAWLQSELVVYKQLGKPEDIEGENTTLAFDFLKSNEPLSKEEAMEARSQLFKSLLSFKKQLAQAEQITHRNNELVKEAERKRKAAQEEIFYLNSVISQLSSKDPSLYREISDRQSLKKRLDESEDIINNLRAKLNSWTKASKRNLEARHIAETCTKTMEGELQNYKKAFEEVKAREDAYESRVQELEATILTSGLSIPPDTNQLPTGNEERKNQILQIKELEKKCRQAQEELLEWKMINSNIQKELASNRMENERLDASLNECRNTITKYENDMKESEEKIKEAESSRDKIAKAKEDLEHELFKNSEELKSQMDVLMKCQKELEETKLTNQVFRDQLQKKTSEVES…	#N/A				NO		#N/A	No hits					4	OG0003835										0.901221			Gene3D:G3DSA:1.20.5.340 | SUPERFAMILY:SSF90257 | Gene3D:G3DSA:1.20.120.330 | PANTHER:PTHR34491 | Gene3D:G3DSA:1.20.5.50 | Gene3D:G3DSA:1.20.5.320 | Gene3D:G3DSA:1.20.5.170 | Gene3D:G3DSA:1.20.5.400 | Gene3D:G3DSA:1.20.1170.10	948..981 | 1209..1272 | 1682..1727 | 1548..1575 | 1392..1416	383..410 | 1017..1065 | 1808..1849 | 1731..1751 | 1271..1305 | 114..141 | 680..770 | 1516..1550 | 306..354 | 1325..1352 | 1195..1215 | 977..1011 | 166..193 | 1574..1688 | 895..950 | 781..885 | 517..666 | 1354..1395 | 418..512 | 1412..1470 | 264..298 | 208..242 | 1759..1800
Orpjo_P00054	1843	NSIKMSMYNLYREVYPPSCIEDAIPCHFTSPTARNLVVVKASTIEIYEVLEVADEEEKKFWIGKDSKDQDKKNDQIYPKIKASLELIASYKIHGNISSINCIRTTTNVGLLGMDSLLLSFKDAKMSLLEWSNATKEIVTVSLHYYEREEFQDIYLSASNPEIRVDPLNRCAALQFYYDQIAILPFKQEVAGGVAPTYIEEELIKEINERDSRENPCLPSFVISGKQISKKIKNIIDIVFLYNYFEPTLAILYEPDLTWPGRLAQKNDTCSLCVVSLDLTQHIYPVLFSVDHLPYNCFKLISVPSPVGGILVVSQNGLVYIDQTAVPGISLGLNEYFGVEKELSTRGDDPTANLLQKSLALQPKNPLYSSRMTNFKYLGVTLDASVSCFLNPDTLLFILK…	#N/A				NO		PF10433 - PF03178	sp|Q9EPU4|CPSF1_MOUSE Cleavage and polyadenylation specificity	6e-113	28	0.489419	0.510756	4	OG0001134	hypothetical protein BATDEDRAFT_21894 [Batrachochytrium dendrobatidis JAM81]			gi|575472232|ref|XP_006675409.1|	hypothetical protein BATDEDRAFT_21894 [Batrachochytrium dendrobatidis JAM81]		49.19	68.5	69.3	0.86087	BUSCOfEOG7GXPKV	IPR004871:Cleavage/polyadenylation specificity factor, A subunit, C-terminal | IPR015943:WD40/YVTN repeat-like-containing domain superfamily	PANTHER:PTHR10644:SF2 | PANTHER:PTHR10644	946..1030 | 1182..1221 | 1391..1469 | 496..576	986..1006 | 1433..1464				GO:0005515:protein binding | GO:0003676:nucleic acid binding	GO:0005634:nucleus
Orpjo_P00056	1838	MVRGKKPQLSASKEDIRDLNPLTNENIVNNLRDRFSNNALYTRIGSNLIVAVNPNRRTDAISDETELAYLEDAMDTSNEGSKKKLPPHVYEIASKAYLHLCRNGEDQSIILRGISGSGKSFTRDMLIKFLCDFSKGKKKSKVRTGIKNTSTILNAFGNARTILNPDASRYGKYTEIQYDNHGKIIGAKICDYLLEKNRITDIPNNERSYHVFYYLFAGASTEEKNYWRLGEVTNYYYMGDQRSLQADDEAKFKELTSAMKTVGIGRSAQNQIFQLLTAILQLGNLQFIDTGDMTQEPCQIKNLDTLEIIAETLGIHPRNLETVLTYKTMYIKRELCSVFLNAETAVIQRDSLAKCLYSLLFRWIVEHINNRLCKTEEETANFIGITDFPGYQNKHDNQL…	GT2	GT2			NO		PF00063 - PF03142 - PF08766	sp|Q4P9K9|CHS8_USTMA Chitin synthase 8 OS=Ustilago maydis (strain		38	0.959739	0.927681	4	OG0000367	hypothetical protein GLOINDRAFT_348546 [Rhizophagus irregularis DAOM 181602]			gi|552925811|gb|ESA09719.1|	hypothetical protein GLOINDRAFT_348546 [Rhizophagus irregularis DAOM 181602]		63.27	99.8	99.9	0.672294		IPR027417:P-loop containing nucleoside triphosphate hydrolase | IPR004835:Chitin synthase | IPR029044:Nucleotide-diphospho-sugar transferases | IPR036400:Cytochrome b5-like heme/steroid binding domain superfamily | IPR014876:DEK, C-terminal | IPR001609:Myosin head, motor domain	SUPERFAMILY:SSF109715 | Gene3D:G3DSA:1.10.10.60 | CDD:cd04190:Chitin_synth_C | PANTHER:PTHR22914:SF16	1680..1705 | 806..830 | 564..588 | 732..752		1580..1599 | 1155..1177 | 1609..1631 | 876..898 | 1551..1573	MetaCyc: PWY-6981 | KEGG: 00520+2.4.1.16		GO:0005524:ATP binding | GO:0003774:motor activity | GO:0016758:transferase activity, transferring hexosyl groups	GO:0016459:myosin complex
Orpjo_P00057	1836	SHRDLNDNIYLVIKIVRIGRMNMNDKDVLKANDGTVSNNSSATVNSMNSPATPTSAGGNGTISFKRPYGCAVMELGSILLNKQEIKPEYNLRIYVPTQENQFSTIHENIINQSNLGYEVKPYILIISLNIFNGIASEVIKKNKNIFISTAITPRHGFSDIILPGDSRNGLYLTLVSGDFQQGRKASGRNICVNVRIRMNNGNFIPNCIRRGSGGDNITEYESVTYYHCNQPKWQESIRIDLPAEQFENAHILFLFRYCSSKEKITDRSEKLFGYSFLPLVRRNNTVINDSLHNLPIYRYDKKLEHPSVYLLYQINAQAQTDEKSNINTNSVYAEINNKNTQMFSTTGNKNVNSIAEQANRMVELKDTFSVRTALCSAKLTQNVALLNLLHWEKSSNREI…	#N/A				NO		PF16172 - PF14429 - PF06920 - PF06920	sp|Q8N1I0|DOCK4_HUMAN Dedicator of cytokinesis protein 4 OS=Homo	2e-99	30	0.413943	0.326043	4	OG0003830	hypothetical protein GLOINDRAFT_8715 [Rhizophagus irregularis DAOM 181602]			gi|552914930|gb|ESA00211.1|	hypothetical protein GLOINDRAFT_8715 [Rhizophagus irregularis DAOM 181602]		53.41	97.7	77	0.76642	BUSCOfEOG75QRC9	IPR031057:DOCK1 homologue | IPR027357:DHR-2 domain | IPR026791:Dedicator of cytokinesis | IPR032376:Dedicator of cytokinesis, N-terminal domain | IPR010703:Dedicator of cytokinesis, C-terminal | IPR011989:Armadillo-like helical | IPR016024:Armadillo-type fold | IPR027007:DHR-1 domain	CDD:cd11684:DHR2_DOCK	1736..1756 | 766..791 | 39..58 | 1683..1713	1542..1569		Reactome: R-HSA-983231	GO:0035556:intracellular signal transduction | GO:0007264:small GTPase mediated signal transduction	GO:0005085:guanyl-nucleotide exchange factor activity | GO:0005488:binding
Orpjo_P00058	1828	KKFNMANKSMVFPTINKNHIKDTFNLYNQMVRNAMKYQSAMLALATAINELSASYNAFMTYAPMKVIIESSGQQTEIHNSLKIYRILYESFKKMSEFLNRDFALPLNDDFKSMQNKFNDKKIEKTLKLEEKQRTRSLLPGVTPEPSNIQRGLFQQYISAIKFVSRKTKKLQNYEIHVFQRMVQGILSYEDMSNTSFINQSMSRDVEETPRLNYQSYNKKSILDVSQLDNGIFDESILKGMSYDKNPLTNSFIRDEVIKSEKNGDGKYFPYSNHSPVSSTDNILRDTENDKMYDNEMDADVNNNQGGPSDYSKHDYHQRYTSTPNIYEMKYYANKYEDKSPSSSNRSRSKSLGGPVQATQENFKKNHLSMPAVNKNNRFSTPANHIVPPTPSLGELARKN…	#N/A				NO		PF14604	No hits					4	OG0000617										0.468986		IPR036028:SH3-like domain superfamily | IPR001452:SH3 domain	Gene3D:G3DSA:2.30.30.40	1396..1488 | 504..538 | 633..717 | 295..316 | 1182..1275 | 1043..1066 | 336..355 | 419..472 | 1287..1373 | 912..945	1367..1387 | 1312..1343 | 914..934 | 1086..1106 | 445..479				GO:0005515:protein binding
Orpjo_P00059	1820	MQKAPPVPPRGGGRRAPPPLNTQNNDNYNNNRQYGNPNQQYNNYSNNNGYYNNTSSIYQNQVNYDNNYLQFSNNSRHKRINSSSGIVQAPQPINSFPPAVNQYSPQQMNSFPPQQPYNNYSYTPKYSPSIQSSPSSSMRGPPPKINYSSSLGSQPYSNNGFNPINNSNPVQQNYGQPQNQRNNYYVQNNLQTPNSYNQEQKSPEIFISSETSLPNPPRKYIPASALSNEPPPPPRRQIIPPSNHKIMPIQVTPGRSNGGSSPSLSPQLNGRTSPIPPQRRSMLVKTEADSTSPVHRYSYASYSPKLGETVRQYQRGRNTSLSSQVNQLSISNQSTSISSSSPNSTASVTRYDYNSPPLNEDSGLYKSSNHNRNYSYSSSITIPHIDINENVDEGYLKDN…	#N/A				NO		PF00610 - PF00621 - PF15405 - PF00780	sp|Q9Y7U6|RGF1_SCHPO Rho1 guanine nucleotide exchange factor	5e-114	31	0.470879	0.655172	4	OG0000537	hypothetical protein BATDEDRAFT_17774 [Batrachochytrium dendrobatidis JAM81]			gi|575485190|ref|XP_006681889.1|	hypothetical protein BATDEDRAFT_17774 [Batrachochytrium dendrobatidis JAM81]	4e-143	52.11	47.2	91.8	0.904804		IPR000591:DEP domain | IPR036390:Winged helix DNA-binding domain superfamily | IPR036388:Winged helix-like DNA-binding domain superfamily | IPR035899:Dbl homology (DH) domain superfamily | IPR000219:Dbl homology (DH) domain | IPR011993:PH-like domain superfamily | IPR001180:Citron homology (CNH) domain	PANTHER:PTHR12673:SF155 | PANTHER:PTHR12673	318..366 | 1..55 | 641..666 | 700..721 | 80..180 | 208..296 | 735..889	558..585 | 1290..1310			GO:0035556:intracellular signal transduction | GO:0035023:regulation of Rho protein signal transduction	GO:0005089:Rho guanyl-nucleotide exchange factor activity
Orpjo_P00060	1813	MQEEKQKTPILSEETKELLNSPIFKDFILEEPSIVKSHGSPVTPQSENIGQSPINNLTVDTKVSNTIIYGKETSSNPEKTPVSGLKSSVTCSTLYDIENLEKEDIRSIEKYFHTYSEKLYISGLLYKRNDIQPDGKPFPSTSGPVWTKWWVELWGPVLKFWRVNEENDYVSVDDKSSNKVKHIIQTELVPHPDTVKKIKDNQETKYINISDSVVDLVNYEIVDQPPFPYNNFLSLSTAGLNLFTLATSTSFLANSWVIAIRLSCYEQSKLNELYTYRLLKRSCFFNTWYSYEYNPLELPNALIQPITPSDYKNVHYEGYIQARINYVTEWKRYWIVMSSKQSTVGVANAASGKSVAKKFLKKKNKQHSNKSENDIYSQFSSSTSSLEEPAYLSNTGTIM…	#N/A				NO		#N/A	No hits					4	OG0001822	hypothetical protein BATDEDRAFT_26445 [Batrachochytrium dendrobatidis JAM81]			gi|575482752|ref|XP_006680670.1|	hypothetical protein BATDEDRAFT_26445 [Batrachochytrium dendrobatidis JAM81]	1e-48	49.04	19.1	18	0.912549		IPR011993:PH-like domain superfamily	PANTHER:PTHR24247 | PANTHER:PTHR24247:SF117	860..881 | 1026..1080 | 708..845 | 1789..1813 | 1593..1696 | 1350..1567 | 646..667 | 1222..1243 | 964..993	775..795 | 1154..1178 | 632..652
Orpjo_P00061	1790	PDDRMSPREPRDRDGPGQDDRMSPREPRDRDENGPIDRMSPRELRDRDGPGPDDRMSPREPKDRDENGPANRMSPREPRGRDENGPIDRMSPREPRDRDENGPIDRMSPREPRDRDRDGPGPMDRMSPRERIPRDRMSPREPRDRDGPVDRMSPRERIPRDRMSPREPRRNDNNDYNDPPPPPRTRSVRKDSNPHFPPRTPRSRENSNSSLNNPDNSSSAIVPPSVLDNGSPRIPRGPPGDPAQRPRPRDPSNPIRPLRDENSPPMRSRLFQRSRENSNDNSMDNLRENSRENSKDDLREGRDGSRNNQNREDQRDRDGPIDKMSPRMNNKEDNINESKEDNSKDELNSKDDLRDGRDGSRGRERNLSRDETRDSPRMKSSRSRSDSRSPRLRGDSRSP…	#N/A				NO		PF15456	No hits					4	OG0001122										0.795437		IPR029191:Up-regulated during septation protein 1 | IPR036274:HR1 repeat superfamily	Gene3D:G3DSA:1.20.5.340 | Gene3D:G3DSA:1.20.120.330 | PANTHER:PTHR34491 | Gene3D:G3DSA:1.20.5.50 | Gene3D:G3DSA:1.10.287.160 | Gene3D:G3DSA:1.20.5.170 | Gene3D:G3DSA:1.20.5.400 | Gene3D:G3DSA:1.20.5.1000 | Gene3D:G3DSA:1.10.287.620	460..506 | 850..869 | 1158..1188 | 1..446	973..1219 | 865..913 | 1235..1460 | 586..606 | 1734..1772 | 917..940 | 1464..1502 | 1507..1538 | 721..755 | 761..795 | 1558..1627 | 328..348 | 631..651 | 832..859 | 1629..1705 | 693..713
Orpjo_P00062	1781	MNYRFAGSKDKPMIVAKENILPKPFHGVPHEHFPSPWLTVSFSEFEALAKAMAYVINKRYHLPVQSRVAIIANSLPKNQLLSIALWYLRVATVEITPKIGNDVKQCWMRMLDMSMGFYDCVFKPFYQNHKAKGEDEWVWPWIYPLSPDENLISGKDGILMVDLDSDAFMQEVLEAKEQGLFYERVGDNDDIVTIGGTSSSSQAIIKNGQSSEMKFVGLHHRKAGTCFDSYLNNHLPLETNFLLVSPFHHLLGICQGLLHPIYSGGPLIYRTQNIDDVGVISEMLLDDIAEIDVNETLIFSFQFAEWKKLKESGHPKWPYWEKAIRSKPVGCFHTGGAPPIPEVTKWLARELQIFPAEQYGSSESGMMMYTNGEPPLPGEEGYLKRAPWMDIYLEPLNDD…	#N/A				NO		PF00501 - PF00109 - PF02801	sp|Q9ZGI5|PIKA1_STRVZ Narbonolide/10-deoxymethynolide synthase	2e-93	29	0.484559	0.180793	4	OG0000094	Long-chain-fatty-acid--(acyl-carrier-protein) ligase, 6-deoxyerythronolide-B synthase [Anabaena cylindrica]			gi|505026377|ref|WP_015213479.1|	Long-chain-fatty-acid--(acyl-carrier-protein) ligase, 6-deoxyerythronolide-B synthase [Anabaena cylindrica]	6e-119	45.88	58.7	30.5	0.578817		IPR014031:Beta-ketoacyl synthase, C-terminal | IPR009081:Phosphopantetheine binding ACP domain | IPR016035:Acyl transferase/acyl hydrolase/lysophospholipase | IPR000873:AMP-dependent synthetase/ligase | IPR016039:Thiolase-like | IPR020841:Polyketide synthase, beta-ketoacyl synthase domain | IPR018201:Beta-ketoacyl synthase, active site | IPR036736:ACP-like superfamily | IPR006162:Phosphopantethei…	Gene3D:G3DSA:3.40.50.980 | CDD:cd00833:PKS | Gene3D:G3DSA:3.40.366.10 | SUPERFAMILY:SSF56801 | PANTHER:PTHR43775	630..692 | 1366..1387				GO:0008152:metabolic process	GO:0003824:catalytic activity
Orpjo_P00063	1778	IIEKNKKKRNNLLIIMNRNNGNGGSPDLNIDLNFMAEPWSDSDDDSPNNNETSFSNPPNVNETISNKLSLLNESSQGNEENFNKSPKDNEQPKDNGPPKDNGPPKSSGPPKDNEVSPSMYSLSLNAPNVGSLNNNNSLYGNIKAPATYTRARKSRQKGGKKSSSHQIGRFDPEPQSPTKTKPQQSPTKPKPQEQSQEQSQEQSHEQSQEQHQEQSQEQHQEQHQEQFQDQSNEQPKKLPQEPQELQESEQQHQEKSKEQLQPQEQISIEANDQLKSQQEQTSIVTPIDQSQQQEQIYVAPVIDQQQQYITTPIDQQQQYMTTPVDQQQQQYITTPVDQQQQYMTTPVDQQQQQYMATPVDQQQQDQTYNGAIIDQQYATYYAQYGYNCGYGYGYGYGYT…	#N/A				NO		PF00400	No hits					4	OG0000184										0.914084		IPR036322:WD40-repeat-containing domain superfamily | IPR001680:WD40 repeat | IPR017986:WD40-repeat-containing domain | IPR019775:WD40 repeat, conserved site | IPR026074:Microtubule associated protein 1 | IPR015943:WD40/YVTN repeat-like-containing domain superfamily		1741..1778 | 36..262 | 1504..1560 | 675..728	1396..1416 | 1457..1545 | 1256..1276 | 1034..1061 | 701..721 | 1343..1374 | 434..454 | 1603..1623 | 1116..1137			GO:0000226:microtubule cytoskeleton organization	GO:0005515:protein binding | GO:0008017:microtubule binding	GO:0005874:microtubule
Orpjo_P00064	1770	MKQSNQSDDVIELQNLSEQSILEFLKSKHSQRKYFTNIGSNAIIYLNPYSEDDCISDHNSKVYVEDSRNSSNDRPRLSPSIFQLVNSAYLHMIREKEDQSIIINGDCASGKTEIYKSIARHLCYLTRETKKKTVTQSAILKINKILDSFGTATTLNNPSSSRFGKYIEYQFDRTGKIIGAKLVHYCLEKDRVSKVPEDERNFNIFYHFLASASSNDKSAYDLSDPSGFEYLSQNNLYKRCTNDDSLDGRELRSALKSFGIGVRQQAQIFQLLAAILHLGNIVFVDTKNGSETCEIKNYHLVEFIAGLLGVTPESLENVLTYQTKCIRKDVFTEYLDAASASRQRNNLANTLYSLLFNWIIEKINSKLCRDDESDNFIGVVDLFGFQDLKSNQFDQFLSN…	GT2	GT2			NO		PF00063 - PF03142 - PF08766	sp|O13395|CHS6_USTMA Chitin synthase 6 OS=Ustilago maydis (strain		48	0.511864	0.751695	4	OG0000292	chitin synthase CHS3 [Rhizophagus irregularis DAOM 197198w]			gi|595451192|gb|EXX59040.1|	chitin synthase CHS3 [Rhizophagus irregularis DAOM 197198w]		59.97	99.5	99.1	0.238		IPR027417:P-loop containing nucleoside triphosphate hydrolase | IPR004835:Chitin synthase | IPR036400:Cytochrome b5-like heme/steroid binding domain superfamily | IPR014876:DEK, C-terminal | IPR001609:Myosin head, motor domain | IPR029044:Nucleotide-diphospho-sugar transferases	SUPERFAMILY:SSF109715 | Gene3D:G3DSA:1.10.10.60 | PANTHER:PTHR22914:SF16			1513..1535 | 1542..1564 | 1452..1474 | 1481..1503 | 826..848 | 1089..1111	MetaCyc: PWY-6981 | KEGG: 00520+2.4.1.16		GO:0005524:ATP binding | GO:0003774:motor activity | GO:0016758:transferase activity, transferring hexosyl groups	GO:0016459:myosin complex
Orpjo_P00065	1764	MDRNVYNDDLELKKKILLCGEDETTAKIYETPTMPERLDLRFTKENEDIAIIAKENLLMTPFQGKPHPDYPSPWLTVKFNEFGALIKACAYVLKKKYDLYPNSRVGIIGNYTPMNQLLIYALWSMRCAVVQIPIKLGNDVKQYWCRLLNLKMIFYDINFKLYDDKESMELLETKEEWVWKWQHPLTENDRNLEAGQEGILAVNLFGHGFRNEILEAKNQGLSFERKGLDTDIIYIIGTSSTSQAIIKNGQVSKMKFVPVTTPSAGECYLNTCRKDMKNKPTYMINIPVSHALGLYGCVLHTIQTGGPVAYHTQNLQDIGFIPEIILDDMVEIKMDCTTLFPFHFTEFKKLFDDHHPHCEKWKKFISTRSPYCFKNGGAPISDAMDNWFYQTFGIRTRQD…	#N/A				NO		PF00501 - PF00550 - PF00109 - PF02801	sp|Q03132|ERYA2_SACER 6-deoxyerythronolide-B synthase EryA2,	2e-91	29	0.468821	0.207738	4	OG0000094	Malonyl CoA-acyl carrier protein transacylase [Crocosphaera watsonii]			gi|546233783|ref|WP_021836606.1|	Malonyl CoA-acyl carrier protein transacylase [Crocosphaera watsonii]	4e-117	53.3	36.2	89	0.691257		IPR009081:Phosphopantetheine binding ACP domain | IPR000873:AMP-dependent synthetase/ligase | IPR016039:Thiolase-like | IPR036736:ACP-like superfamily | IPR014030:Beta-ketoacyl synthase, N-terminal | IPR014031:Beta-ketoacyl synthase, C-terminal | IPR016035:Acyl transferase/acyl hydrolase/lysophospholipase | IPR020841:Polyketide synthase, beta-ketoacyl synthase domain | IPR018201:Beta-ketoacyl syn…	Gene3D:G3DSA:3.40.50.980 | CDD:cd00833:PKS | Gene3D:G3DSA:3.40.366.10 | SUPERFAMILY:SSF56801 | PANTHER:PTHR43775	677..751 | 1305..1338 | 1406..1443	1394..1428 | 1349..1369			GO:0008152:metabolic process	GO:0003824:catalytic activity
Orpjo_P00066	1763	MNFQQQNMMGQMQNAGVPFYTNSTMTTAQLQQQYQQQKKMQAYVAKQEHEKKELEASKKEEGFSLIYNIDGDNPVSNLSPALTSPPDTDEKLNEVKEILNNKFNENTDKKAKNGTKTPTIAGAPLPTSTNPSTANDKIQQPEATESEADKKSSRDRKSRRVSSHGHRLSSHGHRISSHRLSRHRHSRSSFDEKRRHHRSHLVASSTADDSDKEHREKATKSLYVSSREHRKSRRVSRIRDSERRHSRHHRPKSHHPESENVESSDGKVKNEDEVKFPPRFSSHVNPDNYVHINLLSRSECIRKTVSDIIEGNSFKYENLNKTKLNVIGFRIINSDPSQHSTSIHIIRVPKDSSIECKSSSIVLKSSSINAHENKDNIFINLLKVRVNPKEEEKVLVDMI…	#N/A				NO		#N/A	No hits					4	OG0000550	hypothetical protein DFA_08919 [Dictyostelium fasciculatum]			gi|470245340|ref|XP_004356402.1|	hypothetical protein DFA_08919 [Dictyostelium fasciculatum]	4e-49	79.48	12.9	15.2	0.912695			SUPERFAMILY:SSF141571 | Gene3D:G3DSA:1.10.110.10 | Gene3D:G3DSA:2.160.10.20	414..433 | 747..826 | 1310..1347 | 1457..1486 | 1700..1763 | 1394..1435 | 1238..1289 | 1633..1660 | 583..733 | 1556..1587 | 70..280	1369..1610
Orpjo_P00067	1758	IEDEDEDETKKETINDNFSNIYRARTKEEIKVEYEKIYKHLMKEGIRNVALTSINPAYNPYHISLIKIKGIRINETNVIQTMGMPYDYKEAKGYVKLMNGTRSELENCGRVYNMKDSTFTCSISFSTDIQDTISISTNEGVTYHKSYGTVVSEGDTTTSEINNHVDLARAISNSSSQSGSKSEGVTNSLEKVYSVVISNSKSSTKNTEDTETNSHDRSFTYTMSEDHTHSRTKDHSETNERNWSTTDETSHTDEYSRLSMDDYDKFKNIVFFNESISETGESEPGDESAVDKAIGILDGKIEESLDWLLDFKDSNNEKRFEMLKDLGKSIVQEQVKSIVNLTDLGIRVVTGGNYSMLKRNLRKRENIMVAKNKGSATNPKKPKSGGKGNGRKSGFIKGT…	#N/A				NO		#N/A	No hits					4	OG0000093										0.751163		IPR000772:Ricin B, lectin domain | IPR001480:Bulb-type lectin domain | IPR036426:Bulb-type lectin domain superfamily | IPR035992:Ricin B-like lectins		437..525 | 839..871 | 369..396 | 200..254
Orpjo_P00068	1715	IIKKKIENLSVSESDASTVLLDISKLEYNLKRLEALANTSSSDIESEIDFDLDDISDFENLDIDKDNTISKKPITNYQNDNLKTRKYSRYIGNFTPSNGSKSEVSGNSKHSSIENDYKAREVHFDSNEIEFNDISANPRDYDNNFISNKKSTIHSSSENDEVNKELEIMKKECINRENDLRKLREELDTLRKDYKVKDNKLKKLEAEKINIVSNLDLYKEKSDKSEKDMSDLSCISNSSQYINEGESFEGSKYLNNIIYDTKYLAEQLERYQNKFIELKKINEEEKNKSKLYKTRFIEIKKLINQLEIKQKEDKKTFTHLKRSTEKEITNYKTLLQNEQYRCKELEAKLKELKNTQTIYEIEKIKEIENLTLQIRQIENKSKEYIDLIQKEKEKTNKLE…	#N/A				NO		#N/A	No hits					4	OG0000775										0.826543					1452..1496 | 936..991 | 264..288 | 476..542 | 328..464 | 635..898 | 1352..1382 | 1050..1077 | 575..630 | 159..221 | 1081..1106 | 1010..1044 | 1206..1258 | 1132..1190
Orpjo_P00069	1711	NNFNFVYGNIDYGDNLILNETYENMAFGNSIAGLLQVARAESKTNKIYSIQAENLEKFTHGLLRGNLTAEDPDIRIKKDFKITAQRIIKQPVIPEINTKNYSLEHSNTGQIGKLKFREVFGLPECGPDEVIIKIQSVALQFKDVMSVMNNLPGYSVYEPGMESNGYVVKIGENVNKYINLEIGQPVFAFTHKYGHMVSTYGKAHYKLVKPMITNDMNPENYSSVIVLGTVLYALRDRAGGIKPGQSILIQSGAGGVGQAAIKLCQYWGAKVYVSTSAKKRQYLKDLYELENITDSRNPKIFYEDIMKWTNNEGVDFVLNALAGDGITYGLKCLKKGGRFIEIGKKNIIFNTPIGLKSLMNNINFCSAHIDLLDVDKLSSLMNESFELINTGKITPIPVT…	#N/A				NO		PF00107 - PF08659 - PF00378 - PF00378 - PF01154 - PF08540 - PF08540	sp|P54872|HMCSA_DICDI Hydroxymethylglutaryl-CoA synthase A OS=Dictyostelium	1e-73	37	0.239041	0.908714	4	OG0001400	Hydroxymethylglutaryl-CoA synthase A [Wallemia ichthyophaga EXF-994]			gi|685950284|ref|XP_009269153.1|	Hydroxymethylglutaryl-CoA synthase A [Wallemia ichthyophaga EXF-994]	2e-74	55.36	24	98.7	0.737342		IPR013528:Hydroxymethylglutaryl-coenzyme A synthase, N-terminal | IPR011032:GroES-like superfamily | IPR016039:Thiolase-like | IPR036291:NAD(P)-binding domain superfamily | IPR020843:Polyketide synthase, enoylreductase domain | IPR029045:ClpP/crotonase-like domain superfamily | IPR013746:Hydroxymethylglutaryl-coenzyme A synthase C-terminal domain | IPR013968:Polyketide synthase, ketoreductase dom…	CDD:cd06558:crotonase-like | CDD:cd05195:enoyl_red | Gene3D:G3DSA:3.90.226.10 | Gene3D:G3DSA:3.40.50.720 | PANTHER:PTHR43775 | CDD:cd00827:init_cond_enzymes | SMART:SM00822:This enzymatic domain is part of bacterial polyketide synthases and catalyses the first step in the reductive modification of the beta-carbonyl centres in the growing polyketide chain. It uses NADPH to reduce the keto group to…				Reactome: R-HSA-75105 | KEGG: 00280+2.3.3.10 | MetaCyc: PWY-7524 | KEGG: 00900+2.3.3.10 | KEGG: 00072+2.3.3.10 | Reactome: R-HSA-2426168 | MetaCyc: PWY-7571 | Reactome: R-HSA-199220 | Reactome: R-HSA-163765 | MetaCyc: PWY-922 | Reactome: R-HSA-1989781 | MetaCyc: PWY-7391 | KEGG: 00650+2.3.3.10 | MetaCyc: PWY-6174	GO:0055114:oxidation-reduction process | GO:0008299:isoprenoid biosynthetic process | GO:0008152:metabolic process	GO:0004421:hydroxymethylglutaryl-CoA synthase activity | GO:0016491:oxidoreductase activity | GO:0003824:catalytic activity
Orpjo_P00070	1702	MLYIQQLKTLLWKNWKIFKKDHGVLFTLIELFFTFVIIATLCISHEEHLLDYDLLEGREASSIKKIFEDNLTQKKDQYIGFVLPKNQVVNNMDSNSFITEVMSDSIFKVENPIYTKIFESEQQLIDHVGNETLDIFICGVIFGDDYTDYTISIFSNDIIDPNVDPQYELTNPNKNYRYKNLFIPIQYAIDNVIIQWKTNHKVKGIDVAVGSLSEHARDHPTNTKNFNRFGPYLLFIIIGQIFHLSSHLMKEKENKTKEGLIIVGANPYLLSFTWALIYFPLSLILTIMVYLVDPSHVMSSINIFLYCLLSIFYIFSMYCIVVVICNIIKKFKIVIVLICLFISLMLTLPEIVYKLQDNGHVLLHRILSAIFPFFGFSMAVEEICNESDQDREINFSNMF…	#N/A				NO		PF12698 - PF00005 - PF12698 - PF00005	sp|P34358|CED7_CAEEL ABC transporter ced-7 OS=Caenorhabditis	8e-85	22	0.993537	0.985915	2	OG0006391	hypothetical protein TRIADDRAFT_31511 [Trichoplax adhaerens]			gi|196013956|ref|XP_002116838.1|	hypothetical protein TRIADDRAFT_31511 [Trichoplax adhaerens]	4e-63	47.72	37.7	37.5	0.914388	BUSCOfEOG7WDNCD	IPR026082:ABC transporter A, ABCA | IPR027417:P-loop containing nucleoside triphosphate hydrolase | IPR017871:ABC transporter, conserved site | IPR003593:AAA+ ATPase domain | IPR003439:ABC transporter-like	CDD:cd03263:ABC_subfamily_A | Gene3D:G3DSA:3.40.50.300		587..607	232..249 | 1084..1106 | 363..385 | 923..942 | 1193..1215 | 1127..1149 | 1228..1250 | 1038..1060 | 23..45 | 1164..1186 | 405..427 | 302..324 | 1284..1302 | 270..292 | 331..353		GO:0006810:transport	GO:0005524:ATP binding | GO:0016887:ATPase activity | GO:0005215:transporter activity	GO:0016021:integral component of membrane
Orpjo_P00071	1685	NNNNNNNNNNNNNNNENENENGNENGNENENENSDDIDELNSHNSLDDHTDSENANFSNNELNSISQLSGNNNDPSFIVHDDIKQKDMENVINDIVKNCYPRGSSLQPVNTNVNKLHDSLLISPISPVTPISPDSLNSPIRVNVNNLKFENLKTTGNTLEIPESEMPDKNNIPFSVLNNTNESSMPKNDLLSTLNELRNFSIPSRPTPTTSPTSSVHEMELNKELAKDKNEEAQPSSTLTGLAGLSQQQPQQQPQQQPQPQPESGPEPILAQPAQPAQPVFSGLSGLAQQESESESESESESESESEFEPKLISKSKSKSNPAPPAFSGLSNLAEQQSEPEPKPAQPAFSGLSGLAQQKSESEPKQAQPAFSGLSGLAQQESESESELSQPVFSSLSNL…	#N/A				NO		#N/A	No hits					2	OG0003732										0.875225		IPR015940:Ubiquitin-associated domain | IPR009060:UBA-like superfamily | IPR016024:Armadillo-type fold	Gene3D:G3DSA:1.10.8.10	1..77 | 1549..1580 | 1237..1347 | 1120..1177 | 1655..1685 | 244..776 | 160..219	1..21 | 1540..1564 | 1426..1446 | 1472..1492 | 1138..1158				GO:0005515:protein binding | GO:0005488:binding
Orpjo_P00072	1683	MSQVDFYNQGTRVWFPDPTKGFVSGTVLSNEEIDGKIKIVFDIEGRDKKHELLLTKEEMQQGKKLPHLRNPPVLEGIDDLTLLSHLHEPAVLHNVKLRYSQEQIYTYSGIVLIALNPFKRLPLYTHDIMKAYSGKRRGELEPHLFAVAEEAYRNMLKENRNQSIIVSGESGAGKTQSAKYIMRYFATVDDIDKNRSESESEDEGATMSEIEEAVLATNPIMEAFGNAKTTRNDNSSRFGKYIEIQFLKDPNSQRVKICGAKTRTYLLERSRLVFQPLTERNYHIFYQLCAGCPAAERKELGISSFDQYHYLDQGGEGTIDGVDDVEEFGVTQKALSAIGIPVSLQWSIFRLCAALLHIGNIEIIDTRNDDSQINPSDPALEIACKLLGVSPVEFSKWIV…	#N/A				NO		PF00063 - PF01843	sp|P19524|MYO2_YEAST Myosin-2 OS=Saccharomyces cerevisiae (strain		40	0.963755	0.947268	4	OG0000207	hypothetical protein GLOINDRAFT_1651 [Rhizophagus irregularis DAOM 181602]			gi|552940387|gb|ESA23403.1|	hypothetical protein GLOINDRAFT_1651 [Rhizophagus irregularis DAOM 181602]		63.31	98.1	97.8	0.901272		IPR036103:Class V myosin, motor domain | IPR000048:IQ motif, EF-hand binding site | IPR027417:P-loop containing nucleoside triphosphate hydrolase | IPR002710:Dilute domain | IPR001609:Myosin head, motor domain	PANTHER:PTHR13140:SF725 | Gene3D:G3DSA:1.20.120.330 | Gene3D:G3DSA:1.20.5.190 | PANTHER:PTHR13140 | Gene3D:G3DSA:4.10.270.10 | Gene3D:G3DSA:3.40.50.300	1131..1213	960..1001 | 1013..1076				GO:0005524:ATP binding | GO:0003774:motor activity | GO:0005515:protein binding	GO:0016459:myosin complex
Orpjo_P00073	1681	LKIMNYYYNQLRALVKRNILLKKASKAQTIIEILLPICMVFVTYLVNNVSRTRVYPEEGPSDPMNINEIFKTNSLMFQLESKVPTIGIVLPKNSKDSTIIDKIKENDMFKDSPYDFKNFETKDKMNEFNNDYHNSLIAGIIFESDDLFHYTIRVNSTTAPKATADDITNYIEGRFAAEENGGTEADEYSLVFSPIQAAVDQAIIRLKTKDDSITINHNIGKLGKAKAEYTLSENGGNLGFYISIIFIMPIIVISVSLVKEKEDGIKTGLLMAGTHPTLFWLSWLVLYTIICSIISLAVTIIFLCTNTFTNVNIVIMFFALLFFGLSCCNFAFVISTLFNRTKTVGTIVSIIIVVFSYANMALPYISLLVRKIISLFICQITIGSFIYEIDDMENHFKNL…	#N/A				NO		PF12698 - PF00005 - PF12698 - PF00005	sp|Q8WWZ7|ABCA5_HUMAN ATP-binding cassette sub-family A member	6e-158	28	0.914932	0.906821	4	OG0000064	hypothetical protein TRIADDRAFT_60879 [Trichoplax adhaerens]			gi|196013954|ref|XP_002116837.1|	hypothetical protein TRIADDRAFT_60879 [Trichoplax adhaerens]		47.85	88.3	94.8	0.818106		IPR003593:AAA+ ATPase domain | IPR026082:ABC transporter A, ABCA | IPR027417:P-loop containing nucleoside triphosphate hydrolase | IPR017871:ABC transporter, conserved site | IPR003439:ABC transporter-like	Gene3D:G3DSA:1.20.1250.20 | CDD:cd03263:ABC_subfamily_A | Gene3D:G3DSA:3.40.50.300	755..792 | 492..512	608..628	346..368 | 1168..1190 | 897..916 | 409..431 | 1259..1281 | 236..258 | 279..301 | 311..333 | 1136..1158 | 372..389 | 1043..1065 | 1101..1123 | 1211..1233		GO:0006810:transport	GO:0005524:ATP binding | GO:0016887:ATPase activity | GO:0005215:transporter activity	GO:0016021:integral component of membrane
Orpjo_P00074	1679	ISEINDKHNSTSSNVEGENENENDNNDSLTINTANNEENINSSNSSSKKSPTKMHIKTHSKSYSINSNSGSSSDRNPYDPTIGYYNELLRKDVFLVFRLLCQLSLFKDNGQAVLFNSTISTSQTAVDLSPTSIKARTIALELILSILNNSGPVFQKDPLYCDMIKNYLCISISKNGITENPLIFELSLSIFIMMLRFYKAPLKAEIEVILNTIYLHILDMGSSSFIQKKKLLEGLLKVCENPQTLVDIYLNYDCDLNLESIFEKLINSCARIAQGRGLKKNNKSSNQNDISIQQENELRICGTKCLVSIINSMVEWTKDLQPNTEDPNELSMNAIDDDVENASEGTLNNSLKDKKRSSITSSPASSTLNLQGLKQEDSKGLSIQKNNSFSNLSSYSNPN…	#N/A				NO		PF12783 - PF01369 - PF09324	sp|O46382|BIG1_BOVIN Brefeldin A-inhibited guanine nucleotide-exchange		33	0.751042	0.593835	4	OG0002724	hypothetical protein MVEG_09286 [Mortierella verticillata NRRL 6337]			gi|672819655|gb|KFH64553.1|	hypothetical protein MVEG_09286 [Mortierella verticillata NRRL 6337]		54.13	90.3	74.1	0.851149		IPR032691:Guanine nucleotide exchange factor, N-terminal | IPR015403:Sec7, C-terminal | IPR023394:Sec7 domain, alpha orthogonal bundle | IPR000904:Sec7 domain | IPR035999:Sec7 superfamily	CDD:cd00171:Sec7 | PANTHER:PTHR10663 | Gene3D:G3DSA:1.10.220.20	1..77 | 343..381 | 1648..1679 | 842..861				GO:0032012:regulation of ARF protein signal transduction	GO:0005086:ARF guanyl-nucleotide exchange factor activity
Orpjo_P00075	1677	MAFSEQFKIILWKDWKLFRQKNSVFAIAFELFFTFLILSTLSIRNRSEMSFESGEGTDARDISAGFAQLNDDRYNTQSIAFVLPQNQNGTNGDAFIASVMSDESISQATHINSRKFDTEQQLMDFVRDDSKKTILCGVVFGEDYSDYTIRISGNKIVDSREEPISDYARTRFSEMKISAARFGRNKPVCTDITETDKYNNVFIYIQKAVDNAIIQLKTGGAVKGYNYAIGKLSEPPTYYNSKINEKIVNRFDGLGPYIMFIIIGQIFHLSNRLMEEKENKTREGLIAVGANPYLLSFVWEIIYLPLSFFLMCMMYIFNPCNIIRTLNPLLYFSLMIFYTISMYSIVVIIASLVKRYRTVLVMICLFISCMVTLSEVVYNLKETHLMLHRVLSAIFPFFG…	#N/A				NO		PF12698 - PF00005 - PF12698 - PF00005	sp|Q8WWZ7|ABCA5_HUMAN ATP-binding cassette sub-family A member	5e-133	26	0.883721	0.900731	4	OG0000237	hypothetical protein TRIADDRAFT_53677 [Trichoplax adhaerens]			gi|195999348|ref|XP_002109542.1|	hypothetical protein TRIADDRAFT_53677 [Trichoplax adhaerens]	1e-131	46.57	83.8	84.6	0.814353		IPR026082:ABC transporter A, ABCA | IPR027417:P-loop containing nucleoside triphosphate hydrolase | IPR017871:ABC transporter, conserved site | IPR003593:AAA+ ATPase domain | IPR003439:ABC transporter-like	CDD:cd03263:ABC_subfamily_A | Gene3D:G3DSA:3.40.50.300		610..630	247..269 | 1147..1169 | 1081..1103 | 24..43 | 1113..1135 | 356..378 | 427..449 | 1236..1254 | 1038..1060 | 329..351 | 385..407 | 1184..1203 | 295..317 | 878..897		GO:0006810:transport	GO:0005524:ATP binding | GO:0016887:ATPase activity | GO:0005215:transporter activity	GO:0016021:integral component of membrane
Orpjo_P00076	1676	MPVTFALRLSDDGSPNGREKFIRLPPPTKTTPYTICFTLTAGCTALHHAVLRTNYPNEGEEFERDNFNSKPFIYDTVSDGYCEFQITRPGVFDYYVEYQDIKKNLCRSALTGTFLVDPRLYIRSASDPNKTVITPLDGIVIQTVVPKWLPVITKWLPYFKVSADTGYNMVHFVPLQKRGSSNSPYSIYDQLSIDDDVFDIKCSEHVKRKMLKQVLEIMRTDLGILSVTDVVWNHTAHNSEWLQEHPEAGYNLVNSPHLRPAYELDKSLIDFSEDITNVYGKSDIMKDEHDLNEIVQCYQTKVFPKLRLWEYFVMDTKSLIDQFRETIAKSTVSEAKGMYDDVNIAAMPLKERAILLKNDALYSIGNGVRFPKKIKTAIAIDFIHAICKAQNIDYSNINY…	GH13_25 - GH13_25	GH13_25	25		NO		PF14699 - PF14701 - PF14702 - PF06202	sp|Q06625|GDE_YEAST Glycogen debranching enzyme OS=Saccharomyces		39	0.99284	0.994792	4	OG0002731	hypothetical protein BATDEDRAFT_14033 [Batrachochytrium dendrobatidis JAM81]			gi|575485146|ref|XP_006681867.1|	hypothetical protein BATDEDRAFT_14033 [Batrachochytrium dendrobatidis JAM81]		63.55	91.7	99.8	0.41157	BUSCOfEOG74J9H3	IPR029436:Eukaryotic glycogen debranching enzyme, N-terminal domain | IPR032788:Glycogen debranching enzyme, central domain | IPR032790:Glycogen debranching enzyme, C-terminal | IPR017853:Glycoside hydrolase superfamily | IPR010401:Glycogen debranching enzyme | IPR032792:Glycogen debranching enzyme, glucanotransferase domain | IPR008928:Six-hairpin glycosidase-like	Gene3D:G3DSA:1.50.10.10 | Gene3D:G3DSA:3.20.20.80				KEGG: 00500+2.4.1.25 | Reactome: R-HSA-6798695 | MetaCyc: PWY-6737 | MetaCyc: PWY-5941 | MetaCyc: PWY-7238 | MetaCyc: PWY-6724 | Reactome: R-HSA-70221	GO:0005980:glycogen catabolic process	GO:0004134:4-alpha-glucanotransferase activity | GO:0003824:catalytic activity | GO:0004135:amylo-alpha-1,6-glucosidase activity
Orpjo_P00077	1670	MTDICPIRFQEHVQLQALGINASSIGFNTLTMESDKFICIRETVGSTSQVVIVDMNNPQNLMRRPISADSAIMNPATQIIALKAGRQLQIFNLELKSKVKSHMMNEDVIFWKWISLKTLGIITDRSVYHWSMEGNSNPVKIFDRHQNLNGAQIINYKVDSSEKWAVIIGISAQDGRVVGTMQLYSTERRVSQILEGHAAAFANITLDGASSPTSLFAFSVRNAKFAKLHIIEIDHKEGNPVFQKRAVDVFYPPEAANDFPVAMQISQRYDIIYLVTKYGFIHLYDLETGTCIYMNRISGDTIFTSVDLEATSGIIGVNRKGQVLSVSVDENNLIPYIMNNLNNRELAFRIASRNNLPGANQLFVARFNDLCNSGNFLEAAKVAATSPQGILRTPETIER…	#N/A				NO		PF01394 - PF09268 - PF13838 - PF00637 - PF00637 - PF00637 - PF00637 - PF00637 - PF00637 - PF00637	sp|Q68FD5|CLH1_MOUSE Clathrin heavy chain 1 OS=Mus musculus GN=Cltc		64	0.992216	0.988657	4	OG0001914	clathrin heavy chain 1 [Mortierella verticillata NRRL 6337]			gi|672825577|gb|KFH70468.1|	clathrin heavy chain 1 [Mortierella verticillata NRRL 6337]		82.99	99.8	99.9	0.918386	BUSCOfEOG7V4B6Q	IPR012331:Clathrin, heavy chain, linker | IPR016341:Clathrin, heavy chain | IPR015348:Clathrin, heavy chain, linker, core motif | IPR011990:Tetratricopeptide-like helical domain superfamily | IPR016024:Armadillo-type fold | IPR022365:Clathrin, heavy chain, propeller repeat | IPR000547:Clathrin, heavy chain/VPS, 7-fold repeat	SUPERFAMILY:SSF50989 | Gene3D:G3DSA:2.130.10.110 | PANTHER:PTHR10292 | PANTHER:PTHR10292:SF1		1613..1636		Reactome: R-HSA-3928665 | Reactome: R-HSA-196025 | Reactome: R-HSA-8856828 | Reactome: R-HSA-8856825 | Reactome: R-HSA-190873	GO:0016192:vesicle-mediated transport | GO:0048268:clathrin coat assembly | GO:0006886:intracellular protein transport	GO:0005515:protein binding | GO:0032051:clathrin light chain binding | GO:0005488:binding | GO:0005198:structural molecule activity	GO:0030130:clathrin coat of trans-Golgi network vesicle | GO:0030132:clathrin coat of coated pit | GO:0071439:clathrin complex
Orpjo_P00078	1668	ELKWSYIINSEIVSLINVMRKNQRWSISISNILERSNSNISKNQISTLSIMGGKKYYENLMNAEDISTNVKFEKNNKLLQDLMKLQNRLPYINSVSELDPFELLYPFLEIIRSGETTGPITGAALSSVEKFIKYEIINIKHPNLYYAISALVTSVTHCKFEATDVASDEVVLSQILRLLQITATSKAGKYGLDDKAICEMVEAAFGMCFQVRVNELLRRSAEHTLVVLIQVSFTRLSKTIYLDSQILKETLAVKNQIPQVNDNISSNEPSIFKYERNQRTKSTSIISNKINDTHTKRQVQQYPTEKVFLMDTTLSKDEEPLLEQEKMEETFIPFGKPAILETLSVLVSLVNPKDKKHTDSIHRIVAIRLLNTVLEVGGKSLKKWIEIAEKIEKNLNSSS…	#N/A				NO		PF12783 - PF01369	sp|Q9P7R8|YHV3_SCHPO Uncharacterized protein C211.03 OS=Schizosaccharomyces	4e-87	32	0.423261	0.454172	4	OG0000686	hypothetical protein BATDEDRAFT_90433 [Batrachochytrium dendrobatidis JAM81]			gi|575483142|ref|XP_006680865.1|	hypothetical protein BATDEDRAFT_90433 [Batrachochytrium dendrobatidis JAM81]		51.82	99.9	94.2	0.911424		IPR035999:Sec7 superfamily | IPR032691:Guanine nucleotide exchange factor, N-terminal | IPR023394:Sec7 domain, alpha orthogonal bundle | IPR000904:Sec7 domain	CDD:cd00171:Sec7 | PANTHER:PTHR45101 | Gene3D:G3DSA:1.10.220.20	397..421 | 445..471 | 596..647				GO:0032012:regulation of ARF protein signal transduction	GO:0005086:ARF guanyl-nucleotide exchange factor activity
Orpjo_P00079	1663	IENKDLNSSIVNENKNNLEAESKPKQPKHQKVIIHSQYNLRSRPITDIGFETELEANKKTKSRNKVTKTPEKLKSNLEPQIESESQQNEVKSKYYLRSQDQIKEPTQDDSVDNKYSIKEEDEFKPLSELKDNYKKLKSPSKPKSHLHDKKSQSLSKLKDISQSEDKLQQLQQPPSEIEIDLENEKLQSLLKIKDMYQSNEELPETQSTDKNELENENQPLKNLKRKYEEALTEDVIDKIESELQSESELETPRNNLTQEQLPNDSKKEFEKENSKKEDLQSFSELKHENQVNDTTESSLKLESHLQDEKLQSMNKIRRICQNSKDEEQDISQSREYKYNVEIPYKNKLQRQDNKNYVKIPGDSLNYTLKPVKQLDSKPQEEEESKVHINLKPVEPVKPK…	#N/A				NO		#N/A	No hits					1	OG0008736										0.751975				460..493 | 1..37 | 1429..1477 | 55..182 | 517..1279 | 197..297 | 1316..1382	896..916 | 1197..1217 | 210..233
Orpjo_P00080	1657	LKFILEKFADMLLYIPSAPDKPLAISPGLSTNAMNFITNNGKASWIKGNELASTKVNVVRFAMSEIIPNDIMTINRFIVFIIASVDSNYEIANLGDSALKKIRNPDLEKQDVINELYKLYQGTQNNKIKDVDIRKPASNALKLKIMNYLEKSICAANTSPNFIQVCFDCLYGKDTTIKLRKSGMIFTQWISRMTDVKILSTVGPVLLTGFNKYIDEHKFEKGLDQEGLLCYAYETIGLLSERLPELIIKDINIIEKLFDILPKESSSVKPSVKNCLVSICDSISKVERSDIINNFLEGILFNNIEKTEYYTTYCEIKFCTTLFPFSHALSRYLCIMGAGNSRLEIRELSKAGLSFVNNKDKLTSFKEIIDLINTQILSKIKRNEFNIPYEGQRITEIVP…	#N/A				NO		PF13001	sp|Q6PDI5|ECM29_MOUSE Proteasome-associated protein ECM29 homolog		32	0.966807	0.861957	4	OG0001408	hypothetical protein GLOINDRAFT_338684 [Rhizophagus irregularis DAOM 181602]			gi|552914917|gb|ESA00198.1|	hypothetical protein GLOINDRAFT_338684 [Rhizophagus irregularis DAOM 181602]		61.69	99.9	91.1	0.666556		IPR011989:Armadillo-like helical | IPR016024:Armadillo-type fold | IPR024372:Proteasome component Ecm29	PANTHER:PTHR23346	1483..1503	1431..1451			GO:0043248:proteasome assembly	GO:0032947:protein complex scaffold | GO:0005488:binding
Orpjo_P00081	1655	MGLYSSQLKAMLRRNLLTKKANLSSLILEIVFPIVVVLLAYFVDSVSQTEKFKDKGAQEAVDVNEIFTKYSVTSLYEHSIPTIGFVLPKNKAGDEEIINKIMSNEIFTNSNVKSKIFKNEKEIDEYHDDYRNLLIASVVFNSDDYLHYTLRVNDTSAPDPFTQPILNYAEGRHLTETNRKTEADKYFSVFAPVQAAVDQAIIRLKTNDDTFSMKLALGKLGKAASEYIGSKSTSGTIATYVALIFLAPLMLIVTYLVKEKEKGVKDALIIAGVHPSIFWLSWEIIYAVIVFVVSVIITIFFVVTKCFDNVNPLIIFIALLLYGLSCCSFGFFFTTFFKKFRTAGTVVGLIGFALCVFNIALAYFSSLAKKITACIFSQFAIGSFIYEVDQMEYRYERLD…	#N/A				NO		PF12698 - PF00005 - PF12698 - PF00005	sp|Q8WWZ7|ABCA5_HUMAN ATP-binding cassette sub-family A member	5e-177	30	0.892447	0.89525	4	OG0000064	hypothetical protein TRIADDRAFT_60879 [Trichoplax adhaerens]			gi|196013954|ref|XP_002116837.1|	hypothetical protein TRIADDRAFT_60879 [Trichoplax adhaerens]		49.07	89.5	97.4	0.892134	BUSCOfEOG7WDNCD	IPR003593:AAA+ ATPase domain | IPR026082:ABC transporter A, ABCA | IPR027417:P-loop containing nucleoside triphosphate hydrolase | IPR017871:ABC transporter, conserved site | IPR003439:ABC transporter-like	CDD:cd03263:ABC_subfamily_A | Gene3D:G3DSA:3.40.50.300		596..616	278..300 | 1177..1199 | 862..884 | 1100..1122 | 1135..1157 | 235..257 | 1220..1242 | 1073..1095 | 315..337 | 408..430 | 21..43 | 371..388 | 344..366		GO:0006810:transport	GO:0005524:ATP binding | GO:0016887:ATPase activity | GO:0005215:transporter activity	GO:0016021:integral component of membrane
Orpjo_P00082	1655	MSFINQFKILSWKNWKIFRQRSIIFILTEVFFTSVIICTLAIHDKEKNDYEILPSTKPMPIQPGYGYLNSDVLGIVLPKHPSIDGNEFIRLLNLDKDVTMVSSYKKEHFRTFDIKIFNTEKDLENYSNHDEKGNLIAGIVFGDDYTDYSIRIKGTDVVDSNEAPIGSYGKSRMGEILDTGAYNPAKRYVYIGKTTADEYKNTFVPLQMLIDRTIMKYKSGGLIEGFEINAGKLSKPEIKYRLSEKDNRKYSYDGYAPYISFIFIGQVFHLIGRIMKEKESGIRDGLISIGANRILLWLSWFSVYLPFSLLVLSFPVLADPSHLMGAINRILFLITTIMYAISLYEIVAIFCLIAKKAKTVTMVSCVFLCSLFKINDFVYKLKIDERYEKYEKILSATFS…	#N/A				NO		PF12698 - PF00005 - PF12698 - PF00005	sp|Q8K448|ABCA5_MOUSE ATP-binding cassette sub-family A member	3e-118	26	0.823565	0.82704	4	OG0000237	hypothetical protein TRIADDRAFT_53677 [Trichoplax adhaerens]			gi|195999348|ref|XP_002109542.1|	hypothetical protein TRIADDRAFT_53677 [Trichoplax adhaerens]	2e-144	45.32	92.9	92.3	0.860447	BUSCOfEOG7WDNCD	IPR026082:ABC transporter A, ABCA | IPR027417:P-loop containing nucleoside triphosphate hydrolase | IPR017871:ABC transporter, conserved site | IPR003593:AAA+ ATPase domain | IPR003439:ABC transporter-like	CDD:cd03263:ABC_subfamily_A | Gene3D:G3DSA:3.40.50.300			393..412 | 1084..1106 | 872..889 | 255..274 | 1237..1259 | 1121..1143 | 1150..1167 | 294..316 | 1041..1063 | 1182..1204 | 21..43 | 435..457 | 331..353		GO:0006810:transport	GO:0005524:ATP binding | GO:0016887:ATPase activity | GO:0005215:transporter activity	GO:0016021:integral component of membrane
Orpjo_P00083	1646	KKKKNRKMGSYYYNQLKAMVKRNFLLKKVNRGNFFGEILFPLMFAFLGLSMVKNNKVENYLNHEPTPLEDLENIQLESEISSMNNTAIGFILPQNNQDETIISKVMSFNGISGKEIKAVQFKDQEQMESFNKVLGNNLIAGVIFESDDYLHYTIRVDGTSIPSPDDQAQLNYAYARNQAEKGSIPSDTYKHIFAPVQAAVDQAIIRLKTKDDSFNLEHRVGKLGKPPVKYAVVDAASSNNLAYEISAMFILSIISIVTSLVQEKENKIKDGLLIAGVHPTIFWLSWLIIYIAFSVVIGILVTAIFTLFNAFSGLNPIILFFAIFLYGLSCCNLAFLLSTFFKKTKTAGTVVGIVVIVLIFTNMVTSYINVTIRVILSFLFSPISIGSFINEVFSMHINA…	#N/A				NO		PF12698 - PF00005 - PF12698 - PF00005	sp|Q8K448|ABCA5_MOUSE ATP-binding cassette sub-family A member	4e-144	26	0.969623	0.954324	4	OG0000237	hypothetical protein TRIADDRAFT_53677 [Trichoplax adhaerens]			gi|195999348|ref|XP_002109542.1|	hypothetical protein TRIADDRAFT_53677 [Trichoplax adhaerens]	2e-172	47.27	99.1	98.4	0.832712	BUSCOfEOG7WDNCD	IPR026082:ABC transporter A, ABCA | IPR027417:P-loop containing nucleoside triphosphate hydrolase | IPR017871:ABC transporter, conserved site | IPR003593:AAA+ ATPase domain | IPR003439:ABC transporter-like	CDD:cd03263:ABC_subfamily_A | Gene3D:G3DSA:3.40.50.300			346..368 | 1226..1248 | 375..397 | 1171..1193 | 1139..1156 | 240..262 | 1110..1132 | 282..304 | 1073..1095 | 1030..1052 | 317..336 | 861..878 | 412..431		GO:0006810:transport	GO:0005524:ATP binding | GO:0016887:ATPase activity | GO:0005215:transporter activity	GO:0016021:integral component of membrane
Orpjo_P00084	1632	SNNNNNNNNISDGPIPFFSADNNQSNFLSGTNIANNTTQTQSVQPAQQQNSTTTNINKQSVQDVSSLFGNNKEDSFLSSINNSGDATTNNNDPSIPSNLQNSNNLYYNQVNNGSTASLRSLNTQPYNSYIPKSDSNSQSIHSSSSYTNLTNFNQKNNASANGYSNSNTIPNKSPYISSPEPSSVSNNIGTPVNNYSQGFYSNPATQNSSSNLSQYTKNYGANGSTSSLNSYQTSQNAQNYSLPNYSNYQNSYSTYKNNTNSYLSPTSNNSTATPKIANTSLNNTSYGMNTITNNGYTNTTNGTTVTTTTGYSNTQTGTTTSTTAVYPNTQNGTMTNTSSMVYSNTPSGTIASDTNTAAIANTTNTKNATGTNYTNTQTGTSSLPNKYSTPINNDTSNSG…	#N/A				NO		PF12932 - PF12931	sp|A1DLN3|SEC16_NEOFI COPII coat assembly protein sec16 OS=Neosartorya	6e-60	30	0.290441	0.26158	4	OG0003660	hypothetical protein LRAMOSA07092 [Absidia idahoensis var. thermophila]			gi|671689820|emb|CDS04137.1|	hypothetical protein LRAMOSA07092 [Absidia idahoensis var. thermophila]	5e-63	49.2	31.4	28.2	0.686402		IPR024340:Sec16, central conserved domain | IPR024298:Ancestral coatomer element 1, Sec16/Sec31 | IPR024880:COPII coat assembly protein, Sec16	PANTHER:PTHR13402	127..190 | 1..33 | 369..529 | 75..110 | 1473..1492 | 1589..1619 | 645..734 | 767..847 | 1373..1454			Reactome: R-HSA-204005	GO:0048208:COPII vesicle coating
Orpjo_P00085	1631	MKLLRRVTTEFSMRSRTENSEFFSSHDGAEGKRRIFINIPMDNSFIKSNGLPRVQFPNNRIFTSHYTWYNFIPKNLFEQFRSVANFYFLVLVILQLLPQFQYGSSPITTAAPMLFIVGVTALRAGFEDYKRHEADHNRNWMKTIKLGGWTNQNYIVQTESKLKLFYQKLIGKLSFRPYHDDAGLDDNTNSEIPLMELNEEFSSCDHIKSRASSFNKSTASLNSMKSSNRRSFRNETPKWVGTTWQDLHVGDFVLLRENDLIPADILVVSTSEQDNLCYIETKNLDGETNLKVRQGIKEFGGVKKTADLATIQCYLDADAPNNNLYTFKGVLHMIDRETEEESQTLCTINSMLLRDCILKNTEWVIGLVVYTGFHTKSILNTGDSPSKRSKIDKQLNPQV…	#N/A				NO		PF16209 - PF13246 - PF16212	sp|P32660|ATC5_YEAST Phospholipid-transporting ATPase DNF1 OS=Saccharomyces		38	0.753525	0.796308	4	OG0003840	hypothetical protein BATDEDRAFT_14534, partial [Batrachochytrium dendrobatidis JAM81]			gi|575486126|ref|XP_006682357.1|	hypothetical protein BATDEDRAFT_14534, partial [Batrachochytrium dendrobatidis JAM81]		63.95	75.8	97.8	0.422373		IPR018303:P-type ATPase, phosphorylation site | IPR001757:P-type ATPase | IPR006539:P-type ATPase, subfamily IV | IPR026871:Phospholipid-transporting P-type ATPase | IPR036412:HAD-like superfamily | IPR023299:P-type ATPase, cytoplasmic domain N | IPR032631:P-type ATPase, N-terminal | IPR023214:HAD superfamily | IPR032630:P-type ATPase, C-terminal | IPR008250:P-type ATPase, A domain superfamily | …	SFLD:SFLDG00002:C1.7: P-type atpase like | PRINTS:PR00119:P-type cation-transporting ATPase superfamily signature | Gene3D:G3DSA:2.70.150.10 | CDD:cd02073:P-type_ATPase_APLT_Dnf-like | SFLD:SFLDF00027:p-type atpase	1581..1631 | 630..662 | 1313..1370	553..580 | 1278..1305	1028..1050 | 1153..1172 | 1094..1111 | 83..102 | 1179..1201 | 1116..1138 | 107..126 | 1211..1233 | 1057..1079 | 399..421	Reactome: R-HSA-936837	GO:0015914:phospholipid transport	GO:0000287:magnesium ion binding | GO:0005524:ATP binding | GO:0000166:nucleotide binding | GO:0004012:phospholipid-translocating ATPase activity	GO:0016021:integral component of membrane
Orpjo_P00086	1622	MSLYGFPYSSAPFRNIHHIQFGILSPEETRAMSVAKIEYPETMENDKPKIGGLNDPRLGTIDRNFKCQTCDCDMTNCTGHFGHIELARPVFHIGFLPKIKKILECVCFHCSKLKINESNSKLLQARQIKDGKKRFHAVWSLCKGKTVCECSDDGEDEMLVEGGEKKHGHNGCGGKQPTIRREGLVLYYKFNEKSSEEGIGRDTGKQVLTAEKVLGIFKRISDADCIDMGLNPNWARPEWMLITILPVPPPAVRPSISMGGAARGEDDLTHKLGDIIRANINLRNHEADGSPAHVVNEYEALLQFHVATFMDNDTAGIPQAMQKSGRPLKAIRARLKGKEGRIRGNLMGKRVDFSARTVITGDPNISIDQVGVPRSIARNLTFPETVTPYNIDELQQLVN…	#N/A				NO		PF04997 - PF00623 - PF04983 - PF05000 - PF04998	sp|P36594|RPB1_SCHPO DNA-directed RNA polymerase II subunit rpb1		60	0.981504	0.896689	4	OG0002727	DNA-directed RNA polymerase II subunit A [Mortierella verticillata NRRL 6337]			gi|672821008|gb|KFH65904.1|	DNA-directed RNA polymerase II subunit A [Mortierella verticillata NRRL 6337]		77.47	97.8	87.2	0.689937	BUSCOfEOG72C57M	IPR007066:RNA polymerase Rpb1, domain 3 | IPR000722:RNA polymerase, alpha subunit | IPR007080:RNA polymerase Rpb1, domain 1 | IPR000684:RNA polymerase II, heptapeptide repeat, eukaryotic | IPR007075:RNA polymerase Rpb1, domain 6 | IPR007081:RNA polymerase Rpb1, domain 5 | IPR007073:RNA polymerase Rpb1, domain 7 | IPR006592:RNA polymerase, N-terminal | IPR007083:RNA polymerase Rpb1, domain 4	CDD:cd02733:RNAP_II_RPB1_N | PANTHER:PTHR19376:SF37 | PANTHER:PTHR19376 | Gene3D:G3DSA:2.40.50.100 | CDD:cd02584:RNAP_II_Rpb1_C | Gene3D:G3DSA:3.30.1490.180 | Gene3D:G3DSA:2.40.40.20 | SUPERFAMILY:SSF64484	1528..1622 | 1489..1508			Reactome: R-HSA-72086 | Reactome: R-HSA-73779 | Reactome: R-HSA-167161 | Reactome: R-HSA-167200 | Reactome: R-HSA-113418 | Reactome: R-HSA-6796648 | Reactome: R-HSA-5578749 | Reactome: R-HSA-72165 | Reactome: R-HSA-6782135 | Reactome: R-HSA-72203 | KEGG: 00240+2.7.7.6 | Reactome: R-HSA-6782210 | Reactome: R-HSA-452723 | Reactome: R-HSA-168325 | Reactome: R-HSA-167158 | Reactome: R-HSA-167246 | Re…	GO:0006351:transcription, DNA-templated | GO:0006366:transcription from RNA polymerase II promoter	GO:0003677:DNA binding | GO:0003899:DNA-directed 5'-3' RNA polymerase activity	GO:0005665:DNA-directed RNA polymerase II, core complex
Orpjo_P00087	1620	KKKKKKLYIYIVIIIKKKLMKFSKAFGIAIVIFSPVLINAAGVSFSGNEWTGRNGAEDVFGINREAASCNPVPYQNIEAAVNAVWDYNAREQSDYLQMLTGKNENWDLVVEQNSNKAQTHINSGCFKPDYQPSRDRGWKTVQLPKSWTCQGFDFSIYTNVGQPWQARYDSNVPVPQAPTNYNPVGLYRKKFTVDRMMRQSGRRIYIEFDGVESAYYVYVNGQAVGYSEDTFSPHRFDITDFLTDRENTLAVEVHKFCDGTWFEDQDMIYDGGIFRDVFLVSAPSVQIRDYTVRTDLDSTFSNASLEVSMDIRNLSGGSKNGWSVTAEVYDEAGNNILNGASIKLGQLNSGKDNTSVLKANVKSPKLWSAETPNIYALVLKLIDDVGIEQEILSTQLGFR…	GH2 - CBM13 - CBM10	GH2		CBM10;CBM13	NO		PF02837 - PF00703 - PF02836 - PF16353 - PF02929 - PF13385 - PF14200 - PF14200 - PF02013 - PF02013	sp|O52847|BGAL_BACMD Beta-galactosidase OS=Bacillus megaterium		35	0.66358	0.982592	4	OG0000605	hypothetical protein [Ruminococcus flavefaciens]			gi|640309001|ref|WP_024860281.1|	hypothetical protein [Ruminococcus flavefaciens]		83.8	84	94.3	0.962517		IPR000772:Ricin B, lectin domain | IPR002883:CBM10/dockerin domain | IPR006104:Glycosyl hydrolases family 2, sugar binding domain | IPR032312:Beta-galactosidase, domain 4 | IPR009034:Fungal dockerin domain superfamily | IPR017853:Glycoside hydrolase superfamily | IPR006558:LamG-like jellyroll fold | IPR011013:Galactose mutarotase-like domain superfamily | IPR035992:Ricin B-like lectins | IPR01332…	Gene3D:G3DSA:2.80.10.50 | Gene3D:G3DSA:2.60.120.200 | PANTHER:PTHR10066:SF72 | PANTHER:PTHR10066 | Gene3D:G3DSA:3.20.20.80	1511..1534		25..47	Reactome: R-HSA-2024096 | Reactome: R-HSA-2160916 | KEGG: 00052+3.2.1.23 | KEGG: 00600+3.2.1.23 | MetaCyc: PWY-6807 | KEGG: 00604+3.2.1.23 | KEGG: 00511+3.2.1.23 | Reactome: R-HSA-6798695 | KEGG: 00531+3.2.1.23	GO:0005975:carbohydrate metabolic process	GO:0004553:hydrolase activity, hydrolyzing O-glycosyl compounds | GO:0003824:catalytic activity | GO:0030246:carbohydrate binding | GO:0004565:beta-galactosidase activity	GO:0009341:beta-galactosidase complex
Orpjo_P00088	1614	NFFGEILFPLMFAFLGLSMVKNNKVENYLNHEPTPLEDLENIQLESEISSMNNTAIGFILPQNNQDETIISKVMSFNGISGKEIKAVQFKDQEQMESFNKVLGNNLIAGVIFESDDYLHYTIRVDGTSIPSPDDQAQLNYAYARNQAEKGSIPSDTYKHIFAPVQAAVDQAIIRLKTKDDSFNLEHRVGKLGKPPVKYAVVDAASSNNLAYEISAMFILSIISIVTSLVQEKENKIKDGLLIAGVHPTIFWLSWLIIYIAFSVVIGILVTAIFTLFNAFSGLNPIILFFAIFLYGLSCCNLAFLLSTFFKKTKTAGTVVGIVVIVLIFTNMVTSYINVTIRVILSFLFSPISIGSFINEVFSMHINAQSVSFGNLFKCNAGMFLLGLLFSNILYFVLAV…	#N/A				YES	Cleavage site between pos. 18 and 19	PF12698 - PF00005 - PF12698 - PF00005	sp|Q8WWZ7|ABCA5_HUMAN ATP-binding cassette sub-family A member	8e-166	28	0.978934	0.953715	4	OG0000064	hypothetical protein TRIADDRAFT_31511 [Trichoplax adhaerens]			gi|196013956|ref|XP_002116838.1|	hypothetical protein TRIADDRAFT_31511 [Trichoplax adhaerens]		48.03	99.6	97.3	0.922891		IPR003593:AAA+ ATPase domain | IPR026082:ABC transporter A, ABCA | IPR027417:P-loop containing nucleoside triphosphate hydrolase | IPR020846:Major facilitator superfamily domain | IPR017871:ABC transporter, conserved site | IPR003439:ABC transporter-like	CDD:cd03263:ABC_subfamily_A | Gene3D:G3DSA:3.40.50.300			1103..1125 | 250..272 | 316..338 | 343..365 | 831..853 | 1041..1058 | 1188..1210 | 494..516 | 210..229 | 287..309 | 1068..1090 | 378..400 | 1145..1167 | 982..1004		GO:0006810:transport	GO:0005524:ATP binding | GO:0016887:ATPase activity | GO:0005215:transporter activity	GO:0016021:integral component of membrane
Orpjo_P00089	1605	EQINMLFSPIFNDGKEALGSMGNDQPLACLSLQPRLPYDYFRELFAQVTNPPIDPIREEIIMSLGCAVGPEGNILEVTEDQCQRLFLPSPFISIDELSAIKDMDKMDSSWKVKTIDITYPKEEGIDGYIATLDRICDEVTQAISDGYKIAVLSDRNTGKHRVSISTLIAVGGVHHHLVRHKLRSRIALIAETAEAREVHHFCVLIGYGADGVCPYLALEIMFKLHREGLVKEGVSREKIVANYRDVVNHGILKVMSKMGISTLQSYKGAQIFEALGVDSSVVNRCFVGTASRIKGVDFEVLAIDAIYLHERAWPSRKTAKLRTLPESGDYHWRHGGENRVNTPKAVAELQDAVRNKNADAYKRYSDKSQEAIKNCTLRGLLEFKKNTDSIPIEFVEPWT…	#N/A				NO		PF04898 - PF01645 - PF01493 - PF14691 - PF07992 - PF07992	sp|Q9C102|GLT1_SCHPO Putative glutamate synthase [NADPH] OS=Schizosaccharomyces		64	0.984424	0.743723	2	OG0007601	hypothetical protein GLOINDRAFT_337228 [Rhizophagus irregularis DAOM 181602]			gi|552917641|gb|ESA02667.1|	hypothetical protein GLOINDRAFT_337228 [Rhizophagus irregularis DAOM 181602]		80.93	99.3	75.1	0.879654	BUSCOfEOG7TN012	IPR006005:Glutamate synthase, NADH/NADPH, small subunit 1 | IPR028261:Dihydroprymidine dehydrogenase domain II | IPR013785:Aldolase-type TIM barrel | IPR036485:Glutamate synthase, alpha subunit, C-terminal domain superfamily | IPR002932:Glutamate synthase domain | IPR036188:FAD/NAD(P)-binding domain superfamily | IPR006982:Glutamate synthase, central-N | IPR002489:Glutamate synthase, alpha subuni…	Gene3D:G3DSA:3.40.50.720 | SUPERFAMILY:SSF51971 | PANTHER:PTHR11938:SF1 | PANTHER:PTHR11938 | SUPERFAMILY:SSF51395 | PRINTS:PR00419:Adrenodoxin reductase family signature		1023..1068		Reactome: R-HSA-73621	GO:0006537:glutamate biosynthetic process | GO:0055114:oxidation-reduction process | GO:0006807:nitrogen compound metabolic process | GO:0008152:metabolic process	GO:0016639:oxidoreductase activity, acting on the CH-NH2 group of donors, NAD or NADP as acceptor | GO:0015930:glutamate synthase activity | GO:0016491:oxidoreductase activity | GO:0003824:catalytic activity | GO:0051536:iron-sulfur cluster binding | GO:0016638:oxidoreductase activity, acting on the CH-NH2 group of donors
Orpjo_P00090	1602	MAECNIIKIPILGKESIIVGNNLTDYIAKDVVSSVKASTYCIITDENVGMYHLENLEKHLTKEAQAVGRRVLTYTIPSGELQKCRDTKSEIEDYLLSNKCTRDTCILALGGGVIGDLSGFVAATFMRGCPIIQIPTTLLSMVDSSIGGKTAIDVPGGKNIIGAFHQPTRIFIDPQYLRTLPLRQFLNGMGEVIKTAAFWSPEDFALLENNVEKILAFARNESQEAADVVQKIIQGAANTKAYVVTHDEKESGLRGVLNFGHTVGHAIEAILAPAMYHGECISMGMVYEAEIARSMGLLKDAAVGRLSRCIQAYGLPISINDPLVDKNTHGKQNEVTVDRLMEIMKLDKKNRGTQKRIVIISDIGKLYEEKPTNVDDEVIINVLSPALKVNPVPESQKEV…	#N/A				NO		PF01761 - PF00275 - PF01202 - PF01487 - PF08501 - PF01488	sp|B0D6H2|ARO1_LACBS Pentafunctional AROM polypeptide OS=Laccaria		49	0.995006	0.987547	4	OG0002734	hypothetical protein BATDEDRAFT_13796 [Batrachochytrium dendrobatidis JAM81]			gi|575484600|ref|XP_006681594.1|	hypothetical protein BATDEDRAFT_13796 [Batrachochytrium dendrobatidis JAM81]		68.19	99.4	99.8	0.874195	BUSCOfEOG7KQ28X	IPR006151:Quinate/shikimate 5-dehydrogenase/glutamyl-tRNA reductase | IPR013792:RNA 3'-terminal phosphate cyclase/enolpyruvate transferase, alpha/beta | IPR027417:P-loop containing nucleoside triphosphate hydrolase | IPR013785:Aldolase-type TIM barrel | IPR036291:NAD(P)-binding domain superfamily | IPR006264:3-phosphoshikimate 1-carboxyvinyltransferase | IPR016037:3-dehydroquinate synthase AroB |…	SUPERFAMILY:SSF53223 | PANTHER:PTHR21090 | Gene3D:G3DSA:3.40.50.720 | Gene3D:G3DSA:3.40.50.1970 | PRINTS:PR01100:Shikimate kinase family signature | CDD:cd01065:NAD_bind_Shikimate_DH | CDD:cd08195:DHQS | SUPERFAMILY:SSF51569 | Gene3D:G3DSA:3.40.50.300 | SUPERFAMILY:SSF56796 | Gene3D:G3DSA:3.40.50.10860 | Gene3D:G3DSA:1.20.1090.10				KEGG: 00400+2.7.1.71 | MetaCyc: PWY-6164 | MetaCyc: PWY-6707 | KEGG: 00400+4.2.1.10 | KEGG: 00400+4.2.1.10+1.1.1.25+2.7.1.71+2.5.1.19+4.2.3.4 | KEGG: 00400+2.5.1.19 | MetaCyc: PWY-6416 | KEGG: 00400+4.2.3.4 | KEGG: 00400+1.1.1.25 | MetaCyc: PWY-6163 | KEGG: 00400+1.1.1.25+4.2.1.10+2.7.1.71+2.5.1.19+4.2.3.4	GO:0055114:oxidation-reduction process | GO:0009073:aromatic amino acid family biosynthetic process	GO:0003866:3-phosphoshikimate 1-carboxyvinyltransferase activity | GO:0004765:shikimate kinase activity | GO:0005524:ATP binding | GO:0003855:3-dehydroquinate dehydratase activity | GO:0003824:catalytic activity | GO:0003856:3-dehydroquinate synthase activity | GO:0016765:transferase activity, transferring alkyl or aryl (other than methyl) groups | GO:0004764:shikimate 3-dehydrogenase (NADP+) act…	GO:0005737:cytoplasm
Orpjo_P00091	1600	LKYLLCNNSNLSYNLIINVLSKNNNDYLNYIFKYGLYNNDFILKLLSFYHHHTPISKNSLNSLIYNERKKIEFGEYMYEIAINNENYNALKLLYDNDTRDSEDIKNEIFKIFDDDDRKYDSGKKFVFVNLIEMGELEIPVNEYFLNNLVFVEEKRIILSDIIRSGSYSFFKNYFHENEFSVSYFNTEIMDMLILAIESNNSLPMINYISRLYKNLNYTINDIFINRSPLSTALSQNKFEVADLLIKNGADINFKIDNTDIYNYLNNNVLLSQNNFNYLLNTNFSMKDIITTTYINNLFDDSKFNELKRIFKYYYMNNSFILNLLFIYEKRKSLSRKELEDMVTTEKNKIEFNLSLYEKAVQKENFNLLRVIVNCDSRSKDVILDTLFKALDGNDDGNND…	#N/A				NO		#N/A	No hits					2	OG0002795										0.859301		IPR020683:Ankyrin repeat-containing domain | IPR002110:Ankyrin repeat | IPR036770:Ankyrin repeat-containing domain superfamily	PANTHER:PTHR43928						GO:0005515:protein binding
Orpjo_P00092	1597	IFFFTIIIKMDRHRNNNRRDYYYREFYNEKDVEDKLKKNELVKGTLIIEGNRCFVKSGNEKINIETDKDRNRAFNKDTVVVEKDPKNKNRGRVVYIYDPKYKKLEFEGKIVNEIKSENKKSSNSLFFIPFDKELPYFEIKFDSIKQNVLSISKFTKDYESVRHNKYKAKIFEWNPRFKNPLGELIECLSNNNNNNNNNSNHNNFSRTGQKIQNRTSSESLTIHLNKNGQRTVDSTINGKSLRNSKSRDLRNSKSRELKNSKSRELKNSKSNSRLKSNLNSRTYYERYISKEDVEKGLESKTLFKGELKFDDDFKSTNCYVLINKSDKVFIKSDINRNRGLDGDEVVIKKFDDKTGKVVYIEKPSYKDKIVNGKILYEVEKIGGERKLELYLCPREKKLP…	#N/A				NO		PF17216 - PF00773	sp|Q0V9R3|DI3L2_XENTR DIS3-like exonuclease 2 OS=Xenopus tropicalis	3e-121	36	0.433939	0.881295	4	OG0002736	hypothetical protein LRAMOSA05012 [Absidia idahoensis var. thermophila]			gi|671683794|emb|CDS12828.1|	hypothetical protein LRAMOSA05012 [Absidia idahoensis var. thermophila]	6e-128	56.14	45.1	61	0.756417	BUSCOfEOG75J0WD,BUSCOfEOG7GBG58	IPR033771:Rrp44-like cold shock domain | IPR022966:Ribonuclease II/R, conserved site | IPR012340:Nucleic acid-binding, OB-fold	SMART:SM00955 | PANTHER:PTHR23355	1434..1456 | 1567..1597 | 231..277	748..768 | 1483..1503 | 1595..1597 | 1516..1536 | 1295..1315
Orpjo_P00093	1593	MGQLKNSNSSYINEIINGDKVASRRIYFNISLPSIALDKYGLPINNYINNKIRTSKYTLLNFIPANLYEQFHRVANLFFLFMVTMQAFPVFGVVNPVFSSFPLCTIVFVTAVKDGYEDLKRHKEDNIVNNTPAYILDDWTNTNFPKYNISLMDRIKSLIRNIIYKMTQRVPKELMVYFPSQEQESHGNMGKDQALKSINNQSVRSNSKTAMGLDPIYEHEPLELNENDKKLNKERSKVDLLVSPDKSKGWKEISWKDIRVGDIILLSTNENVPADIVILATSEEENECYVETKNLDGETTLKRRCGRKETQGIRDAKSAKNSRFVIKAENPVPNLYEFKSRMELPDKEEYHDLSENDDENDVYPQDSQSLQEANEIFPTGKISVPLDITNLLLRGSVIR…	#N/A				NO		PF16209 - PF00122 - PF13246 - PF16212	sp|Q9LK90|ALA8_ARATH Probable phospholipid-transporting ATPase		35	0.710609	0.862069	4	OG0000540	putative phospholipid-translocating P-type ATPase [Colletotrichum sublineola]			gi|640917120|gb|KDN61866.1|	putative phospholipid-translocating P-type ATPase [Colletotrichum sublineola]		56.3	89.9	89.3	0.754816		IPR018303:P-type ATPase, phosphorylation site | IPR001757:P-type ATPase | IPR006539:P-type ATPase, subfamily IV | IPR026871:Phospholipid-transporting P-type ATPase | IPR036412:HAD-like superfamily | IPR023299:P-type ATPase, cytoplasmic domain N | IPR032631:P-type ATPase, N-terminal | IPR032630:P-type ATPase, C-terminal | IPR008250:P-type ATPase, A domain superfamily | IPR023298:P-type ATPase, tra…	SFLD:SFLDG00002:C1.7: P-type atpase like | Gene3D:G3DSA:1.20.1110.10 | PRINTS:PR00119:P-type cation-transporting ATPase superfamily signature | Gene3D:G3DSA:2.70.150.10 | CDD:cd02073:P-type_ATPase_APLT_Dnf-like | SFLD:SFLDF00027:p-type atpase			1216..1238 | 1167..1185 | 1251..1270 | 1280..1302 | 482..504 | 1309..1331 | 1140..1162 | 439..461 | 77..99	Reactome: R-HSA-936837	GO:0015914:phospholipid transport	GO:0000287:magnesium ion binding | GO:0005524:ATP binding | GO:0000166:nucleotide binding | GO:0004012:phospholipid-translocating ATPase activity	GO:0016021:integral component of membrane
Orpjo_P00094	1592	LLKMSNNKKKNENDTLSFYTVGTRAWFKDEEEGFITGTLSNRVVEGEKVELTFIIEGQLEPKVISTTLKQLEKTKFSILPPLRNPPVLEGIDDLTLLSHLHEPAVLHNVKIRYNQQQIYTYSGIVLIALNPFQSLPIYTPDIMRAYSGKRRGELEPHLFAIAEEAYRNMLRENRNQSIIVSGESGAGKTQSAKYIMRYFATIDMIDKSFPGSQDDLSMLNNGMSEVEEAVLATNPIMEAFGNAKTSRNDNSSRFGKYIEIQFLKNKKDNSIKIAGAQTRTYLLERSRLVFQPATERNYHIFYQLCSGCPAAERKDLCITTFDQYNYLNQGGDGTIPGVDDEAEFSITQRALSATGIPVSLQWSVFKVCAALLHIGNIEITSTRNGDAMVQENDPAVVNA…	#N/A				NO		PF00063 - PF01843	sp|Q875Q8|MYO2_LACK1 Myosin-2 OS=Lachancea kluyveri (strain ATCC		43	0.971106	0.969755	4	OG0000207	hypothetical protein BATDEDRAFT_13697 [Batrachochytrium dendrobatidis JAM81]			gi|575484578|ref|XP_006681583.1|	hypothetical protein BATDEDRAFT_13697 [Batrachochytrium dendrobatidis JAM81]		69.74	99.2	99.4	0.936587		IPR036103:Class V myosin, motor domain | IPR027417:P-loop containing nucleoside triphosphate hydrolase | IPR001609:Myosin head, motor domain | IPR000048:IQ motif, EF-hand binding site | IPR002710:Dilute domain	PANTHER:PTHR13140:SF725 | Gene3D:G3DSA:1.20.5.190 | PANTHER:PTHR13140 | Gene3D:G3DSA:4.10.270.10 | Gene3D:G3DSA:3.40.50.300 | Gene3D:G3DSA:1.20.1170.10	647..673 | 1112..1134	1016..1078 | 1191..1218 | 1089..1123				GO:0005524:ATP binding | GO:0003774:motor activity | GO:0005515:protein binding	GO:0016459:myosin complex
Orpjo_P00095	1590	MKYWNIFNIFIYSLIIINVYCEEIKKNSPPVKISLQTPWDNTPLILEAIEFISKEKPNAFFPLLSKISKEKDLPKTTYDQYQYIMKLPEVSELDIEPLLKLSLSLRSEAPLIQSYYHYYNASVIPSHQANSNFDIKCQNWLDWYGTQFCDMEKFKKEAQISLVDEKYTMSKSNKKAPIPLPIDHIKKSNNENGVVIFYGDIYSKDFNAYLTELLKINEEAGLTFIMRYKKSLNNEFNNNPITISGYGIEMAIKNTEYKVIDDRKLKKDEKENIQKNHKQIPNIPSKEFGLDKLSESFPKLKDDFNTFNDLLQQQEIPVLKKLLANETEDLGTKIIQYITTSSNPLYVLSQLSSNYPKISHIINQMPLVEEYNKEVKLLQKLFYANDFNSLYINGIEIST…	GT24	GT24			YES	Cleavage site between pos. 21 and 22	PF06427	sp|Q09332|UGGG_DROME UDP-glucose:glycoprotein glucosyltransferase		34	0.971069	0.971576	4	OG0003841	hypothetical protein GLOINDRAFT_10118 [Rhizophagus irregularis DAOM 181602]			gi|552913576|gb|ERZ98861.1|	hypothetical protein GLOINDRAFT_10118 [Rhizophagus irregularis DAOM 181602]		58.95	96.6	97.1	0.52961	BUSCOfEOG7MSMX7	IPR009448:UDP-glucose:Glycoprotein Glucosyltransferase | IPR029044:Nucleotide-diphospho-sugar transferases	PANTHER:PTHR11226:SF0 | CDD:cd06432:GT8_HUGT1_C_like	1558..1590			Reactome: R-HSA-901032	GO:0006486:protein glycosylation	GO:0003980:UDP-glucose:glycoprotein glucosyltransferase activity
Orpjo_P00096	1590	KQKKKKKKNKKRNIMLNQLGTLLWRNSVLKKRGIFSTALELLIPTLIIVVLVWNSKEEKGKMDIGTVQNIPPYIVNNSTRLSKMQIANDYYFIFSSDFDTPKQNLFLDNFKKNKYFNSFKLIEPGMNFTKDSHIYYHFNSYGELENVEYDGDLNKEINHEKNNVPLTINNLDLVIQEYRINIINNEKELFEKIKEERFKDNNNNNNSKIYAISFKSLSEYTMYFNRNLFDYEELADDLIDNKDNKGKPDYLSYINAYNLQILVSNAITKTLRNTPFNNYDIEFTFKTMDRIGTVVDYKKNSVQEFIPFLMLFYFVPCICTLLSILVVEKESKIKESLVIIGLNRSSFWLSWSIIYGIIIITGSVVATIVMNYFKIFTATHWTILLSTIIIFGLSCCCTS…	#N/A				NO		PF12698 - PF00005 - PF12698	sp|Q8WWZ7|ABCA5_HUMAN ATP-binding cassette sub-family A member	2e-74	26	0.604403	0.542022	4	OG0000110	hypothetical protein TRIADDRAFT_60879 [Trichoplax adhaerens]			gi|196013954|ref|XP_002116837.1|	hypothetical protein TRIADDRAFT_60879 [Trichoplax adhaerens]	6e-86	45.65	65.8	63.1	0.503421	BUSCOfEOG7WDNCD	IPR026082:ABC transporter A, ABCA | IPR027417:P-loop containing nucleoside triphosphate hydrolase | IPR017871:ABC transporter, conserved site | IPR003593:AAA+ ATPase domain | IPR003439:ABC transporter-like	CDD:cd03263:ABC_subfamily_A | Gene3D:G3DSA:3.40.50.300	1509..1547	674..694 | 1563..1590	993..1012 | 305..327 | 1225..1247 | 413..430 | 1427..1444 | 1291..1313 | 347..369 | 384..406 | 1257..1279 | 33..55 | 1333..1355 | 440..462 | 483..505		GO:0006810:transport	GO:0005524:ATP binding | GO:0016887:ATPase activity | GO:0005215:transporter activity	GO:0016021:integral component of membrane
Orpjo_P00097	1338	MAAEPILGYLCENGVMKAKVRNSNIAKEIETEIIKGSYIMYNTDKMIDVTYVNGKPKCEEKEIKGFSYDPKKKEITVPSSDGKNISSSKLYSKFIFDKRIGNKWKRDDNEVNVLKELTSVSFSESSFNGLTNIFLDSDYKQITNDEISSTDEESIVGYTCKSDGTCSKIDKTGNEKYFLNTIQEGSAENAVVKCGDIDGESKCQFIRAKEGLEFENYAATGMNDIIIRCYENGCKAESSSITGKLPECQLNEVSAIDIDELTGSCIRADNKKPLFDGQHCISKGKIYKYNAESKSCNEEMKKGIFLFDVTYRKLNLNYVYENHYGAMLYRCPNENYCYITYGYIQNEKSDTNTKESVYSICTVSGCTYNSNNSLLKSSCQEAGEGALIREGSTIKLCSS…	#N/A				NO		#N/A	No hits					4	OG0000136										0.577698		#N/A	#N/A	#N/A	#N/A	#N/A	#N/A	#N/A	#N/A	#N/A
Orpjo_P00098	1572	LEDLNIYLLKNNILISYLNSSHFDVLIYLIENKYPLEVIRVIIAHYTSLNYYISDNTSNTYKTPLLCAISNNQFAIAKLLLQKGADINYNVNSLDIVMNIHKLQKYNEKNLRFIFFNTNYIKKSNFTTWINTMIVNTKYHSFLRIILKYLISSDSLAFVGKMLHLYRNKKPLSKVVLNSLLYKKLSILNKWLNYAIENENLAIINLLKDSGMDINTIYPNGDTYLFKALKQNNLEIIECFLNQNNINRLLKNGDTPLIYSIKYCNESITSYIINQHADLNKKNSIGNTPLIYAIKMNNVNIVKYLIENGVNLNSSIAPLVVSLKYGNEQIIRYFLNHYTSLNINNENEYLMSFAVDNCNESIVKLLINKNIRVNNKVCLANAIEKDFSTNTLLYLIKYG…	#N/A				NO		PF12796 - PF12796 - PF12796 - PF12796 - PF12796 - PF12796 - PF12796 - PF12796	sp|P16157|ANK1_HUMAN Ankyrin-1 OS=Homo sapiens GN=ANK1 PE=1 SV=3	6e-37	25	0.4243	0.387028	1	OG0009744	ankyrin repeat protein [Trichomonas vaginalis G3]			gi|123507472|ref|XP_001329422.1|	ankyrin repeat protein [Trichomonas vaginalis G3]	3e-103	48.52	86.6	92.5	0.811458	BUSCOfEOG72890R	IPR020683:Ankyrin repeat-containing domain | IPR002110:Ankyrin repeat | IPR036770:Ankyrin repeat-containing domain superfamily	PANTHER:PTHR43928 | PANTHER:PTHR43928:SF3						GO:0005515:protein binding
Orpjo_P00099	1571	MGIPKFFRWISERYPLCSQLVEENKIPEFDNLYLDMNGVIHNCSHPKVDDAKFRITEEQIYIGIFHYVEMLFSKIKPKNTFFIAVDGVAPRAKMNQQRSRRFRAAQTAKELKQEALSKGEVLPDEDPFDSNCITPGTEFMAKLSVQMDYFIKKKMNEDANWRKVNVIFSGHEVPGEGEHKIMDYIRYLKTLPNYNPNLRHCIYGLDSDLIVLSLISHEPHFALLREEIIFGRQKKSDSNSLFNFETQLFYLLHTANLREYINAEFTMLKKVKGFDFDLEKIIDDFALMTFFVGNDFLPNLPSLEINQNAFGILFELYKQLVPTIGYLHDRGKLNIKTFETFISNLKKYELDVYNSQIVDTEFMKAKSAKNDQNKMKLKIEMTSYQGKIFEKIKNGYLNG…	#N/A				NO		PF03159	sp|P40383|XRN1_SCHPO 5'-3' exoribonuclease 1 OS=Schizosaccharomyces		40	0.775302	0.906627	4	OG0002726	hypothetical protein MVLG_02409 [Microbotryum violaceum p1A1 Lamole]			gi|634352229|gb|KDE07367.1|	hypothetical protein MVLG_02409 [Microbotryum violaceum p1A1 Lamole]		62.44	77.5	82.3	0.705794		IPR016494:5'-3' exoribonuclease 1 | IPR029060:PIN-like domain superfamily | IPR004859:Putative 5-3 exonuclease | IPR027073:5'-3' exoribonuclease	PANTHER:PTHR12341:SF7	1381..1445 | 1515..1571 | 1227..1338	1370..1390		Reactome: R-HSA-450513 | Reactome: R-HSA-430039 | Reactome: R-HSA-450385	GO:0000956:nuclear-transcribed mRNA catabolic process	GO:0003676:nucleic acid binding | GO:0004527:exonuclease activity | GO:0008409:5'-3' exonuclease activity
Orpjo_P00100	1570	MEAIDKQLTFYNKGTRAWIQDDVEGFVSGTVVSNDVSGNSCTLVFEVEGRDEPFSVTITKGDKDVSEKLPPLRNPPVLEGVDDLTLLSHLNEPEVLHNVRLRYSQEQIYTYSGIVLIALNPFQRLPIYTHDIMRAYSGKRRGELEPHLFAVAEEAYRNMLRERKNQSIIVSGESGAGKTQSAKYIMRYFASVDELDQPFDGDADINDAGMSEVEEAVLATNPIMEAFGNAKTTRNDNSSRFGKYIEIQFHKDDETGRVKICGAKTRIYLLERSRLVFQPKTERNYHIFYQLCSGCPAAERKELGITTFDQYHYLRQGGEGTIKNVDDVEEFEITQRALSAIGISVNMQWAIFKVCAALLHIGNIDVKESRNGDAQISTSDESLELASRLLGVKPLEFSK…	#N/A				NO		PF00063 - PF01843	sp|Q875Q8|MYO2_LACK1 Myosin-2 OS=Lachancea kluyveri (strain ATCC		42	0.992994	0.989704	4	OG0000207	hypothetical protein BATDEDRAFT_13697 [Batrachochytrium dendrobatidis JAM81]			gi|575484578|ref|XP_006681583.1|	hypothetical protein BATDEDRAFT_13697 [Batrachochytrium dendrobatidis JAM81]		70.44	99.5	99.2	0.866299		IPR036103:Class V myosin, motor domain | IPR027417:P-loop containing nucleoside triphosphate hydrolase | IPR001609:Myosin head, motor domain | IPR000048:IQ motif, EF-hand binding site | IPR002710:Dilute domain	PANTHER:PTHR13140:SF725 | Gene3D:G3DSA:1.20.5.320 | Gene3D:G3DSA:1.20.5.170 | Gene3D:G3DSA:1.20.5.190 | PANTHER:PTHR13140 | Gene3D:G3DSA:4.10.270.10 | Gene3D:G3DSA:3.40.50.300	1048..1072 | 1145..1185 | 1106..1133 | 624..647	1075..1095 | 941..989 | 1001..1067				GO:0005524:ATP binding | GO:0003774:motor activity | GO:0005515:protein binding	GO:0016459:myosin complex
Orpjo_P00101	1570	MASFLSASRKRFIQKIEDDKLASKKKAADEQESLSSLLHEIKDFSINLNDSKTSDSISKSRNEMSERRSRSKERDRHHERSHSRHHERSKSRHRRPSSPGERDKSRTRRDITDRSKTLDRYERDRRREERDKDRDRERSRTIDRDRSRAIDRDKSRTRDERSRIVDRDRERERRREERDRDRDKSKTLDRERVHRERGERTHNRKLSSPADISILKNKNTNPNDFIGPPMVNTSISAENSSIMKDYSHAIATFPRNVSLSKIKTDQIAKIDNKVPFSPGITPAQSTESSFAYPKRKEDPFPTSASPISAAPVRSGYDNGTPHEESHSSAESSTTAVIQENKPIFPTRSESKGVVRKQRSRANTQTSDTRKGDTTLSNMSISEMKSSLLKDPKKLGGPVS…	#N/A				NO		PF15456	No hits					4	OG0000781										0.886691		IPR029191:Up-regulated during septation protein 1	Gene3D:G3DSA:1.20.5.340 | Gene3D:G3DSA:1.20.120.330 | PANTHER:PTHR43939 | Gene3D:G3DSA:1.20.5.170 | Gene3D:G3DSA:1.20.1170.10 | Gene3D:G3DSA:1.10.287.620	784..806 | 1290..1312 | 906..965 | 44..226 | 840..865 | 278..374	1518..1552 | 454..474 | 1113..1360 | 822..961 | 118..138 | 613..650 | 1368..1409 | 1418..1494 | 969..1038 | 663..711 | 499..519 | 1043..1094 | 564..598 | 727..782
Orpjo_P00102	1569	MPITKKTESDYSENNITRIDSKLMDNSVDSNKDSFTKSKRKVRFNSFSKKDEKSRQNSIVFKNYFGDSFEEGADDSEKDNNIRTENIIAHEETSRKEKEYNPNDYSIVLNLSQDKILFNNIQYDSMFIHDIDPFKEESVQKVQNNTNFNILDELKDEEKKENIVNNSNNNNNSNENKFSEKSPNDNKSLKKDEKGGKNKRNSVKFDEKQLSLNKKSTKSKKGKKNNRKNKGNDSSRELLKNKFLKFIKKYASNSKNYSLSDDVEIEKSFYNFYDENFGKNGIDFDASICTYEKHDGSKYNVTVNDLFDDRNEFDEFKNSIYINNDEYDDTATQSTIKASRKKNSSFQYNSSFVYDHNSFGPDYEDTMNYLFYNISTCIDNEDIMDDEEKNKKLNENILS…	#N/A				NO		PF00646	No hits					4	OG0000919										0.906968		IPR001810:F-box domain | IPR036047:F-box-like domain superfamily | IPR006553:Leucine-rich repeat, cysteine-containing subtype | IPR001611:Leucine-rich repeat | IPR032675:Leucine-rich repeat domain superfamily	PANTHER:PTHR44001 | SUPERFAMILY:SSF52047	404..439 | 159..235 | 1129..1149 | 1070..1095	522..549				GO:0005515:protein binding
Orpjo_P00103	1566	MFFSKKKNIEKLKLVEAEERRQREEEEEEVYEEELEIESPLLELDIEPEDIDFSKVYAYHSFVSSQSGQVCVSKDEELVLLDDSNDYWWLVKCVRSDEIGYIPADNIETPIERLARVYRRKNLEIEVPEGHEEKRSERFAQKKVTFSKNVTVEMSETDDENEEEEEVECKISRVNTGSYKGKKKKNIFSKFLGKKDKKSKKENNNNNNNQTFTEPYTSYELNDILENSEEEKNSIGNSNMVMRLGGPDDYNQNAQNPSFDKNPSNKFSSFERNNNNNNNYSIRPGAGPMNPMGPMGINQNGQESNSQFSSFDRNNEHQIGPGSPKYASFDRNNERPMGPGSPQYSSFDRNNNSQSPNGQYTSFDRNTNQNNSLSPFVQYDKSRSPRQMNDNISNSPSLD…	#N/A				NO		PF00018 - PF00788	No hits					4	OG0000433	Tip elongation aberrant protein Tea4 [Fusarium oxysporum f. sp. cubense race 1]			gi|477523064|gb|ENH75097.1|	Tip elongation aberrant protein Tea4 [Fusarium oxysporum f. sp. cubense race 1]	1e-24	65.65	7.9	16.2	0.79415	BUSCOfEOG7MSMZD	IPR036028:SH3-like domain superfamily | IPR011004:Trimeric LpxA-like superfamily | IPR029071:Ubiquitin-like domain superfamily | IPR001452:SH3 domain | IPR000159:Ras-associating (RA) domain	PANTHER:PTHR13357:SF2 | Gene3D:G3DSA:2.30.30.40 | Gene3D:G3DSA:2.160.10.10 | PANTHER:PTHR13357 | Gene3D:G3DSA:3.10.20.90	1141..1284 | 911..1032 | 191..217 | 1317..1566 | 657..861 | 238..415	920..940 | 7..36 | 1566..1566 | 1039..1059			GO:0007165:signal transduction	GO:0005515:protein binding
Orpjo_P00104	1550	KKPEIQFPKKKKTAYQILFTKAEPVNGSISANQTYNFLIKSKLPLEDLKKIWQLTSNNGIMNREGFYKALKYVALAQNKQPINEHLLYASTPLPYFEGINLNNNTGISTSAGQDINSLVISDVEYEKWSTLFYQYKPINNNISGNVAKDIFMKSGLSINILAEVWQLVDLEKSGDLDLNEFLIAMYIIMRIRDNTIHEVPRAIPQNLWRSVAYNKKAQNFRTQRLNSISSNTDNSFSNNFSSPIGLNRTGGNTMPVNTNITGNNSIPINITGGSIPINMTGGSININKTGGSVVSINKTGGSIIGRNNMLSPPGTQGFNNYNSSNIGSSNQSLNSGYSTEYIIAPQERAKYDQFFDKIDVNGNQYVTGEQSMNFFLQSGLSTQDLAQIWELSDMSNVGR…	#N/A				NO		PF12763 - PF12763	sp|B2AWS3|PAN1_PODAN Actin cytoskeleton-regulatory complex protein	1e-25	27	0.189677	0.223456	4	OG0001429	hypothetical protein GLOTRDRAFT_57058 [Gloeophyllum trabeum ATCC 11539]			gi|630347481|ref|XP_007863041.1|	hypothetical protein GLOTRDRAFT_57058 [Gloeophyllum trabeum ATCC 11539]	6e-66	47.1	43.6	50.3	0.911845	BUSCOfEOG7XWPWW	IPR000261:EH domain | IPR002048:EF-hand domain | IPR011992:EF-hand domain pair	PANTHER:PTHR11216 | Gene3D:G3DSA:1.20.5.340 | CDD:cd00052:EH | PANTHER:PTHR11216:SF61 | Gene3D:G3DSA:1.20.120.330 | Gene3D:G3DSA:1.10.238.10	690..733 | 1340..1359 | 1380..1415 | 1025..1252 | 1514..1550 | 922..954	576..701 | 1181..1201 | 506..561				GO:0005515:protein binding | GO:0005509:calcium ion binding
Orpjo_P00105	1548	MVNVNAYVTLLTSDSYVQGVVALAHSLRLTDTPNELVCMVTKDISQEIVQNIEKPGDLFDKVIYVDEIDSKDQKNLEILGRPDLGVTFTKLNVWKLVQYDFVTFLDADTIVIKNIDSLFDQVKQVYDHGDVAFLAAPDVGWPDNFNSGVFVCKPDLQTFTDLVNYSKTTGSFDGGDQGLLNRFFNQWNNTPNARLSFKYNVTPTAYYTYDPAYNENQDNISVVHFIGNNKPWKSNRCNVEKKGKQSSFYSSSSTFDHLVSIWWNIYDNYSVKNPKDQKEFLKSFEQPITYSDSLNVPFNHPYDNSWNTKVIQKPNYSSIRYVPKSIKPMENQSKENEEVHDYVNEENHYVSVNETENNYNYENENVESKIEIEEEKKEINEEDKEENKVKNPWEIHVNE…	GT8	GT8			NO		PF01501	sp|P13280|GLYG_RABIT Glycogenin-1 OS=Oryctolagus cuniculus GN=GYG1	5e-58	41	0.168605	0.747748	4	OG0000295	hypothetical protein HMPREF1544_11914 [Mucor circinelloides f. circinelloides 1006PhL]			gi|510999772|gb|EPB81365.1|	hypothetical protein HMPREF1544_11914 [Mucor circinelloides f. circinelloides 1006PhL]	4e-68	61.8	17.1	17.5	0.922345		IPR002495:Glycosyl transferase, family 8 | IPR029044:Nucleotide-diphospho-sugar transferases	CDD:cd02537:GT8_Glycogenin | PANTHER:PTHR11183 | PANTHER:PTHR11183:SF39	977..1037 | 1389..1417 | 1500..1548	1453..1484 | 356..385 | 1030..1118 | 1538..1548 | 1507..1527 | 865..885				GO:0016757:transferase activity, transferring glycosyl groups
Orpjo_P00106	1546	FLLKIIQNMKSHKSTKKASLKKMSVYSMVPTLFILERPCPLKNNSKSAKSHPLAECTALNDSNEIPNKKLNKSSSIEELLGDSEQTSYKLTITSNNDEISSSIGKIDGHLKRNCGLELTMEENKEELEINMKFATRCLISSLNVEFLTSIGKPKKLYTPRSAKSSREFQKGMIEEEPEIDTDNITGGFKEAIKVENKRRDSRVPTIDSDDETDDNSDLTNALNSIDDRFKDKNFNSSSNSHDLPSTNERVFIPLNDIKDSDEEAEAEDTVGELKNNTNDGCQPFPSLSQVTITPSTPPSTPPNTPNTPTNPNSSESDTLTPNPNPSIISTSNKRSSITSKTKPILENNSVPLQKKLGGRKGRRRSISSPPPPFPDLNTTLSVPSNDNSENDVLCHLRDI…	#N/A				NO		#N/A	No hits					4	OG0000780										0.857331		IPR011989:Armadillo-like helical | IPR016024:Armadillo-type fold		195..384					GO:0005488:binding
Orpjo_P00107	1546	NNNNNNNNNNNNNNNNDGGDGGNQKLNKNGSLDRHQTMDSSLNDISDKSGPIINEDMLKDLNDIKELNKAIQRANLVDDYDDLEMLKNRQLPPGPSSAGVINALNSNPMSYEFIEKLPGSPNYMMDNFNGSGRNPTTGRRNKRQEAGPIDDLDDYIDVNTLRKNSGAGSAMGTMKHNQAINKNPILAGFDIPPSLEGNFMDNSITESIYSPSLLTKSSMMNSPLMGRSSPMRPPIGSPPAAPSMISPSLGSRNSPAPSMSSSVNMNGMNGMNGMNGMNMGGMGMMGMNGMNGMNGMNGMNMGMNMGMNMNMNMNMNMDMGMGMGGMKGMGMNPGMNPGMNPGMMSSAAAMEWNQLEEELEDGDVEEDININYEDYMDKGKSKEFKGNKALKLLGVGAKS…	#N/A				NO		PF00169	No hits					4	OG0001927										0.865188		IPR001849:Pleckstrin homology domain | IPR011993:PH-like domain superfamily	CDD:cd00821:PH	127..150 | 1..50 | 231..259 | 959..979 | 1269..1466 | 1013..1157 | 1483..1523 | 645..757	1481..1501 | 1331..1351 | 54..74
Orpjo_P00108	1531	MSVLYTNENSILSPPQSPLPKDAVVEEDNNKLTENENEFLKSENNKPLSEDLVESETIAIKHNESKDINIKNDETNNFEKTDNDKEININLETPINTVEKIIISPPTANDISEESSLHDIKTKSSIKENEETINQELLAVSPILEECKLSSSSGHLKENASINKCVSIKSGSENSKINQHPPPLPRKDLIYNRRSYIEPSYYSKYIDKSKRGQSLILNEGVGNTSFRSPSLTLYTAEPQDTASVAEGIHYAQSEIIEPYNQSFYMMSPSCANIDLDCLKDIKDSSSKKSMSIRLKRSTNSINKQIKKIKKPIAKAFSTSSNQESIQFSLDASEDVKINDIISHLTAQYESLDQFMLDTEQKMKKYNIALSPSELTIQYTVLELMENIYQRISYIRSMQN…	#N/A				NO		#N/A	No hits					4	OG0006869										0.859577			Gene3D:G3DSA:1.20.120.20 | SUPERFAMILY:SSF58113 | Gene3D:G3DSA:1.20.58.130 | Gene3D:G3DSA:3.90.20.10	1..22	1145..1165 | 574..612 | 548..568 | 23..43 | 1342..1380 | 714..745 | 1492..1512 | 945..994 | 811..846 | 1452..1472 | 1247..1274 | 614..641 | 862..882
Orpjo_P00109	1523	MKSSNSAKLLKYCKAGNIKKVKELLINPEINLDINYQDINGNSSLIWACRNGNEPVVRLLLLGNKSNEDIPFDVTNYVENRSKKHSLFSNDKPNSDPNIQNVSINMTNIHGNTALTWACREGYTSIVQLLLAHGADPTIKNNMNFKALVYACKNGHTDVVKILLDSKVENKEELGINLKSGTYHYTSLIYACKNGDEEMALALLENGADVNVQTIDGDTALIWACKNQHQNIVELLLRYNALTYLKNNRGFTAFSWALYKKNKIIFNILHDNLFQSLINSPIMPYDTLSDNQSIIIDDKNALNYMTPPLTPQMNPTMSIATISPGSPSNITFINNNPNILENTLVQNTNKDLIIPASTTTYVSNSNLEGIDNKQIQPSPMSSFSFIIPNNNSPKSKITS…	#N/A				NO		PF12796 - PF12796 - PF12796 - PF12796 - PF12796 - PF12796 - PF12796	sp|Q01484|ANK2_HUMAN Ankyrin-2 OS=Homo sapiens GN=ANK2 PE=1 SV=4	3e-49	29	0.308601	0.117766	4	OG0000171	hypothetical protein [Candidatus Amoebophilus asiaticus]			gi|501450016|ref|WP_012473465.1|	hypothetical protein [Candidatus Amoebophilus asiaticus]	9e-93	51.54	57	53.4	0.952367	BUSCOfEOG793BHT,BUSCOfEOG72890R	IPR020683:Ankyrin repeat-containing domain | IPR002110:Ankyrin repeat | IPR036770:Ankyrin repeat-containing domain superfamily	PANTHER:PTHR44139	842..905 | 943..969	963..983 | 1368..1392 | 838..861				GO:0005515:protein binding
Orpjo_P00110	1510	YYAAANSTNNKVIINHDLLNGIARILDTSSNFLPTDNSNNNGIGVAGGSNDTNSLSGHHFLSQNGAIQLPPPHSHLNNNYTNIISSLIPNQKLNNTIQQQQQQIQQQIQKYQLQQLQKNNAGQQQQQQQQLQLLQQQQQQLQLQQQSLYGHTASSNYNYSSIQSSNSNAISNQASSQIASQALTKESFDYYLQNAHQKYNTQDYKAALNILTELAQKNQSHLPTLLLLGCTYYSLGMYKASICCNNRILQIDPRFSEAYSNLGTTYKAMAQECQNKNKLADANHNGGKSGTEDQEDSAKFLEYAEECYRTAIKIRPKYWDASINLAILVSSQGRWKEAIEVYQTIESLMENDFPENARMDHLKMDASQPHGFINEIVPDMTEQLLQDSNVTSQLTGGNN…	#N/A				NO		PF13414 - PF13844 - PF13844	sp|Q9M8Y0|SEC_ARATH Probable UDP-N-acetylglucosamine--peptide	1e-118	30	0.739073	0.880246	4	OG0002607	related to UDP-N-ACETYLGLUCOSAMINE--PEPTIDE N-ACETYLGLUCOSAMINYLTRANSFERASE [Neurospora crassa]			gi|12718407|emb|CAC28786.1|	related to UDP-N-ACETYLGLUCOSAMINE--PEPTIDE N-ACETYLGLUCOSAMINYLTRANSFERASE [Neurospora crassa]	3e-149	44.24	74.3	65	0.923603		IPR027363:Methylthioribose-1-phosphate isomerase-like, N-terminal | IPR019734:Tetratricopeptide repeat | IPR029489:O-GlcNAc transferase, C-terminal | IPR013026:Tetratricopeptide repeat-containing domain | IPR011990:Tetratricopeptide-like helical domain superfamily	Gene3D:G3DSA:3.40.50.2000 | Gene3D:G3DSA:1.25.40.120 | PANTHER:PTHR44998	427..468	1508..1510 | 90..144 | 411..431		KEGG: 00270+5.3.1.23 | MetaCyc: PWY-4361 | Reactome: R-HSA-5689603 | MetaCyc: PWY-7174 | Reactome: R-HSA-3214847		GO:0005515:protein binding
Orpjo_P00111	1509	KNFVSKNPMIHHSEKSIQMMNLFFRNVVKTVQKCVVIQKLICNKDCSKCNYNGCIECDDELKIPDGMGGCKCKTGYYLNSIGGCTKCRYDCLDCDGERCKKCKNPLKVANDQNICVCPDGYYENRFHQCVLCNKECLTCDYKGCIKCNDENKIASNGVCVCKSGYRPDGKGGCISCPPGCSECNSSGCTSCSDPDRTPDPKTGKCVCKKGYYSFRNKCKKCNDDCDECTRNQCTKCHMENKSADQNNVCQCNPGYYEDKNTKECIKCGDNCISCNETKCKTCQYGNMIIVGNNCVCKSGYYFDDVNKTCSQCGFGCSSCENADKCYTCESDTRKVDEETGMCVCKDNYYEDEQTKKCIKCNDDCNKCNRNTCTECKGKHRKANIDNVCVCIDGYYENPQ…	#N/A				NO		#N/A	sp|P41413|PCSK5_RAT Proprotein convertase subtilisin/kexin type	6e-37	27	0.547382	0.506357	3	OG0000169	hypothetical protein TTHERM_01098980 [Tetrahymena thermophila]			gi|118395940|ref|XP_001030314.1|	hypothetical protein TTHERM_01098980 [Tetrahymena thermophila]	9e-107	39.64	96.5	43.4	0.910743		IPR000742:EGF-like domain | IPR009030:Growth factor receptor cysteine-rich domain superfamily | IPR032822:Extracellular matrix protein FRAS1 | IPR006212:Furin-like repeat	Gene3D:G3DSA:2.10.220.10 | PANTHER:PTHR11878							GO:0005604:basement membrane | GO:0031012:extracellular matrix
Orpjo_P00112	1508	MDTEVSDYNSFQNSETKNDSNSEFSIPSEKSAFTVYEKDSEDEISIFKVKNQEILKKITQELVKTYSDCNPDFDYELNANPRRVLTKPSKPVHNDGYDNENWDYILYVNDILGGQEGQQYQILDILGKGTFGQVVKCQNVKTKEIVALKVIKNKPAYYNQSLVEVAILDILNNQYDKEDKHNIIRLKDTFIFHGHLCIIFEMLSVNLYELIKQNQFRGLSTNLVRVFVSQLLDALCVLNKSKIIHCDLKPENILLRNLESPALKVIDFGSACHENQTTYTYIQSRFYRSIEVLLGLPYTSSIDMWSLGCIAAELYLGLPLFPGSSEYNQVSRIVNMLGIPPLYTIEKGKNAHKYFKKVGVRPDGKAIYKLKSMEEYMEEYNVTEQPSKIYFNGDTLDEI…	#N/A				NO		PF00069	sp|Q9P6P3|PPK15_SCHPO Serine/threonine-protein kinase ppk15 OS=Schizosaccharomyces	1e-167	53	0.32626	0.837079	4	OG0002738	Yak1p [Rhizophagus irregularis DAOM 197198w]			gi|595446905|gb|EXX56778.1|	Yak1p [Rhizophagus irregularis DAOM 197198w]		82.76	28.6	34.4	0.910234		IPR008271:Serine/threonine-protein kinase, active site | IPR000719:Protein kinase domain | IPR011009:Protein kinase-like domain superfamily | IPR017441:Protein kinase, ATP binding site	PANTHER:PTHR24058 | PANTHER:PTHR24058:SF17 | CDD:cd14212:PKc_YAK1 | Gene3D:G3DSA:1.10.510.10 | Gene3D:G3DSA:3.30.200.20	1455..1484 | 872..960 | 481..513 | 1013..1040 | 659..681 | 701..737 | 1322..1435 | 1..25				GO:0006468:protein phosphorylation	GO:0005524:ATP binding | GO:0004672:protein kinase activity
Orpjo_P00113	1492	MYSGRYHKRYISSGSLSQPDSPRSGINTSMDNYYGNLSQPNMALYSPLSSPISSPITSPIQLKLALPTTTTTAVMTKTTENNGHLSPVLDSNEALLSTEMVTPPSQKKVEDYYNGPSEAPALLSPVMMNNKNLSLNHPLGYTSVSHDILNGEMSINEEDEDENEDEEEEEEEEEEEDIENIDAILNRTIQGIVGTHDNAFRKRSEHIQSINEKLHHQYKSFQLEEGGRKSKVNLEGKLWRWTEDDPFSIYSNDVTRFSTSPTSKIQSYEQRRDVSIETIISENNGYWQECNFLVTVYELIIFPGRWDNKVIEVMTYSDDINISISSILFTKSELVIEITSAEKNFYSQSNPIIHKEKSKKEKAARTSSKDEILANEKDTKTKPKTKTMDTNANTNTNTN…	#N/A				NO		#N/A	No hits					4	OG0000816										0.88949				493..531 | 726..763 | 1266..1287 | 356..427 | 586..663 | 1408..1428 | 153..178 | 12..32	696..716 | 149..184
Orpjo_P00114	1486	MESNVQTKVYKLTDRMDKYHYSYSSKYSYTHLSNNENKSKSRTLPREGESSTTYKHYLNNHDVPQQTQTQRSGHYQHSSITAINNVHNADSNNNEELINSMYNHSTALIANATVFSKSRIQAISTKEFNNIKSYFEKHILKNPKSIAEKRSSLLISDISSLEGHTNTFVLPRLKIDEFIDSKQVSENVVNISMKWPLEKSGYILRKNIYTKESNNNNNNSNPSVINKIKHPNFLKKDRSSSIKGKSQEQTISPSSSKWLIFYVEIRGPYIFFYQLIRKKPLTTVKPSNTLKPKHSVINKMSIENIRKNLVEKPLSRILSISKSSASRRQPKMIEASPSSSTQNNDDENFIPTYPTNPNQHHHHASLICTVNDISGPLEILSAKKVLVHYIPLYYSIITP…	#N/A				NO		PF00620	sp|Q80XD1|CHIO_MOUSE Beta-chimaerin OS=Mus musculus GN=Chn2 PE=1	2e-25	32	0.151413	0.536145	4	OG0000776	conserved hypothetical protein [Capsaspora owczarzaki ATCC 30864]			gi|470305525|ref|XP_004348374.1|	conserved hypothetical protein [Capsaspora owczarzaki ATCC 30864]	9e-37	51.6	18.8	32.5	0.890313		IPR008936:Rho GTPase activation protein | IPR000198:Rho GTPase-activating protein domain	PANTHER:PTHR12552 | CDD:cd00159:RhoGAP | PANTHER:PTHR12552:SF1	969..991 | 1452..1486 | 321..345 | 704..774 | 576..597 | 525..554 | 31..50 | 1062..1093			Reactome: R-HSA-194840	GO:0007165:signal transduction
Orpjo_P00115	1485	KLFNIKMDKFNLHEKIIRLQDKTLDFNELDVHSLSAKDIDIKLNDIIENLSDDPLNIQNEDIFDILQSFIKNFDTLKSNSCNKLFDTVISGSSEQIKCIKKNFEKQIYSEESKSALEMYGFLIYWLLDVAEQRSKMASQNKVKVGKGSRKITSEKWDWRNQCIKSLELMKKMLFLDINNIWVSQSERDTFINLFTKSIYQILEDPENVKDAGIKDLAYDIICICVKNYNHGFGAQTSIFLNLQSYDHLSEPMAELLYTMCTKYEVNQVTDDILIEISKYEFNEKDTTSPKYFSKFLVKLSQILPRAILKKMVYLQNHLDAESYSMRMGMIEVIGNVLKFLIKGEGMGKSKNQIYQYIGVLQERFADINSFCRSKVIQVLIDLCEINEDGRSSIPVTKRN…	#N/A				NO		PF12922 - PF12717	sp|O94679|CND1_SCHPO Condensin complex subunit 1 OS=Schizosaccharomyces		35	0.76229	0.964594	3	OG0004957	Ycs4p [Rhizophagus irregularis DAOM 197198w]			gi|595479574|gb|EXX68487.1|	Ycs4p [Rhizophagus irregularis DAOM 197198w]		65.69	83	96.4	0.716811	BUSCOfEOG7B05NR	IPR026971:Condensin subunit 1/Condensin-2 complex subunit D3 | IPR032682:Condensin complex subunit 1, C-terminal | IPR024324:Condensin complex subunit 1, N-terminal | IPR007673:Condensin subunit 1 | IPR016024:Armadillo-type fold | IPR011989:Armadillo-like helical		1229..1485	442..484 | 1466..1485 | 1204..1265		Reactome: R-HSA-2514853	GO:0000278:mitotic cell cycle | GO:0007076:mitotic chromosome condensation | GO:0030261:chromosome condensation	GO:0005488:binding	GO:0005634:nucleus
Orpjo_P00116	1484	MAKKKSKKTKFPERGFATTSIPKKVVVNEAEKAKEEERKKKEQLELQKKQELERIQKEKEMKEAELQRIELEKKKKEQEIKSHDSIGEIKASNILKTMSLNCHEIDKIPGIRLNNMAEKKLLDFALENRVEDNKVPIKKLTEQDLYVNYLVLMKLGFKDAHIQEAFLKAENFSIDSLLEWLYLSLDTEDIPLNIRGEIKMLNDVNVNISLTTNDKKVNKNNEIEKKIEKNKNQSSNNITYGKIKENVNDKNNKKKEKKIEISQKNKIDSKMKNTILNNYMYYSDEEEEDELINVNETFAKLQLQIDKQTKLIKKAKSNNNHGLAANLQNSNRGIRKDMDKLKESPLFDISKVNSIIREISKAAKEKRESKNNEKNEEKEEEYNEENKEEDERKKENEEG…	#N/A				NO		PF00270 - PF00271 - PF07717	sp|Q6PGC1|DHX29_MOUSE ATP-dependent RNA helicase DHX29 OS=Mus		30	0.920485	0.934066	4	OG0003843	hypothetical protein GLOINDRAFT_15537 [Rhizophagus irregularis DAOM 181602]			gi|552940320|gb|ESA23343.1|	hypothetical protein GLOINDRAFT_15537 [Rhizophagus irregularis DAOM 181602]		52.18	89.5	88.7	0.804323	BUSCOfEOG757D5M,BUSCOfEOG79PJXZ	IPR027417:P-loop containing nucleoside triphosphate hydrolase | IPR007502:Helicase-associated domain | IPR002464:DNA/RNA helicase, ATP-dependent, DEAH-box type, conserved site | IPR011709:Domain of unknown function DUF1605 | IPR011545:DEAD/DEAH box helicase domain | IPR014001:Helicase superfamily 1/2, ATP-binding domain | IPR001650:Helicase, C-terminal	PANTHER:PTHR18934 | CDD:cd00046:DEXDc | PANTHER:PTHR18934:SF190 | Gene3D:G3DSA:3.40.50.300	580..609 | 362..406	213..233 | 324..344 | 298..318 | 352..399 | 23..86 | 244..264 | 578..598				GO:0005524:ATP binding | GO:0004386:helicase activity | GO:0003676:nucleic acid binding
Orpjo_P00117	1481	MTGILKNSKEQYNNQKAFSPVPSADSFPWKKTVNDITDNADSTINYQSKIEPPKMDSKKKDTLYSAYDSFLDDKRNTYMSESSYTFDTLNRNSYIEESEYEPIVENQMAIITNEQPKPQRYSMLSALAPLTKRVSLDKPKLTQESQTQDSNRYTDEESSLYNDYSYVSYESDYEAVDANAQPILKNQLEAKVDEPKGPTTKSLEKKIEENIEKYKAEDAIDHYISDSDSEIIEEDFSLRFQRDSVRESKDIVAEAVQQKLKEIGDKEKKEEKEKNKDKKEDDKEKKVDDNKKEEKKEVKSKGQLEREKAAREAKEIEALKPSYVGTTNIKPVVNELTSNMVVDAEKDTTDKANESITNIKPQYVGNITIQPNVASLTSSMIKPPTNSIYISSNEMSKMG…	#N/A				NO		#N/A	No hits					4	OG0000480										0.794101		IPR001849:Pleckstrin homology domain | IPR011993:PH-like domain superfamily		446..490 | 1..23 | 402..434 | 267..318 | 135..157	253..296
Orpjo_P00118	1478	MLFQQLKILLWRNAILKKRAIVSTVLEIIIPTLIILILAKNSSTYSNEITLEPIKNVPPYVVNNDTRISKSDIKNEYYISFSEDFNKEQQNLFIENFKKDYFFKTFQFIESNNNFTEGGFIDYFINDYGELEPDDYGFDDYDEIEGEKGKEVETNGVDDEYTMKQNVTQEYKIYTFNSEDEFLNFYNKHSFQDTSNYVSTEKYAIAFKSLTEYKLFFETYDTSELIDRLVTQDDYSSYNYKSYLNAFNLQTIVNNAIIKSLTNSPNPISNIEFRYKVMDRAGYKEKYDINVAQSFTPFLMLFYFVPCVCTLLSNLVIEKESKIKESLVIVGLKKSSFWISWAITYGIIILIASAIVTAVMKYFKIFVLIHWGLILVVMIIFGLTCCCISFVISTLINKS…	#N/A				NO		PF12698 - PF00005 - PF12698	sp|Q99758|ABCA3_HUMAN ATP-binding cassette sub-family A member	8e-80	25	0.661028	0.567488	4	OG0000110	hypothetical protein TRIADDRAFT_31511 [Trichoplax adhaerens]			gi|196013956|ref|XP_002116838.1|	hypothetical protein TRIADDRAFT_31511 [Trichoplax adhaerens]	6e-101	48.82	68.3	59	0.67286		IPR026082:ABC transporter A, ABCA | IPR027417:P-loop containing nucleoside triphosphate hydrolase | IPR003593:AAA+ ATPase domain | IPR003439:ABC transporter-like	CDD:cd03263:ABC_subfamily_A | Gene3D:G3DSA:3.40.50.300	1458..1478	1274..1296 | 1473..1478	374..396 | 1184..1206 | 435..452 | 1219..1241 | 20..39 | 403..420 | 473..495 | 955..974 | 1256..1278 | 295..317 | 1395..1413 | 337..359 | 1142..1164 | 1305..1327		GO:0006810:transport	GO:0005524:ATP binding | GO:0016887:ATPase activity | GO:0005215:transporter activity	GO:0016021:integral component of membrane
Orpjo_P00119	1476	SNSNSNSNTNTNTNTNSNSNRNSRSSNRFSNRFSNTYTTDSSNSNNIGNSKLNNISTIDNSSNTSSKGKGFSFNMNDFFGSLESEIDATISATFNTASSHKASRLDDVEEVEEIDDYTEPITEPNKNEKDDSKAKKRISSDVLGLVLDIHNKNREKNEIIIEEEEPDTEEEDEDERIYINPIITKALSGESLPSPRPIPSPRPLDETNNKTLSANFDILSKKGSISSQEGKISIIASDTETNEVNVIRINTNHEDLIKNQIISEISPMIITEKPPRPNTPLSRSDSRNSRGSRISRISSPLAQPSSPVTPVTPVTPITPGTPLTPVTPVTPGRAFSENGDGNSVADGLSQDDPANISIGNISNLSGKSGNGLLKSFLPNDIADITENEQDVDTLNISPD…	#N/A				NO		PF00168 - PF05664 - PF00168 - PF10540	No hits					4	OG0000682	hypothetical protein BATDEDRAFT_88240 [Batrachochytrium dendrobatidis JAM81]			gi|575478908|ref|XP_006678748.1|	hypothetical protein BATDEDRAFT_88240 [Batrachochytrium dendrobatidis JAM81]		54.11	72.5	65.3	0.839975		IPR014770:Munc13 homology 1 | IPR008528:Protein of unknown function DUF810 | IPR019558:Mammalian uncoordinated homology 13, subgroup, domain 2 | IPR014772:Mammalian uncoordinated homology 13, domain 2 | IPR000008:C2 domain | IPR035892:C2 domain superfamily	PANTHER:PTHR10774:SF154 | CDD:cd00030:C2 | PANTHER:PTHR10774	188..208 | 1..49 | 268..351	1064..1087
Orpjo_P00120	1476	MLFHQLKTLIWRNLVLKKRKPFSTLLEIIIPAVIVWLIGSNIDVNREFEEEDIINYEIVSLDSSSNSFFFNSEFGFIFSPDFDNQKQQFIINSFKSSKIFSEMKYIEPNQNFTKPHKIYNDYSEEIQIVNNMSKRNEQVKVANNNAVRNKNKSTNTTTTAEPKIGNTNITGNSTTYNITTNGQPQLENNNTIGNITTTYNVTTTNNVNTTTTNENKETYQFKIKIFKNEEELNKELKILEEKRDKDELFIDLIAFEFSSLTKYSIRYKYYWGKELIENIKDTEGRHDMLSNSNYIFQTIINKIIIKMLAPNSQDFSLAGTILDKKGCVGTKKDEGFLTFFPLFFLFSYIPCVNSLLVLLVIEKESKIKDSLIIVGLKRSSFWISWAITYGMVIIINTGI…	#N/A				NO		PF12698 - PF00005 - PF12698	sp|Q8WWZ4|ABCAA_HUMAN ATP-binding cassette sub-family A member	4e-82	26	0.678862	0.609851	4	OG0000110	hypothetical protein TRIADDRAFT_31511 [Trichoplax adhaerens]			gi|196013956|ref|XP_002116838.1|	hypothetical protein TRIADDRAFT_31511 [Trichoplax adhaerens]	8e-96	47.16	61.5	53.2	0.930424		IPR026082:ABC transporter A, ABCA | IPR027417:P-loop containing nucleoside triphosphate hydrolase | IPR017871:ABC transporter, conserved site | IPR003593:AAA+ ATPase domain | IPR003439:ABC transporter-like	CDD:cd03263:ABC_subfamily_A | Gene3D:G3DSA:3.40.50.300	149..171 | 927..958	222..242	1181..1203 | 1006..1028 | 1230..1252 | 1291..1313 | 1259..1281 | 445..463 | 21..38 | 473..495 | 382..404 | 414..436 | 1334..1353 | 1419..1441 | 339..361 | 515..537		GO:0006810:transport	GO:0005524:ATP binding | GO:0016887:ATPase activity | GO:0005215:transporter activity	GO:0016021:integral component of membrane
Orpjo_P00121	1476	LIDIVVIELVIEDNKKENIYEKYKMNKENNNKEYNSISLNKENIKPSNNLINLSNNIYSNLSEINDNNINSYNLEDNKKSKHSSSFQQASEIIHSIQSFFHSFKKTNINNDSLNSSELINLNKKKSISDTDLVIKKDKIDELDTIEKFTNMEKIKIQRSKSIPFNNTNTSQRNSCHYHKHSSLSSSITSSITTMSINHDQVRHYDSESETNDSRVEYSTPKEDETSFSFSSCQSSFSFASAFTNKMAPVVSIYNSEAKGPLPLSPKSISSEKTDMLSVTPHITGLLEDIKEQESISETLSSTPLGHSSIMLKDDLGTGSDIAKEPKFDEIDKDQAIDDEKLKDEEEIGIERDDCKENNSKINCNISLLSKCYNGQSDDRVKSSESSIPKLLNQNQTSPF…	#N/A				NO		PF01909 - PF03828	sp|O64642|URT1_ARATH UTP:RNA uridylyltransferase 1 OS=Arabidopsis	8e-65	35	0.237805	0.456806	4	OG0001118	hypothetical protein MVEG_10703 [Mortierella verticillata NRRL 6337]			gi|672818392|gb|KFH63293.1|	hypothetical protein MVEG_10703 [Mortierella verticillata NRRL 6337]	2e-90	64.2	23.5	35.3	0.862732		IPR002934:Polymerase, nucleotidyl transferase domain | IPR002058:PAP/25A-associated	CDD:cd05402:NT_PAP_TUTase | Gene3D:G3DSA:3.30.460.10 | Gene3D:G3DSA:1.10.1410.10 | SUPERFAMILY:SSF81301 | PANTHER:PTHR12271 | SUPERFAMILY:SSF81631 | PANTHER:PTHR12271:SF91	1448..1476 | 391..438	689..709				GO:0016779:nucleotidyltransferase activity
Orpjo_P00122	1472	DGLKNMNIIVKLLEFIYEEMKKGNNNLTDKEIKPKTTIERIQDEYNEVYKNKLYIKILQITSSIFRKKDIFNESRKIFTEKGGTAVLLNIPTVAYDEIASTSIITIGDLIKNSLYIKEYIANEYGYDKFMSNFLNSDIPLDRTFYGIILELCTTGGILEILNELLNSRLINDGNLTIDQVTSQYDDTGLFNPKCERFIISSAVNLLIEEILYPELLFPDFIPLPYHSDEISEDNYINSIGTIDEDHMESASKLSNIIDSVTSEIRNLKNGNSSVETQKNNIYKQGSTQLDYLSKPVPSPSLTLHNSSQEEEEEVEDTQKESLPITIKKVQKMNQLYRRRSSIKNYAGVSFGNENMFSYYSKKVIRKINNITFRDDITSKIALKLLAILSDNDDYETQHD…	#N/A				NO		PF13385	No hits					3	OG0000978	hypothetical protein RirG_264480 [Rhizophagus irregularis DAOM 197198w]			gi|595436661|gb|EXX51127.1|	hypothetical protein RirG_264480 [Rhizophagus irregularis DAOM 197198w]		56.68	59.5	39.4	0.711027		IPR013320:Concanavalin A-like lectin/glucanase domain superfamily | IPR016024:Armadillo-type fold | IPR011989:Armadillo-like helical	Gene3D:G3DSA:2.60.120.200	299..320					GO:0005488:binding
Orpjo_P00123	1471	MDQTNQYKYINKVNFIRRGIRCHGISLKKCYIIYIRGIRSWHLTKFRKYIKSKFPEFYDSVIAIKQVININDNFFQVKSTAPENSVKEFITKFNSLIKSSNCSFAKGKGHSHKINFSHLRREFFTSSFNNKSKSSLNNCNDTSICKSNNSSNDSNTNWFDADSNECYRLLHNKIHESISLCLSWNTNGWNFEKKDGIEYFNSLFKPIFLCFQETGNGTELTSNSPCKVYLPNYKYFCKRVDKSIPGLRGLYLFYDRSIQASLENNDLNYIISLSTYSLWNNSKCSIGNIYVPHKNHHTFHRLAKAEISTWLSSHTAHPSLLVGDYNIPLEKLKDWISKFNDWYILEINGSPISWISGNRKSAIDHAIVNGKMKELIFSASFIEFPPISDHRPLLIVSKN…	#N/A				NO		PF00078	sp|O00370|LORF2_HUMAN LINE-1 retrotransposable element ORF2 protein	4e-29	30	0.269205	0.301961	4	OG0000022	RNA-directed DNA polymerase, Non LTR Retrotransposon [Trachipleistophora hominis]			gi|440491502|gb|ELQ74139.1|	RNA-directed DNA polymerase, Non LTR Retrotransposon [Trachipleistophora hominis]	7e-83	48.76	40.7	79.9	0.845088		IPR000477:Reverse transcriptase domain | IPR036691:Endonuclease/exonuclease/phosphatase superfamily	Gene3D:G3DSA:3.30.70.270 | PANTHER:PTHR19446 | SUPERFAMILY:SSF56672 | CDD:cd01650:RT_nLTR_like	1309..1340 | 1450..1471
Orpjo_P00124	1470	EVTLYKKNLDKNNNVINCLLDENANLVENANIIQSQESLKFSNPNINNYYEMSQNKNYVISEIDKDLLDSSTMELSALRHDLAVVNLELREKNLEIEKASILKQQISDLKKQLETEIDRNQKIEDNYSNNLYQFQEKSNAKVVQLVEEIETYQNQLKNIKLKLQQKNEIESLKEDSNNENNLNINNTSTVNKLATECEENEKMKEEIVKKYQDNENESKDLEIDKIPVNKENFELIEKYKDCEQNENETQKEDIQSEKKIFNESSEVNNEKKDELHEKLNQYKEREEKLLENLDESKQSNKELLEKLDLHERKEKKMADNINDLNEKIEQLNNVIIQYEKIKEELTEKCNQYELKEKELKECLEREKELVKIENENEEKEKIMNEEFEQFKNREFELNE…	#N/A				NO		#N/A	No hits					4	OG0001489										0.756967			Gene3D:G3DSA:1.20.5.340 | Gene3D:G3DSA:1.20.120.330 | Gene3D:G3DSA:1.10.287.620		923..968 | 1113..1172 | 1452..1470 | 1247..1281 | 135..182 | 642..904 | 84..130 | 1044..1071 | 1009..1029 | 265..488 | 552..638 | 197..224
Orpjo_P00125	1469	IKKGKMETTESSNTTVPINDSTIENKVDIQNVEPTPEVKPETAQTEIPGTQSNSEVKQQPTTVVTNNDDDDDNIKDNIVKVNGKTITIDAQPYVSELFNKNPGEIAEVFNMDPKHLKREQDKLKKKGLVMDNKYANLFLLQSLRDECGILVMGCLASWFLTRIGFSIYWTFLVMVATLMSYITYNNRKKHLYYNKERKAYNQKIKLNPENPETLNWLNYILRKAWPTAEPLICNIVMDSVNGILDDILNNPIISKVLIAVDSIKISEFSLGTEAPMLMEMCPITDSDSNVIKFTSIAKYEPLDTNKISKYDIESGEKRASNIVLSVKPKIVPSSIPTQVNDILFVGKLLFVITTMEAFPYVKKVEFTFIEQPNVKWTLKPLSAGIDIMKLGLDAGIDAI…	#N/A				NO		PF00168 - PF00168 - PF00168 - PF00168 - PF00168	sp|Q12466|TCB1_YEAST Tricalbin-1 OS=Saccharomyces cerevisiae	1e-33	23	0.421375	0.526981	4	OG0001925	hypothetical protein BATDEDRAFT_35072 [Batrachochytrium dendrobatidis JAM81]			gi|575479608|ref|XP_006679098.1|	hypothetical protein BATDEDRAFT_35072 [Batrachochytrium dendrobatidis JAM81]	8e-68	48.68	50.7	38.8	0.920019		IPR000008:C2 domain | IPR035892:C2 domain superfamily	PANTHER:PTHR10774:SF149 | CDD:cd00030:C2 | PANTHER:PTHR10774	1..75	568..588 | 969..989	165..184
Orpjo_P00126	1468	MDRRDTSKFIFKEVQVLGGEVKKDVEVKRVLTDREVFNNLLKKVEDFLLKPSPIDYLIYMESLIQVFVLLSAIFCSWFITKIGLSIAYVLLNICFFSLIYAFVGRILTKKYELRMRAEAQKQVLNTNQESIEWLNFLLQKIWGTIEPVASEMVPEIVDGILKENCPSFLHSIRLTKFSLGSEAPRLESVETFDKNLEAEEMQMIWHASFIPVTAEENLYDDTKRTTEIQATAFVGNDKFQVPLNINVSNLLFEGKILLRVRFTHTFPFIKTASVCFMEPPKLSCVLKPLVGIDLMSIPGVQEMTDLITKTVLKEIAMNPTTFDLDIEKMVKATSHDDPIGLLKVNLIEGRGLKDIDKFGVSDPYLKMFLGKNEVYRTKVIENDLNPYWNESDNIIIPIN…	#N/A				NO		PF00168 - PF00168 - PF00168 - PF00168 - PF00168	sp|Q9UT00|YKH3_SCHPO Uncharacterized protein PYUK71.03c OS=Schizosaccharomyces	2e-32	28	0.245913	0.292245	4	OG0003842	hypothetical protein TREMEDRAFT_71520 [Tremella mesenterica DSM 1558]			gi|589277280|ref|XP_007004370.1|	hypothetical protein TREMEDRAFT_71520 [Tremella mesenterica DSM 1558]	1e-109	46.1	77	70.2	0.93865		IPR000008:C2 domain | IPR035892:C2 domain superfamily	PANTHER:PTHR10774:SF149 | CDD:cd00030:C2 | PANTHER:PTHR10774	1234..1256 | 852..880 | 520..565 | 447..480	434..468	86..108 | 57..79
Orpjo_P00127	1467	KKKKKKKGEVRFFIFLMTEYKRSTDNLYEKNDEIPISPTLNKKKEEISLSSHGYISDLFFLWVFRFIRLCRNVDLNSIHISLGKSESSKFTGKNLYKSWRHEIEVHARQPSVLRSLLRVLGKQFSLLAVWKVFWIIFTWFGAYWLLKHSILYIENYLEKKNEPVYAGHLYALGLLVSSVISSICFHQLYIHGTKIGIQARSGLMVLIYRKSLKLSSLSNGIGNIVNLISNDCNRVAEICINFHFLWSSVVEAIIIVVIAFFEIGYSALPALFIIIFVLLPLQYFLPKYAATTSLKTTYAVTRRVQLMSEILTVMRLIKMYAWEKFFVKKVNEARRNEMNQIKKTLRFKTVSFMIVFTAPMLTTFLCLITYQILEKKQMTPSVTFTILSLFNTLRYPMTM…	#N/A				NO		PF00664 - PF00005 - PF00664 - PF00005	sp|O15439|MRP4_HUMAN Multidrug resistance-associated protein		31	0.884117	0.949434	4	OG0001926	hypothetical protein BATDEDRAFT_8420, partial [Batrachochytrium dendrobatidis JAM81]			gi|575471418|ref|XP_006675002.1|	hypothetical protein BATDEDRAFT_8420, partial [Batrachochytrium dendrobatidis JAM81]		65.1	89	99.1	0.773835		IPR003593:AAA+ ATPase domain | IPR036640:ABC transporter type 1, transmembrane domain superfamily | IPR027417:P-loop containing nucleoside triphosphate hydrolase | IPR017871:ABC transporter, conserved site | IPR011527:ABC transporter type 1, transmembrane domain | IPR003439:ABC transporter-like	PANTHER:PTHR24223 | PANTHER:PTHR24223:SF326 | CDD:cd03244:ABCC_MRP_domain2 | CDD:cd03250:ABCC_MRP_domain1 | Gene3D:G3DSA:3.40.50.300	1444..1467		350..372 | 913..944 | 166..185 | 1013..1035 | 124..146 | 833..855 | 239..261 | 266..285 | 382..404 | 876..898 | 791..813		GO:0006810:transport | GO:0055085:transmembrane transport	GO:0005524:ATP binding | GO:0016887:ATPase activity | GO:0042626:ATPase activity, coupled to transmembrane movement of substances	GO:0016021:integral component of membrane
Orpjo_P00128	1462	RLLLEKKEKTKSLNEVSKLNGSIENIKKIYEEEKKTLEKNIDELENKIYELKKDITEKDNTIRIIKEENSNTQTLYEDTINTLNSEREQFNQWRENITKENELSNSTKSKKINELNNEIESLKLNGSNNLKRISDILNEKSQLNSQIESLKFEHDVNITKLENSLKQSENKIKELKDIITLKQEEYDELINKLNISNENNEKIKKELSDEKEKHEITRSSLEQIKQQKESTNNDLQISLDSENKLKEALRIKENEYGNIKQEFEEIEKIKVSLQFDLKKAQEEKEQLNAELINKDVEIKEKEKIKNELISELESWKIKNKDIELLNTSQEEKYKKLEEEKQELIDSYERLQEMLEEKTNKFNNEKINLKDEIKSQSEKISLLESNINSNTKDFEVLNNT…	#N/A				NO		#N/A	No hits					3	OG0001494										0.683372			Gene3D:G3DSA:1.20.5.340 | SUPERFAMILY:SSF57997 | Gene3D:G3DSA:1.20.120.330 | Gene3D:G3DSA:1.20.5.50 | PANTHER:PTHR43939 | Gene3D:G3DSA:1.20.5.400 | Gene3D:G3DSA:1.20.1170.10 | Gene3D:G3DSA:1.10.287.620		827..882 | 1258..1356 | 701..819 | 393..693 | 1213..1240 | 20..61 | 83..103 | 158..227 | 1042..1087 | 242..385 | 1401..1428 | 890..1030 | 133..153 | 105..125
Orpjo_P00129	1457	KFGSPALNSPSMRFGSPALNSPSMRFGSPALNSPSMKYSSVEGVGGRSRSNSDASKPVIVPSSLGKLNPRTSSVSSPKLEDRNTAKLAKQRLKPIVKPSHRRERKGSESSVLSSSSKHSNSEKSSYREIGQSRTNLEEFLAKSDEIIKSMDEGHRHKKNNDDTLDDVTEEEMSDEEIIIQAPPQMPQKIQKRRGSTASTSSQLNFEEMLSTLDEISVMLPDSNAKKDDKNKDKLRSTKEENKNEIKEKKDIEEIEDKVEKNIEEKIEEKKVTKEEEKIEEKAEEKVEEKIEEKIEKKVDDNENDKTDDAKTDDKSKENENKPEEGGVFGFKGIITNLLKGNSSVTKSEDEINDTKKENDNESTIVQPPQESGGSIFDKLKIPARSTSNTASRKNSEDNG…	#N/A				NO		#N/A	No hits					4	OG0000372										0.894759				1315..1336 | 982..1178 | 1358..1419 | 218..472 | 1214..1233 | 486..912 | 1..203	537..570 | 511..531 | 231..292 | 618..652 | 1292..1323 | 1419..1439 | 751..794 | 461..492 | 819..839
Orpjo_P00130	1455	GIRFSNLYLYDMPGRNINTNKELSNIKKSLKYHPLKINYNLLNKSLIKINSDMKENSLKYSTIYNLKTDSNKDTSSSKNNSNSLTLKNKNNTDRVSILLENNKLLKQSTAKINLDNIFTSTNNKEVALNTRKGETSFSSNTQFDLPSKYLLYLKTSSPLNSSITKMTKSPTPLSSNEDFINKKQSINKQKSKFISKLKVPNKTTTSMDNSLMASSLTTSSIPSLVSPSLNKSLDLNNNNNEDYIIIKNSNHNNGDNNNNNNNNKDNNNKSNSNDKNSDQKSIINNSKNTATYTIGTMTKDIISHDLLTAKKLDLDATSYFNKNLITSTTNDLTGLQTLIATTNTSINNSLSTNYISLIENESLIKKLNANNTIDENKNSLESGILSKNSNKNSNLNSES…	#N/A				NO		#N/A	No hits					2	OG0008543										0.831372				1381..1404 | 69..88 | 1233..1304 | 246..282
Orpjo_P00131	1451	YIYTSMSTMLGIKKEFSKNFEEESETYLQSLEQFPKIQLEKTTVNKGINTPLVDEIKRNNLKDWISYTYQKYFTFQSKQYLARTDSEIAKLSTKQTINDLENLLKDILLNDRDNDSLSVNISSSELDLSKIIGDVNKIVSDWIGKPVLKSTFEDLDIVEVDQVYRDLLLSSNKPIITNLLQLLEKIENEKASLKINNQDFGLLKPSLISEGVEELKSMSNRCDKNQYNTIIREINSLNSIIEKIKDSFDKTIKNEGGKIWSFSNDVLSFWEDIKKKNGEGEITKRKTINLFKDANNHLIPKFTDYWNDNVASHIKKGKKKKNADNFMKGKTDEEILLYMDKTFEDFFNNMNLYNKKWRDEVILKIIDQQRDIIKEIETKLVTSLNLEIERLTKNLENKD…	#N/A				NO		#N/A	No hits					4	OG0001556										0.261225		IPR011989:Armadillo-like helical	Gene3D:G3DSA:1.10.110.10 | PANTHER:PTHR33150	597..637 | 1186..1437 | 706..956	1365..1401 | 435..462 | 381..408 | 675..695 | 1099..1119 | 176..196 | 828..849 | 782..818
Orpjo_P00132	1451	NINSLLIIIMNSIPSTMATNTSSSGNYSIVTKESSNYPINAAISSNISNNENQAPVLPTRISSFLSRNQAINAMAKLHSWNQAIPRPDIPNRDITHRLYNTQTTKANNINTTQSIATTLNSKNESLLQLQKQLQQQQINQQKLQKLQQSQQQLQQLQNQFRKQQQLQQLKKYQQQIYQQQLQLQRALQSDNLIQSRTVSDLPYNKSDIAKNILLLQQQQEQIKNNLSSLISLQTNSGTLSDESLLTLQRQQQQQQQLVDQITNDSLLSQSLSSKANMNMDMNINVSSVNDFNTNTGLSSSLTNDPPNPNLLNIPLNNSTNNSFPITASQRKLTYGATNIQQQMSLSHQSSNNSIQSQISEKDLARLNNTTNNLSNEDILNIPSQSTQIQNNLSTESLLS…	#N/A				YES	Cleavage site between pos. 18 and 19	#N/A	No hits					4	OG0002904										0.824513		IPR013087:Zinc finger C2H2-type | IPR036236:Zinc finger C2H2 superfamily	PANTHER:PTHR24377:SF672 | PANTHER:PTHR24377 | Gene3D:G3DSA:3.30.160.60 | Gene3D:G3DSA:1.10.110.10 | Gene3D:G3DSA:2.20.28.10	1041..1112 | 769..797 | 1408..1451 | 1276..1296	116..189 | 1400..1429				GO:0003676:nucleic acid binding
Orpjo_P00133	1447	NKKGFFKPLKRTEHQDDVSICTILTHLDFLLKMWVNKDMYAPEDPVNDDDAYRISCKIDAAMLVMMSRESPRIRMLAYEILSDFNEIQKMVCNSLELDNEVKLPLATILEEQETVIARQGMYGFLEKDLYGYIVTPKMASVLTIIHPKEVAASDYSYLYKYYLGETARQFVNFGRVKALRQCAKFLTVSAIPYITAQSFEDSEYITAYNSYMVLLMALAGVPDNRTTVMSYKPVNNSEGVLFHSFRTFLFPVLSSDVSWEIKALTTSTYFTHPSVIKMMINQIWRLFLTNNSRRNKNTFRLLDDIVCLLRYTSQNMYFDELVNELPQGENEHTVLDIYLNALNAAISLFQDASFISNKNIPRIKTAINFVTIIQRLSETLIMTDKWDNGQRITIMKILR…	#N/A				NO		#N/A	No hits					4	OG0000679	hypothetical protein BATDEDRAFT_26253 [Batrachochytrium dendrobatidis JAM81]			gi|575482100|ref|XP_006680344.1|	hypothetical protein BATDEDRAFT_26253 [Batrachochytrium dendrobatidis JAM81]		50.97	95.8	62.1	0.914172		IPR016024:Armadillo-type fold | IPR011989:Armadillo-like helical	Gene3D:G3DSA:3.30.450.20 | PANTHER:PTHR12295	1399..1447 | 802..822		1285..1307			GO:0005488:binding
Orpjo_P00134	1446	NNNNNNNNDNNILSNENNNKSGQTNVANVYNNFMNFNSTLSNNANDNNEDIFGNFTEFNDNKGTANFESNSQNNGFGDFVNSNINNKNNNFGDFTEFNTFSNTNDDFGDFTDFCNASSNKMENKIDTNINNFNDVNFTNSNEISLDKEKSNCDDINKINNEIKIKNDNNENKDKNLSDIGILSATNNIDLNTNIDSSSNKENNNELVKKSENILNEELEKKQNDYKDFGDFGNFNNTDNATNDFGDFNAFDNNYNNNNNNFVNFDTFNNINISSENIKINDEFKELDINNENKNEKSNSKFGQFDSFTNFSSNNNSENANNDFGVFDTFNSDNKNDNKINAFNSLKDLNFNVGSNVDNNNNNNEHDNEGSIIEEKSKDKNKTESYDIDNNDFGDFSNFN…	#N/A				NO		PF17104	No hits					4	OG0000482										0.882017		IPR031355:Protein of unknown function DUF5102	PANTHER:PTHR38698	1..22 | 668..709 | 355..389 | 1420..1446 | 798..819	1219..1239 | 155..175 | 1337..1357
Orpjo_P00135	1442	FYYLIIITYNIYRNTIYIKMYHISLSNNFISEILYLWVFRLIYLCKNKDFSELKFHLGKNDSARKSGKDLHDAWRVEVEKHSRDPSIATALVRAFGKGFILLSIWEILWIFFTWTGFYWLVKQTIQYIDEHQQGNAENYKGFMIAGTFLLSFIFSTICHYQLHFQCTKTGMRVRSGLMVLIYRKLLTLSAVTNGMGNIVNLVSNDCNRIAEVCVNLHYCWSSLVEAAIVCILAYIEIEKSALPAIGFIIIIFIPLQVYFAIKTSSLTLQSTKNIRDRVHLMSEILTVIKLIKFYAWERYFEDKVNEIRGKEVHKIKDIIFSRCKSLIVVFVAPMISTLFSLVLYYAIKKETMCPAITFTILSIFNSLRYPLSMLPTAIRSIGDAYISVRKIDKFFVLPE…	#N/A				NO		PF00664 - PF00005 - PF00664 - PF00005	sp|O15439|MRP4_HUMAN Multidrug resistance-associated protein	2e-164	28	0.894591	0.950943	4	OG0002743	hypothetical protein BATDEDRAFT_8420, partial [Batrachochytrium dendrobatidis JAM81]			gi|575471418|ref|XP_006675002.1|	hypothetical protein BATDEDRAFT_8420, partial [Batrachochytrium dendrobatidis JAM81]		60.61	89.7	98.8	0.894181		IPR036640:ABC transporter type 1, transmembrane domain superfamily | IPR027417:P-loop containing nucleoside triphosphate hydrolase | IPR003593:AAA+ ATPase domain | IPR011527:ABC transporter type 1, transmembrane domain | IPR003439:ABC transporter-like	PANTHER:PTHR24223 | PANTHER:PTHR24223:SF326 | Gene3D:G3DSA:3.40.50.300	1415..1442	1324..1347	841..863 | 875..897 | 99..121 | 142..164 | 1013..1035 | 240..262 | 213..235 | 179..201 | 325..347 | 752..774 | 21..43 | 981..1000 | 795..817		GO:0006810:transport | GO:0055085:transmembrane transport	GO:0005524:ATP binding | GO:0016887:ATPase activity | GO:0042626:ATPase activity, coupled to transmembrane movement of substances	GO:0016021:integral component of membrane
Orpjo_P00136	1442	MDSSNTQNDNLMCIDPVDIDENEKNNTTNNNEINEDVSEMVNSNNNLNENNNNNNLKINENIIENENRENEINNNEDEDEDEDEDEDEDEDEEDNEEYNENDGAMEDEEKDDYNNIGIDLSDFSRKTRESIIQRRTELLNNLTKFDNLVLLMTALQDLSGILCVATEEMFIGHRSLRLLGGTPEEYISALINILDSPIFGAMGYTDDFGMGSEFIIDIMLLVYRCINNFIEAFPPCQYLIIKYKGVKILINKLVEIEYIDLAEHILSILNKISMDQPNSILRTCKLLNIIQYFDFYPLHVQRVSISIIGNASKALLASNKHYDDYYEMLKEVVPILENLLSYSDKKIVDGVSLSLANISLWTSRLNNKIEELFSDDFIRSVIQYFLPDKTSKIQIHDSF…	#N/A				NO		#N/A	sp|Q6WWW4|UPL3_ARATH E3 ubiquitin-protein ligase UPL3 OS=Arabidopsis	3e-37	26	0.302358	0.213983	3	OG0007038	hypothetical protein AOL_s00004g417 [Arthrobotrys oligospora ATCC 24927]			gi|345570943|gb|EGX53758.1|	hypothetical protein AOL_s00004g417 [Arthrobotrys oligospora ATCC 24927]	1e-40	48.78	36.3	25.6	0.748779		IPR016024:Armadillo-type fold | IPR011989:Armadillo-like helical	PANTHER:PTHR11254:SF406 | PANTHER:PTHR11254	1183..1237 | 712..735 | 1..34 | 64..116 | 787..882	648..668 | 30..50 | 58..78 | 497..517				GO:0005488:binding
Orpjo_P00137	1440	MSRQMSVSLDKFEIGQRVETPGGNGIIRFIGTTQFATGSWIGVELEKPTGKNNGSINGVEYFSCKPLYGVFVRPASVKILASKSPENPSPRRISRIHSLSGQKTPPGSRGSSGSRASVRGTTPTGNKSPTNSPIKSPSSLRRMSMQRAPSSEGKRESISRLPSRNNRLSLKLDSDKSINLSSLKEDRRKSMRADLVITSHHSKLIKEPNDLIKEEEINEDEENIINENIKEEEILNSSPILEENNDTISIIKEEDNNDNNDIDNYEKEKEKEEDNENENENNNINNNENDSYVEILQGSNQQASVPEIRKDTNDSLIDNDFSIASTKIQDDNSQMQNEEIIKRDETISNMENSSVKDIIEETIREQNPIQEINEVDMNNMISLDKYNEMKEKYDDLEKR…	#N/A				NO		PF01302 - PF12455	sp|Q01397|DYNA_NEUCR Dynactin, 150 kDa isoform OS=Neurospora	1e-76	27	0.648611	0.672275	4	OG0001929	Nip100p [Rhizophagus irregularis DAOM 197198w]			gi|595506234|gb|EXX79593.1|	Nip100p [Rhizophagus irregularis DAOM 197198w]	5e-147	55.72	70.8	79.2	0.823344		IPR022157:Dynein associated protein | IPR036859:CAP Gly-rich domain superfamily | IPR000938:CAP Gly-rich domain	PANTHER:PTHR18916:SF6 | PANTHER:PTHR18916	249..288 | 82..166	445..528 | 212..232 | 569..671 | 1118..1145 | 680..735 | 1372..1392 | 255..290 | 743..770 | 1188..1208 | 537..564 | 1213..1233 | 982..1009 | 1153..1184 | 379..406		Reactome: R-HSA-3371497 | Reactome: R-HSA-2132295 | Reactome: R-HSA-6811436 | Reactome: R-HSA-5620912 | Reactome: R-HSA-6807878 | Reactome: R-HSA-380259 | Reactome: R-HSA-380320 | Reactome: R-HSA-380270 | Reactome: R-HSA-8854518 | Reactome: R-HSA-2565942 | Reactome: R-HSA-380284 | Reactome: R-HSA-381038
Orpjo_P00138	1432	IYIKILLYIINFKMKHSNLYKRLFIVQILLVSIHIFSLSGIIRFVWFIIGLLGFLSLISLTFQIFIKSSQKKISTFQLKECHVPFPRFAQSVEWEDFEKRRISEETPLTIPLLVPSLKINDLIHKLLNNVINEFVISWYNEITPSRSFLYSLENEIYYATAVIIKHLKEVNIEDFIGKIALPILYKHIVEFNKARIRIAKINSGNPELKISMYYNHGMLHPAVLPTLNSTQKLEYNHLRKVFEKIIPILVDEKIRKSRTVVVLIREIVVCKVMQPLFDMLSDPDFYNQQFVDLSERLFGKPDYIQYVNEALGTNAQYKKQNEIPQTYEDFLRMIKECNNLRTACLLRNDIIKEIKLNKAQIANLNRSDIVHGVKVYIIQAYISRIESALKHCEKRIKEL…	#N/A				NO		PF02194 - PF00615	No hits					4	OG0000699	PXA-domain-containing protein [Punctularia strigosozonata HHB-11173 SS5]			gi|599093988|ref|XP_007378819.1|	PXA-domain-containing protein [Punctularia strigosozonata HHB-11173 SS5]	1e-45	47.96	40.4	80.1	0.851692	BUSCOfEOG7PZS5P	IPR016137:RGS domain | IPR003114:Phox-associated domain | IPR036305:RGS domain superfamily	Gene3D:G3DSA:1.10.167.10 | PANTHER:PTHR22775	1032..1055 | 1111..1137 | 1241..1334 | 634..685 | 880..903 | 1153..1219 | 1377..1432 | 794..816		44..66 | 23..42
Orpjo_P00139	1429	KNWFFLFKKIFVLIYRNIKMKFSAINTLLLISQLGLAAANRKCIIKSKTSASTNDVAGVSNDNALTPDAKFFKGDETDKIIGTGDILSDISDVEEDIDANPTDVNDIAEVSDASDVSENEEDDIKDNDKKDDAKDDKKDDGKKDDAKDVTKDDDVTDAEDVTDDASDSEEDVNGKVSDVEDSNIDSEEETKGSDDAETVYSTIVEVETEIVTDCPTDGELETEFPTDDEPIDEPTSKPTEPINPAKGLCVVDPLKRVDCGDPNTSKAMCIEKGCCWGETDVQDAPWCFYSSTGDKVGICEGIEDEDKVACKSTTEDACLAEDGCCWKKSNDEKIPSCYYNRSINTNGNFNPDAEITVRFFKPDSWKVVNLWSWDGGDNLYGGPNWPGKAIEDLGNGWWS…	CBM26 - GH31	GH31		CBM26	NO		PF00088 - PF16738 - PF00088 - PF00088 - PF16863 - PF13802 - PF01055	sp|Q653V7|AGLU_ORYSJ Probable alpha-glucosidase Os06g0675700		40	0.520644	0.859887	3	OG0003852	hypothetical protein RirG_042990 [Rhizophagus irregularis DAOM 197198w]			gi|595491915|gb|EXX75302.1|	hypothetical protein RirG_042990 [Rhizophagus irregularis DAOM 197198w]		58.56	61.4	85.9	0.881562		IPR031727:Galactose mutarotase, N-terminal barrel | IPR000519:P-type trefoil domain | IPR017853:Glycoside hydrolase superfamily | IPR011013:Galactose mutarotase-like domain superfamily | IPR031965:Starch-binding module 26 | IPR000322:Glycoside hydrolase family 31 | IPR025887:Glycoside hydrolase family 31, N-terminal domain | IPR017957:P-type trefoil, conserved site	PANTHER:PTHR22762:SF82 | Gene3D:G3DSA:4.10.110.10 | SUPERFAMILY:SSF57492 | CDD:cd14752:GH31_N | CDD:cd06602:GH31_MGAM_SI_GAA | Gene3D:G3DSA:2.60.40.1180 | PANTHER:PTHR22762 | Gene3D:G3DSA:2.60.40.1760 | SUPERFAMILY:SSF51011 | Gene3D:G3DSA:3.20.20.80	99..198 | 216..244			KEGG: 00500+3.2.1.1	GO:0005975:carbohydrate metabolic process	GO:0004553:hydrolase activity, hydrolyzing O-glycosyl compounds | GO:0003824:catalytic activity | GO:0030246:carbohydrate binding
Orpjo_P00140	1425	QNKKKIKNKKKKKKKKKKKKKKKKKKKKKKIVKTNQKAGLLSALLSIGDLKHSKIILEVSPRLGIMYNEIVHLIGRIIHVSIQPLYNKVMRIPEVEIPLEPKPYLTLHYELCNPLYEANLVIPKKKGCRVTRYMFFFQQWKDEIPLCYTYEDLLNYIPPFIKYVGIQIHREITVLTKLVRLAKAHIREKTISEEHNNMWLSIISAYFLPSVSLLYSNPGFVMELGDLIKQYPFQTRYSLYSNWKNKSYKVNPELNIVKISALQEIRRLMRRLSKDNTKQIGRMFGKLVHSNPVIAFDKMLEMIEGYENMTNPLVDGCKYLTRLEFDILSFVLIERLATSLRNRIKDDGTSLAQWLSNLATFVGTVYKKYTNMELPGILRYIIYQLKCNNVIDLVILKEL…	#N/A				NO		PF16134 - PF11732 - PF11262	sp|B2KI97|THOC2_RHIFE THO complex subunit 2 OS=Rhinolophus ferrumequinum	2e-174	32	0.848421	0.734772	4	OG0001025	hypothetical protein MVEG_10198 [Mortierella verticillata NRRL 6337]			gi|672819474|gb|KFH64373.1|	hypothetical protein MVEG_10198 [Mortierella verticillata NRRL 6337]		53.87	71.8	51	0.687749	BUSCOfEOG7RJQ0M	IPR032302:THO complex subunit 2, N-terminal domain | IPR021726:THO complex, subunitTHOC2, N-terminal | IPR021418:THO complex, subunitTHOC2, C-terminal	PANTHER:PTHR21597:SF0 | PANTHER:PTHR21597 | Gene3D:G3DSA:3.40.50.300	1..32 | 657..677 | 1041..1425 | 939..967	1151..1223 | 682..702 | 1062..1082 | 641..668 | 1374..1394 | 3..37	199..221	Reactome: R-HSA-109688 | Reactome: R-HSA-159236 | Reactome: R-HSA-72187
Orpjo_P00141	1420	MSASLINSFPYSLINNDEDSDIVLTDFVKVDMSFVYTVSEINKAKIKKEKCETYYFGNSLDYENEIEDEEKIFDSSEYFSSNNGQKYITNNFYENCKEIDTFNISNIYDEDEDFDYDEDITYELIKKLSYSTFNPLFVYFLKPMIQIIKSYSPSTESIREFLNINRQPKSREIKSITTVNRIDESLFKKLSSEEIERFNWYGYPMNDYDDDKSNNQVKIKLKLKTNDQYIEGTRDISMTDAFIHQTQFENYPSYSNQNNNNDNNNILIENESKSNLLFQNREINYTNDFDSLNYNLSNYEPNNINSDQIQSYLEQKDIVTTTSHDINLNKEVYNPDLVSTLLSSENNENNKEFPTIEEKDYSKYNESFINSVNKLNEIDNQSCSSSSCSSPNTPRKNIK…	#N/A				NO		#N/A	No hits					4	OG0005241										0.784589		IPR027267:AH/BAR domain superfamily	Gene3D:G3DSA:1.20.120.330 | Gene3D:G3DSA:1.20.5.730 | Gene3D:G3DSA:1.10.287.620	380..439 | 1364..1385 | 1302..1322 | 486..552	1020..1230 | 807..900 | 629..681 | 1250..1305 | 1389..1416 | 577..611 | 908..1009 | 1331..1372 | 711..794
Orpjo_P00142	1419	SSTGGLFGNKTTIGGGFGMSKPASSTFNTTSKPFFSFNNNGTTNTGFGTQSTSLFQSKPATTGFSTLSTSKPATGGLFGSTTSTLGGVNSGVNQAPLQAAIDQAPYGINPLFESSNTSNSLGSSVSEISEASKTKKSVNSFHYKTTPKATTRIKLQGFSDPSPGLKPELSKKALFDSKNIDDPLIANKLVTRKSIKKLIIAKDDDKNDNIKLNSSLFIQKENKKINFNDNLEISTPNNKKLIVTPFTVNKKTSSVTKPGIFLTPNEKLSGENKIITKDENGETKSSYINNYMVSPSLSEMNRMTNEELRHVKNLIVTYPGVGSVHFLEPVDLISASPTHDRNGIVKIFGNIIIIEPKVCTVYPGEENKPPVGQGLNVPAHIELLKCWTMDKTTQKPIVD…	#N/A				NO		PF04096 - PF12110	sp|Q54EQ8|NUP98_DICDI Nuclear pore complex protein Nup98-Nup96	3e-52	23	0.765328	0.472966	4	OG0000906	nucleoporin [Melampsora larici-populina 98AG31]			gi|599418268|ref|XP_007415804.1|	nucleoporin [Melampsora larici-populina 98AG31]	3e-78	41.72	73.9	50.4	0.807013		IPR021967:Nuclear protein 96 | IPR007230:Peptidase S59, nucleoporin | IPR036903:Peptidase S59, nucleoporin superfamily	PANTHER:PTHR23198	1186..1210 | 520..603	568..588 | 992..1012 | 844..864 | 537..557 | 1328..1352		Reactome: R-HSA-159230 | Reactome: R-HSA-180746 | Reactome: R-HSA-168276 | Reactome: R-HSA-3371453 | Reactome: R-HSA-4570464 | Reactome: R-HSA-191859 | Reactome: R-HSA-170822 | Reactome: R-HSA-159227 | Reactome: R-HSA-159236 | Reactome: R-HSA-3108214 | Reactome: R-HSA-5663220 | Reactome: R-HSA-159231 | Reactome: R-HSA-168271 | Reactome: R-HSA-165054 | Reactome: R-HSA-68877 | Reactome: R-HSA-55787…	GO:0006810:transport		GO:0005643:nuclear pore
Orpjo_P00143	1418	METNNVREGTFTSLKNSLGSPSNIYNPESQLLSEMLKDNSAFQSKRSSMSSFVDDQNQDNDMNKISYTNPFSNNIVKELSAELNRNFLLDSEDESNNEGNSKDVNELLLFKRKNNMKAPESTISDMDAQSSVYTDNDNDNENQTETQSVYSVTSSKDYRLDTEPLKDRIWYYRKPPTSNEKFTNDINNQMDDNQSYSDDSSTIDDSTAAIMQLKLHHYVSTNNLKVKKDNNPIVKRRTTISYSRFKPKLNSNFDFTHDINDIPLFSNKEFKTEAKKDYRIADTTLDDFNTSLLLNKTGDASRKRRSQLNQRSRTFSHAIGNENSSTITSPISSTSFIKESSNNNSFSNVSNNNKKQLHLNNPMDSKQHQMKTGNIDSGNTEKESQIPEMTDNSNQIFKV…	#N/A				NO		PF00787	No hits					4	OG0000921	hypothetical protein BATDEDRAFT_36295 [Batrachochytrium dendrobatidis JAM81]			gi|575487568|ref|XP_006683078.1|	hypothetical protein BATDEDRAFT_36295 [Batrachochytrium dendrobatidis JAM81]	6e-26	65.19	9.5	16.7	0.766902		IPR036871:PX domain superfamily | IPR001683:Phox homologous domain	PANTHER:PTHR10555 | PANTHER:PTHR10555:SF127	1123..1253 | 118..155 | 364..388 | 298..330 | 415..436 | 689..721 | 493..514 | 1265..1367 | 1..26	1284..1304				GO:0035091:phosphatidylinositol binding
Orpjo_P00144	1416	MRISAINALVILGSLTLASANKKCVVKNASNAEKVALPGVQKQIKAFVSADIDDVPVKNENNVVKANDSDSEVEELTTTIVSTVLEEATADTGAEESDDAEEVSGNAEDAEDSAVESSEVENKTDDEKNAYKETTTTEKSDAKTTTTSKDEAKATSKADAKVTSKADAEEEATELSDTDAEEVSGDATDAEDSENSSEDETESVEPSGKVEEPTEVAGDAEEDPTKDFGSNGTCTFNDADREDCGYTGITEKECVFKGCCYKPTDIFGKPWCYYSSTHELLNSCAGIEDSEKVACKATTKDACAAEKGCCWKESNDEAVPSCYYNRASIPNPDYNPDAIITVRFEKPKNWDSVCLWSWDGANNLYGGPDWPGKPIKDLGNGWWSHTFDKGVSVANVIFN…	CBM26 - GH31	GH31		CBM26	YES	Cleavage site between pos. 20 and 21	PF00088 - PF16738 - PF00088 - PF00088 - PF00088 - PF16863 - PF13802 - PF01055	sp|Q9C0Y4|AGLU_SCHPO Alpha-glucosidase OS=Schizosaccharomyces		39	0.576271	0.931889	3	OG0006002	hypothetical protein RirG_042990 [Rhizophagus irregularis DAOM 197198w]			gi|595491915|gb|EXX75302.1|	hypothetical protein RirG_042990 [Rhizophagus irregularis DAOM 197198w]		58.97	60	83.1	0.844996		IPR031727:Galactose mutarotase, N-terminal barrel | IPR011013:Galactose mutarotase-like domain superfamily | IPR031965:Starch-binding module 26 | IPR000322:Glycoside hydrolase family 31 | IPR000519:P-type trefoil domain | IPR025887:Glycoside hydrolase family 31, N-terminal domain | IPR017853:Glycoside hydrolase superfamily | IPR017957:P-type trefoil, conserved site	PANTHER:PTHR22762:SF82 | Gene3D:G3DSA:4.10.110.10 | SUPERFAMILY:SSF57492 | CDD:cd14752:GH31_N | CDD:cd06602:GH31_MGAM_SI_GAA | Gene3D:G3DSA:2.60.40.1180 | PANTHER:PTHR22762 | Gene3D:G3DSA:2.60.40.1760 | SUPERFAMILY:SSF51011 | Gene3D:G3DSA:3.20.20.80	88..232			KEGG: 00500+3.2.1.1	GO:0005975:carbohydrate metabolic process	GO:0004553:hydrolase activity, hydrolyzing O-glycosyl compounds | GO:0003824:catalytic activity | GO:0030246:carbohydrate binding
Orpjo_P00145	1415	MMASISDVPQELEDQYAVAEPSSPKKAPKVNSFEESFPALPTSGKPVAGRSVKPYKPLYNNTVIENFSIKSADLKKEVIGGSKTSEVCNKVKKNIPVQIDVSIQNKSGTVTIILKGKEEDVKAAKREICSGICTEVVEYFPFPYSVRKFIVGQKGATIKAIMADTKTNIEMPQRKQNEDEIDDEEEQNLKIIGDKVGIELAKESIEKIINKHANRYRQTIKIPRSYHMIIAGPDNSNLQLIQEETGAKVRIPPYIMNEKTFDPEEISVTGTKNATSLALDKIKSIYEELKSKTDELVFTCNKKQHQFIVGPKGKNLQDILKSTGCAVELPLPKEKSDKIIIRGPPENLPVALKLITEKANSQFIEDIKISDYVNDPSNSHFFRKYLYTKEWQNIKAIEE…	#N/A				NO		PF00013 - PF00013 - PF00013 - PF00013 - PF00013 - PF00013 - PF00013 - PF00013 - PF00013	sp|Q8VDJ3|VIGLN_MOUSE Vigilin OS=Mus musculus GN=Hdlbp PE=1 SV=1	8e-85	26	0.85583	0.917192	4	OG0002735	hypothetical protein BATDEDRAFT_36186 [Batrachochytrium dendrobatidis JAM81]			gi|575486714|ref|XP_006682651.1|	hypothetical protein BATDEDRAFT_36186 [Batrachochytrium dendrobatidis JAM81]	7e-125	47.85	79.5	78.3	0.933209	BUSCOfEOG79SF5D,BUSCOfEOG7V4B6X	IPR004088:K Homology domain, type 1 | IPR004087:K Homology domain | IPR036612:K Homology domain, type 1 superfamily	CDD:cd02394:vigilin_like_KH | CDD:cd00105:KH-I | PANTHER:PTHR10627 | ProSiteProfiles:PS50084:Type-1 KH domain profile. | PANTHER:PTHR10627:SF31	1..40 | 1299..1415 | 1230..1261	1330..1400 | 1210..1237 | 511..531				GO:0003723:RNA binding | GO:0003676:nucleic acid binding
Orpjo_P00146	1413	NNNKYNNNIHNNDNHITDINKNETNDNNEVNPLKKENNPSFINEFEVLEVKFLEDLFFLFNINENNCISFMKNTEWPKLLISLIPDGAFSKYKIYKDNNENSNKNDTNTNIIENMIIEIFYLLLDLSFEVSKSWQELYSIAYFYFSVNNEDSFLGVKEIIKRYLQKINGGVLKTKVYSYIKLDNIIHLINFTEDWLFNHVDFEEIYHKLKNVEPNVSKSFFDIPLFENRVLRKLPSTSSKNIIINESFSVSFPWEESRECCEILINSLINIINAKKTIPANILSKVMTKNGGLVRILFRFLNAGLSVYNKAIWEFIIDIYKQILDENIADMKIDSSLWCSTLGHLMDALDMCNNNLIKDEYDRRLFYDILSEINYRFTNLWWPLIIQMKPIIDDSFTNK…	#N/A				NO		PF16057 - PF14844 - PF02138	sp|E7FAW3|NBEL2_DANRE Neurobeachin-like protein 2 OS=Danio rerio	7e-161	34	0.639066	0.31096	3	OG0001440	hypothetical protein GLOINDRAFT_18198 [Rhizophagus irregularis DAOM 181602]			gi|552937582|gb|ESA20739.1|	hypothetical protein GLOINDRAFT_18198 [Rhizophagus irregularis DAOM 181602]		53.88	93.1	59.9	0.623382	BUSCOfEOG7CK3G4	IPR036322:WD40-repeat-containing domain superfamily | IPR036372:BEACH domain superfamily | IPR000409:BEACH domain | IPR001680:WD40 repeat | IPR017986:WD40-repeat-containing domain | IPR019775:WD40 repeat, conserved site | IPR011993:PH-like domain superfamily | IPR015943:WD40/YVTN repeat-like-containing domain superfamily | IPR023362:PH-BEACH domain	PANTHER:PTHR13743 | Gene3D:G3DSA:2.30.29.40	1..32					GO:0005515:protein binding
Orpjo_P00147	1407	KKKKKKLNIKSMKNILIFTIVIIFNYLTIVKSESSNYIISILRKKSDNNYDDETPKIQMKIDELVNDRMNDIYDVIIEYKKTYKLKNGKMDERLKELNSLPLLFKRQEEQKKVKLIFKNKVRGDSRLEKRALNLNNSNNSTIEYIPFESDLIQHVCPIMNYYAVSAYLSDKIAEIVCKMDNVINCEKSKLIQFQRSIENEEQTNNNNNNKKNTTSNSNNNNVKTNTTNEKVIKENNDNVGNKYYDIEAIKKETKWKEVSVQEFPYADNHLALLSQSPFIENNSTMDKNFYYPSSAGQGIDIYFIDNGIDVNHEDYDTYKGTPYERTVTCDAVASMDDFHVNEGEEKKKCNLSKNEVPNHGIMVASVAGGKIFGVSKKANLHMISVDATMESILKGLDYI…	#N/A				NO		PF00082	No hits					3	OG0000036	hypothetical protein MVEG_04404 [Mortierella verticillata NRRL 6337]			gi|672824706|gb|KFH69598.1|	hypothetical protein MVEG_04404 [Mortierella verticillata NRRL 6337]	2e-22	47.23	20.3	41.1	0.852678		IPR036852:Peptidase S8/S53 domain superfamily | IPR015500:Peptidase S8, subtilisin-related | IPR000209:Peptidase S8/S53 domain | IPR023828:Peptidase S8, subtilisin, Ser-active site	PANTHER:PTHR43806 | PANTHER:PTHR43806:SF25	199..229	1388..1407	13..30		GO:0006508:proteolysis	GO:0004252:serine-type endopeptidase activity
Orpjo_P00148	1403	KKNKNKMSNFGNNNNQYTAGSFNYLQPNSVEDDNNSIAYPESTISVKPLIDNSRNNYYFSNNQSQSDFIELNDIHSNRNIVNNMNSNNQNYSSSSNINTSRIPQNSSNRQSISIEYKSNKKRPMSIASRTSRISRISTLSRIYQSEQVGRAIYINPPNNRKSTNFDNKKKKSRKRKGEFISNTVRTARYTLANFLPKQLVAQFSKLANVYFLFISMLQLYKDLSPTGKLTTFIPLCLFVVLAMLREAYDDYYRHKQDKKENNCAAQRFIRSNDGRYEWQTIPWREISVGDVICLNNNEQIPADIVVLASSNDKGICFIETASLDGETNLKQRQALKETTDIIYDEESLNNFSCKIQSESPHEDLYNFDGYMEIYNNNEQERIPLTISQLLLRGAILRNT…	#N/A				NO		PF16209 - PF00122 - PF13246 - PF16212	sp|P70704|AT8A1_MOUSE Phospholipid-transporting ATPase IA OS=Mus		35	0.880257	0.901203	4	OG0001928	hypothetical protein ASPNIDRAFT_214246 [Aspergillus niger ATCC 1015]			gi|350632465|gb|EHA20833.1|	hypothetical protein ASPNIDRAFT_214246 [Aspergillus niger ATCC 1015]		54.92	94.2	78.4	0.799811		IPR018303:P-type ATPase, phosphorylation site | IPR001757:P-type ATPase | IPR006539:P-type ATPase, subfamily IV | IPR036412:HAD-like superfamily | IPR023299:P-type ATPase, cytoplasmic domain N | IPR032631:P-type ATPase, N-terminal | IPR023214:HAD superfamily | IPR032630:P-type ATPase, C-terminal | IPR008250:P-type ATPase, A domain superfamily | IPR023298:P-type ATPase, transmembrane domain superf…	SFLD:SFLDG00002:C1.7: P-type atpase like | PRINTS:PR00119:P-type cation-transporting ATPase superfamily signature | Gene3D:G3DSA:2.70.150.10 | CDD:cd02073:P-type_ATPase_APLT_Dnf-like | SFLD:SFLDF00027:p-type atpase	85..129 | 155..176 | 583..632	920..940 | 776..796	229..248 | 437..459 | 1148..1166 | 1296..1318 | 192..214 | 1122..1141 | 1331..1348 | 1269..1291 | 1199..1221 | 1352..1374	Reactome: R-HSA-936837	GO:0015914:phospholipid transport	GO:0000287:magnesium ion binding | GO:0005524:ATP binding | GO:0000166:nucleotide binding | GO:0004012:phospholipid-translocating ATPase activity	GO:0016021:integral component of membrane
Orpjo_P00149	1403	IIKMSKIDNFNNPSISINTEFNQNNRKISFDSKNVHEPQLLFLGKIPINNLSPITPVDPDILKKKKEMEGRWEGSGIWDFENVYKSLLEPHEIPKFSISQNYIVCALKYKFIVLEQKIPNLSSQSNDSLSDEAPNLISGSNDNINLNYYEPVAFSDDTGKKDYITSVLCLPVLKSVQLSRNKNQLKKSNMFVLVGYYSGYFKIFSITGKLIISYWLHSSPLIKIKIRSIGSQLYGPPDNDELILLFEDKKVVIIDGLNLWYTLRSRTSIDGERIDNMEGVTLPTLSYHKWEFNHQDIITDIISLGPANDTEPYPNEMTFSYEQKTTNSISRFIAVGSKPIITYYAATENDESISITSFMAKKVTSTMFSFAKSFWGSNHDINQSNNSSSIKSKRLSLSS…	#N/A				NO		PF14655 - PF14656	No hits					4	OG0003851	hypothetical protein RirG_206840 [Rhizophagus irregularis DAOM 197198w]			gi|595447928|gb|EXX57475.1|	hypothetical protein RirG_206840 [Rhizophagus irregularis DAOM 197198w]	6e-72	42.31	76.4	87	0.772812		IPR026059:Rab3-GAP regulatory subunit | IPR032839:Rab3-GAP regulatory subunit, N-terminal | IPR015943:WD40/YVTN repeat-like-containing domain superfamily | IPR029257:Rab3GAP regulatory subunit, C-terminal		399..419			Reactome: R-HSA-8876198 | Reactome: R-HSA-6811436	GO:0043087:regulation of GTPase activity	GO:0005515:protein binding
Orpjo_P00150	1402	MNSNKVNYIKQIYSPLIGVVESKDVEDLFKECNFNSIIDFLTPYGHSIKPQGRQFNYQDAQGQTITLNDFSLRFINFNYLREQNYANIEKVALKLLKKYKDVTVTDLLTKINPNDGPNDDIIDDIEENTPWFREYKNIVNSIVSVSEHESFDHPLASFIFVSTNNKNPLSSFEQLQKAIDSHPIFNTKYVDPNIIKHYILIHDKRQTSDKEVENLRIQMKKLFGLQFDVLVLDFNGEEELNKNENLKEKAKSDFWEESMVTQEYLNLLLQNSFSTGDNTPQSLNSPLNNEGLPIFKDIDKKLRYIDKTELIEYGKKLSSGDNIRTQMFLSDFVALSLLPFMERNIHHLNEQVASARRGINRFFNAGRKYFGNSSRQIQQKNIIATIDGLNRYSYQSAEA…	#N/A				NO		PF12739	sp|Q9Y2L5|TPPC8_HUMAN Trafficking protein particle complex subunit	1e-91	27	0.674037	0.728223	4	OG0001422	hypothetical protein HMPREF1544_02562 [Mucor circinelloides f. circinelloides 1006PhL]			gi|511009408|gb|EPB90652.1|	hypothetical protein HMPREF1544_02562 [Mucor circinelloides f. circinelloides 1006PhL]		57.62	75.5	73.3	0.841349		IPR024420:TRAPP III complex, Trs85 | IPR011990:Tetratricopeptide-like helical domain superfamily | IPR013783:Immunoglobulin-like fold					Reactome: R-HSA-8876198		GO:0005515:protein binding
Orpjo_P00151	1398	MNNQGKDEIVIPPRYETLGRARPRGNQNPHGFSQNIGVSPNPFQRVPHSPSQIRQTYQQPVSSRSSVMSTSGMSYTSSNSYPMGYGTVSRTNTQNSYRQATPSPSMNPVNRQPLRGNRQMSMGSSNSPGFYPVIPTRDISRQQNSSSATLYRHSPSSSVSSFKTIINDNNPNFVPRSNTSMSDMTHKKHQPKNSISSLFTDDSNKIIEEPVIPLRGKGSLSSINKINGIPPRSTNDIFNSRARSPSLPTTEASPAYHHIRSQSYSNVLINNVKANGKIRSNSSGNVGNGIIGNSANSTLTNGRQTKSEDNVSSKIQPKKNPSIVECSTPILSSNDECDSPVESPDINNLPFSPDLTNDESFTSQGSPIIVPTSPVDDNKSVSFPPRRGYKTQSIYSNFS…	#N/A				NO		PF00610 - PF00621 - PF00780	sp|Q9Y7U6|RGF1_SCHPO Rho1 guanine nucleotide exchange factor	3e-114	30	0.610873	0.658921	4	OG0001931	probable to GDP/GTP exchange factor Rom2p [Melanopsichium pennsylvanicum 4]			gi|673528338|emb|CDI54634.1|	probable to GDP/GTP exchange factor Rom2p [Melanopsichium pennsylvanicum 4]	2e-135	51.17	61	56.8	0.788008		IPR000591:DEP domain | IPR036388:Winged helix-like DNA-binding domain superfamily | IPR035899:Dbl homology (DH) domain superfamily | IPR000219:Dbl homology (DH) domain | IPR001849:Pleckstrin homology domain | IPR011993:PH-like domain superfamily | IPR001180:Citron homology (CNH) domain	CDD:cd00821:PH | PANTHER:PTHR12673:SF155 | PANTHER:PTHR12673	1..198 | 470..507 | 234..258 | 277..384				GO:0035556:intracellular signal transduction | GO:0035023:regulation of Rho protein signal transduction	GO:0005089:Rho guanyl-nucleotide exchange factor activity
Orpjo_P00152	1397	IHEKEKVYIPELIFGHLLTSSNYDDNEKKVTGGRNGYGAKLCNIFSTEFIVETSDKHAGKKFKQIFNDNMSKKSKPKLTNASKEDFTKITFKPDLQKFGMEKMDEDFEALLLKRVYDIAGCVSGVKVYLNDERIKIKNFKDYCQMYINSTKKDSEENDLGSMPNQNQTIIYERVNERWEVAFSMSDGQFQQVSFVNSICTVKGGTHVNYVADQITSKLIDSLRKKNKNLSIKPFQVKNHLWVFINSLIENPAFDSQTKETLTLRASSFGSKCPVSDGFINKVLKCGVIDNILSWARYKQSQMLKKTDGHKRSRISGIPKLDDANNAGTKHSKDCVLILTEGDSAKSLAVSGLTVVGRDNYGVFPLRGKMLNVRDASHKSIMDNAEVSAIKQILGLQHGK…	#N/A				NO		PF00204 - PF01751 - PF16898 - PF00521	sp|P08096|TOP2_SCHPO DNA topoisomerase 2 OS=Schizosaccharomyces		50	0.899785	0.83367	4	OG0000541	hypothetical protein BATDEDRAFT_18312, partial [Batrachochytrium dendrobatidis JAM81]			gi|575471748|ref|XP_006675167.1|	hypothetical protein BATDEDRAFT_18312, partial [Batrachochytrium dendrobatidis JAM81]		79.35	73.7	85.1	0.686692	BUSCOfEOG7CCC0D	IPR013758:DNA topoisomerase, type IIA, subunit A/ C-terminal, alpha-beta | IPR020568:Ribosomal protein S5 domain 2-type fold | IPR018522:DNA topoisomerase, type IIA, conserved site | IPR013757:Type IIA DNA topoisomerase subunit A, alpha-helical domain superfamily | IPR013760:DNA topoisomerase, type IIA-like domain superfamily | IPR013506:DNA topoisomerase, type IIA, subunit B, domain 2 | IPR03166…	CDD:cd03481:TopoIIA_Trans_ScTopoIIA | Gene3D:G3DSA:3.30.1490.30 | PANTHER:PTHR10169:SF38 | CDD:cd00187:TOP4c | PRINTS:PR00418:DNA topoisomerase II family signature	1045..1288 | 953..972	989..1012		Reactome: R-HSA-4615885	GO:0006259:DNA metabolic process | GO:0006265:DNA topological change	GO:0003677:DNA binding | GO:0005524:ATP binding | GO:0003918:DNA topoisomerase type II (ATP-hydrolyzing) activity
Orpjo_P00153	1392	MNSFMINMKQELMVFGIYILLSIYSVYFKIFEKDSVHKNSKKAKNANNRNVKKNTKVVKCNETYGLKLFKLIDSIDNNKFLEKLLNINPNIVDQKDKNGNTPLMLSIIHNKDGLLISKLLSYTSDINTKNNNGDNCLMLAVKNGNKKLVDLILQTNINVNSQNNDYESPLFSAIAKGRSDLVHSLMNKNINLNIRNKNKKIPIEEALISENMDLIKYLIENGATTLVKDINDEYIIFQLISHPTFLNDIIEIECKSPNKRNLILTLRNKKGNTLFMEFCRRGYVKLAKFMIKNKIDLNCVNHGENALTLAIRENQIEIVKLLLTFRNIDIHHITNDNKTPLRIAIENENISIIKMLINHSGHLLLKNENEVLLKNAINTSNSEVIKLLLDININIDVKF…	#N/A				NO		PF12796 - PF12796 - PF12796 - PF13637 - PF12796 - PF12796	sp|Q7T163|KDIS_DANRE Kinase D-interacting substrate of 220 kDa	8e-24	31	0.168822	0.135766	4	OG0001934	hypothetical protein [Candidatus Amoebophilus asiaticus]			gi|501450016|ref|WP_012473465.1|	hypothetical protein [Candidatus Amoebophilus asiaticus]	2e-34	44.29	56.4	48.5	0.685031		IPR020683:Ankyrin repeat-containing domain | IPR002110:Ankyrin repeat | IPR036770:Ankyrin repeat-containing domain superfamily	Gene3D:G3DSA:2.40.10.190 | PANTHER:PTHR44181	1043..1069 | 489..543 | 894..1010		12..31			GO:0005515:protein binding
Orpjo_P00154	1389	MEDDMYSNEMFVKIRSQINSSLENQKEAALVLQAVDQTIREQGQTPNAVAYFAALMTVLDQQKESDNINIISAITYLLSIVFPRLPASILKVKFQDISVILSSVLEKHQSHAPLARSVITCFECVLIAQDSIIWTTDTAKRIFQVVIILAIDDRPKVRKRAQDAIRKILYNPPPPSIQHPATGTVADFCIKILKDIVNAPVKRKEKDQQVYHVLGFLKSIIIALALQGASERNRHKLSNLVDTLLKLPVVYAGSGNTIITQWVFQVLEVLLLAGKNDNPNVIEQVQLDVKLIENVIQSLMSIMPNQQDIILTPLWLNLNKQAFLRMGELINNMESNDDMVEDVEMIQQKQHYVYTQHPQLLSNFFNTTFPVLMNENSKAVIFMNAAECYIDIIKNGMTK…	#N/A				NO		PF08161	sp|Q5ZKD5|RRP12_CHICK RRP12-like protein OS=Gallus gallus GN=RRP12	9e-111	26	0.987041	0.918083	4	OG0002745	hypothetical protein BATDEDRAFT_84823 [Batrachochytrium dendrobatidis JAM81]			gi|575473504|ref|XP_006676045.1|	hypothetical protein BATDEDRAFT_84823 [Batrachochytrium dendrobatidis JAM81]		56.44	99.4	99.7	0.807505	BUSCOfEOG7WDN9V	IPR012978:Uncharacterised domain NUC173 | IPR011989:Armadillo-like helical | IPR016024:Armadillo-type fold	PANTHER:PTHR21576:SF2 | PANTHER:PTHR21576	1202..1306 | 1110..1175 | 1362..1389	1111..1136 | 739..759				GO:0005488:binding
Orpjo_P00155	1388	IYINIYSIVYYLIYIYILKMLVKGGLFGDDDSSYLAMLLLQMLIIITLSRILVWLFSKIGQPSIIGQVLCGIILGPICLGKYIPGFKKTFFPEESIDNLYMISDFTLILYVFLVGLELNPSNVFQRKRKYPFYIGFISVFFPFVVGLGMSFILKDNDLIYNKEKNITHMLYIGLVLSISALPVLTRIISELGLIQTVVGSSSVSIIAVDNILCWGILIVVSSFINSTEDTLSPLYIFLSLMAAVLFIFFVIRPIINFCLKHYQGNLDQESSISEYIISFMFILLLLSSWTTHRFGGHAVIGSFMFGLILPHGSFTVKMTEKVEDVVVIFLLPMYIAATSLRVEFDVTSDYMFWVWLLVFFIVSSICKIIPASIAARLCKFSWRESFSIGILLNTKGLMD…	#N/A				NO		PF00999	sp|Q9SUQ7|CHX17_ARATH Cation/H(+) antiporter 17 OS=Arabidopsis	1e-73	27	0.532421	0.808537	4	OG0001181	hypothetical protein GLOINDRAFT_349009 [Rhizophagus irregularis DAOM 181602]			gi|552924766|gb|ESA08685.1|	hypothetical protein GLOINDRAFT_349009 [Rhizophagus irregularis DAOM 181602]	4e-108	54.89	51.8	77.3	0.86638		IPR006153:Cation/H+ exchanger	PANTHER:PTHR32468 | PANTHER:PTHR32468:SF0 | Gene3D:G3DSA:1.20.91.10	879..961 | 795..867 | 1086..1111 | 751..776	1185..1212 | 783..803	234..251 | 101..123 | 325..342 | 167..189 | 271..290 | 130..152 | 294..316 | 64..86 | 417..439 | 202..224 | 5..22 | 352..374 | 35..57		GO:0055085:transmembrane transport | GO:0006812:cation transport	GO:0015299:solute:proton antiporter activity	GO:0016021:integral component of membrane
Orpjo_P00156	1386	MKSTKLLKLITFLGTSLFSINKVYAGLPQCTNDDDTKCIDNSKVIKLEDGSLIKEEGCYYFDSSHAVINFSTAPITIAYGYECKKNSSGNAVCEEIKAELKKAISESDVIYVNSYYNESGELKYDIIKKSDNKKAYINKNVSAPTLANSIILCDDDGCGIKKNPKDGDLYLIEKEKSEFIKCTTNKGCIIATQAEATYFLDAANIGKLIECQKEGSSIKCIGNTEEASKYFINGANSKSVIYCNSEKTCDTYTPSDNSFFINGDTNSDKKLISCYGKSCTLQEAVSNGYYLTINHGDDSNDDSFSVITCTETEENVNCTKNNKEIKGFLRNADENTSTTYPLIECRSINDCSSLKLGQDILPGYYVDVTSGTPKILVCTDNSCTEDNDGTYKYTEGRGY…	#N/A				YES	Cleavage site between pos. 25 and 26	#N/A	No hits					3	OG0003678										0.832012
Orpjo_P00157	1385	TKEDILNITYNFLPLMNSSKKTEIELNGTIFHEHTHFRYWSRLFMILESRKCRTLLCKIFNKLADIFDYLKIVSELLDDLNAFSERMIDEPDYDRIFNAYSKINQEYYKEFTSQQWLPIIYNFIYYLQTTDEFAIRTNSTYGITRLIERAEEERIRHENQKNEISKSDEIEYKQFQNLIFFTCLPAIKRGIKSYKEEARHEFVTILGLMIEKNSNHEFLKDMVPLLANNDEEANFFNNIYHMQIHRRIRALKRLTDELNTGKINPRNISNIFVPIVNHFIYESDKSNEHNLINEAINTIGVASGYLTWGQYYTLVKNTLVNIKKKQQLEKVLIRVILIVLDNFHYDMKTLNKVEIEKKEIIKEEEGEEEVDEDIEFIEEDNDDIEKKESESEINEEKNE…	#N/A				NO		PF07539	sp|O60055|UTP20_SCHPO U3 small nucleolar RNA-associated protein		30	0.952347	0.478139	4	OG0001154	Utp20p [Rhizophagus irregularis DAOM 197198w]			gi|595495451|gb|EXX77419.1|	Utp20p [Rhizophagus irregularis DAOM 197198w]		64.2	99.9	48.7	0.643464	BUSCOfEOG7NSB9K	IPR011430:Down-regulated-in-metastasis protein | IPR016024:Armadillo-type fold | IPR011989:Armadillo-like helical	PANTHER:PTHR17695	379..416 | 1353..1374	978..998 | 367..406 | 143..167		Reactome: R-HSA-6791226 | Reactome: R-HSA-6790901		GO:0005488:binding
Orpjo_P00158	1382	KGGGEKLYLKFYNIKLNIIKMKPLSSIKLLSLLCTSLISINYVKAAILECTYEGDAITDTNICISKDGKIANKDNIDILKDLSNSGKYFFIAGNSEILKERNDQESNIFALLNVSIDGDIKSYKEETISPGYYIASGEEDMLVQCKNNNKCKVVETGGDEKKYYIDYKGDLIRVESGELSVANPTKGYFVNGSSESKQLIKCDSTCIEVAAQDEDVYLTGNSLIICDAENGKVKCSYEDGEQGYYINSSQLSDSKPLIECEGNTCNEIVAPEPYSYYANNVNATKVISCSSTKASCKLEKGNVGDFYVQINGDDSKLIECVYDEEDGVKCTESANRGSGYYVNAGANSATNQTILCDQSKCTTKHVNPGYFINVGALGEDDDIIQCDLNTCVTKSISEI…	#N/A				NO		#N/A	No hits					3	OG0004743										0.892007		#N/A	#N/A	#N/A	#N/A	#N/A	#N/A	#N/A	#N/A	#N/A
Orpjo_P00159	1380	MSNSPMQSSNMTSSDFCETQSLSTQTLPETLFHYQYYSERRHESNGNLSDNNSKKNQVEDWRMRERLKTVSVALVLCLNIGIDPPDIVKTSPCAKLECWIDPFAYPQQKALETIGKLLQQQYEVWQPRARYKLSLDPSAEETKKLCCSLRRNAKEERVLFHYNGHGVPKPTPGGEIWVFNKNYTQYIPVSIHDIQTWLGSPSIFVYDCSNAGNIVNAFNRFAKERDNEARRQLPTIDPQTGMKTTPRFSAFKNCIQLAACGSNEILPMNPDLPADIFSCCLTTPIQIALRWFVMQNPLLIHITPEMINKIPGRLNDRRTPLGELNWIFTAITDTIAWNVLPNDLFKRLFRQDLMVAALFRNYLLAERIMRSFNCHPMSSPVLPPTYKNSLWKAWDLAAD…	#N/A				NO		PF14538	sp|P87141|MIP1_SCHPO Target of rapamycin complex 1 subunit mip1		48	0.961594	0.926885	4	OG0001135	regulatory-associated protein of mtor isoform 1 [Lichtheimia corymbifera JMRC:FSU:9682]			gi|661188727|emb|CDH49574.1|	regulatory-associated protein of mtor isoform 1 [Lichtheimia corymbifera JMRC:FSU:9682]		67.62	96.5	91.9	0.916179	BUSCOfEOG7D864S	IPR036322:WD40-repeat-containing domain superfamily | IPR029347:Raptor, N-terminal CASPase-like domain | IPR001680:WD40 repeat | IPR017986:WD40-repeat-containing domain | IPR016024:Armadillo-type fold | IPR011989:Armadillo-like helical | IPR004083:Regulatory associated protein of TOR | IPR015943:WD40/YVTN repeat-like-containing domain superfamily	Gene3D:G3DSA:3.40.50.1460 | PANTHER:PTHR12848:SF16 | PRINTS:PR01547:Saccharomyces cerevisiae 175.8kDa hypothetical protein signature	870..970			Reactome: R-HSA-5628897 | Reactome: R-HSA-380972 | Reactome: R-HSA-3371571 | Reactome: R-HSA-8943724 | Reactome: R-HSA-165159 | Reactome: R-HSA-166208 | Reactome: R-HSA-1632852	GO:0031929:TOR signaling	GO:0005515:protein binding | GO:0005488:binding	GO:0031931:TORC1 complex
Orpjo_P00160	1380	MEKLEKINNLNFNNYSDIEEYLKPTNPNIQKDFVDSLTNLSNLLSNGLLFINYGIYENISKQNKDNGTQYNIPKDCKLLSNVVSKGIKKGSLKNFKKFQLECNNNSNNNNNSIDIIVTDVDKDNEFIEDDDIFGIDQSMIKEHQDFNFGDASMIFDQSAIFSNLELQGENMANQSMLFMDASGRNMIANEDPTNQNSIFLNINELTELRPIPSPENVEENNSTLVNLADVDNNYLSTSDNESNNSTACWTDDRASGPANDSEGSNTDDDEFLKDEFNHAFSKKKFAASLDTQDLKKLGYSRPNSRQKIKRHLSPVPSTIQVNNCQVFPEPWNEYDDINLAKAKLMKQGFKSSFPHKKLYPVTENPDEVNSGIDDNSSNTHSNKGFVNINRNNDSFDAMN…	#N/A				NO		#N/A	No hits					4	OG0000915										0.621941		IPR001715:Calponin homology domain | IPR036872:Calponin-like domain superfamily		951..1023 | 897..936 | 523..558 | 235..270 | 360..381 | 664..706	714..734 | 821..841				GO:0005515:protein binding
Orpjo_P00161	1379	NVSSNIPNSTNQAQSTLLNDLSIISHHPGYFILTQILSGSNILNKMFDILSIGVDSLNDNSMKTFMYPKSILHILRIFMQVFIIQNKFLDQIVPEIINLNVDSNISPSMTYLDQLLLFNSDIIIKIAMLINCHKNHEICLYTVKIMYLLSISPFFTGSFESSMFDNGTHGINRIVYLLSRCSESSQIINGFVEHIELDEPEHELYYSNQYITGMNLIQKSLFRNTNSANSLLGSLFNKKMNKYVNLSNAGKLNYVLSKYGEINTNNYSKQLLNDIEDDEEKPGIIHSVRLAIIDLLLKNEISAKNTPTLAHFLLGYDVKHSLCDSEISDPMVSTTQIACLHVILDLLRPIENTLIDSSINNNYSSLGLSNDSSSNVENWINTIEPLTIRHPILSEMCYE…	#N/A				NO		PF11894	sp|Q92621|NU205_HUMAN Nuclear pore complex protein Nup205 OS=Homo	2e-78	25	0.791153	0.511431	3	OG0001431	hypothetical protein MVEG_03366 [Mortierella verticillata NRRL 6337]			gi|672825625|gb|KFH70516.1|	hypothetical protein MVEG_03366 [Mortierella verticillata NRRL 6337]	5e-143	47.56	97.8	59.5	0.685266	BUSCOfEOG74BK18	IPR021827:Nucleoporin Nup186/Nup192/Nup205	PANTHER:PTHR31344:SF0 | PANTHER:PTHR31344		1376..1379		Reactome: R-HSA-168271 | Reactome: R-HSA-165054 | Reactome: R-HSA-3371453 | Reactome: R-HSA-5578749 | Reactome: R-HSA-4615885 | Reactome: R-HSA-4570464 | Reactome: R-HSA-168325 | Reactome: R-HSA-159230 | Reactome: R-HSA-191859 | Reactome: R-HSA-3301854 | Reactome: R-HSA-180910 | Reactome: R-HSA-170822 | Reactome: R-HSA-1169408 | Reactome: R-HSA-159227 | Reactome: R-HSA-168333 | Reactome: R-HSA-67…			GO:0005643:nuclear pore
Orpjo_P00162	1507	LSKLIFSKNLIFFIRNMSDNNNNTVGIEDSSAPSTTTNNNEMNTLINKLNEIIEINKSLNERINNLENNNQSSSFRNSSFSNFRNNQINSRFELKDFHLSPSNFDDWYTPLRHHLVAQDLTTYIEHDLNIDTDDQRDNCVQSIIESSLDTEGRSVIKGSKSAYEMICRLKERYYQTGESRIQNIDDEISKLKVKDNDAVKYILELKSLYENREVECRKLSRASSSDEEKVITMIKELSNIDIHPLISILFKCHNNFERASDIASQIYKFNNKITQVYNKSSLTANRVQNGKLPYNFKSNSNSKGKASCSSSSSKTNTNKTNKKIAIESNYCYWCDSYGHITKNCPQLKEVSKKKKNNKKRRNNKSNKTNYSNNVNNSNEYSSDSDTESECNIVNFSSSN…	#N/A				NO		PF00665 - PF07727	sp|P04146|COPIA_DROME Copia protein OS=Drosophila melanogaster	2e-104	27	0.776377	0.824698	4	OG0000005	DEHA2G11297p [Debaryomyces hansenii CBS767]			gi|294659633|ref|XP_002770616.1|	DEHA2G11297p [Debaryomyces hansenii CBS767]	5e-98	44.72	84.3	81.3	0.071723		IPR013103:Reverse transcriptase, RNA-dependent DNA polymerase | IPR012337:Ribonuclease H-like superfamily | IPR001878:Zinc finger, CCHC-type | IPR036397:Ribonuclease H superfamily | IPR036875:Zinc finger, CCHC-type superfamily | IPR001584:Integrase, catalytic core	PANTHER:PTHR11439 | CDD:cd09272:RNase_HI_RT_Ty1 | PANTHER:PTHR11439:SF204 | SUPERFAMILY:SSF56672	859..981 | 293..318 | 348..385	42..76		KEGG: 00240+2.7.7.7 | KEGG: 00230+2.7.7.7	GO:0015074:DNA integration	GO:0008270:zinc ion binding | GO:0003676:nucleic acid binding
Orpjo_P00163	1376	MPGFLGRNNKTKEKKNDIDNTSKQIPNINQSKAFSISNSPLLKPVELLSDSVHYFSLSRNKKKRRGSLKSTNTESISEVISNKSKTQSNSHISEYDTLPSMNSTSNDNTRINSKNDSSSPFLISNMKNLKIDPSSSPASVSPVTPSSPVNNTLSSFNGINNSIEVDINEQTISYNYRQSISNYLENCKQNVFERSDFNSSDGIYKWEEGAENRSIEYILSLLLNYRFSLEWENEKRKIQKAKETKKSLINDGTSIKINFKIMEAKDLVCKEKVLRSTFCELIYDNVIYQTQVVPNTNTPLFNQHISIEITDISKNVVINVYDAKKSSKTFWKSNNEQQPGSSDSTFLGTVNINLGVIISSLVNVGYISKWYDLGPSHDKKKKWVGGKIKIEIDMIEEDK…	#N/A				NO		PF00168 - PF00168	No hits					4	OG0002742	hypothetical protein BATDEDRAFT_88240 [Batrachochytrium dendrobatidis JAM81]			gi|575478908|ref|XP_006678748.1|	hypothetical protein BATDEDRAFT_88240 [Batrachochytrium dendrobatidis JAM81]	5e-158	48.14	86	64.3	0.958783		IPR014772:Mammalian uncoordinated homology 13, domain 2 | IPR000008:C2 domain | IPR035892:C2 domain superfamily | IPR014770:Munc13 homology 1	PANTHER:PTHR10774:SF149 | CDD:cd00030:C2 | PANTHER:PTHR10774	1151..1176 | 945..989 | 1..24 | 59..118	870..890 | 231..251
Orpjo_P00164	1374	TCALPILQTINNSKLIPHYGEELVYPSHISINNEDESIYISFYIESKKENFLFKISNENETQSITELMSFPSIDNNVIIGIQVLSETQTLCVAFSNGDIHTIQLNSMENTENELVGSIDSGILCMSWSPDQEIVVFITGDKKIIEMNKFFDVLNEIPIEVKEFGEDVQVNVGWGKKETQFHGAGEKEKAKIKIDKSKIKISKDDDFKIRVSWRGDGEYFVCSSVEYEEKIKQRKIRVYNRECVLQSTNEIMDQLEHTLCWRPSGNLIATSQKFSHKHNVIFLERNGLKHGEFTIREPMSTKIIEVLWNFDSSVIALWMERYDNKDEKIESVVQIWSMNNYHWYLKQEHIFNKEIGMISSIEWDPEKPLRLHLVTTKYMYLQYNYEWCIFSSTFVSENDP…	#N/A				NO		PF04762	sp|O95163|ELP1_HUMAN Elongator complex protein 1 OS=Homo sapiens		34	0.895924	0.906907	4	OG0001538	hypothetical protein MVEG_03358 [Mortierella verticillata NRRL 6337]			gi|672825617|gb|KFH70508.1|	hypothetical protein MVEG_03358 [Mortierella verticillata NRRL 6337]		61.37	94.1	93.8	0.67177	BUSCOfEOG7673K1	IPR006849:Elongator complex protein 1 | IPR011990:Tetratricopeptide-like helical domain superfamily | IPR015943:WD40/YVTN repeat-like-containing domain superfamily	SUPERFAMILY:SSF69322				Reactome: R-HSA-3214847	GO:0002098:tRNA wobble uridine modification	GO:0005515:protein binding	GO:0033588:Elongator holoenzyme complex
Orpjo_P00165	1374	KNYNNIYIYKMADHEAKLNYWKKTLSNLTDIQLPTDYARSLPLKIIESTKSIALPENISYAIYQLSINPTTKKFQGSPFSILLAAFSVLIHKYVNEEDITVGSSSHSCNPLVLRFQITDEDTLDSIIEKIEKVEQEAEENEIKFSEIVEAFTVPDETIQPSLFKVRFFNATDINDETLQSSTNPCDLTVSISQTQTLRRLLPINVKATYNSTLFEEDRITEMLNQLQQVLITASENRTLPIGKYSLVTEEIKSVLPDPTADLHWEKFEGAITDIFARNAKEFPDRVFVTQTYEDGSIKQYNYKKMNAAANVVANYLLSKGIQREDVVMIYAFRDVDLIVAIMGVLKAGATFSVIDPAYPPTRQNIYLEVAQPKGLIVLKKAGILNDIVENYIKEGLQIT…	#N/A				NO		PF00668 - PF00501 - PF13193 - PF00550 - PF07993	sp|P40976|LYS2_SCHPO L-2-aminoadipate reductase OS=Schizosaccharomyces		47	0.980349	0.978154	4	OG0000542	hypothetical protein BATDEDRAFT_8274 [Batrachochytrium dendrobatidis JAM81]			gi|575471382|ref|XP_006674984.1|	hypothetical protein BATDEDRAFT_8274 [Batrachochytrium dendrobatidis JAM81]		72.11	97.5	98.7	0.56071	BUSCOfEOG74TX6Z	IPR020845:AMP-binding, conserved site | IPR009081:Phosphopantetheine binding ACP domain | IPR000873:AMP-dependent synthetase/ligase | IPR010080:Thioester reductase-like domain | IPR013120:Male sterility, NAD-binding | IPR014397:L-2-aminoadipate reductase | IPR001242:Condensation domain | IPR036291:NAD(P)-binding domain superfamily | IPR036736:ACP-like superfamily | IPR025110:AMP-binding enzyme, C…	Gene3D:G3DSA:3.30.300.30 | Gene3D:G3DSA:3.40.50.980 | PANTHER:PTHR44845 | Gene3D:G3DSA:3.40.50.720 | PIRSF:PIRSF001617 | SUPERFAMILY:SSF56801 | CDD:cd05930:A_NRPS | SUPERFAMILY:SSF52777 | PANTHER:PTHR44845:SF1 | Gene3D:G3DSA:2.30.38.10		123..150		KEGG: 00300+1.2.1.95 | KEGG: 00310+1.2.1.31 | Reactome: R-HSA-8848584	GO:0008152:metabolic process | GO:0009085:lysine biosynthetic process	GO:0003824:catalytic activity | GO:0004043:L-aminoadipate-semialdehyde dehydrogenase activity
Orpjo_P00166	1372	IINKIKPIKMVTNDANVSLDKEIKDINPTSVKTDENGNDPLMVAIIGNNEELVKKYLNENENWDLNIKNKDGNTALHLAVIVENENILKFLLQYPLKFNNRNNDNDNALTLAMNSKNENILNILLEKNPKFSFKKKKDGKVPLVMAVDDKKFSTAMQLIRHGATTLVKDSEGSFILFKLLELEDEFKEIIEIEIVNKKDEKEKKDKKEEKNYEEQVINVKDVDENTLIMRACKENRKKIVEYLLTKKPNLTNKNKDGDTALVLAVKEKNSEIVKMLLENQDVDTAKIIAGNQKTIFQIAVENQDKDTLNALFERTKDYSLFTSTNPEKNLFLKALEDGNLQVVETICGYVDINLHINDKKETPLVYMVEKIKDEINEAEAYYKSLYLKNKERNEMHAAA…	#N/A				NO		PF12796 - PF12796 - PF12796 - PF13637 - PF12796 - PF12796	sp|Q5UPG5|YL093_MIMIV Putative ankyrin repeat protein L93 OS=Acanthamoeba	4e-25	35	0.158163	0.551069	4	OG0001423	ankyrin repeat protein [Trichomonas vaginalis G3]			gi|123506042|ref|XP_001329113.1|	ankyrin repeat protein [Trichomonas vaginalis G3]	5e-28	41.84	55	64.1	0.898478		IPR020683:Ankyrin repeat-containing domain | IPR002110:Ankyrin repeat | IPR036770:Ankyrin repeat-containing domain superfamily	PANTHER:PTHR44181	427..507 | 795..854	449..469 | 368..388				GO:0005515:protein binding
Orpjo_P00167	1371	MKLKDITNVFGSKKNNQMKIRSKKDKNLKRKLTSSMTKKLNRMSGIICDPAKTIGLETELKLSPAITVHYASKIVDVAKVMSVNDNTTCVLVVDDRGQLCGILTDKDIVFRVLATGMDPKRTAVHTVMTSNPVTATLETAKKVAMQTIYTGAFWHIPIISDNDSSSVVKTNIIGMINLNELFGRDIIEKLQKTPSFMEMTSSIPSTSDNSFAYSDIDMISRYEEIRQQKLTVVLDQHEESPPVIEGKWNVAIASNIMKIHKKGAVIVCDTETRSLLGILTTQDLILRVVAAGRYPASTSAKGVMTPNPPVVNPNRQVSKTLQYMLENNYKYIVIGADLKITGIVDILEVTRAALQQLQERDEIEEDAKSRKSFSEDESYYESSRLIHKSSRSSLQSYEE…	#N/A				NO		PF00571	sp|O13965|MUG70_SCHPO Meiotically up-regulated gene 70 protein	9e-28	28	0.249453	0.494521	4	OG0001458	hypothetical protein BOTBODRAFT_112521 [Botryobasidium botryosum FD-172 SS1]			gi|646291621|gb|KDQ12806.1|	hypothetical protein BOTBODRAFT_112521 [Botryobasidium botryosum FD-172 SS1]	4e-37	51.69	24.6	52.4	0.936093		IPR000644:CBS domain	Gene3D:G3DSA:3.10.580.10 | PANTHER:PTHR13780 | Gene3D:G3DSA:3.10.20.90 | PANTHER:PTHR13780:SF48 | SUPERFAMILY:SSF54277 | SUPERFAMILY:SSF54631	360..437 | 451..527	742..762
Orpjo_P00168	1367	KKLFNWIDVLVVLISLLNILGYGQKFHSLRIFRLVRILKFFKIHDGLRIVSISVWKTIPSLFIALIPYAFYLLICSSVSLSLFVNRGWECNDKTVHLESNCVGNFTTPQNTTEIRMWNPYPVTYDNIFDSLLSSFIVSHQEGWPDIMYRYMNSMDPSDSTGDEHHLGYSIFFVFSVLIGNWLFLAVVTALIFNNLKRNQDILRGIQYLSDGQRKLLDYIKLIITNKPNFPIEKSKSSFRNKVRYFINTNLFNRISFGVIGTNVIVMILDCTNNNEILNNIISYSEIVFIILYTIEVVILFYGYGIKYFFKDYWNVLSFAIVIASIISLFISSSTFPIIFSSIRLLRVLRIIKYAKGLKALGIAIFFNFTQLFNVLFLMFIVCFVFAVIGYHYFGNINVE…	#N/A				NO		PF00520 - PF00520	sp|Q28644|SCN9A_RABIT Sodium channel protein type 9 subunit alpha	4e-57	27	0.424287	0.298891	4	OG0000236	hypothetical protein [Paramecium tetraurelia strain d4-2]			gi|145520060|ref|XP_001445891.1|	hypothetical protein [Paramecium tetraurelia strain d4-2]	3e-49	47.24	45.7	36	0.796814		IPR005821:Ion transport domain	Gene3D:G3DSA:1.10.287.70 | PANTHER:PTHR10037 | SUPERFAMILY:SSF81324	945..967	750..770 | 1365..1367 | 868..888	312..334 | 283..305 | 456..478 | 413..435 | 170..192 | 61..83 | 371..393 | 249..268 | 4..23 | 344..366		GO:0055085:transmembrane transport | GO:0006811:ion transport	GO:0005216:ion channel activity	GO:0016020:membrane
Orpjo_P00169	1362	IDKKERIDKKEKIDKKERKSINVKLEQPEKKENKDYEKFIELGEFIINGLRNSSYSSPFLLPVENIPYYHNIIKYPMDVSTAEKKLRAGQYNNKIEELIRDARQIFENCYIFNQDGSAISQQCKNFESNFENKIIPELRRKAKHLNYPLPNLKDIQPLYKRTDLSKVTAPIIESSTNTPLVKDSIKINFVSNKNSSKNVVNQPSKVQNSKLERKHSVRTKSQSTVSNYNNVITSSPERNHRNSEKSTSIVIPTTNLNREKNNSEIIQPKLVNNYKNEMKMCKKIIGRLLKNPNASQFKEPVDPVKFNIPTYFSIVKNPMDLGTIKTKLDNKEYKDKCEFECDVRLVFSNCFLFNPPGSPVNDLGKELEKFFNNEWKEANGELTMGKEEIKFCTKIISKL…	#N/A				NO		PF00439 - PF00439 - PF00439 - PF00439 - PF00439 - PF00439	sp|Q07442|BDF2_YEAST Bromodomain-containing factor 2 OS=Saccharomyces	6e-32	33	0.221733	0.449843	2	OG0001393	hypothetical protein LRAMOSA11158 [Absidia idahoensis var. thermophila]			gi|671686105|emb|CDS10672.1|	hypothetical protein LRAMOSA11158 [Absidia idahoensis var. thermophila]	3e-53	47.84	36.4	27.4	0.695548	BUSCOfEOG7Z69S1,BUSCOfEOG7RBZN0	IPR036427:Bromodomain-like superfamily | IPR018359:Bromodomain, conserved site | IPR001487:Bromodomain	CDD:cd04369:Bromodomain | PANTHER:PTHR22880	565..591 | 196..224 | 1163..1187 | 806..857 | 655..676 | 1210..1362 | 629..648	1362..1362				GO:0005515:protein binding
Orpjo_P00170	1361	MTSKKDSKNGKTKGKNKEMELYVSGEKVENISYFQLFRYSTGKDKLMIFFGIIGALLQGATLPFMINSMGEITNVFISLVANIKIKKESGIDDDNILKEIMNSKNITSIISNLVQNNSNINNQKVMDYIKESQNSGFDLSSFKFRTIDEIFVDINKFLIILTVIGIVSFFASFIFYAFLNVSSSRQTTKIRSLVFNSLMRQEIAWHEKTSPGELSSRIISDSLLIEEGIGIKIGILLQNVCTFVTCFIIAFFNGWKLTLYMAIILPFLIVIVSIMGTVLTKYTKKTQDAYGVVGGIAQEAFSQIRTIVSFGNEQKEIDRYVNKLKPTKKYGIIKAQTFGISLGLLFSVVYCSYSIAFIKGSQYINDGLMNGGDVLKVFMCVMMGAMSISGSGNILNSFG…	#N/A				NO		PF00664 - PF00005 - PF00664 - PF00664 - PF00005	sp|P08183|MDR1_HUMAN Multidrug resistance protein 1 OS=Homo sapiens		42	0.971345	0.967969	4	OG0000068	hypothetical protein GLOINDRAFT_5988 [Rhizophagus irregularis DAOM 181602]			gi|552918000|gb|ESA02974.1|	hypothetical protein GLOINDRAFT_5988 [Rhizophagus irregularis DAOM 181602]		59.03	97.2	98	0.846059	BUSCOfEOG7WDNCD	IPR036640:ABC transporter type 1, transmembrane domain superfamily | IPR027417:P-loop containing nucleoside triphosphate hydrolase | IPR017871:ABC transporter, conserved site | IPR003593:AAA+ ATPase domain | IPR011527:ABC transporter type 1, transmembrane domain | IPR003439:ABC transporter-like	PANTHER:PTHR24221 | CDD:cd03249:ABC_MTABC3_MDL1_MDL2 | PANTHER:PTHR24221:SF400 | Gene3D:G3DSA:3.40.50.300			1021..1043 | 818..840 | 909..931 | 772..794 | 257..279 | 377..399 | 338..357 | 157..179 | 46..68 | 233..252 | 936..958		GO:0006810:transport | GO:0055085:transmembrane transport	GO:0005524:ATP binding | GO:0016887:ATPase activity | GO:0042626:ATPase activity, coupled to transmembrane movement of substances	GO:0016021:integral component of membrane
Orpjo_P00171	1361	EKLTKLNTDDCKLIFPFYFQAYLGYLNGNYQYSENLARYTKDIIISTEDRYQKSYNNIKIAIDLILANSLIELEKSKYVEALNIYKSILKEEPENSEAFLGLGVLLIKGFNKTEEGLKSLLKADSYKPNDWKTLMEIGWTYFLKENYDSSKKYLEDSLNLKSDYLNNYRLARVYFKLNDYDTGFNYLINSMRINKNFSENYTYLGDYFLIKNNLVKAKQSYRKAHYLNNADEVAGEKLVELLIKNKEDTVEAIEVCNTIIKKNLRSLWAWRNLSFLYYMMGNYQNAITSFQSLLRIDISDYNSWFGLAICYKLNGHYSPALKAFTKASEIKPEAVCTYYEIASIQQIIGMYEEAKSSYAKAIKLDPNYVLALHGLGSCFYDHSQVYIENSEFGQAAENL…	#N/A				NO		#N/A	sp|Q6PGP7|TTC37_HUMAN Tetratricopeptide repeat protein 37 OS=Homo	2e-72	26	0.681117	0.545396	4	OG0001187	hypothetical protein GLOINDRAFT_9943, partial [Rhizophagus irregularis DAOM 181602]			gi|552913752|gb|ERZ99036.1|	hypothetical protein GLOINDRAFT_9943, partial [Rhizophagus irregularis DAOM 181602]	1e-132	53.83	72.2	91.7	0.516001	BUSCOfEOG7ZKSKQ	IPR013026:Tetratricopeptide repeat-containing domain | IPR019734:Tetratricopeptide repeat | IPR013105:Tetratricopeptide repeat 2 | IPR011990:Tetratricopeptide-like helical domain superfamily	Gene3D:G3DSA:1.25.40.120 | Gene3D:G3DSA:1.20.1250.10 | PANTHER:PTHR15704 | Gene3D:G3DSA:1.10.287.1110		818..838				GO:0005515:protein binding
Orpjo_P00172	1361	MGKKEYPIPEEPQPSPYNNANILSKVTYSWENPLFKVGYQRPLEKNDLYLLPPKLTEGYNEDRFYNKWNKAEEKKGKGNANVLKILIKIFGLKWGSAGILKLFSDACNTVSPVFLELLLDHLSNKEDKENGSYKGWVYIVCIFALQLFSTLIVNYYTNLVNEVGLSIRATLIGIIYRKTLKLSNKARQTIGDGQIINLVSSDTGRLQRLTGSLHYLWSAPIQLIAILVLLIRSLGVWSLIGFAIFVIVIPLQGVIMKFLVKNRRKTFILTDQRVKKTQEVIGSMRVIKFFGWEESFLNILQTLREKEINRSKKGIILHSNTHAIFGSIPFISSAATFIAYSAAGNTLTAAKVFSSLAFFNMLRGPLAILPNTFNQLADASVSVKRLNNLINAKELEDLP…	#N/A				NO		PF00664 - PF00005 - PF00664 - PF00005	sp|Q8HXQ5|MRP1_BOVIN Multidrug resistance-associated protein		37	0.961058	0.856863	4	OG0000258	hypothetical protein MVEG_06171 [Mortierella verticillata NRRL 6337]			gi|672822545|gb|KFH67439.1|	hypothetical protein MVEG_06171 [Mortierella verticillata NRRL 6337]		61.89	99.6	97.1	0.856212		IPR036640:ABC transporter type 1, transmembrane domain superfamily | IPR027417:P-loop containing nucleoside triphosphate hydrolase | IPR017871:ABC transporter, conserved site | IPR003593:AAA+ ATPase domain | IPR030244:Oligomycin resistance ATP-dependent permease Yor1 | IPR011527:ABC transporter type 1, transmembrane domain | IPR003439:ABC transporter-like	PANTHER:PTHR24223 | CDD:cd03244:ABCC_MRP_domain2 | CDD:cd03250:ABCC_MRP_domain1 | Gene3D:G3DSA:3.40.50.300	422..466 | 706..755	1208..1228	776..798 | 233..255 | 135..157 | 209..231 | 819..841 | 911..933 | 1003..1025		GO:0006810:transport | GO:0055085:transmembrane transport | GO:0042908:xenobiotic transport	GO:0005524:ATP binding | GO:0016887:ATPase activity | GO:0042626:ATPase activity, coupled to transmembrane movement of substances | GO:0008559:xenobiotic-transporting ATPase activity	GO:0016021:integral component of membrane
Orpjo_P00173	1361	KKKKKKKKKKRKKKNLIMKNYKYNSRIEKVISNLVRDNINIFVIKLLNFYKQKKKISNNDIYIILNQIHSYQKYEEYNYSFLECLTIACEKGHITTVNYIIEHGMDVNERIHCDDTFLIIACKNDNERIVKYLVEHGANVNKENRNGYTPLFYACKNGKKNIVKYLVEHKADINKKNRNGFTPLIVACKNKKKIIVKYLVENGADVNKESNYGDTPLINACENGNESIVKYLVENGADVNKENENCGSPLIYACRFGHESIVKYLVEHGANVNKENRNGYTPLIIACKIGKKNIVKYLVEHRADVNKENRNGYTPLIIACKNKKKFIAKYLVEHGADVNKKNKKDGTPLIIACKNGNECIVKYLIEHGADINKENDNGGSPLIYACRFGHESIIKYLVE…	#N/A				NO		PF12796 - PF12796 - PF12796 - PF00023 - PF12796 - PF12796 - PF12796 - PF12796 - PF13637 - PF12796 - PF12796 - PF12796 - PF12796 - PF12796	sp|Q12955|ANK3_HUMAN Ankyrin-3 OS=Homo sapiens GN=ANK3 PE=1 SV=3	1e-81	28	0.585599	0.170208	4	OG0000000	ankyrin repeat protein [Trichomonas vaginalis G3]			gi|123507472|ref|XP_001329422.1|	ankyrin repeat protein [Trichomonas vaginalis G3]		54.88	93	86	0.795744	BUSCOfEOG793BHT	IPR020683:Ankyrin repeat-containing domain | IPR002110:Ankyrin repeat | IPR036770:Ankyrin repeat-containing domain superfamily	PANTHER:PTHR43928 | Gene3D:G3DSA:2.40.10.190						GO:0005515:protein binding
Orpjo_P00174	1360	MESINQQAPMLSVPLKMTEEVDFTQAFKKYIAEHYQEDPENYSNEIAILNRLRQDIRGVGKDMTGRDILYRYYGQLELLDLRFPLDEKHVKVSFTWYDAFSEEGISQYSGAYEKACVIFNIAAILSNIAATQNRFQEEGRKVAYNYFQASAGLFQFINDNFLHAPSIDIRRESVKCLNKLMLASAQECFLEKTIFEKKKPNLLSKIASYLAFTYSEISDDMDVVELRCQFDGSWTSLVKVKSKYYATISHYYKALASNDEGKYGHVISYLTLAENYAKEANKLAKSFANNYPSFSVSSSDTQSATSGKSTSASQALLEATKAYLALVTDKKKEAIRDNDIIYQEIVPNIDTLEAPEKVCVVKNLNFVDICQNGQKEAQGIIGQDIFHRLIPISVHEASS…	#N/A				NO		PF03097 - PF13949	sp|Q4IBS9|BRO1_GIBZE Vacuolar protein-sorting protein BRO1 OS=Gibberella	2e-147	35	0.569853	0.767839	4	OG0000789	hypothetical protein BATDEDRAFT_8822, partial [Batrachochytrium dendrobatidis JAM81]			gi|575471516|ref|XP_006675051.1|	hypothetical protein BATDEDRAFT_8822, partial [Batrachochytrium dendrobatidis JAM81]		61.24	58	85.4	0.111018		IPR004328:BRO1 domain | IPR025304:ALIX V-shaped domain	Gene3D:G3DSA:1.25.40.280 | PANTHER:PTHR23030:SF30 | Gene3D:G3DSA:1.20.140.50 | Gene3D:G3DSA:1.20.120.560 | PANTHER:PTHR23030	1148..1189 | 978..1074 | 1227..1260 | 1275..1329 | 876..963	707..727				GO:0005515:protein binding
Orpjo_P00175	1352	KGNTGHGENSSGIVSIIKTSMMLHKRKLVPTVAYHHLNPAIDAEKLGIKVCEKLEDWNTPHTLHAAVNSFGFGGANTNAILEEVPHPNPKDIQLHIAQDKPLVAKISGYNEKLVMEQLKVWRKVPMETLLPQLYLSNTCREDSHYRIAFVLDHPKKFYDYIDLIFKGHSNSNILKYNNKIAAKTKLAFAFSGQGTQYVDMGRQLYKSNSYFASIIDFCNDIIKRHCQMDLLKETGLFSDTSVVDEEKLIDPRYSFLAIGIIQLALVEFWKVYGVEPSLVFGHSMGEVAAAYTAGILTLEDAILILYNYGQIGQNVDDMHENSGLIALGCSVKDAKSNYIEGKDKVYIASINSKKDVTIGGDLTQLNEIMTKARENNVFTVLLKVKKAFHTPYILSAKDK…	#N/A				NO		PF16197 - PF00698 - PF00378 - PF00378	sp|Q5BA83|EASB_EMENI Highly reducing polyketide synthase easB	1e-45	31	0.33358	0.18232	4	OG0001403	PKS/NRPS hybrid [uncultured bacterium 12-5D]			gi|633266988|gb|AHZ46164.1|	PKS/NRPS hybrid [uncultured bacterium 12-5D]	5e-59	47.59	41.5	15.1	0.737555		IPR032821:Ketoacyl-synthetase, C-terminal extension | IPR016039:Thiolase-like | IPR016036:Malonyl-CoA ACP transacylase, ACP-binding | IPR020801:Polyketide synthase, acyl transferase domain | IPR029045:ClpP/crotonase-like domain superfamily | IPR014031:Beta-ketoacyl synthase, C-terminal | IPR016035:Acyl transferase/acyl hydrolase/lysophospholipase | IPR001753:Crotonase superfamily | IPR014043:Acyl…	CDD:cd06558:crotonase-like | Gene3D:G3DSA:3.90.226.10 | Gene3D:G3DSA:3.40.366.10 | PANTHER:PTHR43775	716..742 | 585..607 | 1320..1352			Reactome: R-HSA-75105 | Reactome: R-HSA-2426168 | Reactome: R-HSA-199220 | Reactome: R-HSA-163765	GO:0008152:metabolic process	GO:0003824:catalytic activity
Orpjo_P00176	1350	NFFQSAHSIKIKHAYAEVFVELLDPIAAVADAEVNLPMWTKSIDLIYPKATKMINKPRHYQVAYPLVTTLLCVSRKDFFLNNWIPQLDLCFHKFKDKSLKHVALSCVTRLLWVYLYRCSDSSTSNCQKRLDSVLKVLFPVNRKVITPSETSLNLFVQIVYFITAKHLEYGLNNVILMLLNCESGITSFSGGSTSTEKYLNVSSGVAGTIGTSLSQVYGGIANNNLGDDNFSTTGSNSSFQATTASSVIPSETDIAPERIIIGIRAFLLILSDLEEVVLQNHSANPSSYLPVSKSMPSNLTLSSQVVVEGKINIPPPPFPTSALINKSSREERTASTGGYEELRKSQKLLSNDSMYGNSGTKFEYSINNVISSKIIARFGISVRDAIDRVNEVIGRLALS…	#N/A				NO		PF14222 - PF14222 - PF14228	sp|P40468|TAO3_YEAST Cell morphogenesis protein PAG1 OS=Saccharomyces	8e-42	23	0.537037	0.263047	4	OG0000907	hypothetical protein LRAMOSA07930 [Absidia idahoensis var. thermophila]			gi|671690663|emb|CDS05402.1|	hypothetical protein LRAMOSA07930 [Absidia idahoensis var. thermophila]	4e-123	48.26	71.6	37.2	0.750616	BUSCOfEOG7KSXHR	IPR025614:Cell morphogenesis protein N-terminal | IPR029473:Cell morphogenesis central region | IPR011989:Armadillo-like helical | IPR016024:Armadillo-type fold	PANTHER:PTHR12295:SF30 | PANTHER:PTHR12295	670..713 | 431..456	603..623				GO:0005488:binding
Orpjo_P00177	1346	MLVLPASSAYSEFKKNVLLNEIKERNSNIEDIKAFYVHLAQTKDEFNNVTKESKDEIIKKLGILLHYGTKAANSPLPEETSVLEAFASGKSESEILSQFNKQMLLIIPRPGTISPWSSKATDISKICGLGQYLKRVERGIVFFIKKSDNSGVTNEELAQFSDLIHDRMMQVILRKIPSEDTIFSTGEGRPLKTVGLTDAVKNGKDPRQVLVDANKEFGLALAEDEIDYLVNAFLKEESIKRDPTDTELMMFAQVNSEHCRHKIFGGKWTIDGEDKENSLFNMIRNTYKRNSNHILSAYSDNSAVLEGPKAKRLAVEQDTKEYKYNEENIHMVVKVETHNHPTAVSPWPGAATGSGGEIRDEGAVGTGSKPKAGLTGFAVSNLLIPGHHQPWEKDVGKPS…	#N/A				NO		PF02769 - PF02769 - PF13507	sp|Q9KTN2|PUR4_VIBCH Phosphoribosylformylglycinamidine synthase		57	0.995542	0.998458	4	OG0002741	phosphoribosylformylglycinamidine synthase [Mortierella verticillata NRRL 6337]			gi|672817478|gb|KFH62383.1|	phosphoribosylformylglycinamidine synthase [Mortierella verticillata NRRL 6337]		72.64	99.7	99.9	0.616398	BUSCOfEOG72890P	IPR036921:PurM-like, N-terminal domain superfamily | IPR017926:Glutamine amidotransferase | IPR010918:PurM-like, C-terminal domain | IPR010073:Phosphoribosylformylglycinamidine synthase | IPR036604:Phosphoribosylformylglycinamidine synthase subunit PurS-like superfamily | IPR029062:Class I glutamine amidotransferase-like | IPR036676:PurM-like, C-terminal domain superfamily	CDD:cd01740:GATase1_FGAR_AT | SMART:SM01211 | PANTHER:PTHR10099 | CDD:cd02204:PurL_repeat2 | CDD:cd02203:PurL_repeat1 | SUPERFAMILY:SSF109736				KEGG: 00230+6.3.5.3 | MetaCyc: PWY-6122 | MetaCyc: PWY-6121 | MetaCyc: PWY-6277 | Reactome: R-HSA-73817	GO:0006189:'de novo' IMP biosynthetic process	GO:0004642:phosphoribosylformylglycinamidine synthase activity
Orpjo_P00178	1345	IFSLFEKIDFNVDDVYKLFLLLLDCDMNNKHSCQMNLNLHDCYKDILMRLLNICSNRYESFLKDRYPWARFSKAVYQRKYRKIYPDVVSDLKNIEKYNIFNEIYFAKQKKIIIDQIGDFNELTKLSIERSLQSYVNNSSSLDLKYKISVNTFNLLYCSLDIKDDNDCITIEFENRELMNPTKAIDKDFLNGIRSILMKDMDRIYNKLFYILKLNKKLSSVFNFTIDIKLVYILLQYSFNEIDEIFYLLVLMAGKETNQNYYSFKNINIHFTYTDYCDWLYMLENLNYDPSLIPMSYRINFRRNVLEMKELRDKKLKIITPGDEKEFLKIIKNIIMASEAIAPEDIDSLTKFVENEENHLQYIPEKIPNKENLAKIVQILLSYYEKEDVPMESILPLFNN…	#N/A				NO		#N/A	No hits					4	OG0000340										0.776422			Gene3D:G3DSA:3.40.50.300	594..619	1345..1345 | 998..1025 | 949..986
Orpjo_P00179	1343	MTNINQKNSSATSLNSVNSSTIYQSLSVHFEQPVTSVSISPNKQDVVLAAKKGMFILDLEAPYEMPRVLQHITKWEVADVQWNPHIEKQNWIASTSNQKVLIWNLALSSNSTTSSAKHVEMVLTSHTRAVSDINWSVFKPEMLATCSLDSYIHLWDLKSSHKKPVNSFCAWTAGATQVKWNKKNEWLLASSHDSDLRIWDIRKGSTPVTIITAHMNKIYGIDWHNTKESEILTCSQDKLVKFWDINDPKICQGVITTNTPVWRARYTPFGEAVITMPQRNDSQLLMWSCNDLTTPIYSFNGHNDVVREFLWRSKKETLNDTVNYQLITWSKDKTLKLWPISPKHLKIVGNKNSESENFIDEDLILITNDNLLEDSKTSNESSQQPKAQLDTPSQINPNI…	#N/A				NO		#N/A	sp|O13686|WDR59_SCHPO Uncharacterized RWD, RING finger and WD	4e-106	32	0.521966	0.494331	4	OG0000607	hypothetical protein BATDEDRAFT_35461 [Batrachochytrium dendrobatidis JAM81]			gi|575481434|ref|XP_006680011.1|	hypothetical protein BATDEDRAFT_35461 [Batrachochytrium dendrobatidis JAM81]		59.01	59.2	47.6	0.921226	BUSCOfEOG783N3N	IPR011042:Six-bladed beta-propeller, TolB-like | IPR016135:Ubiquitin-conjugating enzyme/RWD-like | IPR036322:WD40-repeat-containing domain superfamily | IPR006575:RWD domain | IPR015943:WD40/YVTN repeat-like-containing domain superfamily | IPR017986:WD40-repeat-containing domain | IPR001680:WD40 repeat | IPR019775:WD40 repeat, conserved site	PANTHER:PTHR22850 | PANTHER:PTHR22850:SF116 | Gene3D:G3DSA:1.10.10.670	374..395 | 907..926 | 937..960					GO:0005515:protein binding
Orpjo_P00180	1340	MSQQRAKRILWSPHKNISQFLVGVPDLKLYDYYSSSIDGIPQCQLVAINSDNQLINKCFAWSPDPEYQNVIAVGQTTGRTLLIRLNGFSLSSLHNTVPNPAYFQNSSGNSGKIIGEFQPTHSRACNIVAFCPVNTNLLAAGLDKVRNDPCLYIWDVETQLRKSKFSNTNSNMDIRVDEFKPNNQINNIYNIPNGNNNGIQNNERLNFDKNNINGNMIPPINNPYENLQDLKNPQFQVNNSNFNTHININNGYGSGLNNQQLSIQQQSRNNFKNQPLNGMNSIYNNGTPSQQIINEKDNSMYHETNPIMSPIKSYNTQNPSPLALYGSSEAVQSAAWFPSGSPKIAAGMAMKYIRIYDVKSNGNNTPNIIISTKSINGVCVDPFNHNRIASFGDDGIIKI…	#N/A				NO		PF17034	sp|Q802U2|MIO_DANRE GATOR complex protein MIOS OS=Danio rerio	9e-85	36	0.357463	0.489726	4	OG0002053	hypothetical protein GLOINDRAFT_334680 [Rhizophagus irregularis DAOM 181602]			gi|552940148|gb|ESA23185.1|	hypothetical protein GLOINDRAFT_334680 [Rhizophagus irregularis DAOM 181602]	3e-112	61.73	33.1	84.8	0.857567	BUSCOfEOG76DV1T	IPR036322:WD40-repeat-containing domain superfamily | IPR031488:WD repeat protein mio, zinc-ribbon like domain | IPR017986:WD40-repeat-containing domain | IPR001680:WD40 repeat | IPR015943:WD40/YVTN repeat-like-containing domain superfamily	PANTHER:PTHR16453 | CDD:cd16691:mRING-H2-C3H3C2_Mio | PANTHER:PTHR16453:SF9						GO:0005515:protein binding
Orpjo_P00181	1339	TKMDEIIERFLNSSNNNVTFDMKVKAIQDLDGMIFESTYLKDINLFERIIEVSAKHFKSTQYKTTYELLIFLSHMNQYLSQSQNMALYFRIYIPALYAIALDRLGDSKEKIRELTAFYILEVMQLASYFPREKFNLVIEKEFRSALASTKFFKVKEQLIFLVVESYKTIQGFQIQYYIPNIIQSLEDSNEVIRTSSKDGIINIIKYSQNRPEVIRQIKRELSKNKVRQAIIDSIFSQVSVPEEETNSVPEPPVAKIKSLNSNISSPQLSTKNSIENISTVVTKTPPPNYPPPPPPQKAASSPAPSTANNSTSTSPINTAVIFKFPGKRTVSQDCNPIQVNSEKEYETAVNNMIPIFADKETENNWEKRERSMKQLRGMIRGGAAAYDKNCTILKSILKQ…	#N/A				NO		PF12348	sp|Q7S9L2|STU1_NEUCR Protein stu-1 OS=Neurospora crassa (strain	4e-51	28	0.399552	0.441021	4	OG0000911	hypothetical protein NEUTE1DRAFT_120932 [Neurospora tetrasperma FGSC 2508]			gi|698984706|ref|XP_009849334.1|	hypothetical protein NEUTE1DRAFT_120932 [Neurospora tetrasperma FGSC 2508]	3e-51	47.13	42.9	49	0.718864	BUSCOfEOG7GQZ45	IPR024395:CLASP N-terminal domain | IPR034085:TOG domain | IPR011989:Armadillo-like helical | IPR016024:Armadillo-type fold	PANTHER:PTHR21567 | PANTHER:PTHR21567:SF9	581..749 | 884..912 | 763..784 | 280..314	790..892 | 718..738				GO:0005488:binding
Orpjo_P00182	1338	MSLQNSNSVFKRNMQGKPINTDLSRKDGPKYENNIMRSRSAKETKFGGGFGDLEDTSDIKHSYSFGSQKMNGMNSMGMNNGMNNNFNRKNNSMYNGSRSPKYSPMKSNRFSQGDFQNQGFSPRGIQINQNNRGSRPPTSPQPFSPTSRNSYNSYNGFYNNNRYPQGSHQDNMPRPMGSPVHIKNSWSNNMNPINKNEEIISPPIKKKSSALDIIDPETKEKKVFNIKKTETSSSVSKAPVAVVQSTVAQESTTNGTETPVNDVVDTTNTPLETSQVVESDNTETAVESSDLEEEQVEVKSEVINSSNTNNTSSNSNTNSNTNSSNNNSHKASNNNNVNNGNNNNNNNNNNNNNNSNNNNNNNQNNNHGHENNKKNDNKNKNQQKQKQASQTNVEELVNK…	#N/A				NO		PF02854 - PF02847	sp|Q80XI3|IF4G3_MOUSE Eukaryotic translation initiation factor	3e-61	27	0.559043	0.518049	4	OG0000916	hypothetical protein MVEG_09281 [Mortierella verticillata NRRL 6337]			gi|672819650|gb|KFH64548.1|	hypothetical protein MVEG_09281 [Mortierella verticillata NRRL 6337]	4e-75	45.21	53.3	58.7	0.956282		IPR003891:Initiation factor eIF-4 gamma, MA3 | IPR003890:MIF4G-like, type 3 | IPR016024:Armadillo-type fold	PANTHER:PTHR23253:SF9 | PANTHER:PTHR23253 | Gene3D:G3DSA:1.25.40.180	689..725 | 1..49 | 468..573 | 81..155 | 858..996 | 247..405	379..399 | 585..605				GO:0003723:RNA binding | GO:0005515:protein binding | GO:0005488:binding
Orpjo_P00183	1335	LIQCTTDKGCIAVGFSELEDKPTAEKPFYYVNSGNKATPKFEDALIKCTGKDAACEIIKTKANEVYANSNDQEKSQKPLIKCGKVSCATAVSAATKESKEYYLNAGKVSEQPLTYDIIECSVKSTGSGEDATESTVCELLKKDELNIESGVGIYLNSNYAESGDNKQLIQCTEENGCVGIKAESTAKIMEYYVNAESSDSLDNALIYCSNNRCEKQTPESVPMYFVGKDTKNDVDGLIECKEVEKTTPEPETPTAKRRDTVTKCAIKSAFTSQGYYLNSGQNKATNQVILCDSSDGCASLKVDLGYYVNAGNEEKKIIKCEREGAECSEIQSPECPSDEEIVAGSYCYEGDTLKFYPSNDSTAITASKSDDSYAFATIQANIFPGIRQETSALFKISRY…	#N/A				NO		#N/A	No hits					4	OG0000025										0.898817			Gene3D:G3DSA:2.80.10.50		707..734
Orpjo_P00184	1335	KKKKKKKKKKIYIYKKKKKKKKKKEILNLEKMTDSDGNNSKFLKRPPRLGDIVQVKTTLQEGTVKFIGGIHFKTGTWVGIELFEHGSGKNNGTIKGVTYFKCPEKTGLLVMISSVNVLKPAQKIVTNSQKASLVSKTIYKQTKKIKKQASRTSEPSTPTTPNENNDNSRKVKTLPRTPTTPNENNDNSRKIKTLPRTTKPPAIKVKPRPKSSQINKASYLDKSHSIGKLDRIKEEKSRLPAQTNININMTMTASPKDKAIFLKNRISPNSSLLLPNCEVDAEISDDSNIKNINDAIINGLQNTLVHLKDIVTGLADEYVKDGQDNMPLIKTTIKQENDKNSQDEIISTVDDISNSQDIDSVKTKESLNNKISSISYSSSSLPINSCENGTRMVKQSLKQ…	#N/A				NO		PF01302	No hits					4	OG0001924										0.962882		IPR036859:CAP Gly-rich domain superfamily | IPR000938:CAP Gly-rich domain	Gene3D:G3DSA:1.20.120.330 | PANTHER:PTHR18916:SF6 | PANTHER:PTHR18916 | Gene3D:G3DSA:1.20.1170.10	143..217	620..654 | 407..503 | 574..608 | 710..841 | 866..1011 | 1016..1151 | 1177..1197 | 1202..1229
Orpjo_P00185	1334	KKKKKEKKRKKDIYLYNKTMDRDDYNNNPFMTYSFEDGNYEEDNDTYEINNYDDDVGLTTGQTNYQQKNLANKYVKKSVMDKIKDSSAYSSVAHIFNLMRGKDDTPPPSDSFRYIQLNDPMTNSLAKYTHNRISTAKYNIFTFLYKFLKEQFSKYANVFFLVTAIIQQIPGVSPLNPLTTILPLSFVLLVSAVKEIFEDYKRHMTDNNENNRKIQVLVGNTFVVKKWRDLHVGDIVRVENSSFFPADLILLSSSEPDALCYIETSNLDGETNLKVRQGLPETSHLTNAEAVSEIRGVLKSEQPNNSLYTYEGVIELNGKELPLTPNQLLLRGSQLRNTKWVYAVIINTGHETKLMKNATEAPIKQTNLEKMTNVQIVFLFIILVTMSLLCSFGYFLKDF…	#N/A				NO		PF16209 - PF00122 - PF13246 - PF16212	sp|O94296|YOOC_SCHPO Probable phospholipid-transporting ATPase		49	0.826837	0.858506	4	OG0001944	phospholipid-translocating ATPase [Mortierella verticillata NRRL 6337]			gi|672822327|gb|KFH67222.1|	phospholipid-translocating ATPase [Mortierella verticillata NRRL 6337]		68.96	81.2	88.2	0.816846		IPR018303:P-type ATPase, phosphorylation site | IPR001757:P-type ATPase | IPR006539:P-type ATPase, subfamily IV | IPR036412:HAD-like superfamily | IPR023299:P-type ATPase, cytoplasmic domain N | IPR032631:P-type ATPase, N-terminal | IPR023214:HAD superfamily | IPR032630:P-type ATPase, C-terminal | IPR008250:P-type ATPase, A domain superfamily | IPR023298:P-type ATPase, transmembrane domain superf…	SFLD:SFLDG00002:C1.7: P-type atpase like | PANTHER:PTHR24092:SF55 | Gene3D:G3DSA:2.70.150.10 | CDD:cd02073:P-type_ATPase_APLT_Dnf-like | SFLD:SFLDF00027:p-type atpase	1269..1313	698..718	1150..1172 | 374..396 | 1113..1135 | 1086..1108 | 1049..1071 | 962..984 | 999..1018 | 418..440	Reactome: R-HSA-936837	GO:0015914:phospholipid transport	GO:0000287:magnesium ion binding | GO:0005524:ATP binding | GO:0000166:nucleotide binding | GO:0004012:phospholipid-translocating ATPase activity	GO:0016021:integral component of membrane
Orpjo_P00186	1330	MGYDRRLVWDSDVRQEHLTREQENWLNGRSGVMEIQLSPQGIEFRLPNSSDPRNIENILRAIDHRIIQPQTNMTEINAHPLLSGRPNPGESILGDNRFSNETSQFGNRTLQFMERLFQEINPSFVNSIRMPNIVNSTLFLPNEDQIKSMNDNITRYSVLNTQKRWKQEYKFLSIPLNKKYSKFIQKCIINQLLPEAIEEDKKKKEEEERRKKIEEEKKRKQMEEEKKKQEEERKKQEELEEQARQQRLQEQNNTNNENGDAVMTDNNQGESSNAEQASERVTVMVNGREVDITNTGIDPTFLEALPDDLRQEIIDQHISETRVNQTSAATLSANEEFNNEFLFALPDEIREEVMQYDRFERERRSIGRQRTNQNGNRSPFSMGNPLFNFYYDNGNSMNI…	#N/A				NO		PF14377 - PF00632	sp|O13834|PTR1_SCHPO E3 ubiquitin-protein ligase ptr1 OS=Schizosaccharomyces		39	0.892481	0.335606	4	OG0001112	E3 ubiquitin-protein ligase HUWE1 [Mucor circinelloides f. circinelloides 1006PhL]			gi|511009627|gb|EPB90865.1|	E3 ubiquitin-protein ligase HUWE1 [Mucor circinelloides f. circinelloides 1006PhL]		63.77	79.4	27.7	0.893141		IPR011989:Armadillo-like helical | IPR025527:Domain of unknown function DUF4414 | IPR035983:HECT, E3 ligase catalytic domain | IPR000569:HECT domain	PANTHER:PTHR11254 | Gene3D:G3DSA:3.30.2410.10 | Gene3D:G3DSA:3.90.1750.10 | PANTHER:PTHR11254:SF367	200..277 | 617..665 | 784..821	725..745 | 196..256		MetaCyc: PWY-7511 | Reactome: R-HSA-983168		GO:0004842:ubiquitin-protein transferase activity
Orpjo_P00187	1330	MLADNIDENDFPSYSPMVEMNSEIENSNKSRKHGSRTIFGSYQLLRTIGEGEFGKVKLGVKLNTQSAVAIKLIKKRSVHNQNKLTKLCQEISILERVNHPYIIKTYEVIENNDYIGIIMEYASGGELFEYILAHRYLEEYESKKFFAQLLSGINYLHKNHLVHRDLKLENLLLDSIHNIVITDFGFATETHSDQNKLLTTSCGSPCYAAPELVVNDGYVGEAADIWSCGVILYAMLCGYLPFDDDPNNPDGENIHLLYKYILETKVSFPDYVSEEAKDLLRGILNPDPDLRFTMEQIINHPWIVEFKEFILLEYDENNEAIIPMSEMPEEMRQMGEDRQDGNIKTLASQVFSSTSSTTQEINNSSVPDIDDNQLQEEEEDDEDEDEDEDEEDVSEISDV…	#N/A				NO		PF00069 - PF02149	sp|Q03002|FRK1_YEAST Fatty acyl-CoA synthetase and RNA processing-associated	2e-88	52	0.215038	0.339884	4	OG0000721	camk camkl kin4 protein kinase [Lichtheimia corymbifera JMRC:FSU:9682]			gi|661185479|emb|CDH52123.1|	camk camkl kin4 protein kinase [Lichtheimia corymbifera JMRC:FSU:9682]	3e-118	70.18	27.9	33.5	0.571619	BUSCOfEOG7CCC0Z	IPR008271:Serine/threonine-protein kinase, active site | IPR000719:Protein kinase domain | IPR011009:Protein kinase-like domain superfamily | IPR001772:Kinase associated domain 1 (KA1) | IPR017441:Protein kinase, ATP binding site	Gene3D:G3DSA:1.10.510.10 | Gene3D:G3DSA:3.30.200.20 | Gene3D:G3DSA:3.30.310.80 | PANTHER:PTHR24343:SF302 | CDD:cd14003:STKc_AMPK-like | PANTHER:PTHR24343	579..611 | 351..559 | 1175..1218 | 964..1039 | 899..925 | 1052..1093	726..760 | 424..451		KEGG: 04926+2.7.11.1 | KEGG: 04150+2.7.11.1 | KEGG: 04151+2.7.11.1 | KEGG: 05165+2.7.11.1	GO:0006468:protein phosphorylation	GO:0005524:ATP binding | GO:0004672:protein kinase activity
Orpjo_P00188	1327	LNKKKKKKKMENYPFEYIYQQVPVIAVVGLTSTLLNENSKEPRLQSKILEAKLNSPLTSIKGQLIQYFTEQNKFNAWDVYKKNTGFFHTIFFERDRLIQSHKTTTDPNVHSSISPLNPKSPLYPKGIMTSLWIQKYTSQIPCTMVLFTDMYEYNANDQSGIQEKEYDKIITNEITERKKNCQERGIKLIVIVMIKYHETELSRIDEKVNYYRKTCGLDAKNTIFVIPYGSNPVELITNINKSIYETSVNYYRELNRRIKKKKSKHIPSNPLFSGGTTPVVDGTLSISGWNVRYDLKSAFIAEFRQDMDIAIKNYENAYLELRNMFNSNPVNMNNNNTIDKPILEENSKEWEDAKMLADCINIKICQLYLYKEQPLSAFSQFQTHIQKYKTLPEYIKNDS…	#N/A				NO		PF11817 - PF07919 - PF07919	No hits					4	OG0001935	hypothetical protein RO3G_06581 [Rhizopus delemar RA 99-880]			gi|384490654|gb|EIE81876.1|	hypothetical protein RO3G_06581 [Rhizopus delemar RA 99-880]	2e-153	48.84	91.6	94.6	0.87661		IPR021773:Foie gras liver health family 1 | IPR011990:Tetratricopeptide-like helical domain superfamily | IPR012880:Gryzun, putative trafficking through Golgi	PANTHER:PTHR14374		522..542		Reactome: R-HSA-8876198		GO:0005515:protein binding
Orpjo_P00189	1326	NILLKKMTFFRKIKNSIDKISPKSGRKKINNKKSSTTSNDQLYTSVNEINPSSSDNIGNSTISFNSEKEHSSLTKINQNLSLSLAINDTEVLKDIITYNCFEDINILNTTNNNNFQIETENLCNKKAVENSCSNSLITKEKTESKINKLDIEISKDKLKNIENLNNLSKKEIECTKKISINNIEINEGNNLLINSKDYSENNQKLENKTESNQIENNNIKQIQEKRKKQNSTIIQDSEIKEININNTELIRKNNKESEISNNNFKKEDIYNIISKTKQLMENQESPNNININDIEVKEKLEKNYNVLSLNNIDPKNISIAKNNIEGSSHYTLVINNKQLYKSTIKFYINLGFNVENLNSKYNYKHEFEATTWEDNQYFKTLVEYSEDEHTLFDEETWLS…	#N/A				NO		PF00365 - PF00365	sp|O42938|PFKA_SCHPO ATP-dependent 6-phosphofructokinase OS=Schizosaccharomyces		37	0.755656	1	4	OG0000787	phosphofructokinase alpha subunit, partial [Neocallimastix frontalis]			gi|387233021|gb|AFJ73480.1|	phosphofructokinase alpha subunit, partial [Neocallimastix frontalis]		69.77	71.6	96.6	0.762651		IPR015912:Phosphofructokinase, conserved site | IPR035966:Phosphofructokinase superfamily | IPR009161:ATP-dependent 6-phosphofructokinase, eukaryotic-type | IPR000023:Phosphofructokinase domain | IPR022953:ATP-dependent 6-phosphofructokinase	PANTHER:PTHR13697:SF4 | Gene3D:G3DSA:3.40.50.450 | PANTHER:PTHR13697	21..57	1143..1163 | 205..232 | 151..171		KEGG: 00051+2.7.1.11 | Reactome: R-HSA-70171 | MetaCyc: PWY-1861 | KEGG: 00030+2.7.1.11 | MetaCyc: PWY-5484 | KEGG: 00010+2.7.1.11 | KEGG: 00052+2.7.1.11 | MetaCyc: PWY-7385 | KEGG: 00680+2.7.1.11 | MetaCyc: PWY-1042	GO:0006096:glycolytic process | GO:0006002:fructose 6-phosphate metabolic process	GO:0003872:6-phosphofructokinase activity | GO:0005524:ATP binding	GO:0005737:cytoplasm
Orpjo_P00190	1323	TYDPVMFFFIFSIYGLSVIGIGYLFSVMFSNVKCAYSLYIITYIFIFVSSRYIFNLDKDIRIILSFFLTPASVISILSEINRTIGIYNHISYMELFHGDLLLFYCLLIITTIFYFIIPFILDKHLIKRKLQKEYTREYGPIRVLDMEKPIKLQHSVEDFRNYNHLKVAIELNNITKKINYKSNKKIMAVDTVNVKIYEGEIFGVLGDEGSGKKTLMHMMLGNIKPTTGEVLYYGQNICNNLKIKKDIGLCTKSLCVFESLTVEQNLKFMSKIYNCKPDINYLLKETYLTEYRKTSVSRLTKGQKKLLSLAMVFMGNYKYIFIDEPVRGYDRIIKRKIWKFISRNSKGRTIVFFSTDVDEVEILAERKLILFRGQTLCLGTNEFIKTRLIDHYYINVKTS…	#N/A				NO		PF00005 - PF00005	sp|Q8T6J5|ABCA2_DICDI ABC transporter A family member 2 OS=Dictyostelium	3e-54	23	0.875283	0.694633	3	OG0001874	hypothetical protein TRIADDRAFT_31511 [Trichoplax adhaerens]			gi|196013956|ref|XP_002116838.1|	hypothetical protein TRIADDRAFT_31511 [Trichoplax adhaerens]	1e-75	42.97	99.8	80.4	0.646094		IPR026082:ABC transporter A, ABCA | IPR027417:P-loop containing nucleoside triphosphate hydrolase | IPR003593:AAA+ ATPase domain | IPR003439:ABC transporter-like	Gene3D:G3DSA:3.40.50.300			712..731 | 862..884 | 5..27 | 789..807 | 60..79 | 100..122 | 908..930 | 34..56 | 820..842 | 752..774		GO:0006810:transport	GO:0005524:ATP binding | GO:0016887:ATPase activity | GO:0005215:transporter activity	GO:0016021:integral component of membrane
Orpjo_P00191	1321	NNNNNNNNNNNNNKEQEPNSSFEGYMEEDEGEDNEIIEEEFDKNKFSSSSSSSQNKYKSEEEIIEEMIENSNTSMKENSIVEEIPEFSFDNTNQNPSSKSIEELIESKITSASDPITNSYNPNNYSNTFEDESRFNNNRSSYHSITNSKLDHNPLNSNSIMNRSKSEPRKDTDISILEKELKSNDLTDSFSMDDSSLDEEENKLKERINSLKIQINKQKGIAKQLFLEKKKQRQLIHKKLLEKEYHFKQQLDRINAIVKKTESELNEIMNGNSVISTPDVSIIQNQESHIMETTEKNSFESKIDELINLTTNDNTVSQYQYSDSFEMDQDTSESLSKKEEKENSLNNEYKIEPSLDMNETNASENLKITAKEDDDTKTLSEIDEAIEEESIPTEIQTEL…	#N/A				NO		#N/A	No hits					4	OG0001411										0.834124			Gene3D:G3DSA:1.10.110.10	384..987 | 127..171 | 1..61 | 325..360	869..908 | 671..691 | 828..848 | 1108..1128 | 733..768 | 806..826 | 475..509 | 917..972
Orpjo_P00192	1321	IKMIDIASLNNNLPTYFEALDSSNSNSSQSLLPSNRNERLPPQNVMGEQTIFNNNNNNVVQTIPNSISSNNILQQQNIIQQNTILQPSTVTLQNNSIQQTSNQIFPSNQIISTNVSTLPSQNQMNPPDLISQPSQPSPYSNNTIVSPLNGLNLTTPPQYVVVNKNNLTPSNTYISYPNASPPNMNVNGQMNVLPTPANNTIISPIFQSTNASSVMLPPSAVISQNTMNHAYSAPVFSNTLSPPSLPNQDSNAGIPINMTAIPSNGNTPLISTPHAINTTPIISTPLTNGILPSNINTPIISSNTPIVSSNTPGNIIPTDLSTPVISTDLTTPLEMATPIVMNTSMPVISNEMATPIQGSTTPAIPSGLFAINAADPVIAGSTNNSLVIPSDANSSIILE…	#N/A				NO		PF00096	No hits					4	OG0000930										0.795662		IPR013087:Zinc finger C2H2-type | IPR036236:Zinc finger C2H2 superfamily	Gene3D:G3DSA:3.30.160.60 | PANTHER:PTHR43964:SF3 | PANTHER:PTHR43964	1064..1137 | 875..937 | 999..1026	747..767				GO:0003676:nucleic acid binding
Orpjo_P00193	1318	MRIYQKLLAVSALVAPMVNAFEIKTRLWSESEDLAAAFVEEMTLDEKIGMITGSKNSFGPCVGYIEPIERLGFKGMCFQDGPAGVRSAKHSTTFPSGLNIASTFDPDLMKKLGVAMGEEARAKGVNTILGPAMNMYRSPAAGRNWEGYGEDTYLASVASKNVVAGITSQGVLATIKHFAGNEQEHKREQSNSVVDERVLQEVYFPPFKAAIVSGAGGVMAAYNDLNGIPSANNTWLLNKVLKKQMMFHGFVTSDWWGTKDKYEIMNGLDINMPGGKEWGQTVTESYWGEELKAAVEDGEIDVSYVDDACKRIMTMLYKYRQFDEYPEINLDADATEGHAELVREAAAASVVLLKNDEDILPLSGKKYKKIAIIGNGALPPELCEDNGCKSRMSGVIALG…	GH3 - CBM10 - GH6 - CBM10 - CBM10	GH6;GH3		CBM10	YES	Cleavage site between pos. 20 and 21	PF00933 - PF01915 - PF14310 - PF02013 - PF01341 - PF02013 - PF02013	sp|Q0CEF3|BGLL_ASPTN Probable beta-glucosidase L OS=Aspergillus	3e-134	37	0.52959	0.959239	4	OG0000434	putative cellulase [Neocallimastix patriciarum]			gi|372325926|gb|AEX92713.1|	putative cellulase [Neocallimastix patriciarum]		86.58	40	99.8	0.815872		IPR001524:Glycoside hydrolase, family 6, conserved site | IPR002883:CBM10/dockerin domain | IPR009034:Fungal dockerin domain superfamily | IPR036962:Glycoside hydrolase, family 3, N-terminal domain superfamily | IPR017853:Glycoside hydrolase superfamily | IPR036881:Glycoside hydrolase family 3 C-terminal domain superfamily | IPR026891:Fibronectin type III-like domain | IPR016288:1, 4-beta cellobi…	PANTHER:PTHR42715	1164..1229				GO:0005975:carbohydrate metabolic process | GO:0030245:cellulose catabolic process	GO:0004553:hydrolase activity, hydrolyzing O-glycosyl compounds
Orpjo_P00194	1318	KTKKYAPLADIMASPFGVHPKVNTKINENTENKLNEISSVELEPVSVVDSSKNEIYSETVSPDDNSSIFGVTKRNNEVPENSSLNQYFVPKDDSNDNEQSSSVVVKQQQKNDSLLFASNLDGSNNNTNIMTGMKNDDNNDLPYNLIDDLDNNINISENNKIKKPPFNKDISLVSPEKLNEMSDIPLDENIPEKSTRQFFTSKLFSETAKAKNLLTGMFPIKDNKSESGAGKLVNTESHSHSENDSIDPNKDINKINENNNSAILKPSSEVKIEQNVLFTGNDNNENQGLFINQTDVKVDEKSNNSPLFVNTTDTAKPEQLFATPTEQRKTGVLYASNIETASSLFGDENKLDNNQTNGEFMSFINQDNNNNTNNNIDFSNQQTQNNTIPFSTKQFDQTN…	#N/A				NO		#N/A	No hits					4	OG0000603										0.788249			Gene3D:G3DSA:1.20.5.340 | Gene3D:G3DSA:1.20.5.50 | Gene3D:G3DSA:1.20.5.170 | Gene3D:G3DSA:1.10.287.950	713..740 | 224..252	1175..1195 | 827..854 | 742..819 | 861..1035 | 691..725 | 1313..1318
Orpjo_P00195	1318	DGEEEEEEEEEDKNDKNDGDYKYEEEDEEEEDDEIVHEGDEGEVVIESPKKKVVTTTVTMDEKKEKDGKEVTMEENNHDNDNVKDEKIKEEKEGKVDGKEEEEEDQEESDEASNTNESEYEGENEYESGESEEDMDSDNHSMNDNGKKEEEKNTNVHTNTNTNTNTNINTNSKSHTNTNTNTNTNTNTNTNTNTNSNTNTNTNTNTNSKSHTNTNTKIKTKTKTKKNGSGAIKNIIPKMNSSKVKAMMDSICKLVNEHKEFFSNENDENTNVNKAKAKANGGEVDTKEAHGRITEKEIKRKFSKSSLLAMGIDPEIFYAILPYFNQNILLNGHSAGAGQEKVGVHTLTKSSSSPSEKKVKKKRISSNGKKSGVLTTTVANTEMNFNMNHGMNHGMNNSM…	#N/A				NO		#N/A	No hits					4	OG0000069										0.895164		IPR013087:Zinc finger C2H2-type | IPR036236:Zinc finger C2H2 superfamily	PANTHER:PTHR44234 | Gene3D:G3DSA:3.30.160.60	912..931 | 706..828 | 1..230 | 988..1020 | 1061..1143 | 1271..1318 | 343..369 | 845..907	73..109				GO:0003676:nucleic acid binding
Orpjo_P00196	1316	MTEQKVKKSGIAKKLKKGILAPCIKGTKIKDCHTKDKHDLDNIDNGTLSFDSSKYLKKKNSVVDNTKRNFDTISSRHSSVRTESPLVSEAETPESYLKRKQESQKQKTENQKDKGKEKVESCENSEINDVESSDSDDDVPLSICISKKKETPVLPPKDEVLSKIDNNESKPNQIKEESADSIPTPIETKHEENKNLEHTETEASKPSIPMVENPSSEYIVEEIVTEEIINGKKRITTQTITRKASPNMKNLSENPPLKMPVAIGSKTEKIDIPAKMTPTQTETTILSEGIVEMPMALPQPTSINTNNIQTSSVPNLVESEMESPLSKIVDDNDEPQNAIPMPSIPVVTGIKQNDNQQNNISENIVNSQKMAEEQIQKPILNTQSVEPGFNFNINQNNII…	#N/A				NO		#N/A	No hits					4	OG0001128										0.835483				814..1077 | 66..138 | 517..558 | 619..785 | 156..211	604..705 | 98..125
Orpjo_P00197	1314	PTTGSNTPTTGSNTPTTGSNTPTTGSNTPTTYALVYFSEEVAPALGLGTSKVYAISLTEKAILVTTDEEAVAEAGYQLNSSVYGVFEKAIIQCTEKRNIESCTAKDANPGYYVNEGGDKETNPLIKCTDSTDNTGGKGTRDTESGTESAGCVADAGALGYFVEGAGMSQDGIYASLISCEEVKADTSRRGVTHPRTDDNPSANGNTQTTATNSDPITCSRKPPFIGFYLSGIAEAFKNALIECSSSTSCQVKSIGEEKSDGTYSLEEGKSFLFINNNIITTLILCEANKCEKIESSAEKGKDAYYINGGKTGALPTGDNTPASDDYSDLIIRCTVTSCTLIDAGEYYVYLNGYQSSEKTVTKRENDGNNTEIDGTETGSSETGDAESGKELIICSEGKC…	#N/A				NO		#N/A	No hits					4	OG0000025										0.4791				186..217 | 359..388 | 1..27 | 123..148
Orpjo_P00198	1311	MESDSESNLVIDNKEDITNFDEEKILDFYGLDTLTPTEWTQYNTDDKDELSDIFNHFNIGENYGISEKLNSEEIQLQPQSVALEEFDPLGIKKPTYTNRSERKKTLIHFSQNMIPVELNISRKEFNPIKFLNEVHKGTSYRDLENGSVNLRNLVEQRTEILKNLVKNYFEQFVNSKSTIDSFYLDIKEQKKNSSEDPATKQFNTKLTSVIDMAKDLYGPILDRRNKAEKIRITLNILERWKFFFDLPRKLQECLRLRKIDSAVKNYKKGKYLIQSFTYDSDSSSQIANSSRIPENQQKVFDEVWSEVNITVKQIHEYLYNELSDPSVPMKIQEKNIFNLVSLDSKGDPISFYLNQQFQWNLLLLSSIFSEYVEQMKEIKKEIYGNDKLSDNSKSDLRNV…	#N/A				NO		PF15469	sp|Q54VX5|EXOC2_DICDI Exocyst complex component 2 OS=Dictyostelium	6e-21	27	0.212815	0.227397	4	OG0001696	hypothetical protein BATDEDRAFT_92165 [Batrachochytrium dendrobatidis JAM81]			gi|575486488|ref|XP_006682538.1|	hypothetical protein BATDEDRAFT_92165 [Batrachochytrium dendrobatidis JAM81]	1e-64	50.73	39.5	46	0.86849		IPR029175:Exocyst complex component EXOC2/Sec5		601..626	424..444 | 673..693		Reactome: R-HSA-264876 | Reactome: R-HSA-1445148 | Reactome: R-HSA-5620916	GO:0006893:Golgi to plasma membrane transport		GO:0000145:exocyst
Orpjo_P00199	1311	MKFNNILLLTQLAALGSAGVIKQIKRATDQCSCSVDPSLRKDCGYYGIDEAGCVNIGCCWGSTSVSGAPWCYYTASGGKTTDCATSDNKTCEVDIYSRKDCGYYGIHQQGCISSGCCWSETTVPGIPWCFYPKSNPITSTTTTTTTTTTTTTTTTTTTTTTTTIKKTIITTPPPPMTTEVPPDYGSCSIDESKREDCGFFGIKQNECQNKGCCWVESKTAGVPWCFKPVGGPSTTIDPTVSSTDGPIEPTEIIEPNKDSITVRFYKPDDWSKVNLWAWDDTKKNLYGNVWPGKEITYAGKNWYSYTFPKEQKKVNILFNNGNAQTKDINGITSSTCFMLGSNNNIITTVNCGLEDLEACAVDAVSRKQCGAPGITKDQCMDLNCCFNEAENACFYAKGL…	CBM26 - GH31	GH31		CBM26	YES	Cleavage site between pos. 18 and 19	PF00088 - PF00088 - PF00088 - PF16738 - PF00088 - PF00088 - PF00088 - PF16863 - PF13802 - PF01055	sp|Q92442|AGLU_MUCJA Alpha-glucosidase OS=Mucor javanicus PE=1		43	0.577422	0.918981	4	OG0000294	hypothetical protein RirG_042990 [Rhizophagus irregularis DAOM 197198w]			gi|595491915|gb|EXX75302.1|	hypothetical protein RirG_042990 [Rhizophagus irregularis DAOM 197198w]		59.25	64.8	84.5	0.933277		IPR031727:Galactose mutarotase, N-terminal barrel | IPR000519:P-type trefoil domain | IPR017853:Glycoside hydrolase superfamily | IPR011013:Galactose mutarotase-like domain superfamily | IPR031965:Starch-binding module 26 | IPR000322:Glycoside hydrolase family 31 | IPR025887:Glycoside hydrolase family 31, N-terminal domain | IPR017957:P-type trefoil, conserved site	Gene3D:G3DSA:4.10.110.10 | PANTHER:PTHR22762:SF82 | SUPERFAMILY:SSF57492 | CDD:cd14752:GH31_N | CDD:cd06602:GH31_MGAM_SI_GAA | Gene3D:G3DSA:2.60.40.1180 | PANTHER:PTHR22762 | Gene3D:G3DSA:2.60.40.1760 | SUPERFAMILY:SSF51011 | Gene3D:G3DSA:3.20.20.80				KEGG: 00500+3.2.1.1	GO:0005975:carbohydrate metabolic process	GO:0004553:hydrolase activity, hydrolyzing O-glycosyl compounds | GO:0003824:catalytic activity | GO:0030246:carbohydrate binding
Orpjo_P00200	1311	KIIINIIKMLSVEDNNSLSELVQPTKKVYVVSPKKTKLNDDFDKMEIKINNIRELYRTLVKCTLQYFKESKPNENLFGKLDSYSKKSAYNILSQGFIKTGYSFGKDSTIGKVLISLGGIEKELGEYSINFEKKVKETWIKKLEQYINVDINNANHIKKNLEKHIQQYDNARTKLRKLKNKSPSEKVLRKMEQEESKAIMERIKFNRLALSCDYKYRMICNETQDAILIDIMNFVRLQKKFHKDCTSKLDAIMKNIIKSHKINRWNAIRDNKIGIQAYVCKDFIARSTDEINLKIGQKVIIINQETEIKNYWEVIAGGRNGLVPKDCIIFERGIAIFDYTSKNNDELNFKVGDEITILNKETGEVGWYQGFKNGSIGFFPSNYIKLIHLDFVKNEESIDD…	#N/A				NO		PF03114 - PF07653 - PF00018	No hits					3	OG0001163										0.625621		IPR036028:SH3-like domain superfamily | IPR028501:Endophilin-A | IPR027267:AH/BAR domain superfamily | IPR001452:SH3 domain | IPR004148:BAR domain	Gene3D:G3DSA:2.30.30.40 | Gene3D:G3DSA:1.20.120.230	430..454 | 1019..1054	505..525 | 630..650 | 150..180 | 35..55		Reactome: R-HSA-6807004 | Reactome: R-HSA-182971 | Reactome: R-HSA-8875360 | Reactome: R-HSA-8856828 | Reactome: R-HSA-8856825	GO:0006897:endocytosis	GO:0005515:protein binding	GO:0005737:cytoplasm
Orpjo_P00201	1309	MVELNKFPTYDLLPKEITQALSFIRKNPEYDGRGTVIAILDTGVDVGAPGLETTSDGKKKIIEAIDCTGSGDVPLKIIPENEIKINEDSISITGCTGKTLLLNKEWSNPSGQWKIGMKPLYDLFPKFLLGRIKNERKEAFEKKHHQLITSVENDINNWEIKHPNKDNLTENEIMEKEDLNNRLDVLNELYKNFEESGIILDCVVFNDGNEWKAVIDIDGTGDLRDSVVLSNYNIGYQYLKFGNDSQLNFSINIYDEGETLSIVTVAGSHGTHVAAIASAYYPDKPEQNGVAPGAQIISLKIGDTRLGSMETGAGLTRAAICLSRLKCDLANMSYGEGSSKSNVGSFIELIRDKVINETGTVFVSSAGNNGPALTTTGSPGGTTDGVISVGAYVSSGMME…	#N/A				NO		PF00082 - PF12580	sp|P29144|TPP2_HUMAN Tripeptidyl-peptidase 2 OS=Homo sapiens		37	0.994652	0.992794	4	OG0003855	hypothetical protein BATDEDRAFT_92717 [Batrachochytrium dendrobatidis JAM81]			gi|575487422|ref|XP_006683005.1|	hypothetical protein BATDEDRAFT_92717 [Batrachochytrium dendrobatidis JAM81]		61.2	99.5	99.2	0.838217		IPR036852:Peptidase S8/S53 domain superfamily | IPR022229:Peptidase S8A, tripeptidyl peptidase II | IPR015500:Peptidase S8, subtilisin-related | IPR000209:Peptidase S8/S53 domain | IPR023828:Peptidase S8, subtilisin, Ser-active site	PANTHER:PTHR43806 | PANTHER:PTHR43806:SF14	1019..1043	169..196		Reactome: R-HSA-983168	GO:0006508:proteolysis	GO:0004252:serine-type endopeptidase activity
Orpjo_P00202	1309	MGFLSRDKKKVKSNNKEIIENLKKNIDKENRKVLNEGFYEWKIKNWNQLLEKESSPIFNIGNYNWKLQLNTNKTKNNDNVEDNNEEYISIHLNNIDVRNSDLYHISSKFVIYIRNYYDTSSVYYGDALYNNYNKDSFCYGSEKFAKKSKLLINNENSNKTIIENNRCIIGVYLVIYEYEEEYCINEIKGYINDENHEVLNEGMYEWKIKNLKEFLVSSSNDKNSPEFNICGYNWRLKIKNKNICLKNLDVENDQSVHICSKFIFYIRNENDYSRYSYDDFYAQCFRYFNKDTVIYNNQHNNILDLLNINKKSNKNINEDYKITIGVYIRTYNIEQCMDELYPLIKYYGYSKEITSEFFEWEIDNWNQLSDEEYSPEFTINNQRWKLILLKDNNDDSISI…	#N/A				NO		PF14604 - PF00632	sp|P39940|RSP5_YEAST E3 ubiquitin-protein ligase RSP5 OS=Saccharomyces	6e-102	46	0.291826	0.467244	2	OG0006007	conserved hypothetical protein [Clavispora lusitaniae ATCC 42720]			gi|260945353|ref|XP_002616974.1|	conserved hypothetical protein [Clavispora lusitaniae ATCC 42720]	2e-105	68.59	29.2	49.3	0.739191		IPR002083:MATH/TRAF domain | IPR036028:SH3-like domain superfamily | IPR008974:TRAF-like | IPR035983:HECT, E3 ligase catalytic domain | IPR000569:HECT domain | IPR001452:SH3 domain	Gene3D:G3DSA:2.30.30.40 | PANTHER:PTHR11254 | Gene3D:G3DSA:3.30.2410.10 | Gene3D:G3DSA:3.90.1750.10 | PANTHER:PTHR11254:SF347		712..732 | 12..36		MetaCyc: PWY-7511 | Reactome: R-HSA-983168		GO:0005515:protein binding | GO:0004842:ubiquitin-protein transferase activity
Orpjo_P00203	1307	IMTELLSQLSQAEQVVGKENLNNENVPFEIYRLGQSNITFIPNNLNRKNGINNKIDLNKINSKLKKFDISIKENQLVDNYSNSKIHSTSNLPLDIGPFNYEDNIKTIESKYLKIKNTFSQKDLNEYQQLIEEPPSFNNLMKLQNSDIKLEFHSNYTSEYRNFESKEYEEIILNNENLTAQNSLSINRAPYKAKNYEYVTGKSENVPFMPGGFTINDLLKDINVTSFDSNELEINQKDLLKIPPSFDRGLVIEDDKNVESITSFDIESILEDNDDLESINELKTLVENINNKDNNYDQDIEPNVQEAEEEIENDNKEEYSEEINQYISKQEDDNYNLKLMDLNEKHKKWAHKVDISDSFPEFYDLIPEMAHEFPFELDVFQKQAIFHLENGDSVFIAAHT…	#N/A				NO		PF00270 - PF00271 - PF13234 - PF08148	sp|O59801|SKI2_SCHPO Putative ATP-dependent RNA helicase C550.03c		45	0.904361	0.942292	4	OG0001170	hypothetical protein LRAMOSA08340 [Absidia idahoensis var. thermophila]			gi|671691074|emb|CDS05812.1|	hypothetical protein LRAMOSA08340 [Absidia idahoensis var. thermophila]		66.72	91.9	96.8	0.817272		IPR027417:P-loop containing nucleoside triphosphate hydrolase | IPR011545:DEAD/DEAH box helicase domain | IPR016438:ATP-dependent RNA helicase Ski2 | IPR025696:rRNA-processing arch domain | IPR014001:Helicase superfamily 1/2, ATP-binding domain | IPR012961:ATP-dependent RNA helicase Ski2, C-terminal | IPR001650:Helicase, C-terminal	PANTHER:PTHR12131:SF8 | PANTHER:PTHR12131 | CDD:cd00046:DEXDc | Gene3D:G3DSA:3.40.50.300		852..872			GO:0006401:RNA catabolic process	GO:0003723:RNA binding | GO:0005524:ATP binding | GO:0003724:RNA helicase activity | GO:0003676:nucleic acid binding
Orpjo_P00204	1302	IKMNNFLLVISIIIFILSLNINIINAQKSDTVVAVSQNEVSLWDKFKDFITSRTGIIVAISSGAIVALIILSSIVYTAKKVKKEKEENPYAEATKQNYYDKENNKTNINNELATYRVPTKEIKNQEGNRFDIGSPNIQIGNAVNRNNMSFTAGLAQAHTKNSTPMKNIRTNENYSYSNSLISDYSNDNRNNINNSVSNFSNVKNNTMNSNFSNNSNNNNINFNNSAMGFNSNNRGYNGNNNSNNRNLNNNSLPHNKINNKNDYGVGNMDMNYDNRGSYGTEEDDELNNGNVSFEKLIKDKPQPVNVFDRESNPNRTSSLIGEDDIKRLKGYLNDKDDMNDNDDSFIQSYYGDNGTEEVNKMNDIPLEFRDLDTYRVIHNFIPRRFDELTVEKGHLLKII…	#N/A				YES	Cleavage site between pos. 26 and 27	#N/A	No hits					4	OG0000805										0.091998		IPR036028:SH3-like domain superfamily | IPR001452:SH3 domain	Gene3D:G3DSA:2.30.30.40	237..266 | 898..1302 | 818..879	758..778 | 482..502	5..24 | 55..77			GO:0005515:protein binding
Orpjo_P00205	1296	KKKENNLNMPTSTTIIDSTENSSFVNNSYSKEENINETNNNVIESKEDSKNNSSSIWNILNNFSRTLFPIKTNNNDGNKSDRNDEENINNVKCNENLKFIDSPLPKELETEEEKYFNNNFSSSLHCDCQNFPHHHHHNKRHNKLLRSSSDSMNSYDSDSSDDSMSDLNSPIHMKFYSRDPLNPILNNHKATNTTSLLPPLSGNQNNIQPIPISCFHNNSDFQHHHSQMTETSFIPSSSLLAMQFDHTLTLSPSNEDLYNGNRKLYNDTPKENISTPYNEIEDQPQPVDGLLNTIREGENKQKESIIGKNDGSVDSLPWSINDTEENNVINNYSTVSRDLFDKFYSNDTKSLHENESAANTNKPKALREKKLINGDLVDPQKNIEVITNGIPIVTIQANT…	#N/A				NO		#N/A	No hits					4	OG0001192										0.743566				945..976 | 1008..1099 | 514..557 | 475..499 | 793..852 | 133..166 | 1203..1229
Orpjo_P00206	1294	NKYFFLKMSMSDVFSNTVSGLLTKMTNEDNDIRFMAINDLLNELEKYPKVSLSQQTEKEMVKSLLKSLTDKNSEVQNITAKCLGKVMKNLSMEQQVKVANHLCTLLISDTEEHRDIAGISLKMIISELPINSSNSKSIIDQIVPKLLLQLNDDDGHLIQLDTLDILSELLNKFGYVLLNDPEVLEEIQSTLKKLLKNTRLAIRKRANNAIGSLAIVMSNDMFNNMVSFIVTELNNTSDIDYLKSLISCIGTLCRSNSSFFEPHISDLFPYLLKYAKNNDAELSETCIKTIETLALRCPIPITEKLNDIVNLSNELIKYDPNYVEENDVDSSNYMEESNNDDEDNEFYDEMDSGDEFDDISELEYSDDDDVSWKVRCASAKLIATLIQTKSESLPMYYNE…	#N/A				NO		PF08623	sp|Q5R6L5|CAND1_PONAB Cullin-associated NEDD8-dissociated protein		33	0.970634	0.973171	4	OG0001938	hypothetical protein RirG_205980 [Rhizophagus irregularis DAOM 197198w]			gi|595448092|gb|EXX57571.1|	hypothetical protein RirG_205980 [Rhizophagus irregularis DAOM 197198w]		59.78	97.3	97.3	0.8219		IPR013932:TATA-binding protein interacting (TIP20) | IPR016024:Armadillo-type fold | IPR011989:Armadillo-like helical	PANTHER:PTHR12696		823..843				GO:0005488:binding
Orpjo_P00207	1288	YRKMFSRFFSFNQSAVGKNGNNNKSSSHSFSLDKIRIIVFQDTGDKLKLPLFDTKVPYKPSHHAKTYSTSSLSTSEKHSYSKPGSLSLIYKTPRRYSHYGNDKHSQSWNSNEEHSPIYKKRSNHNFELLGEIMFGTAPIAYKGVITKVHLLKIPQPQIVWTKLFSISAFDEEVSLIKNDSILNKSSSEYSMSYGSLRYLQQKDYEFNQQPLVAKNLYNMDIQNQQHNNLYVSGNNFSSQASSPSTSFNSGKSSSTINLASQRRSKRFTTSLTMENLKSTTSSNTDKSIDSISSEVDLQNNTQALRRSRRRRILYAIGVVIDTELEPVFREFFFTHFIILENHIQILYETLVDTICSTYRKNQSKSTDSYKFGQEENDDSQMQMLPPYAIQKNPEFLAAV…	#N/A				NO		PF14636 - PF14637 - PF14638 - PF14638	sp|Q68FD7|FNIP1_MOUSE Folliculin-interacting protein 1 OS=Mus	5e-40	28	0.420031	0.46867	3	OG0003856	hypothetical protein RirG_211700 [Rhizophagus irregularis DAOM 197198w]			gi|595447153|gb|EXX56942.1|	hypothetical protein RirG_211700 [Rhizophagus irregularis DAOM 197198w]	6e-45	57.19	22.8	32	0.842861		IPR026156:Folliculin-interacting protein family | IPR028085:Folliculin-interacting protein, middle domain | IPR028086:Folliculin-interacting protein, C-terminal domain | IPR028084:Folliculin-interacting protein, N-terminal domain		61..80 | 241..260 | 814..834 | 856..878 | 988..1029
Orpjo_P00208	1286	MKIRQVNRTATMAWSPGQHLPLVALGTASGALDASFSTKSELEIFDLDLENGRTPDVEMKRIGIANTNSRFNRLAWGTIGDHSKPYGILASGMENGDLEFWNPKGIINGDANALLMRHSMHTGPVRGLDFNPFQGNLLASSSSDGELFIWDLNNPTKPYSPGSKSQKLEDVTSVSWNRKFSYILASTSNNGNTVVWDLRNRKEVICLQHPLGRRPITSVTWNPDESTQFIASSDDDSAPIIHLWDLRNARAPKIGLQGHTKGVLSVSWCPKDSELLLSAGKDNRTICWNPLTGEMVGEFERCDNWTFDAQWNYRNPDYVSVCSYDGSVRLFSLQSSSSEDINVQNANAQQVNNDPFNIDNKMDNQTSFSLKQPPKWYKRPVGAVWSFGGKLIMFNEKHT…	#N/A				NO		#N/A	sp|Q4P2B6|SEC31_USTMA Protein transport protein SEC31 OS=Ustilago	2e-178	34	0.674184	0.661723	4	OG0001930	hypothetical protein MVEG_01844 [Mortierella verticillata NRRL 6337]			gi|672826656|gb|KFH71546.1|	hypothetical protein MVEG_01844 [Mortierella verticillata NRRL 6337]		59.65	68	63.6	0.820954	BUSCOfEOG79GTFQ	IPR036322:WD40-repeat-containing domain superfamily | IPR017986:WD40-repeat-containing domain | IPR001680:WD40 repeat | IPR019775:WD40 repeat, conserved site | IPR015943:WD40/YVTN repeat-like-containing domain superfamily	PANTHER:PTHR13923:SF11 | PANTHER:PTHR13923	1113..1174					GO:0005515:protein binding
Orpjo_P00209	1284	NNNNNNNNNNNNIDNKSLFDHIISPEKKTTSTPSFSSSSSLNNTNSNTICLKKEEIPKVSVTSEINQLNQEKLTTSSNLKVNTHDRLPLRIITHPLNNAENVSLNKSPSSPFTPRSTSLVTKENREKLEIMGKIALGMEIVKENELKQMSSQVDIDKEKEEENHFIDFDGDEDDEDESVYIIPPKPLVQNRNYNSKHKRNPSASSQSSLGSRSSRGSKDSIESHGSYASNNSRNSAKRQGIYAKKRSSVISHTSHTSHTSHSSQSSHNSHTSHHTLRYHSPNQSPKSSLINSNNSSNNNNCSNNNNNSNSNSNNENINPNLKFNQIVSSRENLRGDSTKMSSGNSPVNSSRSSPREIPRENQKVTQSIRSVLNPNLSPSLSSPPLSSSISPISPLNPRS…	#N/A				NO		#N/A	No hits					4	OG0000478										0.866893				499..534 | 334..433 | 167..319	961..981
Orpjo_P00210	1283	LSKMVKLEEEKIAYEANIKQLKEEIERIQVNNTRETTVNDGDNDDMEQQINQLKVTLELMNNELAQKNSEIEIIKKAAKSNEESNHELQEKLKEYEAKVEEVKNLEEKMKDYNEKVEELDRIRESLKDYNETIEELNKLKESVKDYNEKVEELNKLRESVKDYNEKVEELNKLRESVKDYNEKVEELNKLRESVKDYNEKVEELTKLEASLAEKSQFNNNEEGNDISDKDREIEELKVKCAELEIVTLEDQLKIKELEDGLNYQQAEFESLESSWDDLKSYVAELEKEIETSHAALNEKKEELEKLEGQVEIMKRKLETTLVNDSEQIREIDSNEIKVLLSEKEMNDLQPYIQKVKAKDKSKSDNGLSQLIILALSSQEKEIEKLKLKLDQNILKFNSQ…	#N/A				NO		#N/A	No hits					4	OG0004956										0.965113			Gene3D:G3DSA:1.20.120.330 | Gene3D:G3DSA:1.20.5.50 | Gene3D:G3DSA:1.20.5.170 | Gene3D:G3DSA:1.20.5.730 | Gene3D:G3DSA:1.20.58.60	1261..1283 | 1134..1169	452..472 | 282..323 | 413..440 | 826..874 | 219..274 | 669..777 | 43..214 | 794..821 | 1100..1120 | 558..578 | 495..520 | 1040..1070 | 4..38 | 375..395 | 601..663
Orpjo_P00211	1284	NLNIERLEEDNKNESATTNESNISSSNNTIKSIEGHFSMNQICGYIQDTSKWNEPENMHHRFLRLTLLEGNINNKEVESPTTEKKEINIKDIKEQINNDTINISINLEKLEIFYSISIHYALFATFVSLTKWGSLIKSKINLPYVKHKRNLSYINNVNLTKKRRDSRIEHIVELESIPSTRNNEKVDTMPKKKNSIIFSLKINEFDGEVELPNDIRLYLFIKNTKVSMNKNNDIGVSITSIIIMVPPQIDGDRDFLLITEIKVKVYKKLESNQSKSKLVVDVGGEKISMTVPFGYIISDIIENGVNMFKSTKQIAVRLINTVVNPVTHVDPNSLPELNIFFDILLIIFLDQKFESKLGRNYKESFSEQISRLARDIAFNRKVEALRSVYRQEQLKKSYD…	#N/A				NO		PF10293 - PF10347 - PF10359	sp|Q6LA55|YF49_SCHPO UPF0648 protein C3H5.09c OS=Schizosaccharomyces	3e-40	22	0.773364	0.383846	4	OG0000905	hypothetical protein BATDEDRAFT_89946 [Batrachochytrium dendrobatidis JAM81]			gi|575481614|ref|XP_006680101.1|	hypothetical protein BATDEDRAFT_89946 [Batrachochytrium dendrobatidis JAM81]	5e-75	46.78	62.9	27.4	0.711909		IPR019441:FMP27, GFWDK domain | IPR019409:FMP27, domain of unknown function DUF2405 | IPR019449:FMP27, WPPW domain	PANTHER:PTHR15678	1..27
Orpjo_P00212	1282	MIMNSIPTSLDLLKNSCSHIDNALTKDLKLAHKSSESILTNPADSYFGDRQIIYKKRTITLPDALFEQYDSLQCKCFMGLFPEINRAWITIDHRLFLWNFEDGSDFYVFEGQEQVIVSVGLVKPIPGVFVDGIEYIILLATPIEIIFLGVAFDKPHNPRSELTLYLTHMSIPSDNVSMTSIVGTSNGRIFMCGNNGHLYELQYQAADGWFTRKCRKINRSSNAYTNLIPTFLKLNQDERIISIAVDEIRHLLYTLTNKSNIEVIYLGENMDDFQRLFKLTDLCRQTSDISQEFVDPKNFQIISIHTILPLESKILNLVAVTSTGLRLYFSGSSPVQSYIPLRNRINAPPENFRLIHVRPPPIINQEQSNGYYPRISNPQMSIHIADYSGGVFLASNAVS…	#N/A				NO		PF08801 - PF03177	sp|O75694|NU155_HUMAN Nuclear pore complex protein Nup155 OS=Homo	4e-178	31	0.925897	0.902948	4	OG0001942	nucleoporin-domain-containing protein [Wallemia sebi CBS 633.66]			gi|588256114|ref|XP_006957233.1|	nucleoporin-domain-containing protein [Wallemia sebi CBS 633.66]		56.54	98.8	99.1	0.894123	BUSCOfEOG7GXPKT	IPR007187:Nucleoporin, Nup133/Nup155-like, C-terminal | IPR014908:Nucleoporin, Nup133/Nup155-like, N-terminal | IPR004870:Nucleoporin, Nup155-like | IPR015943:WD40/YVTN repeat-like-containing domain superfamily			792..812		Reactome: R-HSA-159230 | Reactome: R-HSA-180746 | Reactome: R-HSA-168276 | Reactome: R-HSA-3371453 | Reactome: R-HSA-4570464 | Reactome: R-HSA-191859 | Reactome: R-HSA-170822 | Reactome: R-HSA-159227 | Reactome: R-HSA-159236 | Reactome: R-HSA-3108214 | Reactome: R-HSA-159231 | Reactome: R-HSA-168271 | Reactome: R-HSA-165054 | Reactome: R-HSA-5578749 | Reactome: R-HSA-168325 | Reactome: R-HSA-1169…	GO:0006913:nucleocytoplasmic transport	GO:0005515:protein binding | GO:0017056:structural constituent of nuclear pore	GO:0005643:nuclear pore
Orpjo_P00213	1278	KKKKMKIRFCIDRGGTFTDCIAFVKKDDEPKEEVIVTKLLSVDPNNYRDAPTEAIRRVLEKVTSVSISKDEKIPIENISHIRMGTTVATNALLERKGEPCALLITKGLKDLLFIGNQARDKIFDLNIQCPEVLYSKVVEIDERIELVGYTCAKSGMNITIPDGDEDYVEGVTGEFIKISKRPDVEKIRKDLINVFYSGIKSVAICLLHSYIYPEHEKIVGSIAREIGFTNITLSSAIMPMIKMVPRGNSACVDAYLTPCIQEYINNFIEGFDPKIKSDVVIEFMQSDGGLVNMNKFSGFRAILSGPAAGVIGYANNLYDKNHDMIIGFDMGGTSTDVSRYAGELEHVYETKTAGITIQAPQIDINTVAAGGGSKLFFRNGMFIVGPESGGADPGPACYR…	#N/A				NO		PF05378 - PF01968 - PF02538	sp|Q10094|YAOF_SCHPO Uncharacterized protein C11D3.15 OS=Schizosaccharomyces		55	0.988263	0.968869	4	OG0001941	hypothetical protein GLOINDRAFT_334032 [Rhizophagus irregularis DAOM 181602]			gi|552919107|gb|ESA03941.1|	hypothetical protein GLOINDRAFT_334032 [Rhizophagus irregularis DAOM 181602]		77.03	98.9	97.7	0.903569		IPR008040:Hydantoinaseoxoprolinase, N-terminal | IPR003692:Hydantoinase B/oxoprolinase | IPR002821:Hydantoinase A/oxoprolinase	Gene3D:G3DSA:3.30.420.40 | PANTHER:PTHR11365:SF2 | PANTHER:PTHR11365				Reactome: R-HSA-174403		GO:0016787:hydrolase activity | GO:0003824:catalytic activity
Orpjo_P00214	1278	SSSTINEDKSKRRDSSSASTFSLSTYNNSSNKDVNGNSNDNGNNNNINSNSNNISDSTSNSNNDDGQDHGKTLSSPNTPSKSSSRKSSRQKLSVTIGSSSQSATLTQGSLPNSSRINGESHTPIKISSSSLTSPTPISNASTPATSLGTVQKPTGFCMARIILEAEGIISLCLVFFNVSVEDREAIINNMRSEISALEHIARNGLDNKIRPIYVLRKNLSRILVRYKSSNFYSAQGRPTLSTRSLRKFIHEMNAMIPFHSHPILLDYMRHYRWIYLSDVSVKSLSMKVHMHELAFYLLYQSRLEDGFMLVSESNDFLILTREYNLSEIEDLMDKIRDSEYSSSRNKRENLAQERKERYEASKGMQASSLAPSSTTSTVNGLIRYGSKEKRSTSVCAVQY…	#N/A				NO		#N/A	No hits					4	OG0000791	hypothetical protein HMPREF1544_01896 [Mucor circinelloides f. circinelloides 1006PhL]			gi|511009960|gb|EPB91191.1|	hypothetical protein HMPREF1544_01896 [Mucor circinelloides f. circinelloides 1006PhL]	1e-58	41.45	82.9	28.3	0.746353		IPR033228:Protein SZT2		1..149 | 342..377 | 778..819 | 1201..1265	1277..1278					GO:0005777:peroxisome
Orpjo_P00215	1276	MSANSGKTESNIFNSKLPPAIQKSTLARSSPLTQDPVTINEYNQNGSNIYFSSSQKSDSPLSKSLEQHAAANALSSSFNNKLSIFDRAHNEFLGDLPPPPPRHRPLGAKHRSGSYSLSFLPGTNVSSAFSANSNLFSSNTASSSTNPWSTHANNKETSSVSDRLFNSNTSAFSSGITGFNGANGNNSLFDSNLNSNSATANKISDFDVDQLAALSKTMDYLGLDDTTAASQRFNSLLGNNGLTGQTFLGPSIFDKPKLMLNQPSSSLLNNSTNANDSFIPFPKKTFVGGSGLGDNALNSTISTMTTSSSLTSPNPPKLSLTLSNGLETSVTSNGSSSNLTTLPSTASGLAAAASNKPKPIRRPPFLYNTHQRSSSIAFLESQQTDVGPQPISTNVHRRI…	#N/A				NO		PF00076	sp|O60059|YG58_SCHPO Pumilio domain-containing protein C56F2.08c	2e-87	35	0.373041	0.72466	4	OG0001214	hypothetical protein GLOINDRAFT_346740 [Rhizophagus irregularis DAOM 181602]			gi|552930173|gb|ESA13921.1|	hypothetical protein GLOINDRAFT_346740 [Rhizophagus irregularis DAOM 181602]	4e-172	65.85	44.5	46.4	0.872224		IPR000504:RNA recognition motif domain | IPR001313:Pumilio RNA-binding repeat | IPR033133:Pumilio homology domain | IPR011989:Armadillo-like helical | IPR016024:Armadillo-type fold | IPR035979:RNA-binding domain superfamily	Gene3D:G3DSA:3.30.70.330 | CDD:cd00590:RRM_SF | PANTHER:PTHR12537 | PANTHER:PTHR12537:SF73	140..160 | 458..490 | 654..716 | 92..111 | 305..341	478..500				GO:0003723:RNA binding | GO:0005488:binding | GO:0003676:nucleic acid binding
Orpjo_P00216	1275	MDKPVNNSDYPKIDRNSIESPITGEHSLLKSPIMKSEDPMNMNYEAQSLTLHQQVESVTDANEENENELEEEEKGKEENAESKSKISTNIFSGRKSNGNEASKSLKSSRSLYLDKNKSSDSLDHSSPLQARNRTISFGSQKSMKFADQESIKDMYEQEKDLMNNTSEEMRYSIDKFQTLIDRLTQQSLANNNNENKNSEDDKDSKTIIAELTHELIKTKEETKELKEKLNKTENKMKSLIGEKESLENIIETIKSKKDSIQQDYQDNMNQLHGDIADKTKKLDDLESKFRYYYEQYNIVSEDYNILKENFDRYAEETRNEKENLEQEFAHSKNQLLMEREDLENEIEEMRKITYQMDQDHLHQIAESEQKLNAANNMAKHYEEQCQELSIQIQAMEKEI…	#N/A				NO		#N/A	No hits					4	OG0004954										0.801809			Gene3D:G3DSA:1.20.120.330 | Gene3D:G3DSA:1.20.5.50 | PANTHER:PTHR43939 | Gene3D:G3DSA:1.10.287.510	1212..1275 | 1149..1175 | 1..141	364..398 | 417..451 | 919..946 | 840..910 | 268..288 | 664..698 | 208..263 | 51..82 | 1175..1216 | 1249..1269 | 769..835 | 303..352 | 966..1025 | 723..764 | 453..652 | 1085..1154 | 1027..1079
Orpjo_P00217	1273	MYPETKFKVDRRATSAYQVQSSIYQNVDQYISSKTGGNTLSYELSYNNGSNIQERDFRNKSFEYHEKYNGNMISDTSNILNKTTSYGISTKKTFPQRKSLYNNQNYSSQITSPKSYNSNIQSMETQKTKASLSAYNLIPKSLLNEDNKKQNQSVKENKQTNAQNISTANKRNSLGQYPVTKAGHNKKNSVSFENRRRSQSHPTKSKSDNILQKPKLGVIGVLSAKKSLNEFSKRSSRVLNQQTEEINNLKARIQELTSDQEILRKLNEVSAEDKLLEFNDKYLSPLLSKMETYLMKFSSEYNEMIKANGEFLDSQHDRTECLVELAANLNSQLHNFIEDFECDKFDERTYNEKRSKVDVIADTTSRLNSQLARVVLQLDDYRDSPDFQKENMTNSIQSL…	#N/A				NO		#N/A	No hits					4	OG0000692										0.859947			Gene3D:G3DSA:1.20.5.730 | Gene3D:G3DSA:1.20.1170.10	142..211	1067..1101 | 232..266 | 489..509 | 553..587 | 1230..1250 | 1141..1161 | 975..1013 | 807..856 | 389..423 | 691..718 | 431..455 | 514..541 | 1164..1198
Orpjo_P00218	1272	MAKEVFKIISNDVKLKSNKNSPSSERIINTFVNQHLYEKIVYEVLNNQNDSENQNSKDDFRKISSIAHASPTVERLHNNLLELFKNTFNTIENSNKESILVIKRLSMDPKLLIFVNYLYRLQDVFEPRKFMSTWWTALFKPIFLNSRWRDLIKVTQNIIIKFCIGNEIYKNTDIEDIIKEYQCLVLDTYINEQKNIIGQQNKTKKVESKLYDTTFSANLENLIIQIGISKPKDIFQDLNEQFLGNNRLEVINILNKITILEQFPVHLIVETDLFNSLLCSIAVDEYAPIVCGCLTILTILIPRIFNHLPKILDQLFSLLIRSIIWERKYVKTIKQYLEEINLENQNKDYSLKEKHQDITLNNLMTLYSSQTLWNTILNYFTFLYGMFPCNLFAFTKKLF…	#N/A				NO		PF04388	No hits					4	OG0000793	hypothetical protein LRAMOSA05222 [Absidia idahoensis var. thermophila]			gi|671684004|emb|CDS13038.1|	hypothetical protein LRAMOSA05222 [Absidia idahoensis var. thermophila]	6e-23	45.11	31.5	40	0.89924		IPR007483:Hamartin		922..945 | 789..830	1069..1103 | 1145..1179 | 1114..1134 | 396..419 | 1233..1267		Reactome: R-HSA-5628897 | Reactome: R-HSA-8854214 | Reactome: R-HSA-380972 | Reactome: R-HSA-165181 | Reactome: R-HSA-1632852
Orpjo_P00219	1271	NNSNSDNINNNSSGINRSISCSQPNLDLPATSNAVRAYATMVRNYKYSGSNANTSNSSTENFTNIQALQPIVGSSKTLSPRREISSDVQYSQVPVSDSSTCFTPPLSYTQADNIQFINDNSVPITSQQQLQFPLVISKRKQSLGCSTMLRDNKISTPRSATAPYCNDSDLNSNFNDKLDKNVSLSLELKNNSKNDSISLNETNSIASTISMSETKQVLHQTKPLSPQFKGLRHDCNSSVLKQKNLTASPKLAASLEKPLPPSPLLNLQRPQKSPKRSASNSLINNQKPLPSPLVTQKHQPLTTLQLASQSPLQSSVTLDNSSSSDSTIPLENNVKSSVSQEQVKHQAPQNFANAVILSDKFLSPHPINTNNSTSANIHTNVRSQHQTISPIENYSSNLG…	#N/A				NO		PF00620	sp|O43295|SRGP3_HUMAN SLIT-ROBO Rho GTPase-activating protein	2e-21	30	0.148702	0.171065	4	OG0001551	rho GTPase activator [Neurospora crassa OR74A]			gi|553137576|gb|ESA43297.1|	rho GTPase activator [Neurospora crassa OR74A]	1e-23	49.22	18	26	0.856388		IPR008936:Rho GTPase activation protein | IPR000198:Rho GTPase-activating protein domain	PANTHER:PTHR15228 | CDD:cd00159:RhoGAP	681..725 | 254..294 | 308..346			Reactome: R-HSA-194840	GO:0007165:signal transduction
Orpjo_P00220	1266	DRMEKIGFNNLFSKDLGLYIIILVINNILYLSLAIIFDYFLDDYSTFKLKRVSKLSIEDENNSEYEQDIEEDTRKNEISLVEVSNVSKVFERVISDSEDENEKGKKKNIFSKDKDIKESFLAVNHVNFKAYKNEIFAILGHNGAGKTTLIQMMIGLIRASGGNIYYDGNDISTNTNRIRQDFGVCSQTNILFDELTVEDHIKIFAKIKNVEVDIDQILKEVDLEQKKEDKVINLSGGQKRKLCIAIAIIGDPKYIFLDEPTTGLDPLSRRKVWELLLKKKEGRVIFLTTHYMDEADILADRKLILSHGKIRCLGSSLYLKNHFNMEYSLDIESPSCDQVDAIIKRYIPNSTFDTYDSEKQIKNSDIEMRTWKLPISSTSEFSELFNEIEQNSGDDKLIK…	#N/A				NO		PF00005 - PF12698 - PF00005	sp|Q8WWZ7|ABCA5_HUMAN ATP-binding cassette sub-family A member	5e-145	29	0.99842	0.756395	4	OG0001501	hypothetical protein TRIADDRAFT_60879 [Trichoplax adhaerens]			gi|196013954|ref|XP_002116837.1|	hypothetical protein TRIADDRAFT_60879 [Trichoplax adhaerens]	8e-175	50.15	99.1	81.5	0.762521		IPR003593:AAA+ ATPase domain | IPR026082:ABC transporter A, ABCA | IPR027417:P-loop containing nucleoside triphosphate hydrolase | IPR017871:ABC transporter, conserved site | IPR003439:ABC transporter-like	CDD:cd03263:ABC_subfamily_A | Gene3D:G3DSA:3.40.50.300	419..438	207..227	690..712 | 799..821 | 727..749 | 842..864 | 762..784 | 647..669 | 15..37 | 486..508		GO:0006810:transport	GO:0005524:ATP binding | GO:0016887:ATPase activity | GO:0005215:transporter activity	GO:0016021:integral component of membrane
Orpjo_P00221	1266	GFRKNSSRNTEHSLILEVYGVDTPGKDITDEFCAMIEGKLNLFTLSIMSSTLLRNVRLTSQDIDFILPKNVGPLKRVVYRLPAGLKYRHIYINYLKQNMLLYLLAMNGSDVVNALQRYYNSSCACSFIKHNNTVTQPTTSSNNSYEEQQLFGDISFLYNYFQNFKGPTPLESAVGSGIACICISFFDHDGNVITRQTDIDETVHEDINPQDTIQIVDNIEDRESLGSTNVIVEVWIQGSINANVLVERIQQSLDETLSDYIIEIGISNLKDVHPLTPATEMSMPMQMMLSSSKHHESPGGGIGGGSVGGGIGSFMGIGNIGGSEILKLTENEIKKFNTFFIACRHVLENASINNNPVICELTSNIQLLPWMMENLILEIKEALSDYQNIMSQIILHPAS…	#N/A				NO		#N/A	No hits					4	OG0000791	hypothetical protein RirG_075480 [Rhizophagus irregularis DAOM 197198w]			gi|595484934|gb|EXX71780.1|	hypothetical protein RirG_075480 [Rhizophagus irregularis DAOM 197198w]	9e-113	45.67	98.1	40.8	0.819728		IPR033228:Protein SZT2			372..392					GO:0005777:peroxisome
Orpjo_P00222	1265	MAKDFFASHLNPNSSFFNLCVSWNINGWNTEKRDSVLYLNSIFKPICICLQETGKSKYLPKDASSPLIPNYNSVFLEANPKIPGMRGLFIGVHSSCSFFQEPFLYKYIISVNITSFWNQKCTIGNIYFPQSKWKEARLIAYDELTQWLRFHNRKNVPAVLVGDFNMSLKKIQTYISKYFPNWHIAPLYGNQFTYAKGTRSSCIDHVIYNEALATHINKTSVCTSFHGISDHKPILLSCNKVLSDGFMKPAKVSKWSTHICKTKNLDILSHNYFSVLADDLDSHYNTLTADDMVEKFINTANNIGKDIKAFIPTNLKGSAFHCPYYIKKLSHEKHIAFQNIKPFFNCENVDKYLEQFNKYEKLCKLIKKTKSKFRSARYKANIIKIGNYFLNKDFKNGWK…	#N/A				NO		PF03372 - PF00078	sp|O00370|LORF2_HUMAN LINE-1 retrotransposable element ORF2 protein	4e-30	25	0.43083	0.408627	4	OG0000022	RNA-directed DNA polymerase, Non LTR Retrotransposon, partial [Trachipleistophora hominis]			gi|440493645|gb|ELQ76088.1|	RNA-directed DNA polymerase, Non LTR Retrotransposon, partial [Trachipleistophora hominis]	2e-82	47.48	57	80.5	0.945295		IPR000477:Reverse transcriptase domain | IPR005135:Endonuclease/exonuclease/phosphatase | IPR036691:Endonuclease/exonuclease/phosphatase superfamily	Gene3D:G3DSA:3.30.70.270 | PANTHER:PTHR19446 | SUPERFAMILY:SSF56672 | CDD:cd01650:RT_nLTR_like
Orpjo_P00223	1264	KKNKKVKFNQKTKKSDYIDKNSFIYELPLEIENTSKDEMILIPRSDLDIETKYNKNISMENSPITPEDDKSKENDIWNVTGPEIILKPSQKKILYVTVPKPTRLCSTEEINILNNGKSIDLNGALLLHDKNQNLDVMAFNLTAFYCMSLGHIDETEIDVRKIGHANLWQDVPLSFEIKNDSVAPLCCELDVPGFIEITNKENKANNLDLIIPAYSSKVIEAKIKPHDIENYEVGYKTFYIKVINKYNPENEMSVKIDAELTEYELRFERLNKGELFLPPLYHPYNEEALPCDNWFTILNSSDHDVKFEMGVMLDNEISKYVNVELLSRFSNSPVVGTVTLAAHNSVEIKVRAYSRENSKFDNEKCKNLINVDGISFGKLWIITHQTLKSFPYQSSLISS…	#N/A				NO		#N/A	No hits					4	OG0001399	hypothetical protein BATDEDRAFT_21428 [Batrachochytrium dendrobatidis JAM81]			gi|575471982|ref|XP_006675284.1|	hypothetical protein BATDEDRAFT_21428 [Batrachochytrium dendrobatidis JAM81]	1e-166	50.58	91.9	27.5	0.921562		IPR013783:Immunoglobulin-like fold	PANTHER:PTHR39211	1219..1264 | 689..722	676..696 | 1231..1264
Orpjo_P00224	1262	LIIAILGSLKYILKNQGSLKSNKVASQIQELILTSLSHSSYVIRAISSETVGRLAQVMNTATFTNPLIQELIDKIVNLRDPETRSGCSLALGCIQSHIGGMAGGSQLKTIVGILHSLASDPHPLVHMWALYSIWLTIEGSGLMYSVYVNSTLSIISKLIMSESHEPVSSFDNYNNIHAGYAGVYPAFGKILYALIGVIGPELTHSSKLRDLCFNLYEEFKNDSDPFVVVEAIRCIQHFILFAPKHLDVGSLIPFLQYQLSNDNKSQVQVLRKGCVTCLYQLVQREPELVLKNANKLEEQLFGLLDIEPDKMVKDEIKDILLNLLRHVGPKHPSKWLVLIKIILSKSGTVGGASNDSNMRQMNEQDEDDEEYFTNVDESDKKPSKVVQFSSKGRNIEVLL…	#N/A				NO		#N/A	sp|A1A5F2|HTR5B_XENTR HEAT repeat-containing protein 5B OS=Xenopus	2e-90	31	0.555468	0.338694	4	OG0001911	hypothetical protein BATDEDRAFT_34806 [Batrachochytrium dendrobatidis JAM81]			gi|575477432|ref|XP_006678010.1|	hypothetical protein BATDEDRAFT_34806 [Batrachochytrium dendrobatidis JAM81]		53.7	98.2	57.5	0.567494	BUSCOfEOG7SN8MQ	IPR011989:Armadillo-like helical | IPR016024:Armadillo-type fold	PANTHER:PTHR21663	352..376 | 1239..1262					GO:0005488:binding
Orpjo_P00225	1259	MQSYQLVRERKINKAHREIISRENDMEITNDKVSIPSEKKKGNHPSERKRKRISARNEIIIPNMDEKFSISTNVSSLKKSSMEPSEVTNTTKPKKYYDQDEIRKYMKEKRLSRKKSQDEMDQVVPDKPKSKSYNVNEVRDFMRKRLKAREEQHKKELLDKEKKRNEIKQRLEKLKEFQKKQMNNNNNNNNTNKEPIGTEKNKVKGKGKAPLVQKNNYLNPSTITNQKNTIVVNKFNNNLSSANYDIYNPTSIYENNTNDYSYLDNSKYENIPSKIINDSYYELSKTTTNINTLDNFLESTSTTNYNEDYSIESLQSQAKRIQELIKNAEVLAQRIEQHTSKNSKPKENPMNKVNNHFPTTHENKFLLNSFQNSLHEDMSSSSSSHLNNPINPNNYSMES…	#N/A				NO		#N/A	No hits					4	OG0001411										0.858841				338..358 | 667..715 | 376..398 | 1217..1259 | 1022..1096 | 906..942 | 108..131 | 181..205 | 21..55 | 604..624 | 871..893	1159..1193 | 772..792 | 143..188 | 311..341
Orpjo_P00226	1258	FIIIHIMLLSQENQTQTILTPPLSNKNNDMSNLQDITMDTVDNAEASQNFNNMTFLQEQGEEGDDISLLYNEIFQNPMEVQNQGLMNLDEGALNDTFTITNDSFIPPMATQDMSKLSAVNNALPFNTAILNNTTLLDNTTTDAATASNALINQTILASKAQGTSLTAPASSLLDPKIKAFPTTVANTSAAAARANMKTSIPSPMVQTPFLHPMFSTPSFSYLNDSAVTTNGVTSPLFEFTPPSTPPHTHTNGASKFKNIYKPTTAESTTTIGVVENSPLLCSDVFAVPGAVNKQIASASLENNTNAALAAFSPALNLPMKKLALFSPNVEDTAVSDVYPSSYNYLEDTMVNSPLLPVNEEVTTSSFLPLYNTGMYDVHSPFLMEKPDEGFDPSMSEASY…	#N/A				NO		#N/A	No hits					4	OG0002754	hypothetical protein RO3G_14665 [Rhizopus delemar RA 99-880]			gi|384499463|gb|EIE89954.1|	hypothetical protein RO3G_14665 [Rhizopus delemar RA 99-880]	2e-22	68.54	6.9	16.5	0.71404		IPR013083:Zinc finger, RING/FYVE/PHD-type | IPR013087:Zinc finger C2H2-type | IPR036236:Zinc finger C2H2 superfamily	PANTHER:PTHR24388:SF28 | Gene3D:G3DSA:3.30.160.60 | PANTHER:PTHR24388	700..722 | 924..972	1189..1216				GO:0003676:nucleic acid binding
Orpjo_P00227	1258	NNDEDQDDNIINNIDYSDENINKLKNVLENMEQNGTSTNKESEKYENDSNLMIADNKNIQAFTDMKLSQSPQPGKKELIFLAKIDRKSSREHLTDGNISTDEDTDNDSNTENIEIYAIHPSPTDEECSIFSTNTENKSIVSINIDNNDPASDLASKIKYIKEWKGKQEEEFYPSPSSKLNNNNERLTVTNPNSSEISIMDDSSVLGLGLGLYHLCSDVEAIVKGKAENVEKLQISSARFHESMINEETMKSDMLMTDLENSNMEGLSSVFNSEEAVNEENENGNEDVNENEMNDEEKNVISCDNESLIQSDTEVGEEDFPCSSDDDDEHDLLWAENLNSNNITPTQQQRLPSFSSKSLIFDDDKNISFEKVQESKLFKDTSEVAAKKNKPTNLSINTTE…	#N/A				NO		PF00069 - PF00069	sp|P38938|CEK1_SCHPO Serine/threonine-protein kinase cek1 OS=Schizosaccharomyces	1e-121	45	0.375994	0.375934	4	OG0000370	hypothetical protein RO3G_05593 [Rhizopus delemar RA 99-880]			gi|384489666|gb|EIE80888.1|	hypothetical protein RO3G_05593 [Rhizopus delemar RA 99-880]	9e-149	64.41	37.5	19.7	0.868402	BUSCOfEOG7Z95VF	IPR008271:Serine/threonine-protein kinase, active site | IPR000719:Protein kinase domain | IPR011009:Protein kinase-like domain superfamily | IPR000961:AGC-kinase, C-terminal	CDD:cd05579:STKc_MAST_like | PANTHER:PTHR24356:SF1 | PANTHER:PTHR24356 | Gene3D:G3DSA:1.10.510.10 | Gene3D:G3DSA:3.30.200.20	1156..1258 | 426..482 | 963..1006	14..48 | 1211..1238			GO:0006468:protein phosphorylation	GO:0005524:ATP binding | GO:0004672:protein kinase activity | GO:0004674:protein serine/threonine kinase activity
Orpjo_P00228	1256	MDEYDNLMDMKDKNFLAHQKLKEEKAAAISKLQEKINIEEKIKAGAELMLQVSETSQKGDTIERSKVEQRIEEANKKISQLMKKIEFFKNLPDHKEEEQPKKPRRIDHKEIQAQVEECLSNLENEQLEPFQHLDTLNRLIGICRLVGDIRIFVHIKTLLDSLRYTVVSKAKEVRANTFRLLRYLVYDKNIIMTMLAYNYDMYINRSLVRDLKFEIERTQALKLVRKFIDTPKGVKLIPQSIVYVLISIIEQVDDKLRPLSMETLNELAIRNVKLVASCGGIKIIFSAMVEGPMYLTEMNMLTVIYLLDTEKTRNYIKPEVDLEIIISTFIDVYSKANYSEEQLKLCSKAILALFKSWTGMTYLCFQDKRAIKIIIETLRISRSEARKTLLQMIFDLFQI…	#N/A				NO		PF02185 - PF14664 - PF14666 - PF14663 - PF14668	sp|Q09743|RICTR_SCHPO Target of rapamycin complex 2 subunit ste20		35	0.796178	0.770817	4	OG0001430	hypothetical protein GLOINDRAFT_340601 [Rhizophagus irregularis DAOM 181602]			gi|552910730|gb|ERZ96515.1|	hypothetical protein GLOINDRAFT_340601 [Rhizophagus irregularis DAOM 181602]		63.3	92.5	97	0.917312	BUSCOfEOG71VT21	IPR029452:Rapamycin-insensitive companion of mTOR, domain 5 | IPR011072:HR1 rho-binding repeat | IPR028268:Pianissimo family | IPR011989:Armadillo-like helical | IPR016024:Armadillo-type fold | IPR029451:Rapamycin-insensitive companion of mTOR, middle domain | IPR029453:Rapamycin-insensitive companion of mTOR, domain 4 | IPR036274:HR1 repeat superfamily | IPR028267:Rapamycin-insensitive companion…	Gene3D:G3DSA:1.10.287.160 | SMART:SM01303	1193..1216	108..128 | 64..91		Reactome: R-HSA-5674400 | Reactome: R-HSA-6804757 | Reactome: R-HSA-389357 | Reactome: R-HSA-1257604 | Reactome: R-HSA-5218920	GO:0031929:TOR signaling | GO:0007165:signal transduction	GO:0005488:binding	GO:0031932:TORC2 complex
Orpjo_P00229	1256	TGFGRLFEMAEEKKILLIFSSICSAISAIFALAPYISVYKILEVLLKNYVYYSNNTRDSEGASMDNQIMIKWGFIAIGYYIASIIFQSGALAFSHIAAFETLYNIRVRIAEHIGFLPLGYLSSTTTGSISKTLEQNVEKIELFIAHTIPDIVKVGATVTFLVILFLHYNILMTVICLITFIIALVAQFATMFSEESMKDQARYYDVSEKISGSIVQFIHGIPVVKIFGKTVFSFRKLANDLELYREVSMKICYSCRSGMCLFLALLESFATFIIPVGLIFLSKNEKDMAMALDYIFFIIMCPGLASPLYSLLMLVANIETINEGNKRIDKILNEDIIKQPEHPKIPTKFNVSFKNVTFNYNKPENSKTTENVLDNVSFEAENNKITALVGPSGSGKSTI…	#N/A				NO		PF00664 - PF00005 - PF00664 - PF00005	sp|Q9C7F2|AB14B_ARATH ABC transporter B family member 14 OS=Arabidopsis	8e-118	30	0.866242	0.851644	4	OG0000544	ABC transporter [Eggerthella sp. YY7918]			gi|503745902|ref|WP_013979978.1|	ABC transporter [Eggerthella sp. YY7918]		56.85	99.7	98.1	0.898683	BUSCOfEOG7WDNCD	IPR036640:ABC transporter type 1, transmembrane domain superfamily | IPR027417:P-loop containing nucleoside triphosphate hydrolase | IPR017871:ABC transporter, conserved site | IPR003593:AAA+ ATPase domain | IPR011527:ABC transporter type 1, transmembrane domain | IPR003439:ABC transporter-like	PANTHER:PTHR24222:SF24 | PANTHER:PTHR24222 | Gene3D:G3DSA:3.40.50.300	614..637		827..849 | 806..823 | 682..704 | 72..94 | 907..929 | 296..318 | 170..192 | 15..37 | 724..741 | 259..281		GO:0006810:transport | GO:0055085:transmembrane transport	GO:0005524:ATP binding | GO:0016887:ATPase activity | GO:0042626:ATPase activity, coupled to transmembrane movement of substances	GO:0016021:integral component of membrane
Orpjo_P00230	1253	NNNNNNNNNNNNNNNNTNNNNNNKINNNILNKSTIIPHSINTPILSEYDKNIQNYTLSSASLLNTKIDIPTLTLSSKPNDITSINSNKLSINKSDDKSGLISELTSPNLLLNDTNDEYKNDLILKNDHALATLQSSTTNNTLIVNNTSLTINEQDSIINNDNNISLDISEITNNDSKTYDIENSTEETQNQENLQELFSSYSFNNLVINNDHNDINNTIDINSYNITNNTYTIHSSNEFNKTISTNTIENSENIDTTLIENNKMTINTLDKAKELTVEIEETETEYIKTEVEEINPKYMEPESEIVEIIKNEFTEHHEAETETKTGNKSEEEVKIAEIIESKNNTVEEINPLESKVENIDKIEKIEKVEEIEKIESEIEKDKIKTDKPSFEALGENIRF…	CBM21			CBM21	NO		PF03370	No hits					4	OG0001153										0.938198		IPR005036:CBM21 (carbohydrate binding type-21) domain | IPR013783:Immunoglobulin-like fold		1089..1125 | 1148..1167 | 913..960 | 1014..1040 | 556..575 | 1..26	272..292 | 842..871				GO:0005515:protein binding
Orpjo_P00231	1254	TNNNNNNNNNNRKLKAIIELKALKLLNKQKKLRSEILRGMVKATTFLTNSDRASYRRMKKQSLKEARITEKLERQQRIDREKRERQNFADYLNSIITHGRELRSIHDKQQSKANKLGLGVQRFHKKIENEEAQRLAKLSQERLRALKEDDEEAYLKLIDQTKDTRITYLLQQTNEYLENLTKAVVSQQEDIGQDQPPLPEDTFGLDDDKKADYYNISHRVKEIITEQPSILTGGTLKEYQLKGLQWMVSLYNNRLNGILADEMGLGKTIQTISLISYLIEKKHQNGPFLIIVPLSTLTNWSLEFDKWAPSIVKVVYKGAPSVRKAIQYSEIKHGNFNVVLTTYEYIIKDRPVLSKIKWIHIIIDEGHRLKNAQSKLTVVLTQHYQCRYRLILTGTPLQN…	#N/A				NO		PF07529 - PF00176 - PF00271 - PF14619 - PF00439	sp|Q9UTN6|SNF21_SCHPO Chromatin structure-remodeling complex		61	0.669856	0.697248	4	OG0000538	hypothetical protein RO3G_14502 [Rhizopus delemar RA 99-880]			gi|384499300|gb|EIE89791.1|	hypothetical protein RO3G_14502 [Rhizopus delemar RA 99-880]		72.86	87.6	87.6	0.813756	BUSCOfEOG7WDNB3	IPR036427:Bromodomain-like superfamily | IPR027417:P-loop containing nucleoside triphosphate hydrolase | IPR000330:SNF2-related, N-terminal domain | IPR001487:Bromodomain | IPR029295:Snf2, ATP coupling domain | IPR014001:Helicase superfamily 1/2, ATP-binding domain | IPR001650:Helicase, C-terminal | IPR014012:Helicase/SANT-associated domain	Gene3D:G3DSA:3.40.50.10810 | PANTHER:PTHR10799:SF836 | CDD:cd00046:DEXDc | PANTHER:PTHR10799 | Gene3D:G3DSA:3.40.50.300	1127..1254 | 849..979	1180..1200 | 170..190 | 840..875 | 129..149		Reactome: R-HSA-3214858 | Reactome: R-HSA-8939243		GO:0042393:histone binding | GO:0005524:ATP binding | GO:0005515:protein binding
Orpjo_P00232	1254	MSTSNNNNNNNASNNNNNNSSANSKYQSISSSRSSSGYHSPIRMSSSNSYNAFHYSPSPRDYRDRDHSERRELSDKERDRDRDRDRNRERDRERERRQRGRDRERDWERDYRERDRTRERDRYIRDRERGRGDSYRDLSESSRDRRDRDRDRDRGRERSRERERYGYSSYVPSKYHSMRNNNQYNDYYSKHERYYNNNHVYPYRTPYRNHHYYNKDHIGGSSSWSPSSSRGNFRDNSSSVSPPPIGEDSLSPSSPSRNSVTHDSNNNIDSVGNNNMKMKDRYDYSYDKGRSRDKDRDRLYDRDRDYDRDDYDRDHGYDRDRDYDRDRDYDRDRDYDRDRDYDRDRDYDRDRDYDRDRGYDRDRDYDRDRDYDRDRDYDRDRDYDRDRDYDRDRDYDRDR…	#N/A				NO		#N/A	sp|F1QBY1|NIPLB_DANRE Nipped-B-like protein B OS=Danio rerio	7e-24	32	0.143541	0.0702364	4	OG0001157										0.864839				220..361 | 1..112 | 816..1112 | 130..182 | 390..520	1185..1220 | 422..458
Orpjo_P00233	1253	KKKKKMDPNFLVNLFNSNKIDDSKDQNKTFNPNSQSLMASQTPNFQPQLPLMFNLNQAFASVPPQNPNINKEMSQSLLSILQKKEPEKNDSSSNVSPLPTNEERVQTPVNQTANLSNNTEELKKLLQINTTIDNNSNSISIASAPPIQDEKKVSMEPSKTSEKPKVQSNPNTPLFGYINPFTAINSNNKEKFTTKTEKSDSEYEVGEAQDTSNDGINQQKKETENIKPKEIESCNFKPLKEDIIFNLDSSLDNAKPAKEIITVAKIKRNIEKVSGKEIAVNNKYICYSSSKNKNIRIIHQESGDLRLFKGHEQRIIDTVVFVSKNQNKSSLKAASIDIDNTLILWTEDNNKELKKLLVVKGINKGSNRFQRVLFHPSNENIFAVSTNTNKILLFDLRKY…	#N/A				NO		PF16529	No hits					4	OG0001426	hypothetical protein MVEG_11948 [Mortierella verticillata NRRL 6337]			gi|672817651|gb|KFH62555.1|	hypothetical protein MVEG_11948 [Mortierella verticillata NRRL 6337]	2e-57	46.52	78.8	70.8	0.891473		IPR036322:WD40-repeat-containing domain superfamily | IPR015943:WD40/YVTN repeat-like-containing domain superfamily | IPR032401:Enhancer of mRNA-decapping protein 4, WD40 repeat region | IPR001680:WD40 repeat | IPR017986:WD40-repeat-containing domain | IPR019775:WD40 repeat, conserved site	PANTHER:PTHR15598 | Gene3D:G3DSA:1.10.220.100	637..677 | 83..116 | 195..227 | 778..814 | 709..736 | 136..174	833..853		Reactome: R-HSA-430039		GO:0005515:protein binding
Orpjo_P00234	1250	FNNIMVEIIENTEQNIDISKEQLRIHKKLIDNYFKKNRTDGIPQFIETTGLNINFFNNEYNPLNQLICIYRPSNNQYEKQNDQKFQKFLKILTPYGINYNIELTNGKIPLFELLYFDTNCRLLRYAKKHGAYMFQTDKKGRNLLMYALEIMAEMKTIKYLFSLNFNLSQQDNDGNTIYMYATKFYNINSYNKVLPFLLKNFVFNNNTIITLILMGKNKKPSTNNEIIDTIKNNNRLINIKNNEGDTALFIAIKSYRRVKILSYLVQLGSRLDVIDKSGSTPLMIAAEYRNFKAFKFLLQFIQDINFKNKNNDTPLIISARSNDTGMVKLLLQMKLKTSYDSFESLQSLQASDDLDDGNNDTIFNKETLSNIKVNEQNNEGETALHVAARKRNYDIVYDL…	#N/A				NO		PF12796 - PF13857 - PF12796 - PF12796 - PF12796 - PF12796 - PF12796	sp|G5E8K5|ANK3_MOUSE Ankyrin-3 OS=Mus musculus GN=Ank3 PE=1 SV=1	1e-42	24	0.6328	0.36563	4	OG0000293	ankyrin repeat protein [Trichomonas vaginalis G3]			gi|123507472|ref|XP_001329422.1|	ankyrin repeat protein [Trichomonas vaginalis G3]	1e-81	45.41	89.4	69.3	0.801888		IPR020683:Ankyrin repeat-containing domain | IPR002110:Ankyrin repeat | IPR036770:Ankyrin repeat-containing domain superfamily	PANTHER:PTHR44181		9..29				GO:0005515:protein binding
Orpjo_P00235	1249	KFIFKFKMSSGRTDQFLTELTQYKKKLDNYEQVEPLEYHVANLTPFERKYIPSACEKLGGIKCEKYGKGAEKIFKIVKAGESLSHAEINKINQKKRKQQAEMPSLKIPNQLAYNLIDLSQQFQSYREQEKTYSYYNNHGLMDGYAINYIPEYNFQDTSYSTASNYNIEDTDISQNAFTDIRKKLPVYKMRKVILETIRKNQVTVISGNTGCGKSTQIPQYILEELLREGKPGTVLVTQPRRISAITLADRVSQERCEYTGESVGYQIHLDSKKGPRTRLLYITVGILLRMLLDDENMAGSNGVKLRGISHVVVDEVHERNLLTDFSLIVLRDLLKSKRADLKLIVMSATLNAQLFSDYFSTKTVRTPILEIPGFTYPVQEFYLEDLLEKTGYLIPEDQH…	#N/A				NO		PF00270 - PF00271 - PF04408 - PF07717	sp|F4ILR7|DEXH1_ARATH DExH-box ATP-dependent RNA helicase DExH1	2e-171	41	0.575661	0.669347	4	OG0002737	hypothetical protein PTSG_08854 [Salpingoeca rosetta]			gi|514685324|ref|XP_004990241.1|	hypothetical protein PTSG_08854 [Salpingoeca rosetta]		57.83	68.8	76.6	0.68367		IPR027417:P-loop containing nucleoside triphosphate hydrolase | IPR007502:Helicase-associated domain | IPR002464:DNA/RNA helicase, ATP-dependent, DEAH-box type, conserved site | IPR011709:Domain of unknown function DUF1605 | IPR011545:DEAD/DEAH box helicase domain | IPR014001:Helicase superfamily 1/2, ATP-binding domain | IPR001650:Helicase, C-terminal	PANTHER:PTHR18934 | CDD:cd00046:DEXDc | PANTHER:PTHR18934:SF190 | Gene3D:G3DSA:3.40.50.300	1180..1249	1242..1249				GO:0005524:ATP binding | GO:0004386:helicase activity | GO:0003676:nucleic acid binding
Orpjo_P00236	1247	NKINSKLHELKKMEGNKHREESGFQKNKNENKFFNNQNSNTSGQNLIDKQNNNEETIEVKRVLSRTSTRYSMPVEGRRRSHQIRAMFRKTLSYQKRQLGSNLCCVAACPISMIIVSVVINALLQNMIKNSFQSKTIEYCTNIFNGTYFLPLAGEIKKNGTDDYVLAHYTRRYDFCSHWYGSNDHFESYPYDNVLKKKEDLKKNLNHDTLFLPILDSEGEYGNYEYLLKILGLDLKTMSEDAVANYMNGGSANMTQIMIDSMNDAMSNMFNSMPTMAMPTGLAGMPTGGLSGVPTSFPSGSGGDFSGFPSGDNSKPSKSLPTITATLKPQTSKPSTTKILPTNTKKIEEEVEEKNNDKTKKPSKTDNKSDTPSKTKDEDTEDKPSSETSSKNKHQKRRVE…	#N/A				NO		PF12698 - PF00005	sp|Q8T6J0|ABCA7_DICDI ABC transporter A family member 7 OS=Dictyostelium	1e-101	33	0.550922	0.808105	4	OG0000368	hypothetical protein MVEG_02072 [Mortierella verticillata NRRL 6337]			gi|672826887|gb|KFH71777.1|	hypothetical protein MVEG_02072 [Mortierella verticillata NRRL 6337]		59.38	63	84	0.860889		IPR026082:ABC transporter A, ABCA | IPR027417:P-loop containing nucleoside triphosphate hydrolase | IPR017871:ABC transporter, conserved site | IPR003593:AAA+ ATPase domain | IPR003439:ABC transporter-like	CDD:cd03263:ABC_subfamily_A | Gene3D:G3DSA:3.40.50.300 | PANTHER:PTHR19229:SF154	286..404 | 13..47		698..720 | 655..677 | 735..757 | 834..853 | 764..786 | 98..120 | 791..813		GO:0006810:transport	GO:0005524:ATP binding | GO:0016887:ATPase activity | GO:0005215:transporter activity	GO:0016021:integral component of membrane
Orpjo_P00237	1244	MSGYLKLRVVEGKSFQSTIPQVKQRGLKDKKSKKDKASKLLKTPVTPPAEELTEITPIIQLKFKNQSCSTKPCHIKIDEIAKWGEVFEFKLQKDEYSFMLIVYNGEIKEDCLLGDSRIGTITFKDQKKLDNWFPFYMKSKKKFIFMGEIRLIGKYVEESEYDQPETDPDFIATKPRYTYEYEDNGNYENNYDNNNYNNEDYNNPGKNYNNEDYNNHGNYLGETGFVLNNNSEDNYDTNNYNNNMNMNNGMNINANNNVMMDNMKLSCSPNDITMLNQQNINNSNYQSNNTYQNFNSNYQNNNNTYQFNNTQDGYGFILPPSVYNNYPSQSSMMNDNNNLPHPGPARIPNNRINVLRNKNNNNNNMSNNNMNNNNNNNGNIGHLPSFLNPAVFNRNNNNN…	#N/A				NO		#N/A	No hits					4	OG0000442										0.888909		IPR035892:C2 domain superfamily		652..759 | 1106..1172 | 945..1036 | 602..630	610..630 | 355..375 | 935..955 | 1054..1074
Orpjo_P00238	1247	MYYATGSPKIFSVCKSNIDIYSSANNDSNFQIAEPSSLIQIKKNEDCSLFAAINKQTVYLWNIRPTVLLSSVSRSQKSVEEHGENKEIIWNGLSYSIVVITSKNYLYFYDVMSEKNHIYQYNFNTRHEYYNEENTGVTKTRIVYKFYTEINEEIKCGVEYNNNIVLGTNKSVITIKWDGRIIKKDSIYELSFLGLTPSEENVYITHISNSKNYPFLAWVLSNKSVFLVGKNEQSTKNGSSNSSNSSNPWVGIQFNVDEKCTGDVCITEFHPYYKMIALGTTTGDAIVYSVKEVNELPEFSHYLSFMKSSGIYSDIQLGRVSSLAWTDDGYAIAIGMLHSGFAVWSIYGRFLMSTITEDTISQSKEISDYIQDDYFAGVKELFWGLNGYELYLLPTISLD…	#N/A				NO		PF07064	sp|Q69ZJ7|RIC1_MOUSE RAB6A-GEF complex partner protein 1 OS=Mus	1e-93	23	0.959102	0.936006	4	OG0001960	hypothetical protein RirG_027190 [Rhizophagus irregularis DAOM 197198w]			gi|595494456|gb|EXX77082.1|	hypothetical protein RirG_027190 [Rhizophagus irregularis DAOM 197198w]	1e-166	53.96	75.1	95.5	0.822061		IPR036322:WD40-repeat-containing domain superfamily | IPR009771:Ribosome control protein 1 | IPR015943:WD40/YVTN repeat-like-containing domain superfamily	PANTHER:PTHR22746	969..995	1226..1247		Reactome: R-HSA-6811438 | Reactome: R-HSA-8876198 | Reactome: R-HSA-6811440		GO:0005515:protein binding
Orpjo_P00239	1243	MSESKSNESFPVAADVLVGNVLQQEPASFIKSEKLDNSKKTALKNQKPLKMKSANDGEDKIGNTVSAVEDTSLYSSNNNNNSNNDCSVNGNSNNSGVMANNTSTSSVSTPINSTYFGNRSNPNINVVKKTYEKRYNSISFSSNINLHSSVLNSSPILKPKKTLHVTNFTMNKCALRNLLLSFSGFKTVAFYQDYCFVVFADIESATNAAEQLLAKTKLKVNFSKADYIPNVVSPSSIGNPNSILHVTNYPTSTTEAEMIEMYSSYPGYLHIHFSKNFSLVYYQDIASAKNVLQHMNQTTNFTTIYSIKNANSSPINMNNNYHNSIPNGPPPPFNPMMNNGYRNMGVNGGLVMANGYPPPPVTATAPTTSNFNANGVINHPHNNGHNVNISPNAPHNNGF…	#N/A				NO		#N/A	No hits					4	OG0002746										0.776198		IPR000504:RNA recognition motif domain | IPR035979:RNA-binding domain superfamily	Gene3D:G3DSA:3.30.70.330	1049..1093 | 28..106	1191..1211 | 1219..1243				GO:0003676:nucleic acid binding
Orpjo_P00240	1243	MGDNTTENPFKFTPEQLANLVDPKNPEELEKLGGLEGIAQGLNVDVKTGLPQSKDEGENPYADREAVYGRNVLPETKSKTLLGLMWDALHDKIMIILSIAAIVSLSIGLYEDFGPGSEKNDEPKVHWIEGVAILVSVFIVITAGSINDYQKEKQFRALNAKKDDRKVKALRGGESVMISVFDVQVGDVLLLEPGDMLCADGIFIQGHNLKCDESAATGESDTIEKARDKDQFILSGSKVTEGVGSFLVTAVGVNSFHGKTMMSLRTEDEDTPLQVKLNALAEKIAVIGTAAAVLMFFILIIKYVIKLIQDDNVDKSFPGVLSEIVKIFISAITVVVVAVPEGLPLAVTLALAFATTRMLKDNNLVRVLNACETMGGATTVCSDKTGTLTQNKMTVVKGV…	#N/A				NO		PF00690 - PF00122 - PF13246 - PF00702 - PF00689	sp|G5E829|AT2B1_MOUSE Plasma membrane calcium-transporting ATPase	6e-173	36	0.882542	0.85082	4	OG0001826	hypothetical protein MVEG_02192 [Mortierella verticillata NRRL 6337]			gi|672827008|gb|KFH71898.1|	hypothetical protein MVEG_02192 [Mortierella verticillata NRRL 6337]		63.55	94.1	86.4	0.838303		IPR018303:P-type ATPase, phosphorylation site | IPR001757:P-type ATPase | IPR004014:Cation-transporting P-type ATPase, N-terminal | IPR036412:HAD-like superfamily | IPR023299:P-type ATPase, cytoplasmic domain N | IPR006068:Cation-transporting P-type ATPase, C-terminal | IPR008250:P-type ATPase, A domain superfamily | IPR023298:P-type ATPase, transmembrane domain superfamily	SFLD:SFLDG00002:C1.7: P-type atpase like | Gene3D:G3DSA:1.20.1110.10 | PANTHER:PTHR24093:SF370 | PRINTS:PR00119:P-type cation-transporting ATPase superfamily signature | PANTHER:PTHR24093 | CDD:cd02081:P-type_ATPase_Ca_PMCA-like | SFLD:SFLDF00027:p-type atpase	1179..1199		1081..1103 | 1011..1028 | 93..110 | 285..307 | 860..879 | 125..147 | 1049..1066 | 889..911 | 327..349 | 943..965	Reactome: R-HSA-936837		GO:0000166:nucleotide binding	GO:0016021:integral component of membrane
Orpjo_P00241	1243	KENFEKYTFSLVQNGQTVPLSTNDLMNMIKNNEGNTMIELILLENKSEPIEINTMSVTPSIPVPVPVPVSVPVSVPVSVPVSVPVSVPVSMQASVPINPIHNNVTTLSRSGVKNIKNIHNITETVNKSISSNIILTNVPPKDKHNLLSNIKPEIRKKERLKKFFGERPPSILICDQLEQYFPEVNKTKSEKIKSIVMENIKYKRLSRMSRLSQSRSSFSRSSFSRSSFSSYDGQSMVGNISEEYEDEMNPEIKKMFFKKPEHQVYSVKRVSTKVYQNAEMSQRPDIHHEEIKDVQDILAMNTTRKISLSDKRNSHNLSIITSPDKLKQLKINKNKTYEDIENEYEIQEGPNSIYTNVDIENEFVMNEGSIYAYTNEENEMMDEVENNDDIYTNEITDYS…	#N/A				NO		PF00069	sp|Q10407|MKH1_SCHPO MAP kinase kinase kinase mkh1 OS=Schizosaccharomyces	7e-79	48	0.236525	0.262545	4	OG0000700	hypothetical protein BATDEDRAFT_8175, partial [Batrachochytrium dendrobatidis JAM81]			gi|575471364|ref|XP_006674975.1|	hypothetical protein BATDEDRAFT_8175, partial [Batrachochytrium dendrobatidis JAM81]	4e-113	76.98	22.2	84.9	0.88035		IPR008271:Serine/threonine-protein kinase, active site | IPR000719:Protein kinase domain | IPR011009:Protein kinase-like domain superfamily | IPR017441:Protein kinase, ATP binding site	PANTHER:PTHR24361:SF611 | Gene3D:G3DSA:1.10.510.10 | Gene3D:G3DSA:3.30.200.20 | CDD:cd06606:STKc_MAPKKK | PANTHER:PTHR24361	1219..1243 | 440..499 | 526..571 | 1185..1205 | 975..1045	437..471 | 1028..1066			GO:0006468:protein phosphorylation	GO:0005524:ATP binding | GO:0004672:protein kinase activity
Orpjo_P00242	1257	GEINEKSDEMITEEYYEITEQKIQNSEDENNCEENIKEILPLKQELKQDNEDYVIYIEDIVEDPTLDNLLDKMEIETSKKDVTFEESLSEPSEEIIKIEDRKEQKPNIDIKEKKLQNSEPKVINKETRDVSFISPVDNSLFVESSRLNDILGESYIAPIESNNNEADLLYEGPSLLEFSINTPNIKAHKSLVNVLNAKSNMTSPKSNQKIGIINDPKTDMKKRIKKTIVTKSTITNVPKKNDDVSTIIDNVNGCDETNLVSSISNISNIMADLSKSIIIKESSPVKTKTIQILRDPIKRKKRYVQKTITSKKITTNIINKPVLVSKENANKWTRLIPSVIDAIINQATEDDESESKRQNDFNNLMNEFEIINRIKEPTTNDKKSISEEDNTTKLREFTP…	#N/A				NO		#N/A	No hits					4	OG0003865										0.912042					748..768 | 1229..1249 | 661..739 | 16..36 | 918..963 | 859..893
Orpjo_P00243	1242	SEPKEDVVLEDKPNEEQPSEEKPVEEINTTEVKEEVVEVPSEEPGKKKFIKRIVKYITRINPVTGEKEVIDKEIINEEPVNENNNEVENEEKTKRRYSKRYVKYIKRINSKSYENENNDKIDNIEFKKNRMDDIKEELIEIPSEEPEKKKYVKRIKKYVRKINSSNEEKDINNINEENENNNDDDVMHVTKRIVTEYITMEDEENKNKSDEENKREDNIPDEKMDEVNDEVSYVTKAVVTELVALVDSESEDDDEEIKKGNASINENNVKQQEEIIDIEDEQKKIKKNKEKLFGKFRLSFKKNKKSKKEFNDKEKIIEEYNYNDINNNEEEDIESSENQGKSRYIRRIIKYRINPVTGEKEIINEEVDNESQEMYTIREEIIEIPGDKSGKRKYVKRIF…	#N/A				NO		#N/A	No hits					4	OG0001418										0.84763				1155..1229 | 1..38 | 198..226	117..137 | 1142..1180 | 80..100 | 261..288 | 148..184
Orpjo_P00244	1242	NNSKNNSKNNSKKNSKNNSKNNTIRKLTNCIEKYDINVKSINDENFNIFDYCKKEISDHKLYLKIKTILLKNYDSIQKKVISLLEIGGMEILKNYMEKQGKEFKELNDENFNIIDYCNSMYRSIPEESKAYVIHHYTRVRSKVVDLIENSELMKLKTFLIENNLELEDLNDDHFNVKQYSSSLFIENAITQEMKDFIIINSDKKKRDLFNLIEKNNLQRLERYIQKKGIEFKAMDTDELSFINYVKGLQERQIISEEVQNFIFSHYDATIGKIIKIIQSNDFDAFRQYLMDLDKRALYRLYNKKYYDIIKVILSNQMLIPYRLKAILSDFFTEKKCVIIECFFNGNFTSLRKFIKENNIKQLVDLNDSRFDIMEFYRDSHHIISSDMATYIISHLYKPR…	#N/A				NO		#N/A	No hits					1	OG0000897										0.904644		IPR036770:Ankyrin repeat-containing domain superfamily		1..21	676..696 | 483..503 | 89..109
Orpjo_P00245	1237	NTKIKKEDNYDFDDIPLDTFDTSLIELTNVKKEITTEIPKKIKVEEEEKPKIKNEAPILSPYKIKKEIVTIDASNIKKENKIEINKSINQMEMTPTKDIKIKKEIESSLSPKIGSPQQEWVNIHKSVSNNKYNSITNNYNDQKIEFEEKNGEYFLFYWIDAMENQGTVYLLGKVYDKRNKKFVSCCLTVNNVMRNLFVLPRNYLLNDDGEETEKEVEMVDIYNELEVIRKKNKISSWKCKYVKRKYAFEEPDVPAETTYIKTVYSFKDAQLPSEIQGKTFSRIFGTNTSALELLIIKRKLMGPCWIKVTNYSKNQRMISWCKTEVTVNSPKSISVCSEDDPEIIKEIPPFVVMSLNLKTVLNTKRNANEIVIASAMVYPEVNIMDHTANPRQKHDQFTI…	#N/A				NO		PF03104 - PF00136 - PF08996	sp|Q9DE46|DPOLA_XENLA DNA polymerase alpha catalytic subunit		41	0.876314	0.765432	4	OG0000924	hypothetical protein BATDEDRAFT_85131 [Batrachochytrium dendrobatidis JAM81]			gi|575474282|ref|XP_006676434.1|	hypothetical protein BATDEDRAFT_85131 [Batrachochytrium dendrobatidis JAM81]		65.69	90.4	46.4	0.77963	BUSCOfEOG7380D8	IPR023211:DNA polymerase, palm domain superfamily | IPR006133:DNA-directed DNA polymerase, family B, exonuclease domain | IPR012337:Ribonuclease H-like superfamily | IPR036397:Ribonuclease H superfamily | IPR015088:Zinc finger, DNA-directed DNA polymerase, family B, alpha | IPR006134:DNA-directed DNA polymerase, family B, multifunctional domain | IPR017964:DNA-directed DNA polymerase, family B, c…	PANTHER:PTHR10322 | CDD:cd05776:DNA_polB_alpha_exo | CDD:cd05532:POLBc_alpha | PANTHER:PTHR10322:SF21 | SUPERFAMILY:SSF56672 | TIGRFAM:TIGR00592:pol2: DNA polymerase (pol2)				Reactome: R-HSA-539107 | Reactome: R-HSA-68962 | Reactome: R-HSA-174430 | Reactome: R-HSA-174411 | KEGG: 00240+2.7.7.7 | Reactome: R-HSA-68952 | Reactome: R-HSA-69166 | Reactome: R-HSA-69183 | KEGG: 00230+2.7.7.7 | Reactome: R-HSA-69091 | Reactome: R-HSA-113501	GO:0006260:DNA replication	GO:0003677:DNA binding | GO:0001882:nucleoside binding | GO:0008408:3'-5' exonuclease activity | GO:0000166:nucleotide binding | GO:0003676:nucleic acid binding | GO:0003887:DNA-directed DNA polymerase activity
Orpjo_P00246	1237	FLDIYNLTFKMDDTTLNKINSCLNIVLDFKSTNEQRKEAEKYLQLVKNDPKSPIYGYYLALRNNNQNNEARHFGINMIINAVLYKWNEKSYTDNERNELRKMALDLLKNTGGILEEANYIKEKIVILIVEIAKRSWPNEWTDFDAILRSFYYNENTQQLVLLIYRNLAQEVYMDEICSIPELRKKQIASGLIAVSSSAKVLLNRYDYFQKHPENVTEEQVAEMELMVQMVRGDYTNEGWLIRWINTLEEYKKHYLISKINNNNTELQKLEQLIINILDTLSAFIKWVIFESLNDIDILPKLITMLVQDFSYKIKKATLECAYVLVSRNFHINNEERNKLLFDPLFESNGLSNVLNFWMSLYEVSNISIQQLEQIQNSKTLTEDNYKLLLSISEILTSLG…	#N/A				NO		#N/A	sp|O14116|YKX1_SCHPO Uncharacterized protein C328.01c OS=Schizosaccharomyces	3e-65	23	0.987874	0.99919	3	OG0001258	hypothetical protein MVEG_00442 [Mortierella verticillata NRRL 6337]			gi|672828332|gb|KFH73221.1|	hypothetical protein MVEG_00442 [Mortierella verticillata NRRL 6337]	6e-109	47.75	98.8	99.8	0.830796		IPR013598:Exportin-1/Importin-beta-like | IPR016024:Armadillo-type fold | IPR011989:Armadillo-like helical	PANTHER:PTHR11223:SF3 | PANTHER:PTHR11223						GO:0005488:binding
Orpjo_P00247	1236	ECTKTKCTKCSVENQIDDGKGTRNCICPSVLFNEKSETDETECLPCPAECKTCNGDKCLTCIKEHKSPDDSDGKCVCDKHYYLNVNGNCSKCMDSCETCITNDKCTSCRDPLKVVGTDGICKCKNGYYDDGTGNCKQCNADCDICIKGQCLKCKISNMVPDKNNKCVCDDGYYLLNGKCEKCDSSCKTCNSNGCLTCTDDKKTPDENHECKKCKDGYKLKDGNTCTGCSNNDCKKNSCKSGVCQCKIELDSLMKPNNSGFCECPSGYYRDNKNCIECDKNCKTCNADGCETCKDDNMDNVLENGKKVCKCKDGFYQFGEECKPCKMGCATCSNGEDCLSCSDPLKELDGAVCKCSKGFYDDDGVCKACSDGCTECDNNKCKSCSEENKVISGKECVCNY…	#N/A				NO		#N/A	sp|Q80T14|FRAS1_MOUSE Extracellular matrix protein FRAS1 OS=Mus	5e-54	26	0.623786	0.204988	3	OG0000169	EGF-like domain containing protein [Tetrahymena thermophila]			gi|146182269|ref|XP_001024245.2|	EGF-like domain containing protein [Tetrahymena thermophila]	2e-68	40.8	95.8	40.3	0.736566		IPR000742:EGF-like domain | IPR009030:Growth factor receptor cysteine-rich domain superfamily | IPR032822:Extracellular matrix protein FRAS1 | IPR006212:Furin-like repeat	Gene3D:G3DSA:2.10.220.10 | ProDom:PD968187:BETA-DEFENSIN ANTIBIOTIC PRECURSOR ANTIMICROBIAL DEFENSIN BETA SIGNAL DEFENSIN BD-32 DEFB-32 | PANTHER:PTHR11878							GO:0005604:basement membrane | GO:0031012:extracellular matrix
Orpjo_P00248	1235	MDRDDYNNNPFMTYSFEDGNYEEDNDTYEINNYDDDVGLTTGQTNYQQKNLANKYVKKSVMDKIKDSSAYSSVAHIFNLMRGKDDTPPPSDSFRYIQLNDPMTNSLAKYTHNRISTAKYNIFTFLYKFLKEQFSKYANVFFLVTAIIQQIPGVSPLNPLTTILPLSFVLLVSAVKEIFEDYKRHMTDNNENNRKIQVLVGNTFVVKKWRDLHVGDIVRVENSSFFPADLILLSSSEPDALCYIETSNLDGETNLKVRQGLPETSHLTNAEAVSEIRGVLKSEQPNNSLYTYEGVIELNGKELPLTPNQLLLRGSQLRNTKWVYAVIINTGHETKLMKNATEAPIKQTNLEKMTNVQIVFLFIILVTMSLLCSFGYFLKDFGSFQEYVFQEKLLQKFTDI…	#N/A				NO		PF16209 - PF00122 - PF13246 - PF16212	sp|O94296|YOOC_SCHPO Probable phospholipid-transporting ATPase		55	0.940891	0.899046	4	OG0001944	phospholipid-translocating ATPase [Mortierella verticillata NRRL 6337]			gi|672824350|gb|KFH69242.1|	phospholipid-translocating ATPase [Mortierella verticillata NRRL 6337]		73.57	98.5	97.9	0.889399		IPR018303:P-type ATPase, phosphorylation site | IPR001757:P-type ATPase | IPR006539:P-type ATPase, subfamily IV | IPR036412:HAD-like superfamily | IPR023299:P-type ATPase, cytoplasmic domain N | IPR032631:P-type ATPase, N-terminal | IPR023214:HAD superfamily | IPR032630:P-type ATPase, C-terminal | IPR008250:P-type ATPase, A domain superfamily | IPR023298:P-type ATPase, transmembrane domain superf…	SFLD:SFLDG00002:C1.7: P-type atpase like | PANTHER:PTHR24092:SF55 | Gene3D:G3DSA:2.70.150.10 | CDD:cd02073:P-type_ATPase_APLT_Dnf-like | SFLD:SFLDF00027:p-type atpase		679..699	1065..1087 | 946..965 | 1023..1045 | 355..377 | 1094..1116 | 1131..1153 | 980..1002 | 399..421	Reactome: R-HSA-936837	GO:0015914:phospholipid transport	GO:0000287:magnesium ion binding | GO:0005524:ATP binding | GO:0000166:nucleotide binding | GO:0004012:phospholipid-translocating ATPase activity	GO:0016021:integral component of membrane
Orpjo_P00249	1235	QPVQQGSYSQGYAQPVQQGSYSQGYAQPVQQGSYSQGYAQPVQQGSYSQGYAQPVQQGYSQPPPTNSYQQGSYSQPYSQPAQSGSYSAPAPAPSYGPRTQASQSSQQPPAIPTRSVASGVSVHVPPRTAVPPKQPLTPSQSSGTSPIPSPAPKSKSDDRRRDDDYYDDRDRRYDDDKYDDRDRRRDDDYYDDRDRRHDDDKYDDRDRRRDDDYYDDRDRRHDDDKYDDRDRRRDDDKYDDRDKRHDDDYYDDDYSKNKSNSKNQSNEDIRKKHSSIYSDDNASNNGDNLELYLDIYGADAQNDNHSDGGYSGKSKPTSATKEKGSNTKLELKVMNDTSNSPRTPTSSHLEPAKSPVSPSYNEPHSPNPGQMKSSNNYSISSPNLNVHGSNNSVQGSPNI…	#N/A				NO		PF02185 - PF00130 - PF00130 - PF00069 - PF00433	sp|Q00078|KPC1_ASPNG Protein kinase C-like OS=Aspergillus niger	8e-121	55	0.267206	0.301095	4	OG0000913	putative protein kinase c protein [Neofusicoccum parvum UCRNP2]			gi|615417009|ref|XP_007585403.1|	putative protein kinase c protein [Neofusicoccum parvum UCRNP2]		55.87	64.9	87.7	0.959228	BUSCOfEOG7Z95VF,BUSCOfEOG7CCC0Z	IPR002219:Protein kinase C-like, phorbol ester/diacylglycerol-binding domain | IPR008271:Serine/threonine-protein kinase, active site | IPR000719:Protein kinase domain | IPR011009:Protein kinase-like domain superfamily | IPR017892:Protein kinase, C-terminal | IPR011072:HR1 rho-binding repeat | IPR017441:Protein kinase, ATP binding site | IPR000961:AGC-kinase, C-terminal | IPR036274:HR1 repeat sup…	SUPERFAMILY:SSF57889 | Gene3D:G3DSA:3.30.60.20 | Gene3D:G3DSA:1.10.287.160 | PANTHER:PTHR24356 | Gene3D:G3DSA:1.10.510.10 | PANTHER:PTHR24356:SF210 | Gene3D:G3DSA:3.30.200.20	1..455	872..892 | 523..550			GO:0035556:intracellular signal transduction | GO:0007165:signal transduction | GO:0006468:protein phosphorylation	GO:0005524:ATP binding | GO:0004672:protein kinase activity | GO:0004674:protein serine/threonine kinase activity
Orpjo_P00250	1231	EEEEEEEEEEEEETEEEEEEEDDDDDDDDDDDDDDDDDDDDDDDDDDDDDDDDDEENLANTTIMYNPMMQQQLMMPVMPQIASIPTYQNRVSMMVMDPTQLAAQQAMLQNSMMSSTTPIKTEAKETPQGPQPIPQYVQNAHLQMMKGGSLDVFQDMDPTSSEFMNMLQAQRASVLGLPQQPVVRQQSILSQNTKSQNSDEDDDDDEDESSNSQNIEAEGVQPSNYPLFAPNSLMAQRERANAQKRLLEEQQQKLREEYGVAQTGPLLGTVKKDGGKPKLEGGLVGEVDRRAREKEMLKKMGIYKPPPPQERLPSYVQKPAPGSPMLNAGMRPMSMMGGPQNNMVRPMSMMGSPLNMPHSGATAHGNQNNDYEVEDPMSVRNRDILARTWLEKEREKERQ…	#N/A				NO		#N/A	No hits					3	OG0007118										0.936288				1076..1136 | 416..441 | 467..1057 | 1..65 | 185..228	233..257 | 1..24 | 724..747
Orpjo_P00251	1230	INKSDGAEIGLKKPSDVSVDILKSIREDIVHCGALDNETPEVYCVITVPAYFTQEQRAETKMAAEKANLHVLALLNEPSAAIVYYAYKKRVDRGNLQTPVESASKTYLVCDIGGGTTDLTVAEFSNYEPVKIIGYGGDTFLGGEDITATIMNYVIEQTKEQFDVDLGALAEKKPKLRHQLYNKCEEAKIRLSGGKRMSVEVDISDIGGFDDRDDEDEDDEDEYFIELTGDKFVEICKDIFDRIITCLDNFFEKLKDKIQKKDIDCVIMVGGSSNIPSIIDLVKKYFNFEVPLDHSSDTEVVARGASIYASSLGLKKIAEKKDTTDDEAVTNQKGKEGEDENTKRNINQDIIEDVVSMNLGVESGGLSFSCIIPSGTRIPTEKPFECAFYTSVDYQTQLS…	#N/A				NO		PF00012 - PF13855	sp|Q8DI58|DNAK2_THEEB Chaperone protein dnaK2 OS=Thermosynechococcus	1e-45	33	0.358537	0.5875	4	OG0002035	dnaK protein [Tetrahymena thermophila]			gi|118366049|ref|XP_001016243.1|	dnaK protein [Tetrahymena thermophila]	2e-42	47.97	33.9	55.6	0.676608		IPR029047:Heat shock protein 70kD, peptide-binding domain superfamily | IPR018181:Heat shock protein 70, conserved site | IPR013126:Heat shock protein 70 family | IPR001611:Leucine-rich repeat | IPR032675:Leucine-rich repeat domain superfamily	Gene3D:G3DSA:1.20.1070.10 | Gene3D:G3DSA:3.30.420.40 | PANTHER:PTHR19375:SF256 | CDD:cd10170:HSP70_NBD | SUPERFAMILY:SSF53067 | PANTHER:PTHR19375	941..969 | 987..1025	891..911	860..882	Reactome: R-HSA-3371453		GO:0005515:protein binding
Orpjo_P00252	1229	LKIHKKMENETFGDSFKSINGHAIEEDSDSLKQVGSFFPKLNATLELLNQLINSYSIEKNNLYNIEESTVKTIIGQLRNFILPYLEQPYLLDPYLEKLILPVIEKLRNDIKIIFQSDNQIELLNNYQNRNYLYQYLYLLTNVRGYKTILKFFSHEVSDLESTINFLVLNINNTSSWSCWETKYILLIWLSLIFMIPFDIKNVDSSGENEESLINKIIRISKELMGSAGKEQEGAALLIARMLLRKDLHQTELPKYINWSIEQLNSTDSIFLRKGILISLCMIYKQGLRDYILPLANDTLPIIHLFDDERFNNNPLLKKLLIKLAQRIGLCFLKPKIAKWRYKRGNRFLSDDHTVNDNINQNNSDEDEDEEDEEEEEIPECLEEIIEILLNGLKDKATIV…	#N/A				NO		PF12612	sp|Q28205|TBCD_BOVIN Tubulin-specific chaperone D OS=Bos taurus		34	0.929211	0.93161	4	OG0001459	hypothetical protein MVEG_03993 [Mortierella verticillata NRRL 6337]			gi|672826256|gb|KFH71147.1|	hypothetical protein MVEG_03993 [Mortierella verticillata NRRL 6337]		59.06	95.2	94	0.849339		IPR022577:Tubulin-specific chaperone D, C-terminal | IPR011989:Armadillo-like helical | IPR016024:Armadillo-type fold | IPR033162:Tubulin-folding cofactor D | IPR021133:HEAT, type 2	PANTHER:PTHR12658	352..376	355..375		Reactome: R-HSA-389977	GO:0007021:tubulin complex assembly | GO:0007023:post-chaperonin tubulin folding pathway	GO:0048487:beta-tubulin binding | GO:0005488:binding | GO:0005096:GTPase activator activity
Orpjo_P00253	1226	IKIKIKMQSLLNRNITTPSALKNTLSVFSKQSLLNVKNSIVQKNLLSIKSNALPLNKTSLSYYKPNQKRQYAIFSKNIPKPQKKVSKQPPLKKVLIVGSGGLSIGQAGEFDYSGSQAIKALKEENIKTVLVNPNIATIQTGKGLADTVYFLPINPEYLEYIIQRERPDGILLTFGGQSALNCGIQLDETGVLKKYNVRVLGTPIHTLQLSEDRDLFANALREINIPVATSTAVESVEDAVTAAKKIGFPVIVRSAYALGGLGSGFANNEAELRHLATKSLSLAPQILVEKSMKGWKEVEYEVVRDAENNCITVCNMENFDPLGVHTGDSIVVAPSQTLTDEEYHMLRTAAIKIIRHLGVVGECNVQYALNPESLEYAVIEVNARLSRSSALASKATGYP…	#N/A				NO		PF02786 - PF02787 - PF02786	sp|O94313|CARB_SCHPO Carbamoyl-phosphate synthase arginine-specific		62	0.915171	0.917241	4	OG0002748	hypothetical protein GLOINDRAFT_340883 [Rhizophagus irregularis DAOM 181602]			gi|552910152|gb|ERZ96040.1|	hypothetical protein GLOINDRAFT_340883 [Rhizophagus irregularis DAOM 181602]		78.53	89.9	87.1	0.887635		IPR016185:Pre-ATP-grasp domain superfamily | IPR036897:Carbamoyl-phosphate synthetase, large subunit oligomerisation domain superfamily | IPR005480:Carbamoyl-phosphate synthetase, large subunit oligomerisation domain | IPR011761:ATP-grasp fold | IPR005483:Carbamoyl-phosphate synthase large subunit, CPSase domain | IPR005479:Carbamoyl-phosphate synthetase large subunit-like, ATP-binding domain | I…	Gene3D:G3DSA:3.40.50.20 | PANTHER:PTHR11405 | Gene3D:G3DSA:3.30.470.20 | PANTHER:PTHR11405:SF48 | SUPERFAMILY:SSF56059				MetaCyc: PWY-7791 | KEGG: 00240+6.3.5.5 | KEGG: 00250+6.3.5.5 | MetaCyc: PWY-7790 | MetaCyc: PWY-5154 | MetaCyc: PWY-7400 | MetaCyc: PWY-5686	GO:0006807:nitrogen compound metabolic process	GO:0005524:ATP binding | GO:0046872:metal ion binding
Orpjo_P00254	1226	KKKKMSSYSSSDEEDNLECPLCMEEIDLADKYFKPCVCGYQICRFCWHHIKEDLNGKCPGCRREYTEEMVQFKPVSPEKLAQLKAKRKAKKREKKEQENIAKKHYANVRVIQKNLVYVIGLPSYVANEETIKQYDYFGQYGKITKVVINKKTHSPHQSSVGIYITFSKKEEAERAIEAVDNIIFDGRQVKASYGTTKYCTYYLRGQTCQNPQCMYLHEPGEEIESKEDLINKTQVLTSQISVTHSKEIKQAVQPKAIKTTIYREKDETSALPASANWGSRNGKVKQDENEKKAISVSLSDLLTKSNENSKMNNINLSRSKSDSHSPLKTKMDEKMKPVIPTIKSQSTINISSIKDETLNENLNMEKVIKSNSSRDEEYPALSSLLNKKSNQSKEDCTSS…	#N/A				NO		PF14570 - PF00076	sp|P34909|NOT4_YEAST General negative regulator of transcription	5e-73	50	0.187602	0.429302	4	OG0000239	hypothetical protein LRAMOSA02385 [Absidia idahoensis var. thermophila]			gi|671694988|emb|CDS09708.1|	hypothetical protein LRAMOSA02385 [Absidia idahoensis var. thermophila]	6e-92	63.44	22.2	59	0.653295	BUSCOfEOG7FNCKC	IPR013083:Zinc finger, RING/FYVE/PHD-type | IPR000504:RNA recognition motif domain | IPR000571:Zinc finger, CCCH-type | IPR034261:CNOT4, RNA recognition motif | IPR003954:RNA recognition motif domain, eukaryote | IPR035979:RNA-binding domain superfamily | IPR001841:Zinc finger, RING-type	Gene3D:G3DSA:3.30.70.330 | CDD:cd16618:mRING-HC-C4C4_CNOT4 | SUPERFAMILY:SSF57850 | PANTHER:PTHR12603	546..566 | 387..408 | 307..329 | 1177..1207	80..100 | 475..495 | 1123..1143		Reactome: R-HSA-429947 | Reactome: R-HSA-6804115		GO:0003676:nucleic acid binding | GO:0046872:metal ion binding
Orpjo_P00255	1223	NISKNRKKYKMKKISFLISLLLSYTKAENNCWGSFFGLQCNIGNSNPIEISETNKGEFWGLQRGKWSVDSDEKDEKSNFNSTSSDSQECWANYIDVGFPCCSDDNGERKLIDMNGEWGLENNKWCGYRNSGKHWNDRESVDVTRKEWNDFKTKWDNEYKTNFERLSVFVGEDETKLNFGWYSTTDNKPIIRIGTKQNMSDAKEFIGNCEFHRELKGTKYYSNKVTVDDIKRKSTYYYQRNLNGKWENTIQFKTYDPENFNFIFLGDPQIGGSNRRYSDLDPTRPLTVEEGTRNDAFNWNMTITNSFKFTREPSVILTAGDQADTDCNNATEENLYYQETQYSAFLLPELMQTIPSATAVGNHDSFTTNYRNHFNPPNIYSKPDYSLSSSFSGNIPGYSY…	CBM10			CBM10	YES	Cleavage site between pos. 27 and 28	PF16656 - PF00149	No hits					4	OG0000024	ser/Thr protein phosphatase family protein [Clostridium sp. CAG:253]			gi|547816672|ref|WP_022225475.1|	ser/Thr protein phosphatase family protein [Clostridium sp. CAG:253]	3e-84	51.76	37.9	80.6	0.87494		IPR004843:Calcineurin-like phosphoesterase domain, ApaH type | IPR002883:CBM10/dockerin domain | IPR008963:Purple acid phosphatase-like, N-terminal | IPR009034:Fungal dockerin domain superfamily | IPR016133:Insect cysteine-rich antifreeze protein | IPR015914:Purple acid phosphatase, N-terminal | IPR029052:Metallo-dependent phosphatase-like	PANTHER:PTHR22953:SF41 | PANTHER:PTHR22953	1175..1194 | 1199..1223 | 777..806 | 848..962		602..621			GO:0003993:acid phosphatase activity | GO:0016787:hydrolase activity | GO:0046872:metal ion binding
Orpjo_P00256	1222	KEKMFGSTGFGSNNQSAFGNNTGFGGSSSFGNTGFGNNQQNNSMGFGNSGFGNSQSAFGSSNNTFGNKTFGQTNNSLFGSSNNNNQNSFGFGSNNNNTSAFGSNNAFGTKSTFGMNNTNSFNGNSGGLYGSNNTGFGGFGSGMTQNQGTGNPPFQVHTEKEANISQPSNFHSITAMPQYKNFSFEELRLKDYQMNKKFPQGFNNSGAFGNSSGFGMNSNNTGFGQKSAFGSTGGFGQNNNMNSFGSNNNTFGSSNNAFGSNNNTGTGLFGSNQNNAFGQTNNNSAFGSSLKTGTGFGFGNSSGFGNNNNTSSAFGTNNNNNSTGFNFGTQNNNNSAFGNTNNAFGMKSGTNSGFGFGTNQNNNSLSMNKPSTGLFNSSFSTFGNNNNNNNNNNTTTGLF…	#N/A				NO		PF04096	sp|Q9UTK4|NU189_SCHPO Nucleoporin nup189 OS=Schizosaccharomyces	4e-69	32	0.709493	0.518539	4	OG0000906	hypothetical protein BATDEDRAFT_86195 [Batrachochytrium dendrobatidis JAM81]			gi|575475488|ref|XP_006677038.1|	hypothetical protein BATDEDRAFT_86195 [Batrachochytrium dendrobatidis JAM81]	1e-93	45.63	70	43.4	0.793749		IPR007230:Peptidase S59, nucleoporin | IPR036903:Peptidase S59, nucleoporin superfamily	PANTHER:PTHR23198:SF6 | PANTHER:PTHR23198	30..49 | 941..1024	958..978 | 989..1009		Reactome: R-HSA-159230 | Reactome: R-HSA-180746 | Reactome: R-HSA-168276 | Reactome: R-HSA-3371453 | Reactome: R-HSA-4570464 | Reactome: R-HSA-191859 | Reactome: R-HSA-170822 | Reactome: R-HSA-159227 | Reactome: R-HSA-159236 | Reactome: R-HSA-3108214 | Reactome: R-HSA-5663220 | Reactome: R-HSA-159231 | Reactome: R-HSA-168271 | Reactome: R-HSA-165054 | Reactome: R-HSA-68877 | Reactome: R-HSA-55787…	GO:0006810:transport		GO:0005643:nuclear pore
Orpjo_P00257	1218	KKFQKNNKKKKKKKKEIEKFNEEIARLETEREEIIRSYKPKIDKLNSQSQILINIEEKYNLALKDYNMTLNNIKKLCDEKRNYYQNEVNKYTKKDENASIQNKAQELLAQRMQALGLSNISTISKGNDDNDEGRAKKKLFEFDEKVKKINKIISESESKLNNIMYQFKEKFNKQKDELNLLINFDKPSFDINQQWEKGSNINDNDLYTFIIKLNQDRDNLKMKFLKEMESQTKSNPIPTTVDNKNEKLFTAMDINKVAETSNNLNMNSSLSSSLSSDPSSKLNVENVSSYVDNKDLNTISKNTVKNMRNAFNQSIMNEDKPDSKIKDFVSTSVSVKDRFKEVVQQSTFNGSQSSTALSSSNLGNSPNSAIPPPPPPPPPPPAPNTEILSKEVPSKATIN…	#N/A				NO		PF07653 - PF00621 - PF16652 - PF00168	sp|Q9Z0R4|ITSN1_MOUSE Intersectin-1 OS=Mus musculus GN=Itsn1	3e-60	27	0.492611	0.373396	4	OG0001343	Rom2p [Rhizophagus irregularis DAOM 197198w]			gi|595491393|gb|EXX74969.1|	Rom2p [Rhizophagus irregularis DAOM 197198w]	5e-91	57.85	39.9	73.4	0.940298	BUSCOfEOG7FBRS6	IPR000219:Dbl homology (DH) domain | IPR000008:C2 domain | IPR035892:C2 domain superfamily | IPR036028:SH3-like domain superfamily | IPR035899:Dbl homology (DH) domain superfamily | IPR001849:Pleckstrin homology domain | IPR001452:SH3 domain | IPR011993:PH-like domain superfamily | IPR001331:Guanine-nucleotide dissociation stimulator, CDC24, conserved site	Gene3D:G3DSA:2.30.30.40 | PANTHER:PTHR22826	579..601 | 501..537 | 345..487	917..944 | 857..877 | 3..37		Reactome: R-HSA-193648 | Reactome: R-HSA-194840 | Reactome: R-HSA-416482	GO:0035556:intracellular signal transduction | GO:0035023:regulation of Rho protein signal transduction	GO:0005085:guanyl-nucleotide exchange factor activity | GO:0005515:protein binding | GO:0005089:Rho guanyl-nucleotide exchange factor activity
Orpjo_P00258	1217	MNAKASLVGSVSYDTDLYESEDKYAGYVTELKDEDEDESQNDIARPKLRSFTAPTDILKEIQDQDDDVDPMAEMRPSRKIADREDEYHARRFNRIISPERVDAFSENNNTSNARSYSDVMKEAELEREQQRIMRSIAEKKKKAEISGSSTISAEVPQPEVKKVKKRRWDMTSADTSEPVKTEKKSEWDEEVRPATKTRSRWDETPKPEETPRKRSRWDDTGSTPVSTSSAWDATPKVSSASVAETPKRRSRWDETPVNVPANQFAATPVGNMGLVTPTPNQLAQPMTPMTPEAMNAMRWEKEIDYRNRPLSDEELDSMLPTTGYKILEPPPNYAPIRTPARKLTATPTPMGAGGFMMMEENSQMYDIPPEIPGVGNLSFFKPEDMQHFGKLLENKDDST…	#N/A				NO		PF08920	sp|O57683|SF3B1_XENLA Splicing factor 3B subunit 1 OS=Xenopus		69	0.99014	0.970926	4	OG0001428	splicing factor 3B subunit 1 [Mortierella verticillata NRRL 6337]			gi|672822017|gb|KFH66912.1|	splicing factor 3B subunit 1 [Mortierella verticillata NRRL 6337]		84.88	99.9	98	0.891688	BUSCOfEOG754HXV	IPR021133:HEAT, type 2 | IPR034085:TOG domain | IPR015016:Splicing factor 3B subunit 1 | IPR016024:Armadillo-type fold | IPR011989:Armadillo-like helical	PANTHER:PTHR12097	103..122 | 134..253	120..142		Reactome: R-HSA-72165 | Reactome: R-HSA-5250924 | Reactome: R-HSA-72163		GO:0005488:binding
Orpjo_P00259	1214	MFDFLLPWVRNINLANEKDEDVFSKKYQVVQVQQRINTKRHPILSNSDVMLTNLFYLTIKFGNDYYAEMEQIWSNLIDMDGSPQDIQNPQVFNDNLNKNISIIIDFLLSIGVRKRNPAFVLYSKKIIVYISRTYACKNLIDTLIENITPITLIPDLGNSTNNSTSNINNINDNNKSSINIFNSNVVIENINERNGKMPIFVADLDNVLLEMPKRPAFSKGQLAAVLFVDAAIEIGNILLPNLPILLHVIIVQLDHFITLICEQSRLLLLNLIQGILPKSVRTEKVNSVISLLIEKEGKRMWAYEDVSGKNRNISSAKELSIFVEDLIEIFYNVDPNLRQRWGTLAIEWGTSCPVRHVACRSFQIFRTLMPMLNQKIMGNLFVRLSYTLGDIKEEIQGFA…	#N/A				NO		PF14228 - PF14225	sp|P40468|TAO3_YEAST Cell morphogenesis protein PAG1 OS=Saccharomyces	6e-92	30	0.621087	0.272306	4	OG0000907	hypothetical protein BATDEDRAFT_23083 [Batrachochytrium dendrobatidis JAM81]			gi|575474820|ref|XP_006676704.1|	hypothetical protein BATDEDRAFT_23083 [Batrachochytrium dendrobatidis JAM81]	5e-143	52.99	67.1	25.4	0.806902	BUSCOfEOG7KSXHR	IPR029473:Cell morphogenesis central region | IPR025481:Cell morphogenesis protein C-terminal | IPR011989:Armadillo-like helical	PANTHER:PTHR12295:SF30 | PANTHER:PTHR12295
Orpjo_P00260	1214	LIKIIMDNEFNQQYMDEDFYNDEEDLLVQEDFWTVITAFFHEKGLVRQQLDSFDEFIQNSMQEIVEENAQLVLQTTAQHTGQGNDLTKQYIIKFGQIYLSKPTITEADGSGDLLFPQVTRLRNLTYAAPLYVDMKKTVRVADPEDPKNQGNSFAEMNWEDEAEDPDTKVFIGQVPIMLKSSYCILSGLRDQDLHEVGECPYDQGGYFVINGSEKVLIAQERMASNIIYVFAKSPPSPYSYTAEIRSAVETGSRHASTLYIKMLAKASARANSEIVGQSIKATLPYVRQDIPVVIVFRALGIVPDRDILDHICYDFNDTQMLEMLKPCIEDAFVIQDKEIALDYIGKRGTTVGVTKEKRIRYAAEILQKELLPHIGTRAHTETKKAYFFGYMIHRLLLAA…	#N/A				NO		PF04563 - PF04565 - PF04566 - PF04567 - PF00562 - PF04560	sp|Q02061|RPB2_SCHPO DNA-directed RNA polymerase II subunit RPB2		70	0.985173	0.993388	4	OG0001945	DNA-directed RNA polymerase II subunit RPB2 [Mucor circinelloides f. circinelloides 1006PhL]			gi|511006597|gb|EPB87906.1|	DNA-directed RNA polymerase II subunit RPB2 [Mucor circinelloides f. circinelloides 1006PhL]		85.71	99.6	99.5	0.930275		IPR007120:DNA-directed RNA polymerase, subunit 2, hybrid-binding domain | IPR037033:DNA-directed RNA polymerase, subunit 2, hybrid-binding domain superfamily | IPR007121:RNA polymerase, beta subunit, conserved site | IPR007646:RNA polymerase Rpb2, domain 4 | IPR007645:RNA polymerase Rpb2, domain 3 | IPR007642:RNA polymerase Rpb2, domain 2 | IPR007644:RNA polymerase, beta subunit, protrusion | IPR…	Gene3D:G3DSA:3.90.1800.10 | PANTHER:PTHR20856:SF7 | Gene3D:G3DSA:3.90.1100.10 | SUPERFAMILY:SSF64484	915..937			KEGG: 00240+2.7.7.6 | KEGG: 00230+2.7.7.6	GO:0006351:transcription, DNA-templated	GO:0003677:DNA binding | GO:0032549:ribonucleoside binding | GO:0003899:DNA-directed 5'-3' RNA polymerase activity
Orpjo_P00261	1212	IVTMNFNYNDKNSSNNKLTKNNNYTYDMNSRYYYINNHDNSSNYNSNNYLYEKQSNFHNINNQNNNNNIIYLKQNPLNIQNNNYNQNGISTSIDINSLSSNDNDLFFKNNVFIASNCNNEHNNALTLNHINNNISKSFENHSYNNDNYDNKIIEATKKMPLIRFYVFIKQLKARCIFSILYQISYILSLLDINRRINFLNSLPFKLPKILQKIFLINFPIKLFEAILSSYKNYHIPTPQEIIAPLIELIINLSLIPVGINSQHNHRMNEQLYKANEIEYQSYEIENNNAYQNKNEKSNNSMSPLFLPQSELPCQNSPENIRIIQTPTTFLNNDEVNYNLEMEMENQSNILKPTEDINKINNIKYIDDLILSPNENKNENNDCYNYGIIYENMNEPSIPT…	#N/A				NO		#N/A	No hits					4	OG0001457										0.815788				470..502 | 587..626	849..869 | 279..299 | 882..909
Orpjo_P00262	1212	EKIEEKAEEKVEEKIEEKIEKKVDDNENDKTDDAKTDDKSKENENKPEEGGVFGFKGIITNLLKGNSSVTKSEDEINDTKKENDNESTIVQPPQESGGSIFDKLKIPARSTSNTASRKNSEDNGGGGSIFDKFKIPTRSTSSNPFSPSLKYFSKRSGSNASTPVLTESESSSPIVKSEQKNENITNKEKDKEIQATVDDAEKIKENLLDVLKEQNKNDDNSSIPSKDDEKINEEKVEDVKDKDKNQENDKEKKEDLKVDGNEEKDKENKEDIKDEKNDENDKEKKENDKDGVNKEKDLERPKKYKSILKAPKEYPMPEELRKLEDMRLEKAKRDSEIRHSRRLAERERRKSRSREALRESEKDKDKKDEEEKEDDEEAHRRRVRSMVSSRSRRSSRSAS…	#N/A				NO		#N/A	No hits					4	OG0000372										0.836085				211..682 | 984..1003 | 1..197 | 1085..1106 | 1124..1191 | 752..948	186..217 | 476..564 | 262..295 | 589..609 | 1189..1212 | 236..256 | 343..377 | 1062..1093
Orpjo_P00263	1211	NNNNNNNNNNNNDDDDDDEKETNQNKILEITLMDHLKDIVELETMDIRKKLNLVLSLNENLYVIGYIMEVNLVEIIALYTPYELEELYTFFVEQYLGKIKGMGTSFPFKSFPNIYLDIKKGFYSSYCKWLYRLERIFHFDEKVIPVSFKKFLFKDNKLEEKLKERDEIKEEEEDDDDDEEEEEEEDIENEKEGEMKKEKEKGKEDKNEIKEDVKTKRRRIKYEMNIDTKDSGLKNIMLGEKKEFYQTIIRIMEAPEAGNANDLTNLETFIEYEKDHLKYIPLNIQNKENLANIVNILLNHYSYETLPEDIIVPLFKNVNDVLRLALVLSDHSASDLGKPQQFKSFSNPERRLFMKLLNNCSGDRYDDFLKYHNIWSRFFEKIHPLKYKTLYPDLIEDLL…	#N/A				NO		#N/A	No hits					4	OG0000399										0.602926		IPR011989:Armadillo-like helical		164..210 | 1..21	154..197 | 836..867
Orpjo_P00264	1211	KKKRKITKMENKSKSSGLSELLKSENIEELRKYFNEHINEINKKNRHGNSSLLWASQNGKIKIIELLLEYNVDINIVDKHGNNALIIASANGFKDVVELLLKNNAKVNETNHYNNTALILACNKGYTSIVELLLKYNADVNIKNRAHDTALIRACANGHKKIIEMLLERNINVNAINRKNDSALSLVCFNGNDKIAEMLLDHGADVNIKDGNDNTTLMMASFNGYEKIVELLLKEGKGIDINNTNTEGNTALMMACYNGHEKAVQTLIKYHANINLENENGETALEISQERDFESIANLLQDIDDKCTLSFISASKHNKTEVVKQLLEQISDIDAKDEEGNSAIIYACQNENEEIIKLLIENDADVDVTDIYGNTALIISSANGHESIVRLLIDNGAEI…	#N/A				NO		PF12796 - PF12796 - PF12796 - PF12796 - PF12796 - PF12796 - PF12796 - PF12796 - PF12796 - PF12796 - PF12796 - PF12796	sp|Q5F478|ANR44_CHICK Serine/threonine-protein phosphatase 6	6e-86	28	0.808423	0.963636	4	OG0000611	ankyrin repeat protein [Trichomonas vaginalis G3]			gi|123417854|ref|XP_001305198.1|	ankyrin repeat protein [Trichomonas vaginalis G3]	8e-153	53.69	89.1	85.9	0.923179	BUSCOfEOG793BHT	IPR020683:Ankyrin repeat-containing domain | IPR002110:Ankyrin repeat | IPR036770:Ankyrin repeat-containing domain superfamily	PANTHER:PTHR43928 | PANTHER:PTHR43928:SF3						GO:0005515:protein binding
Orpjo_P00266	1209	MAETVPLRMSDNNIEIVDIPSLNKTSANKGEKNNGGIPNNVPSMEISDIPTRPDIKQKYYEETAQTADGQVTGTLIKRKNTLSRPERRSSRQRNLVAHDSPPPVRTGATTLRRKQNAAPQKKKKMSLWECVAKTATCCICSGCLKTCGGMTTPAVQQAWREKVTLCLICLIMMGFVGFITFAMQRLACPSDGSSSAVPWAEETERGIRITDKVGVTLIHGIFYSNKNLREKTNIDIPDQAKNIDISYAFYNNGDIEQSKCKGYIADGELDCGGDSCRNTKILENVKANGKQLFNWGFIRRLSGMNSQHKLVVYDGYVLNLTTFFDKHANNFRDQKLVKKLQENIGRDITLQVSQVENETRPMECLRERFTVGFVSNQTMICLAAQSFSVVFVVVILGIV…	GT2	GT2			NO		PF03142	sp|Q4P333|CHS7_USTMA Chitin synthase 7 OS=Ustilago maydis (strain		42	0.740281	0.717203	4	OG0002750	Fungal chitin synthase domain-containing protein [Rozella allomycis CSF55]			gi|528893313|gb|EPZ33633.1|	Fungal chitin synthase domain-containing protein [Rozella allomycis CSF55]		63.08	73.8	86.5	0.852074		IPR004835:Chitin synthase | IPR036400:Cytochrome b5-like heme/steroid binding domain superfamily | IPR029044:Nucleotide-diphospho-sugar transferases	PANTHER:PTHR22914:SF10 | CDD:cd04190:Chitin_synth_C	24..49 | 1046..1100 | 70..120 | 1118..1209		904..926 | 875..897 | 163..182 | 389..411 | 843..865	MetaCyc: PWY-6981 | KEGG: 00520+2.4.1.16		GO:0016758:transferase activity, transferring hexosyl groups
Orpjo_P00267	1209	MFLYNLTVQQPTVINQAFIGNFSGNRTQEIIVARGSVLELLRPDSSTGKVHSILTHEIFGIIRSIIPFRLTGDSKDYIVVGSDSGKLVILEYNPDKNQFNKLHEETYGKTGCRRIVPGQYLAADPKGRAIMLAAVEKQKLVYILNRDSAAKLTISSPLEAHKSHTVVYHSVGVDVGFENPIFACIEIDYSDADEDPTGEAFLNAEKTLTYYELDLGLNHVVRKWSEVIDARSNYLISVPGGNDGPSGVLVCSENYITWMHQECESIRIPIPRRPNRMDNYLGEDQERGVIIISSVLLKMKHALFIFVQTEDGDIFKITIDSTNNDGYSKIEEIKIKYFDTVPAASGMCLLKTGFLFVASETGNHYLYQIENLGDDDEDQPEYSSNDFPQGDIDELEDIS…	#N/A				NO		PF10433 - PF03178	sp|Q1LVE8|SF3B3_DANRE Splicing factor 3B subunit 3 OS=Danio rerio		58	1	1	4	OG0003858	hypothetical protein GLOINDRAFT_341744 [Rhizophagus irregularis DAOM 181602]			gi|552941312|gb|ESA24291.1|	hypothetical protein GLOINDRAFT_341744 [Rhizophagus irregularis DAOM 181602]		81.11	100	100	0.889806	BUSCOfEOG7BW0T0	IPR011047:Quinoprotein alcohol dehydrogenase-like superfamily | IPR004871:Cleavage/polyadenylation specificity factor, A subunit, C-terminal | IPR036322:WD40-repeat-containing domain superfamily | IPR015943:WD40/YVTN repeat-like-containing domain superfamily	PANTHER:PTHR10644		1186..1206				GO:0005515:protein binding | GO:0003676:nucleic acid binding	GO:0005634:nucleus
Orpjo_P00268	1204	NIFKMKQLLNLNYLFFFFFAFTKSIFALLYKNADSLQEIPLDKVIVHSKVKDTIAEVYIQQTYINNSEDTIEAIYKFPLDSGAAVESFEADVDGQSVRAKIYKNEEAEKLYEDELENGNMSFLLSEEFNDVFQVSVGNLKPKQKVHIKLTYVTELNSGNENNKVTFILPNIIAPRYGNNSSNASKKIIQGNPAYAESVNYTLNLNVELEMSGKIKSLESPSHEIISKISGKDNNEAIITLKSDKVYLDKDFILDIEAEKLDTSTVLIEYNEELKSYASLLTLMPNLVQNEKLNVEIIFLIDQSGSMFGWKLDYLKDALTIFLKSMPIDCYFNIVKFGSTYESLFEKSVKYDEESLNKAIDYIKTLDASMGGTEMRDPLEHIYNTEIIEGYNRSIFLLTD…	#N/A				NO		PF08487 - PF13768	sp|O00534|VMA5A_HUMAN von Willebrand factor A domain-containing	2e-72	28	0.658638	0.946565	4	OG0003863	hypothetical protein GLOINDRAFT_20359 [Rhizophagus irregularis DAOM 181602]			gi|552935439|gb|ESA18756.1|	hypothetical protein GLOINDRAFT_20359 [Rhizophagus irregularis DAOM 181602]	5e-118	56.9	54.4	80.6	0.774752		IPR013694:VIT domain | IPR036465:von Willebrand factor A-like domain superfamily | IPR002035:von Willebrand factor, type A	PANTHER:PTHR10338:SF110 | PANTHER:PTHR10338	1143..1204 | 680..699		13..30
Orpjo_P00269	1201	MSAIENEYERIEINSKPLDLSKYADTNEKKLISRWANQLINLIFSDKISAISRPIFLLRHLNSSSRNTLAVNRCPNVIYVPDPFQADTIQSIFNQLKSPTVLTWNNIFESLKTGSFNNIIKKEEEFDEIDLSSIESFFLVLLYFICYAHQDVNYHLEKPFSEILDLIMKKELKIMQNSSLSSNLWETVFKKKNLRFESYATGNSPKYCPSNVYFNEILDCIRLRNQNQSKFIKAINENRGDYTRMELDQLGRLLLCSFYTFLEFSMFSEYLTIENIKVLSTYAKNLPTSWFTPDFLQTTLNLAKHEKKKPVNESCLKEILEIYVWWMKKNSSFLSMTLATDIIEFVLEIASIPDLICHATLIICSASDKLSAEYVLRLSNMLAELLSNDKQLWKDSEKI…	#N/A				NO		#N/A	No hits					4	OG0001460										0.892431			PANTHER:PTHR39214	1071..1104 | 1162..1201	1062..1082
Orpjo_P00270	1199	EEEEEEDEDEDEEMDDNKLTTEKKKAKPLSDNSKYYKAPTNEEIQQLRETTELFNSNIFRLQIEELLSEIKINTKKTVVLEKTLHKLKSILDNMKSIPEKSLSEITKLMKKKNIKIPFPNTPPKDIQYKFSFKAPTSVNLVGSYLLQTSCKTPTINNIDLAVEMPKDIFQEKDHMNYRYFYKRAYYLANIAANIQDQKKNFKVRMEFDLFQDDQRQPILVLYGSGDNSEYDFSKSSFCIRILPSISPSVFPIQRLAPTRNNVRPTVEMATLPPTPLYNNIILTETAYVSHLNTLHRYVKSCAAFKDACKLAKVWLNQRDFNGRNGRLSGFIFAMIMAWLIKCGGPDGSKKLGLSYSSFQLFKITMEFIATHDFVNKPIIMTDGQEPISSEFSVDSYSST…	#N/A				NO		PF03813 - PF17403 - PF17404 - PF17405 - PF17406 - PF17407	sp|Q6NRY2|NOL6_XENLA Nucleolar protein 6 OS=Xenopus laevis GN=nol6	7e-138	29	0.99166	0.981691	4	OG0001943	hypothetical protein MVEG_10639 [Mortierella verticillata NRRL 6337]			gi|672818327|gb|KFH63228.1|	hypothetical protein MVEG_10639 [Mortierella verticillata NRRL 6337]		56.75	99.7	93.7	0.822765	BUSCOfEOG78M09B	IPR035369:Nrap protein, domain 4 | IPR005554:Nrap protein | IPR035368:Nrap protein, domain 3 | IPR035367:Nrap protein, domain 2 | IPR035082:Nrap protein domain 1 | IPR035371:Nrap protein, domain 6 | IPR035370:Nrap protein, domain 5	Gene3D:G3DSA:1.10.1410.10	1..34			Reactome: R-HSA-6791226 | Reactome: R-HSA-6790901
Orpjo_P00271	1199	LKKKKKKKEKSKMSMNFGPEWMRKKIPTSYDAGTNLSNINNTSMDNYSKGKTVMNDHKAAGSNQYKYSKDEVMSIWNNKKKPNNKKMSFDYDKNISSTEPLHSNPMTMMTFNNYDKKILGQNSVNNDMTSRSSRDFSDRSDNHFKDRNDARINSRPFSYNRGSYDQITNGRNDFTMDTNKKIGNIWESQNRSNNYMANNNMYSLKNKNDINKKPKYKSMSTPLDKDMEMETVQTNNMEKLNMKDNSNDLSSTFDNMSLKTNYGNDKSLNNSLFNNDIFSPFKSNSLNVTKTQSFDDSMKKTLNVNKLDNNGLQGNIFTEPDAIKEISKEIIIEPPKWNYKDPTGKIQGPFLYEEMQEWYNAGYFEKTLPIKKENDVEFKSLASMIEQYGEEKPFIIDAE…	#N/A				NO		PF02213	No hits					4	OG0001435										0.865962		IPR003169:GYF domain | IPR035445:GYF-like domain superfamily	PANTHER:PTHR14445	1029..1087 | 1170..1199 | 122..149 | 663..878 | 903..983	791..825 | 954..976 | 841..861 | 883..920				GO:0005515:protein binding
Orpjo_P00272	1199	FCIKNRNMTVKRRTQRKKKTTNELEKVLAEKNPSVKDILEKLQALHNELSVIEQGKDEKERFLSVKYSLLSPTLMMHRYKAIKIYTACCLADIFRIFAPEAPFNTNEIMDIFEFFYKQLANLTVLNGPHFKQYFYLLESLANVKCLCLISQLKDTDDLVNNFTKTIFQTIQPEQSKNIHVCLLDILEQIIEEAEHLPADCINTILDNYKQNENIAARTLAVNLCCNQPEKLQRYVCQYINSVILSTQVKENINEFIEAHNLILLMFNLSPEVLLSVIPQLQEELTLENEVVRETATDILGKMFCDTNSSLAKMYPQVWEAWLERSKDKKSSIRIKIINYVHDILENHRELASDINNIIKERAIDPDEKVRLETMKVIGRLTPKTAQYVSENIFKECVGE…	#N/A				NO		#N/A	sp|Q9HFF5|PDS5_SCHPO Sister chromatid cohesion protein pds5 OS=Schizosaccharomyces	3e-133	29	0.940784	0.923651	3	OG0001439	Pds5p [Rhizophagus irregularis DAOM 197198w]			gi|595452025|gb|EXX59533.1|	Pds5p [Rhizophagus irregularis DAOM 197198w]		56.26	96.1	92.4	0.660264	BUSCOfEOG79KPPR	IPR016024:Armadillo-type fold | IPR011989:Armadillo-like helical	PANTHER:PTHR12663 | PANTHER:PTHR12663:SF0	1136..1199					GO:0005488:binding
Orpjo_P00273	1197	NSSRVLNVNQRLPLGYKSNPWVPNSSRVLNVNQELPLGYKSKPWVPKSSGIIGPLIKLPLAVDYLFEPKVEVVKSREIPVNNINNEYTITREISPVNVEKTSDSEVDRLKSIIRDLNGKLDQKVQSLAELNGRVANLSLMLNEADQKNRDLTKQYEIKLNEILNKNVKLNGNLARVTLDFDDQVKALKSREAAAPSMEKMADINQKLAVLTLDYDTMAREKNNEIQRMNQRVENLRQKVSGLNTQLAVVSLNTNEEVKQAKKMAKTNGAVPSMEKMADINQKLAVLTLDYDTMAREKNNEIRGMNQRVENLRQKVSDLNTQLAVVSLNTNEEVKQAKKSAKSSAERANQLSKTAANLNTNVAVLSLAYNDEIRALKQALKEKDQKIENLQKSNAQINGQ…	#N/A				NO		#N/A	No hits					4	OG0001339										0.954056			Gene3D:G3DSA:1.20.5.50 | Gene3D:G3DSA:1.20.5.320 | Gene3D:G3DSA:1.10.287.510 | Gene3D:G3DSA:1.20.5.730 | Gene3D:G3DSA:1.20.1170.10	1141..1179	883..928 | 365..406 | 218..245 | 490..517 | 113..161 | 543..563 | 646..673 | 294..328 | 1050..1073 | 752..772 | 465..485 | 982..1009 | 330..350 | 607..641 | 791..818
Orpjo_P00274	1196	MSVDTQPINLTSDILDTAYKKSELTHLSLNKAKRFLDEKYNNLCQGLKINVLGVSLHNAKSRVETQTKICIQVVTDKGEKVQRWSHLKLPEILVNTPKIRKSKYSNQYDDVDKESILNLDAMVVCASDLSKSAIHMCVGCVQRERKRLLKRDLKKNAVETAIDKEINNLMSEHENERIIIFNCNQIIEFGGGDCILPSRITCYCRHHKEKIGFCIYFVLRDHNGIVVATGLSPPILITDDHKSNSFKKNGRKRVKLEQQSALPPSPTLTSSSLTPPQSINENDSVSPLVSQQNESSVLVDYTNNGLYKQPVVLNKTIPSNVIGITESKTSTPINSLQYQNGLEMNMTPLSPISSPEMNMNYSQQASFATTLATTSSSAINTTVQPTIQNYRLTNNIISP…	#N/A				NO		PF01833 - PF12796	sp|O13987|YEG5_SCHPO Ankyrin and IPT/TIG repeat-containing protein	1e-38	25	0.65301	0.65682	4	OG0001948	hypothetical protein CERSUDRAFT_154277 [Ceriporiopsis subvermispora B]			gi|449546598|gb|EMD37567.1|	hypothetical protein CERSUDRAFT_154277 [Ceriporiopsis subvermispora B]	3e-81	44.88	65.3	63.2	0.914879		IPR014756:Immunoglobulin E-set | IPR020683:Ankyrin repeat-containing domain | IPR002110:Ankyrin repeat | IPR002909:IPT domain | IPR036770:Ankyrin repeat-containing domain superfamily | IPR013783:Immunoglobulin-like fold	CDD:cd00102:IPT | PANTHER:PTHR24148:SF17 | PANTHER:PTHR24148	1028..1080 | 242..287	1025..1050	1135..1157			GO:0005515:protein binding
Orpjo_P00275	1196	MRIQELIIEGFKSYASRTVITGWDPQFNAITGLNGSGKSNILDAICFLLGITNLSHVRANNLQDLVYKRGQAGITKASVTIVFNNEDRTKSPLGYEECKTISITRQIIIGGRNKYLINGHNAQQQNVANLFQSVQLNVNNPHFLIMQGKITQVLNMKPPEILAMIEEAAGTRMFEEKKKKARETMAKKDKKLEEISSILNEEIFPKLDKLRNQKKEFIEYQKIETELDYLQRLIIAYDFQVNQERLDRSDQDLQLKQKVLEELNNKYNEFEEQKKLMENEINEITLQREKELKTGGHFQELDETVKEISRKLVKIKTQRNLKIDSMKEEAKTLESLDSSIKDVEKAISKKKGQYDNEAKKLEQIKINHEEEVKKTQKLEELLQTLTTGMAAKEGHENGY…	#N/A				NO		PF02463	sp|P41003|SMC2_SCHPO Structural maintenance of chromosomes protein		45	0.980769	0.998294	4	OG0001952	hypothetical protein GLOINDRAFT_5406 [Rhizophagus irregularis DAOM 181602]			gi|552918726|gb|ESA03607.1|	hypothetical protein GLOINDRAFT_5406 [Rhizophagus irregularis DAOM 181602]		71.96	99.9	100	0.7556		IPR027417:P-loop containing nucleoside triphosphate hydrolase | IPR010935:SMCs flexible hinge | IPR036277:SMCs flexible hinge superfamily | IPR003395:RecF/RecN/SMC, N-terminal | IPR027120:Smc2, ATP-binding cassette domain | IPR024704:Structural maintenance of chromosomes protein	PANTHER:PTHR43941 | Gene3D:G3DSA:3.40.50.300 | Gene3D:G3DSA:1.20.1170.10		816..920 | 410..472 | 246..294 | 298..318 | 678..705 | 959..993 | 483..503 | 326..346 | 351..381 | 756..808		Reactome: R-HSA-2514853 | Reactome: R-HSA-2299718	GO:0051276:chromosome organization	GO:0005524:ATP binding | GO:0005515:protein binding	GO:0005694:chromosome
Orpjo_P00276	1195	MDAISQRKLVAAVAVGIVAKQVYDILGYFFENNSSYSSTTLVHWCIIYICFFLSLWFFQVERLQFRFLAIVVFSVLSVFWNIGIFEATKFLHGEPYSLTIIKGDAPVVITQEKEGTLFDHSDNLGSHYIHFVPYARGVFNPEGKAFCISEYNPEVEVPLLIKGIPPYKVKYEFTNFKTNKTKISEYEFTVTNEKINVDDKPKVRRHLLPIDESGKVRLISVSDEIYGEGKVDSKNSKEAYIIKCPSVSMTESFVEVCVEDSYDINFLATGYGPLNVYYTRKVNNEDAILNMFQSGTADKDNAIEKQLEIRDSIHFSFPTPGSYLFKIATVMDNLNNTVWYTNNKLTLSKTPGYEVSTNDVQDISTLINVRPKPTAKLESKDTNLLLNQKAKVKVLLEGT…	#N/A				NO		#N/A	sp|O94385|PO152_SCHPO Nucleoporin pom152 OS=Schizosaccharomyces	3e-96	26	0.983264	0.984	4	OG0003860	Pom152p [Rhizophagus irregularis DAOM 197198w]			gi|595483328|gb|EXX70745.1|	Pom152p [Rhizophagus irregularis DAOM 197198w]	1e-128	48.15	97.5	97.2	0.892722	BUSCOfEOG7D2FNZ		PANTHER:PTHR28206	1166..1195		65..84 | 40..58 | 9..30
Orpjo_P00277	1196	DEDEDEDEDEDEFKPIFEKKFNVKNIHDIDGKSKLIKKNENKSKHEYYHKHHHGFQSSKDRKKNSSQLEETDSRLHNVSKDNYDLIRKDYESKTHMNESSSTELKRRSSKKNKKEGIETQIRSSREDMDRSINTYDYDSRLRSSDSSLSDLKRKPSSSKREETDSRSYSSRDELDTPRKDYEERRTRSSDASSSEIKRKSIKREEIEARIRAASERLVSSRPRDESKYSTYDTYDDKYSGRSSKRSSRISESNNTCIDTYTDTYENIYTDTYDTNEDYIDDKYSYYSNSKSSKTKDDEDYNNYYDNNMSSSNSRLHRHSSLRRKSSNEEVYYSDEDSNNDLDSYSKRAKSKDDNHRISLGLEIERSSSKEDKSNSSVNKRHNSFTSSKYKDRDREKERD…	#N/A				NO		PF00270 - PF00271	sp|Q9BUQ8|DDX23_HUMAN Probable ATP-dependent RNA helicase DDX23		56	0.635452	0.893902	4	OG0002990	hypothetical protein GLOINDRAFT_334294 [Rhizophagus irregularis DAOM 181602]			gi|552914784|gb|ESA00065.1|	hypothetical protein GLOINDRAFT_334294 [Rhizophagus irregularis DAOM 181602]		77.59	63.5	93.8	0.84893	BUSCOfEOG7XH70W	IPR014014:RNA helicase, DEAD-box type, Q motif | IPR000629:ATP-dependent RNA helicase DEAD-box, conserved site | IPR027417:P-loop containing nucleoside triphosphate hydrolase | IPR011545:DEAD/DEAH box helicase domain | IPR014001:Helicase superfamily 1/2, ATP-binding domain | IPR001650:Helicase, C-terminal	PANTHER:PTHR24031:SF25 | PANTHER:PTHR24031 | CDD:cd00268:DEADc | Gene3D:G3DSA:3.40.50.300	285..626 | 30..254	450..470 | 196..216 | 390..434 | 527..557				GO:0005524:ATP binding | GO:0003676:nucleic acid binding
Orpjo_P00278	1193	MDNDNLPNMTTVDNEITQQPPINNDLLINDTQLNVNNENPEINKELSNDNNPVAIPSDLNAQSLTSTNNNTEPLIPDIKNDTLLDNANIINSSNPFISDINNNETIVTNENNPFITDTFNNENSSLNENNPFNINNNQVNNDDNKLPHENLFSPTDNFIDNVINNSKPNDSIMDETPLIIQNDQDLLDAPNETDKTVQKIENPFENVNDSTKSQETQIENPFDNPFNNVLDNNAPQEQVEAPINDVNEVKPEENLENLTNNEVNEIKNEEPALIQLSPEPENDNLLLNTDNTDNIDSPVSIMDAVMHNQTNKDSDLIPSLEDESPIEGNLDSAIPPSSATPAHGVEEGISDLIDKELSQNNYIEELKKDDISTDDKKPVETTSNNATDLNKGNILEDSE…	#N/A				NO		#N/A	No hits					4	OG0001138										0.910144			Gene3D:G3DSA:1.20.58.60	1..22 | 829..848 | 311..344 | 369..823	883..910 | 1122..1149 | 843..877 | 924..951 | 1065..1085
Orpjo_P00279	1193	NIEMQFPTPEHLKYAEKKFSTPNGLGATIFETDVVGRPDMRYGGKKLTDPVNMIEDKWRLVPAFLKTRGLVKQHLDSFNYFINTDIKKIVQANSIIKSDVDPLFYAKFTDIWVDYPTVHDPQLQTDRKITPHECRLRDITYSGNIYIDIEYIKSRKIATAGKVCIGRLPMMLRSDRCRLSKKTPKEIVEMGECPLDPGGYFIIRGTEKVILIQEQMSKNRIIVDQDRQGGITASVASTTQERRTKTNVQYNKAKKVVLKHNSFTSDIPICVVIKALGILSDQEIVEIVCGFDPVLVDLFSPSIQECAKLKIFTQQQALEYMSTKVKMGLRTFQRGQKRSALDETKDVLQNMVVSHITADNIKGSTNLRPKAIYIGIMIRRVLFAVRDGGIIDDRDYVGN…	#N/A				NO		PF04563 - PF04565 - PF04566 - PF04567 - PF00562 - PF04560	sp|Q10233|RPC2_SCHPO DNA-directed RNA polymerase III subunit		62	0.964795	0.967382	4	OG0003859	hypothetical protein BATDEDRAFT_29606 [Batrachochytrium dendrobatidis JAM81]			gi|575476148|ref|XP_006677368.1|	hypothetical protein BATDEDRAFT_29606 [Batrachochytrium dendrobatidis JAM81]		80.2	97.1	99.7	0.843923		IPR007120:DNA-directed RNA polymerase, subunit 2, hybrid-binding domain | IPR037033:DNA-directed RNA polymerase, subunit 2, hybrid-binding domain superfamily | IPR007121:RNA polymerase, beta subunit, conserved site | IPR007646:RNA polymerase Rpb2, domain 4 | IPR007645:RNA polymerase Rpb2, domain 3 | IPR007642:RNA polymerase Rpb2, domain 2 | IPR037034:RNA polymerase Rpb2, domain 2 superfamily | IP…	Gene3D:G3DSA:3.90.1800.10 | SUPERFAMILY:SSF64484 | PANTHER:PTHR20856:SF8				KEGG: 00230+2.7.7.6 | KEGG: 00240+2.7.7.6	GO:0006351:transcription, DNA-templated	GO:0003677:DNA binding | GO:0032549:ribonucleoside binding | GO:0003899:DNA-directed 5'-3' RNA polymerase activity
Orpjo_P00280	1190	MSNNEPDSPSNPFSDCHSTNSPVDIPKPISIKERSHFFEQQAQNNYQNSALKSPTLRPQTRNNPLSPKIRQSQTLFQQQQQINSYETDKTTGYLNNDIRNNISSLHTNGISKNVQNDIDNPFSDSNKIAPSPSDEINSESNDYLNPNSNIRNNLNKPSSPLVPNKPLALRTSPRISVNGVTSPVLNPPTILVSPSNKRVNDAGPQTVELSNDFKKLHLSIAKNTEAKISNPFSPVDTTPTSATDELEIGTSPLIKNSDKKHDKHKKHESYNGKKRMSIRAGHFKHNKDKENPIFSTLQNYDEQSQEYNNDTDYFVTNNSLPQEDIESNQTFSNSTTRPVSGSPQAFRQSLQMPILEPSPASKLRAASIQYSSANIASKPIIQSQQPPPIPERPNLHNIQ…	#N/A				NO		#N/A	sp|O14306|YE8A_SCHPO Probable inositol polyphosphate 5-phosphatase	1e-105	33	0.621849	0.624685	4	OG0001445	inositol polyphosphate phosphatase [Neurospora crassa OR74A]			gi|553135693|gb|EAA31945.2|	inositol polyphosphate phosphatase [Neurospora crassa OR74A]	5e-122	53.59	61.6	60.6	0.8777		IPR000300:Inositol polyphosphate-related phosphatase | IPR036322:WD40-repeat-containing domain superfamily | IPR015943:WD40/YVTN repeat-like-containing domain superfamily | IPR036691:Endonuclease/exonuclease/phosphatase superfamily	PANTHER:PTHR11200:SF240 | PANTHER:PTHR11200	46..74 | 253..272 | 1..32 | 112..163				GO:0046856:phosphatidylinositol dephosphorylation	GO:0005515:protein binding
Orpjo_P00281	1188	MNLNRVDTVGTFTDGKSSVEHQINIHVNDLTKVSDANDISLKEVLAGLMYVMEYRIKGGRLPHLDFDLMKRLCNGLLSNIGHCEKEHFQNIPTEESDMALHLFGEFIQEVDEFRQALREVPVTDLAYDLKIHRRCTSSSTDEQKKSAVAVIGLLTKNFTEFSDWKDLVKHDEHSMVEKVLKEYENTLEIPEMPKSPEDLLPPQSLWIDRKVNVLLDMFKVDKDKGLSSNQIEGLRKHYGPNNLQPPPKPSIFKMIIGQIQNFMNIILILATIIEICIGEYKDAAVLFIVILINIIIGFTQEFKAEKALEALTSLTIPQALVVRDGKQEKINSSDLVPGDIVILDEGEGVPADLRIIEQSQLEIVESILTGESVPTAKDIKHIRSRTRKIPLADCKGNAF…	#N/A				NO		PF00690 - PF00122 - PF13246 - PF00702 - PF00689	sp|Q73E41|BACA1_BACC1 Calcium-transporting ATPase 1 OS=Bacillus		37	0.808923	0.990991	4	OG0003864	Ca(2+)/Mn(2+)-transporting P-type ATPase PMR1 [Rhizophagus irregularis DAOM 197198w]			gi|595452572|gb|EXX59744.1|	Ca(2+)/Mn(2+)-transporting P-type ATPase PMR1 [Rhizophagus irregularis DAOM 197198w]		69.91	98.3	98.9	0.922395		IPR018303:P-type ATPase, phosphorylation site | IPR001757:P-type ATPase | IPR036412:HAD-like superfamily | IPR004014:Cation-transporting P-type ATPase, N-terminal | IPR023299:P-type ATPase, cytoplasmic domain N | IPR006068:Cation-transporting P-type ATPase, C-terminal | IPR023214:HAD superfamily | IPR008250:P-type ATPase, A domain superfamily | IPR023298:P-type ATPase, transmembrane domain superf…	SFLD:SFLDG00002:C1.7: P-type atpase like | Gene3D:G3DSA:1.20.1110.10 | PANTHER:PTHR42861 | SFLD:SFLDS00003:Haloacid Dehalogenase | PRINTS:PR00119:P-type cation-transporting ATPase superfamily signature | Gene3D:G3DSA:2.70.150.10 | PANTHER:PTHR42861:SF38 | SFLD:SFLDF00027:p-type atpase		1162..1182	283..302 | 261..278 | 980..1002 | 445..467 | 482..504 | 1036..1058 | 1114..1133 | 1143..1165	Reactome: R-HSA-936837		GO:0000166:nucleotide binding	GO:0016021:integral component of membrane
Orpjo_P00282	1186	VKYLVEHGADINKENKLDETPLLVACEYGNETVIKYLIKHGADVNKVNEDGDTPLFKACEYGNEAIVRYLVDYGADIYKVNDYGLTPLILAYENEREDIVECLIELGADINYEDENGETPLFKECMNENEARVKYFVEHGADTNKENTNGNTPLFIACRSGNEHIVKYLVEHGVNINKKNEYDETPFFSACKQDNINILEYLIELGVDINEENEFGEIPLFNACKCGKEDIVKFLVEHGADINKKNMLNETPLSEACENENEPIIKYLVERGADINNENKYGDTPLFKACKSGNESIVKYLIDHGANMNKENIIHETPLLVACRYGNELVAKYLIDLGADVKGANTNGITPLYVACLGGDEATVKYLIGFETDIDIKMKHGNTPLFNACQSGNANLVKY…	#N/A				NO		PF12796 - PF12796 - PF12796 - PF13637 - PF12796 - PF13637 - PF12796 - PF12796 - PF12796 - PF13637 - PF12796 - PF12796 - PF12796 - PF12796	sp|Q505D1|ANR28_MOUSE Serine/threonine-protein phosphatase 6	4e-104	29	0.77403	0.895537	4	OG0000000	hypothetical protein PTSG_05583 [Salpingoeca rosetta]			gi|514691756|ref|XP_004993451.1|	hypothetical protein PTSG_05583 [Salpingoeca rosetta]		56.19	82.3	98.4	0.742755		IPR020683:Ankyrin repeat-containing domain | IPR002110:Ankyrin repeat | IPR036770:Ankyrin repeat-containing domain superfamily	PANTHER:PTHR43928 | Gene3D:G3DSA:2.40.10.190 | PANTHER:PTHR43928:SF4						GO:0005515:protein binding
Orpjo_P00283	1185	TNMDSIKKGSKELIVDMEEVIENEKAIGNVYFNTGTSEHISTEPTIKKNVENKLNESKQSMLNNQALINAFNLDEESSEEESENEDENEIEPKLKYQIITGSLSEILKKDNISTITASDRFLAVGTHNGMIHILDLTGNSVKRFKCHSATINQISIDDNGEYIASASDDGRVVINGLYTTESNNYTYKRPVKAIALEPNFSKKSSRQFASGGTAEQLILSGKGWFGNRDNVLFSGEGRISTIKWRSDYIAWANDIGISVYDVNLESKVGTIERPKNSPRAELFKCHLYWKSDTELICGWADVIRVIQIKETKSDDVLTALTSSVQKYLEVIYEFKTDYIISGIATLDESIVLIAFSVDKDDLKDIDVLIDTPKKRKKSQPPEIRVIDFDGNEIAADVIS…	#N/A				NO		PF00637	sp|P93231|VPS41_SOLLC Vacuolar protein sorting-associated protein	4e-134	37	0.462447	0.585417	4	OG0001962	hypothetical protein MVEG_06648 [Mortierella verticillata NRRL 6337]			gi|672823023|gb|KFH67917.1|	hypothetical protein MVEG_06648 [Mortierella verticillata NRRL 6337]		65.9	76.3	83.3	0.919967	BUSCOfEOG7S2265	IPR013083:Zinc finger, RING/FYVE/PHD-type | IPR036322:WD40-repeat-containing domain superfamily | IPR001680:WD40 repeat | IPR019453:Vacuolar sorting protein 39/Transforming growth factor beta receptor-associated domain 2 | IPR016902:Vacuolar protein sorting-associated protein 41 | IPR011990:Tetratricopeptide-like helical domain superfamily | IPR016024:Armadillo-type fold | IPR015943:WD40/YVTN rep…	PANTHER:PTHR12616:SF1 | PANTHER:PTHR12616 | SUPERFAMILY:SSF57850 | Gene3D:G3DSA:1.25.20.10	661..709				GO:0046907:intracellular transport | GO:0016192:vesicle-mediated transport | GO:0006886:intracellular protein transport	GO:0005515:protein binding | GO:0005488:binding
Orpjo_P00284	1185	FYYFFFIFFFFKMMNIIDNSNRLYTVSINNNNSLPSPPYYYSKSLVDIKYIDQCDIANMNSFVYNSNSNSKDEAKEPPSNKYSINVKNNININNINENALKSPSESASSINNCNAFPGSLDSYSIATTEDSIGNFNNDVLSVRPYPSPCVNYTNLKDVKLSPYIKNDLAMTPISIANTTLKSLINNSNSNSTIDLNTKANTLSSSLQPFNSSYENINTDANIDINTIANTTVSSTPINTFSNISPELSNMNINMNQVTDASPLVKHPVAFDVSTQEPVSYQASYSNENLINSTSAYINDYSVSDNKYFPYNSNFSSQTNLPMESTLSPTSITNFSNQIQPLYSNSTSSSYSVSPSSSPVPPPQTLSNQLPEKEKLNIVIPSNQQTTPTVMNSISPVMLA…	#N/A				NO		#N/A	No hits					1	OG0009831										0.876644		IPR013087:Zinc finger C2H2-type | IPR036236:Zinc finger C2H2 superfamily	Gene3D:G3DSA:3.30.160.60 | PANTHER:PTHR44201 | PANTHER:PTHR44201:SF3	345..372 | 949..1079 | 787..895	971..998 | 763..783 | 703..730 | 1031..1051 | 1163..1185				GO:0003676:nucleic acid binding
Orpjo_P00285	1184	NRYLFNIIFIKMPSTFHTLEREREFKHPSKTGCNAEELQKLSEPHVESFNAIFHVEGSKDGKGLLDRAVDDISPCVIFDGKNSDGSKGNKLKFWIEEVNVGKPSVMCDGHSKLLYPFECRERGITYKSKMQAKFCWTVNDGPENSEIKNLGYLPIMVRSSKCNLYGLSSAELIQKREDSEEFGGYFVINGIERLIRLLIIPRRNNPIALVRSSFQNRGPTYTHFGVSIRCARPDQTSQTITIHYCTDGNVTLRFIYRKQEYMVPLMLILKSLVECSDKEIFERVIMGNSDREVQDTFITDRMELLLRDFKKFNLYNREQCLAYLGTKFHVMMDSPDDMNALEVGKEFLKRVILVHLNDDREKFNILIYMLQKLYALVAGKCVPDNPDSPMNQEVLLGGF…	#N/A				NO		PF04563 - PF04565 - PF06883 - PF00562 - PF04560	sp|Q9P7X8|RPA2_SCHPO Probable DNA-directed RNA polymerase I subunit		56	0.987331	0.998296	4	OG0002761	DNA-directed RNA polymerase I subunit RPA2 [Mortierella verticillata NRRL 6337]			gi|672821036|gb|KFH65932.1|	DNA-directed RNA polymerase I subunit RPA2 [Mortierella verticillata NRRL 6337]		77.3	98.7	99.3	0.62173	BUSCOfEOG7PVWXQ	IPR007120:DNA-directed RNA polymerase, subunit 2, hybrid-binding domain | IPR037033:DNA-directed RNA polymerase, subunit 2, hybrid-binding domain superfamily | IPR007121:RNA polymerase, beta subunit, conserved site | IPR007645:RNA polymerase Rpb2, domain 3 | IPR007642:RNA polymerase Rpb2, domain 2 | IPR037034:RNA polymerase Rpb2, domain 2 superfamily | IPR009674:DNA-directed RNA polymerase I subu…	Gene3D:G3DSA:3.90.1800.10 | Gene3D:G3DSA:3.90.1100.10 | SUPERFAMILY:SSF64484 | PANTHER:PTHR20856:SF5				KEGG: 00240+2.7.7.6 | Reactome: R-HSA-427413 | Reactome: R-HSA-5250924 | Reactome: R-HSA-73772 | Reactome: R-HSA-73762 | Reactome: R-HSA-73863 | Reactome: R-HSA-73777 | KEGG: 00230+2.7.7.6	GO:0006351:transcription, DNA-templated	GO:0003677:DNA binding | GO:0032549:ribonucleoside binding | GO:0003899:DNA-directed 5'-3' RNA polymerase activity	GO:0005634:nucleus
Orpjo_P00286	1183	NIFKNPIFIYYTIYFSYLFNNIYIMIKISSNNVTKQLQNAIMKGNKMKALSLLKDKDKGIDINARIRYTYDPNIAEYIAIIWAAEKGYKEITSRLLEYPNIDVNIKDCQGFTALMCAAEQGNDEIIELLLNQPNINVNIQNNKGTTALILAVTRNRKKVVTQLLKHPDIDINIRTRHEQTALNFARILNLYDMVKLLQQKEEELKNIRKKRNTPLKEKNKTLTNSEWKSKISLMRVKGEDFNTPLNSDGWTILMNAVVYADLEILQMILDEKNSNENKPIDINIKNKNGDSALTMAILSGNKKKMKMLLEYDARIKLSKKNNLINPVKENDSIINEKRFKILILKEWMLKIVRMRRHKEDFNTPLSYFDGRTLLLCACSTPYANCRILQWILDEKDTQG…	#N/A				NO		PF12796 - PF12796 - PF12796 - PF12796 - PF12796 - PF12796 - PF12796 - PF06769	sp|Q9ULJ7|ANR50_HUMAN Ankyrin repeat domain-containing protein	5e-51	29	0.449704	0.378586	4	OG0000221	hypothetical protein V498_02930 [Pseudogymnoascus pannorum VKM F-4517 (FW-2822)]			gi|682429787|gb|KFY96076.1|	hypothetical protein V498_02930 [Pseudogymnoascus pannorum VKM F-4517 (FW-2822)]	7e-74	46.91	86.5	50.8	0.89041	BUSCOfEOG72890R	IPR020683:Ankyrin repeat-containing domain | IPR002110:Ankyrin repeat | IPR035093:Toxin-antitoxin system, RelE/ParE toxin domain superfamily | IPR036770:Ankyrin repeat-containing domain superfamily | IPR009614:Toxin YoeB	PANTHER:PTHR44206 | Gene3D:G3DSA:1.20.120.660		190..213 | 1176..1183	7..26		GO:0006401:RNA catabolic process	GO:0005515:protein binding | GO:0004519:endonuclease activity
Orpjo_P00287	1183	MNNQTFQETFDQGSFYSNILNSDSYLSQLNDESKGKNLHTRSQSLFSNFNQDNAMNNASPFSSSYIKDNNNNLLNVNSSLLSGQNNGFSNIGAVETNLSRERPIGAGHRYNSHSMNFLSMINQSSMMNSNSNSSWGSPSLSSKQTLASKGAQSSMNPMTSMNRMDINDNNNVAANLLNTVAADRLLNSQTASSQLSGMNSSFLDNSNDELSGSLATALGMNKKLNGYNQESLLNSNDLFKSYNSFGGKNLTSSLVEGSHAFTEERPSSVLSNRSNSSVTNGVPSPFINSLTNSSQSSAIENDLLKTSNLLSVNMLGNNQNKSPFQRSPLLTHKPKSSSINYLEMSPKAQVFSPNHRRGASLNIVKKLDKSLLNAGGIVLDKTEKEDDEDSKVSLTLNTS…	#N/A				NO		PF00076 - PF00076	sp|O60059|YG58_SCHPO Pumilio domain-containing protein C56F2.08c	7e-80	34	0.406593	0.747352	4	OG0001425	hypothetical protein RO3G_06536 [Rhizopus delemar RA 99-880]			gi|384490609|gb|EIE81831.1|	hypothetical protein RO3G_06536 [Rhizopus delemar RA 99-880]	2e-131	61.82	44.9	68.9	0.878302		IPR016024:Armadillo-type fold | IPR011989:Armadillo-like helical | IPR035979:RNA-binding domain superfamily | IPR033133:Pumilio homology domain | IPR000504:RNA recognition motif domain | IPR001313:Pumilio RNA-binding repeat	Gene3D:G3DSA:3.30.70.330 | CDD:cd00590:RRM_SF | PANTHER:PTHR12537:SF73 | PANTHER:PTHR12537	128..154 | 592..626 | 1159..1183					GO:0003723:RNA binding | GO:0005488:binding | GO:0003676:nucleic acid binding
Orpjo_P00288	1182	IMSIVTIAFNHLKTCSVNLPATWSNSLYSKNIKITDVVVQVSWLKNQISKSKKSIYYFGWTGSSSSYVPSQKNNFNENNGNNLVIEIDSYFGRSLGLRNGQKVYAELISNVQLTQSVNVEPLTEDDWEILELHANYIEEQFLNQIRIVFKDEIIMIWIHQQTLIRMRIVDYESSANCVKLDVNAEIIVSPKQRTNTEDEQEKELENEIEKANTSSLILRSYPEQFIKQYNLMNKDKDGMILPFKKNNLIESKEKIEEDSNILENIQNNDNILGTLKPEQLEESINIDTVSLFANENQIKEIFPDFVDGDSMCFEILNKTYLNENQNSQDNSENGDSSENKDSNIATDLAFNSENDNLDLQTLPHYKEINLSLFTNKEVPRDHLLISRELQCLLSIQPFD…	#N/A				NO		PF09263 - PF09262 - PF00004 - PF00004	sp|P46463|PEX1_PICPA Peroxisome biosynthesis protein PAS1 OS=Komagataella	6e-168	44	0.505076	0.553155	4	OG0000948	hypothetical protein LRAMOSA02236 [Absidia idahoensis var. thermophila]			gi|671693557|emb|CDS08288.1|	hypothetical protein LRAMOSA02236 [Absidia idahoensis var. thermophila]		62.4	69.1	74.8	0.761958	BUSCOfEOG715QCH,BUSCOfEOG72G1GS	IPR003593:AAA+ ATPase domain | IPR003960:ATPase, AAA-type, conserved site | IPR027417:P-loop containing nucleoside triphosphate hydrolase | IPR003959:ATPase, AAA-type, core | IPR029067:CDC48 domain 2-like superfamily | IPR015343:Peroxisome biogenesis factor 1, N-terminal, alpha/beta | IPR025653:Peroxisome biogenesis factor 1 | IPR015342:Peroxisome biogenesis factor 1, N-terminal, psi beta-barrel …	CDD:cd00009:AAA | PANTHER:PTHR23077 | Gene3D:G3DSA:2.40.40.20 | Gene3D:G3DSA:1.10.8.60 | Gene3D:G3DSA:3.40.50.300		245..268 | 194..214 | 1101..1121			GO:0006625:protein targeting to peroxisome | GO:0007031:peroxisome organization	GO:0005524:ATP binding | GO:0042623:ATPase activity, coupled	GO:0005777:peroxisome | GO:0005778:peroxisomal membrane
Orpjo_P00289	1182	MYKDKYKVKYLSRKVVLAWKKAADSKTISWQEVFPIICALYELDDNFQKDESFQALNVENQPFYCQFQEILNDLNLTKHDIHYFRKLTKHLLKTYLDVNKELHKLQDQSKNTDNASIASTVKSNKDSLEKNENINTPTLSSVALQNHIPMIKISTKPNYSIEKEIKDSDISINELIIPTVIVEELINFYIELKKADKAVNGDEKNEKPAMRRRRKGSMGATTSNKLSVPAATHQRRRSYSSPAVPVKLRQSIREEGKAVPKPMITPRRNNIPPVTSNRSPSISVGNMKEIGIRNSINISPKLKEVKLGLGSPRLSEMTIGMVSPVLNEMKIAGRVSPRLSEMKIAGKNTSPRLTEMGIGKISPRINSLNSPLSAITSPNSASTVAANDILSTNYMYGPV…	#N/A				NO		#N/A	No hits					4	OG0001146										0.85194				535..557 | 1040..1089 | 464..487 | 669..691 | 1123..1182 | 262..282 | 107..132 | 601..639 | 715..779 | 960..1004 | 199..245	1149..1182
Orpjo_P00290	1181	MTFILESSSSFNTQPNQSLEINTYKYQESDFRVIFVDVPGPLCSTTIVVPTLSPNDKGLPHTLEHLIFCGSKKYPYRGYLDSLANRCLSTGTNAYTMEDNTGYTLVTAGAEGTINILPIFLDHVIQPTLRPYQFLTEIYHIDGTAKQKGVVYCEMASRENTEPDLLDLHLRMNLFQHQSTYSYECGGKTKDIKNLSNDEIIEYHKKFYDPSNISVIICGLIDKEKVLKSLEEVPELLCSHKDTSVIDIPAIEYPPLPVVENNLISETVHFPVSDADVGSISYAWRGPALENLKDIVGLDIIFRYLYETSASPLCQRFIERKVPLASDVDFELKGTVDSSLLLIFSGVPYITESNKDQGEGDEDNDEDNNVLDEMSISKDANPTEEDEIYDNIEDLFKPG…	#N/A				NO		PF00675 - PF05193	sp|P48053|YPD1_CAEEL Uncharacterized protein C05D11.1 OS=Caenorhabditis	1e-86	25	0.895004	0.903518	4	OG0000691	hypothetical protein BATDEDRAFT_85728 [Batrachochytrium dendrobatidis JAM81]			gi|575473336|ref|XP_006675961.1|	hypothetical protein BATDEDRAFT_85728 [Batrachochytrium dendrobatidis JAM81]		60.09	91.4	98.4	0.795482		IPR011765:Peptidase M16, N-terminal | IPR011249:Metalloenzyme, LuxS/M16 peptidase-like | IPR007863:Peptidase M16, C-terminal	Gene3D:G3DSA:3.30.830.10 | PANTHER:PTHR43016:SF6 | PANTHER:PTHR43016	353..377					GO:0003824:catalytic activity | GO:0046872:metal ion binding
Orpjo_P00291	1180	YQTNQKKNFEEYFFIYLNIFVKHGINLNTELEDGKILLFELLTISKPLKLIKLAKENGTNMYQVDKEGRNLLMYALEIRANIKIIKYLYSLNYNLGQKDIKGNTIYTYATMSHIPSIYCKVLPFLLKNFIYNNNIIISLIIMGKNRRPTTNDEIQKIIKNNNELINIKNNEGDNVFLSAIKTYRQENILTYLMRLGSRMDVVDNNGSSPLIVAAQYRNLTALKFILKYHPDLNFKNKNNDTALIVAAKNNNNAMIKILLKYRVRNKNLPNGKNNNSTTENSEDSNLYSNPLNTLKINEQNNDGETVLTIAVRKSNVEIVSELIKYSADIELCNKNKETPLIIAVKTGNEKIVSLILNAQKNIDGVDINHETALMIAIKNKLYGIAIKLLERNADITIRD…	#N/A				NO		PF12796 - PF12796 - PF12796 - PF12796 - PF12796 - PF12796 - PF12796 - PF12796	sp|Q9ULJ7|ANR50_HUMAN Ankyrin repeat domain-containing protein	4e-42	27	0.472881	0.358992	4	OG0000293	inversin protein alternative isoform [Trichomonas vaginalis G3]			gi|123390967|ref|XP_001299982.1|	inversin protein alternative isoform [Trichomonas vaginalis G3]	2e-81	47.34	88.2	68.2	0.6105	BUSCOfEOG72890R	IPR020683:Ankyrin repeat-containing domain | IPR002110:Ankyrin repeat | IPR036770:Ankyrin repeat-containing domain superfamily	PANTHER:PTHR44139	268..289					GO:0005515:protein binding
Orpjo_P00292	1179	MEHNMDNVITSTFCLPVRAHRGIQTNGLDMQQYITDIINQLCEDSIKKYKCQIVFSQLETSPTISNLRAKNDYFDFNYSISINGPLNQVLQARGNILRNSPSQSVSTLYIERWLLLNKNEEIKASINAKFQEIMQQTNATIVIDYNKNDKVKPPPGLGSDSIKIDILGQWESVERARLKSLVYFDELSGFSVCYVEIDPKLHYILAGRKRETLNEIMNETSTNIYIPFPLINQSIMKAHSVVVGDPPLNNNQSDSYSQSIIYITGPNQDQVNIAKKELLNLAINKKLTVASRHVKCLPRKIDWMLISKRDALKKIMQDNATFIEFPPIGSSNDTIFVYGDERVFVERTIRSIMLLACSYYKATIKLLHPIPFPQSNVITNQSINNNKGMLQNNIQQLNS…	#N/A				NO		PF00013 - PF00013 - PF00536	No hits					4	OG0001956	KH domain protein [Rhodosporidium toruloides NP11]			gi|472581282|gb|EMS19026.1|	KH domain protein [Rhodosporidium toruloides NP11]	3e-145	56.48	60.1	59.8	0.915947	BUSCOfEOG7V4B6X	IPR013761:Sterile alpha motif/pointed domain superfamily | IPR004088:K Homology domain, type 1 | IPR001660:Sterile alpha motif domain | IPR004087:K Homology domain | IPR036612:K Homology domain, type 1 superfamily	CDD:cd02394:vigilin_like_KH | Gene3D:G3DSA:1.10.150.50 | PANTHER:PTHR10627:SF39 | PANTHER:PTHR10627 | ProSiteProfiles:PS50084:Type-1 KH domain profile.	1115..1142 | 960..996	380..400				GO:0003723:RNA binding | GO:0005515:protein binding | GO:0003676:nucleic acid binding
Orpjo_P00293	1178	HHYYLLVKKRKERNIKRNSRKMTNFTQSDFELEGEDFDINMNGDMKEDDTKLNRLSGLTYGSKNTINSHISQRSLIKKSDQNDDVQSIHESISQGNDEAGKKKVNGYQRLKNNNSLESLNYVNPLSPIEEGDSYQLSKKGSGRSSPFISTNSDTNDSSLFQDAQEVYSYSKFNDTNFNYNKEMNTTLVTDTPKYLLSPANTNETTFVVSDKLNSPRHNYIEESIDDIIPPSNVLYKDSKEIVNNRNQNKSNESEFKAGLVKTKDIPTPNAQQVVIVNQMLMSNDSPFGEATLRKTKDKLNNKEKEKEKEKEKEKEKEKEKEKEVDSKSEKSRMSLSYLASLTNPLLYKLKNNHNSSKNEMSSEKLINNSPKHHSNDSSSSDMFSYNTIKAPKNHNTVAE…	#N/A				NO		#N/A	No hits					4	OG0001125										0.601488				427..506 | 132..156 | 573..600 | 285..332 | 351..382 | 912..932 | 1015..1051 | 668..693 | 951..993	289..330 | 596..616
Orpjo_P00294	1177	MDTESNRPIELTTEKVEKTDQPSEIIEEVVYETENDNPEETVEEIIKTETENLNEVTEATSEINNEHSSCLKIEEIEDEASLDRKDDITDNSYSNEKSESEVVEQQDREVHIEEENEELQSKDDDISSKIRPIRPSRKRPVDEHLNIESLKSMTQSMNDELIKLKLMIEEKDRNIKDIRNSFTKIIGEKDTSIKELEEELEMAISQTQKQLTAKDLQLTNYQKSYDELQKELETLKNNQSEELVTRDIKATEKEEAFNKKYNSLMEEYVKAKEDYTNLLKEKDASIENIKGQLESAKTNHSEIESQLMQEIEVNNRKSREQINKLELSNKYSEDALRQLREQLKTLNKEKSSIVYDLTQQLETIVEQTNLTISDLEEQNNTLIQEKDDIAKDYNQKINS…	#N/A				NO		PF01363	No hits					4	OG0004964	viral A-type inclusion protein [Trichomonas vaginalis G3]			gi|154413468|ref|XP_001579764.1|	viral A-type inclusion protein [Trichomonas vaginalis G3]	1e-24	46.46	76.6	27	0.951817		IPR013083:Zinc finger, RING/FYVE/PHD-type | IPR000306:FYVE zinc finger | IPR011011:Zinc finger, FYVE/PHD-type | IPR017455:Zinc finger, FYVE-related | IPR023129:MTH889-like domain superfamily	PANTHER:PTHR43939:SF1 | SUPERFAMILY:SSF57997 | Gene3D:G3DSA:1.20.120.330 | CDD:cd15730:FYVE_EEA1 | PANTHER:PTHR43939 | Gene3D:G3DSA:1.20.5.50 | SUPERFAMILY:SSF58104 | Gene3D:G3DSA:1.20.5.730	1..21 | 77..125	254..306 | 854..1074 | 553..597 | 756..776 | 490..524 | 358..431 | 788..839 | 616..678 | 186..245 | 308..356 | 440..474 | 686..734 | 102..122				GO:0046872:metal ion binding
Orpjo_P00295	1178	MNMHDIFSKVSNTTQGITSSLKREAQNLYAQYQQNQNQGQNMNMNNNMNNNMGNMNGNGNTSNINSNNNNNNMGIGENPFLQVAIPPGTIPPGTCITVGQYQVMIERHLAEGGFAHVYVVQSQTGKKAVLKQIIVPDQEQVLIFQKEINFMRIVSGNENIVQFFDSNIRARSKSEGDGYEVLILMEYCSEGHIVDLMNSRLKVRLTEHEIINIFYSVCKAVAHLHYQNPPIIHRDIKVENVLITSDGKYKLCDFGSATTEIIPPNKALNIQEIRNLEEDIQKYTTIQYRPPEMCDLYQRRGLNEKVDTWALGVMLYKLCYYTTPFEDGNTLAILNCSYTKPQAPSYSNHIHHLLDIMLVVEPSMRANIYDILSYLSSVLGVPCPITNKYSYSDASSKTN…	#N/A				NO		PF00069	sp|O43066|PPK30_SCHPO Serine/threonine-protein kinase ppk30 OS=Schizosaccharomyces	8e-83	42	0.315789	0.389297	4	OG0000922	NAK/BIKE protein kinase [Mortierella verticillata NRRL 6337]			gi|672828309|gb|KFH73198.1|	NAK/BIKE protein kinase [Mortierella verticillata NRRL 6337]	6e-104	66.05	32.1	32.9	0.899827	BUSCOfEOG75XGWH	IPR008271:Serine/threonine-protein kinase, active site | IPR000719:Protein kinase domain | IPR011009:Protein kinase-like domain superfamily	PANTHER:PTHR22967 | Gene3D:G3DSA:1.10.510.10 | PANTHER:PTHR22967:SF57 | Gene3D:G3DSA:3.30.200.20	841..865 | 484..504 | 901..925 | 754..779 | 641..663 | 937..1090 | 425..454 | 520..575 | 38..71	18..38			GO:0006468:protein phosphorylation	GO:0005524:ATP binding | GO:0004672:protein kinase activity
Orpjo_P00296	1174	MAALSSCNASTLYSESTSVLSFPISEFSTSNPLVQKIKKLWSLIFEGNLLKFNQQRCLRILQRIYSIHLSIEEIKDNIGHGVYQQENIYDFEEIVENLNDLLRQIETFIDYNKTQWIIRRLLNSTYINFQFDSWKTQVKNILEDFSYHYAKYSPNRNFDNVLAAWEEQDQTDLINDEQNLIEKLEKTWKDLVKASKDSHGISVQQQKVLNILEINRSNIKEVITGLQRLIFCPDLSRPERITYSFAKITLEIIQKMFRYRIQPFSWAVTSWEIIDVQTDVNTKVDEFSDNCSIFDQYKVAFFREHNPVTIRNFKKAALKADFVNNLIIWSNMQHKNILPLLGANIVIPQPYIVNPFLTNGNMIGYLNEYPHKALSILNEACDAMIYLHSNNIVHGDLKG…	#N/A				NO		PF07714 - PF07714	sp|Q54I36|PYK3_DICDI Dual specificity protein kinase pyk3 OS=Dictyostelium	3e-26	26	0.369676	0.329596	4	OG0001145	hypothetical protein RSAG8_12895, partial [Rhizoctonia solani AG-8 WAC10335]			gi|639555532|gb|KDN34012.1|	hypothetical protein RSAG8_12895, partial [Rhizoctonia solani AG-8 WAC10335]	1e-46	47.33	41.8	55.4	0.900908		IPR000719:Protein kinase domain | IPR008271:Serine/threonine-protein kinase, active site | IPR001245:Serine-threonine/tyrosine-protein kinase, catalytic domain | IPR011009:Protein kinase-like domain superfamily	PANTHER:PTHR44012:SF3 | PANTHER:PTHR44012 | Gene3D:G3DSA:1.10.510.10 | Gene3D:G3DSA:3.30.200.20	878..905 | 1030..1133 | 990..1012	167..194 | 1081..1101			GO:0006468:protein phosphorylation	GO:0005524:ATP binding | GO:0004672:protein kinase activity
Orpjo_P00297	1173	NDNRNDNNNNNNNNNNNKDTNNSNRLKFPKSTSTTNFTTTHYETDSTLIDNLQNINTDSNQNLISENNKENISDNININEKNNKKSEIKDEKENIGYSFKQNKETKEFKGKNNKILVDGKEVEIKQFAEKINREIKQLESQINPMDNATGLKLFLYKYGFYKRNEITYQVEVNGYILNEENLHEKHIIINGLKPSTSYRIRIWSIMNNRIKSPSSFVNVQTLKSYTESLNKAKITKANVNEKSEESIEDHLKTIAKIDNDINEINQEFEKLKRQRLEFTKQVNDINDQYKEEEIPLKKQLDELKIEKNEVDEEKIQHKSVLKELKEEKRRIDLIKSQREQGLKTKERGKQQIIDRCNRTQADIAKLQKDMQRLEEKEQSFNIIFDKAKKDYNEEKEKYM…	#N/A				NO		#N/A	No hits					4	OG0001437										0.779592		IPR036116:Fibronectin type III superfamily | IPR013783:Immunoglobulin-like fold	Gene3D:G3DSA:1.20.1170.10	1011..1036 | 518..628 | 1..38 | 903..964	296..337 | 451..496 | 222..242 | 121..148 | 349..426 | 247..288				GO:0005515:protein binding
Orpjo_P00298	1168	MSEETRSKTDELLERRRQRLERLAAKRAAANSPSTPTSTIEKHSSTESLPKEEDDKKTDDGNKENTENEILALEKLMKSVVDTNKDDMADEVKGDSNSDKKLSINVNSSLSSSNSGLLSPIKEGEGKDSHSRPRSVESSARSSQSNSPSQRRRTSRSSLRNDDGDSLSSGRRRSTRNSEILERSERERERRERERDGERDSTSSRRRSTRNSESLDKDNERDNERDRDRERDRERDRDRERRRQSKSQQLSDILASANASGIISKSDNKMSSSERRRSRMEDIELKLKEVRNRRESMNVKNSNTNNEDSDYEAIRNRARNILGDENESKYYKEIEEKSKQSADSPGLIAIRNRISRLVQNDEETHSTPKQRRQSALTSDEIDPKIKALLSKRSSLDASL…	#N/A				NO		PF00566	sp|O60447|EVI5_HUMAN Ecotropic viral integration site 5 protein	3e-59	41	0.22089	0.290123	4	OG0001451	Gyp5p [Rhizophagus irregularis DAOM 197198w]			gi|595451274|gb|EXX59098.1|	Gyp5p [Rhizophagus irregularis DAOM 197198w]	5e-83	61.05	28.4	28	0.906694		IPR035969:Rab-GTPase-TBC domain superfamily | IPR000195:Rab-GTPase-TBC domain | IPR031214:Ecotropic viral integration site 5 protein	Gene3D:G3DSA:1.10.10.750 | PANTHER:PTHR22957 | Gene3D:G3DSA:1.10.8.270 | Gene3D:G3DSA:1.20.5.1000	358..379 | 435..590 | 1079..1117 | 1146..1168 | 1..312	63..83 | 1015..1063 | 273..307 | 958..992 | 181..201			GO:0043087:regulation of GTPase activity	GO:0005096:GTPase activator activity
Orpjo_P00299	1166	MVDINDFNKYRRMSVEYTSSKAMDMLNNGGETPQQQLRRGSMPHILYSQNKNIWGNDDNDQWKVVGSPPRRPSFSATGTLGYTATNGGSLLSRNSGVPSIKEDSSENLSLLTPNGANKGVNIPQNLPGQNLSAQWDSLASSWSGGSSIWKSNYSTTLGPSSSLLNSTSNIGRNDPFANFGSTGSSSIQPPPPRQYRSFSVSVGALGPMNDNNYSNYSNTSAAAAAAAALTSQFPLSEKDEIENERLNRMKLSENRIDEADEVNGDLDMLSELIDNKSNGLGGLDSFGNSKFRSRSKSSSDTFGIMSNYNMNSTLPNNHQRYHSQKNFNSYVMGGTNKNNLSSAFLNNNNLDLFSTVLNNNTTTSGADIQSKNSLLSPLPTSNNNNGLSSIMTTASSVTP…	#N/A				NO		PF04468	sp|Q9C0V4|YOM2_SCHPO Uncharacterized protein PB7E8.02 OS=Schizosaccharomyces	1e-39	71	0.0789022	0.12283	4	OG0000693	hypothetical protein RirG_089940 [Rhizophagus irregularis DAOM 197198w]			gi|595482483|gb|EXX70150.1|	hypothetical protein RirG_089940 [Rhizophagus irregularis DAOM 197198w]	9e-44	92.31	7.8	14.6	0.89082		IPR035500:Nuclear hormone receptor-like domain superfamily | IPR011990:Tetratricopeptide-like helical domain superfamily | IPR007557:PSP1, C-terminal	PANTHER:PTHR43830 | PANTHER:PTHR43830:SF3	516..546 | 578..626 | 418..462 | 1082..1166 | 852..947	440..461		Reactome: R-HSA-383280		GO:0005515:protein binding
Orpjo_P00300	1165	MAQTLVQSKAIKDASLHIKLPLKKHAYGYPFIPLYCVWLYLILFHYKSLFGSVEAAYVTLIALATIHALVFLMCQWSISVKAKLTCKIANDPKIANVIKVIPITNHGSGAFCDIKRSVVDSSDGKKEIIYFYFQKRKYIWDEEKKSFKKLDFVCDHDVSIEFFKEKLGLVSEKEIEYVKQKYGENNFDIPIPPFMELFKEHIVAPLFVFQIFCVALWFLDEMWYYSLFTLVMLFVFESTLVFQRLRNLKEMRSMVMTPYQINVYRKNKWIKIKTDELLPGDLVSIVNPKNEEQQIPCDLLIMNGSCIVNEAMLSGESTPQLKESIEVLDANTIYNINKQKNNTLYGGTKVLQVNKPEQYSVEAPPDNGCLATVLRTGFGTSQGKLVRTIIYSTERVSAN…	#N/A				NO		PF00122 - PF00702	sp|P39986|ATC6_YEAST Manganese-transporting ATPase 1 OS=Saccharomyces		46	0.992275	0.986831	4	OG0002760	hypothetical protein BATDEDRAFT_12948 [Batrachochytrium dendrobatidis JAM81]			gi|575482644|ref|XP_006680616.1|	hypothetical protein BATDEDRAFT_12948 [Batrachochytrium dendrobatidis JAM81]		71.73	99.7	99.5	0.842486		IPR018303:P-type ATPase, phosphorylation site | IPR001757:P-type ATPase | IPR006544:P-type ATPase, subfamily V | IPR036412:HAD-like superfamily | IPR023299:P-type ATPase, cytoplasmic domain N | IPR008250:P-type ATPase, A domain superfamily | IPR023298:P-type ATPase, transmembrane domain superfamily	SFLD:SFLDG00002:C1.7: P-type atpase like | Gene3D:G3DSA:1.20.1110.10 | PRINTS:PR00119:P-type cation-transporting ATPase superfamily signature | Gene3D:G3DSA:2.70.150.10 | PANTHER:PTHR24093 | PANTHER:PTHR24093:SF82 | CDD:cd07543:P-type_ATPase_cation | SFLD:SFLDF00027:p-type atpase			56..78 | 1008..1030 | 1092..1111 | 947..969 | 976..993 | 1131..1148 | 202..219 | 27..46 | 401..423 | 223..242	Reactome: R-HSA-936837	GO:0006812:cation transport	GO:0000166:nucleotide binding | GO:0016887:ATPase activity	GO:0016021:integral component of membrane
Orpjo_P00301	1165	MQAEIKTRLTQSMGESKKPIITYKDDTNIWQHISKELMSRFPLKDIECRGLGNQKMNRVINSLDIEWRPFSEEWQNKNVYTQLQQAPFLNLYILNCSDLEQYKNTIKDKIKYWLNIIESKKNQEWMVICISGESNTKSILGIRTSIFDKIKSDFNLNKDRLMLVKLYSEVKENDIWGSVVGKIKEKLLSCFFQQVLTLQEDIKRLDSQRLLPGWNYCSFFILKEQLALLYDTVNLYQDALVQYDELEASFYQTLVEQGAAWFKSFGGTEEGDDSLDFLNLKRKPFREMIIQNTTTIFDFRMYLFARQCQLLFRLDRPAELCQRAKLFISSFSMTLTDYKGALFPFFRESWIYTTCMNIVSRCEELASISWHNNQTLMEFEGASGELLHLARSQLDILGR…	#N/A				NO		PF11817 - PF12584	sp|Q3TLI0|TPC10_MOUSE Trafficking protein particle complex subunit	4e-56	28	0.469528	0.44162	4	OG0001954	hypothetical protein GLOINDRAFT_334028 [Rhizophagus irregularis DAOM 181602]			gi|552919106|gb|ESA03940.1|	hypothetical protein GLOINDRAFT_334028 [Rhizophagus irregularis DAOM 181602]		55.97	97.4	97.3	0.93148	BUSCOfEOG7966RM	IPR021773:Foie gras liver health family 1 | IPR022233:TRAPP II complex, TRAPPC10	PANTHER:PTHR13251		963..983		Reactome: R-HSA-8876198 | Reactome: R-HSA-204005
Orpjo_P00302	1164	MKAQLQWRQFNFFEKEQIYDPIERSRSPKWLQNMDITSWTNGRGHLIFGDSAGLITLVNYSLNLNYSYPAHPSSITHVKIMKYKNILISVGEDESSVPNIKVWNLDKMNKNTKSPVCLRTIKVNHAGKISPVTSIAILDSMSQMAIGLENGTVILMRGDILRDRFTKTRIIHEGKGAVTGLGFKEEGKQTLLYIVTNSSIYLYNTLVKDYKKLIDEQGCNIGCSIINIHDPINDLIIGKNEAIYFYNSEGRGPCSIIDCEKYQLLWYRNYLVIVSYDKLNKYKSADNQFNKHDPVQNEKTMSITIYDLKNKYIAYTESFTEDFIREDQNDINSKFVEKKGAIRCICSEWGSLFIFTGDRKMYRLEEIDLSTKLDILFKRNMYTLAINIVNSQQQYSNTS…	#N/A				NO		PF00637 - PF17122	sp|Q91W86|VPS11_MOUSE Vacuolar protein sorting-associated protein	1e-148	42	0.528351	0.606801	4	OG0003920	hypothetical protein BATDEDRAFT_22251 [Batrachochytrium dendrobatidis JAM81]			gi|575472436|ref|XP_006675511.1|	hypothetical protein BATDEDRAFT_22251 [Batrachochytrium dendrobatidis JAM81]	8e-122	56.98	52.2	55.3	0.904803	BUSCOfEOG7GN2W1	IPR016528:Vacuolar protein sorting-associated protein 11 | IPR036322:WD40-repeat-containing domain superfamily | IPR001680:WD40 repeat | IPR016024:Armadillo-type fold | IPR011990:Tetratricopeptide-like helical domain superfamily | IPR015943:WD40/YVTN repeat-like-containing domain superfamily | IPR024763:Vacuolar protein sorting protein 11, C-terminal | IPR001841:Zinc finger, RING-type | IPR000547…	CDD:cd16688:RING-H2_Vps11 | PANTHER:PTHR23323	651..689	1046..1066			GO:0016192:vesicle-mediated transport | GO:0006886:intracellular protein transport	GO:0005515:protein binding | GO:0005488:binding
Orpjo_P00303	1163	MADIMYCGILAVPNCGPCGTSSNYFYTCKGNVEINDSNNFLTCDKCQSVKNLVCVDCFKNTLIDVNKTNPSTGGPNTEGANTENTNTENTNTDSTNTDNTNTNNDGTKTDNVSTISTSIASPTQTANKAGNDTEANNSKGSTPASSQNNDSSGNQLMDKTGLSNGTIYGIGAAIVIIIVIIAYIVMKRMKKPKDSNNNNKFGGERNYNATQGYDQLNDDNYSSYRTLSNPNLHKPVDSNPFAQVPNVDELPNYDSILIDDPNAKAKGNNNNSVNSNNMLFNNLKDTNSQTSLLMKSSNVGSTDSFTKSSNRHMYEGSDIYSNKNRPMSSDLQYGSPQNHSQTNIDVMAMSATVTTTDAMNINKNGIMSPKYNGSRQPQMQYNNFNENNASGVNATNNVY…	#N/A				NO		#N/A	No hits					4	OG0002778										0.857352				1018..1094 | 583..624 | 837..942 | 191..210 | 646..822 | 66..157 | 450..557	471..491	164..186
Orpjo_P00304	1174	GKMDSNITINAESIKDSHKVYSESGSMLSNGETYRTSSQAIGSIQKMFTESQLIGYVGLCYISIMDFKKNNFVESHSKKSMKKALSSYNEWSDLIIKKLFTYLNFPVEDQKLVESLSVHGIHPEDLASPLITEAEEAIERRNEFEMKKREYINNDIKKYNEKLEKIKEGAETIPEETIVLNNETSENNVEEATVVNNNINDDENMLSSSTENKVEDEKVSTPSNPISSEITERPSSPTPSSSITELSELRRRNDELLKKYNITLKEMLEVSDIRYIILSHLFLICIGDGMYDARSRALLRRVAHYLQVDDYNLIKIEKEIIYQIKSSQEEVDELRRDETSIDNRASEYKKKRWLYMGLASISGGLVIGLTAGLAAPLISTGLGATLSMIHLGVHGTTAF…	#N/A				NO		PF05277 - PF05277	sp|P43564|YFD4_YEAST Uncharacterized membrane protein YFL034W	5e-65	44	0.229131	0.250699	4	OG0001442	hypothetical protein MPH_00631 [Macrophomina phaseolina MS6]			gi|407929205|gb|EKG22040.1|	hypothetical protein MPH_00631 [Macrophomina phaseolina MS6]	7e-76	70.45	24.7	26.5	0.781103	BUSCOfEOG70W3P6	IPR029024:TerB-like | IPR007941:Protein of unknown function DUF726 | IPR029058:Alpha/Beta hydrolase fold	PANTHER:PTHR17920:SF9	1115..1174 | 200..245 | 499..522 | 1016..1049	246..266 | 800..820 | 440..509 | 324..344 | 856..876 | 134..154 | 1150..1170 | 1101..1136	353..375 | 596..615 | 398..420
Orpjo_P00305	1157	KTKSRLFSKLMKKKEERKKNIHSLKNILSSSLSSEDTERRLDLSSSPSSQSFENSIPNSLSKDKYIPSRLSSEENVISSPIMFTKEDTSNMCDIDSKDEKEKSSRRKTFKSLLTSSLKSDRNKGSLSNSQSSIDDSSLNNNISSLGTTPKSEDTHLFKTKKHGKFFSKLSKSGSSGSADNNNEIAFSHDDLIENNLIFGSPSQIKVNEIKPKSVAESHKHFKHKNSRGSNDSKHKSHHHADSTEKSNLHKEEKDILLENLSPNSRNKYTGDGIKKINNAISLSAAEEYYENESSGTETDSSAYDSEILNLSDDDMPLAKLIKINSLPKTARTEYYIYISKMIEKRMEHKSYNININNEDNKSLKEFDLTKMNKEYIYNNLFSSKSDDEIDFTNTELTYS…	#N/A				NO		#N/A	No hits					4	OG0001951										0.7302				30..155 | 450..471 | 544..590 | 213..250 | 860..1157 | 623..826	965..1009 | 771..791
Orpjo_P00306	1155	FRNNFCYYYFYILYLLIIRMSDYCKGVNFINRGSRCYGIPLEETALFYIRYLCSWPIKKMWKFLERYFTDVEVSVASIKRITNSNDTFIKIKICGSSDEINKAHEILVKKLKKASVSILKVSRRNHKYNFSSLRRMQSGSSNIDMSNNYIDSNQNNAACSSSSTNLTSNSNYTISSISRNDNSLIQQHFISNTDCNYSVYSNTSAFNSNTFPFCLSWNTNGWNFEKRDSIEYFISIYKPLFLCFQETGNGSGSNSNYPCWVRLKNFKHFFKKAEPEIPGKRGLYLGYHNSCHASLEDNTYEYIISLCTYSLWNGIKCSIGNVYVPQRKHSVLVEVARMDITSWLDNHASHPAILLGDFNISTDKLKSWISRYSEWSILSLRGSPMSWCRGSQESDIDHA…	#N/A				NO		PF00078	sp|P11369|LORF2_MOUSE LINE-1 retrotransposable element ORF2 protein	2e-33	29	0.351515	0.30523	4	OG0000022	RNA-directed DNA polymerase, Non LTR Retrotransposon [Trachipleistophora hominis]			gi|440491502|gb|ELQ74139.1|	RNA-directed DNA polymerase, Non LTR Retrotransposon [Trachipleistophora hominis]	2e-84	53.47	42.3	63.6	0.92452		IPR000477:Reverse transcriptase domain | IPR005135:Endonuclease/exonuclease/phosphatase | IPR036691:Endonuclease/exonuclease/phosphatase superfamily	Gene3D:G3DSA:3.30.70.270 | PANTHER:PTHR19446 | SUPERFAMILY:SSF56672 | CDD:cd01650:RT_nLTR_like
Orpjo_P00307	1155	NDKNSSEDENLDINNFENINEKKLIENQSKISSEKTKENNNSLTILENNLSSRTDTKNEIEKLESNVKENLKEIKNIDINKNFVNNEFGLNIMDKKENEIDNELKISKEKKDDNVKNSVIKKDPKKNSISIKINNQNANNKLESKSDNLTIPDSKEKSHDISLLDNNIEKDTIASISAIQTKNTIKFHINIKSDNKKSISNKKEDSEYNNGSEVMKNEKLEDNNQIENKMKSLLNSENEKDNDKIILNEKNNIDKHNINNKINEESEKKDKKNEIPITFSEREVDKCNNIKDDINSKSKDQSTVKNKEKENAISSKDNKDDIIKTENGKFKEMNEEDVKSNINIKGEKIVVNNSDIINNDEDEDDIIIDVENTEDDLLEDTENIKIDKDNLNIEKVEKN…	#N/A				NO		#N/A	No hits					4	OG0005611										0.829412				112..154 | 290..320 | 540..568	216..237 | 706..740 | 46..80 | 938..993 | 1068..1095 | 901..921 | 420..440 | 93..113 | 386..406
Orpjo_P00308	1154	METKENYYSPLIDLKSQNKLNDKRDSVSIKKSINKNTTNHKSIHKSNTIDTLRNIKTSSKSNIKNSSGSSYSIERSDLPCDITALDSNSRKEIENLISAIRKPPNYNAQPSEIFLPNEKEIITISNNRRPSKHRKKSKNSSKNGHSKSSRKKDRSKSLKKKYSKDHMKSSHSHSQTDKDIKSKDNLQKKDSKTKIEDQNKINIQDSIKSNSVRDENEQDSFLSYDTTLITALSKDENKDSLEIEGSKSISGTDEGESYNNEEAIEESESNYESFESSMEYNSLEASSASSYGYNEEEEGTGIKDDNLSLEKLRQRRSKRTQLINSAKKVHNLRRKYLSRPIKGSISTVFKYGVGALSSLFNLRVDDVFGMEEFGKEILKEATLKGIADYIKSGKAKNII…	#N/A				NO		PF02146	sp|Q7ZVK3|SIR2_DANRE NAD-dependent protein deacetylase sirtuin-2	3e-95	49	0.269497	0.773087	4	OG0000955	zinc finger protein [Capsaspora owczarzaki ATCC 30864]			gi|470305649|ref|XP_004348413.1|	zinc finger protein [Capsaspora owczarzaki ATCC 30864]	2e-88	63.64	27.4	60.9	0.845493		IPR029035:DHS-like NAD/FAD-binding domain superfamily | IPR003000:Sirtuin family | IPR026590:Sirtuin family, catalytic core domain	PANTHER:PTHR11085 | PANTHER:PTHR11085:SF3	124..218 | 862..911 | 239..279 | 1125..1154 | 939..977 | 710..787					GO:0070403:NAD+ binding
Orpjo_P00309	1151	MNQNYGQQGGFRPPPMANQQQQQQPNFMQNFPNQNMAAGQPMMNSQQSNTGVPPPMMGNQNRSPQSGTPPMMRPPMMGRPPMMGAGVAQSPMQASAQSPMARPPMMGANPAIQSPVQAGGQQMARPPMMGANAGMQPPLQAGATQSPMARPPMMGANAGMQPPLQTGATQSPMVRPPMMGANPAIQSPLQAGGQQMARPPFNMPQGQAQQMVRPGFGMNQPGSQPAALGNQPQQQKIAPPPTAQQQAQQQQTQQQQTQQQNQQQQIPQQQVPQQMMPGVPPNNQMMATNRSPSIPPPPMAGQPYQPQTQRPPMAGQPGQPDMNGLTNQMNNMYINQQQQQQYMNDMNRMNHAYNQPNQQMQQQPPQQPPQQRPASRSRIDPNQVPNPISVEEADQEVYN…	#N/A				NO		PF04810 - PF04811 - PF08033 - PF04815 - PF00626	sp|P53992|SC24C_HUMAN Protein transport protein Sec24C OS=Homo		40	0.670721	0.70841	4	OG0001143	hypothetical protein GLOINDRAFT_345159 [Rhizophagus irregularis DAOM 181602]			gi|552933970|gb|ESA17290.1|	hypothetical protein GLOINDRAFT_345159 [Rhizophagus irregularis DAOM 181602]		73.21	67.5	72.1	0.780528		IPR036180:Gelsolin-like domain superfamily | IPR006896:Sec23/Sec24, trunk domain | IPR006895:Zinc finger, Sec23/Sec24-type | IPR036465:von Willebrand factor A-like domain superfamily | IPR029006:ADF-H/Gelsolin-like domain superfamily | IPR036174:Zinc finger, Sec23/Sec24-type superfamily | IPR007123:Gelsolin-like domain | IPR036175:Sec23/Sec24 helical domain superfamily | IPR012990:Sec23/Sec24 bet…	SUPERFAMILY:SSF81995 | Gene3D:G3DSA:2.60.40.1670 | PANTHER:PTHR13803 | PANTHER:PTHR13803:SF13	356..395 | 181..327 | 1..79			Reactome: R-HSA-2132295 | Reactome: R-HSA-204005 | Reactome: R-HSA-5694530 | Reactome: R-HSA-983170 | Reactome: R-HSA-1655829	GO:0006886:intracellular protein transport | GO:0006888:ER to Golgi vesicle-mediated transport	GO:0008270:zinc ion binding	GO:0030127:COPII vesicle coat
Orpjo_P00310	1151	LKPKLFSSMTFSQRKNSSGSKRLFSYIPNIGSSNETLVLKDNMETNSHSSIDTNKSDDDNLLSMGTLLQSEDTTLNISNLSHSLSNSKRKECNISIIHANGNTFKKYNKGHKKSISIDIQNIKRNILDQTSPNSYRIPYSATSPRVVHSAPSNSPSQCSVFNNNSIGNSNNYKHRSYTNGYTFNSCQNYSNHSSIYNIPTYSVTPNNVNSSPSYNTSASINNNNNLMSSPHSTLSYNNSNNINSNINTAFSNTTLNNQSSSLESANTIANHLLQEPVDRVNEKHNEEDEDTPLNFVASADSSAEHDSLDQINDLSNYRGTEEDDIFNSTDMYLSSRIKHRKQKSFYKRLLNQGGEHRHQIHIDEDYLDIKREDTQLIHDLFQKSISSKLTLHFKDAYTE…	#N/A				NO		PF00233	sp|Q8IRU4|PDE4E_DROME cAMP-specific 3',5'-cyclic phosphodiesterase,	7e-63	38	0.252824	0.451662	4	OG0000481	3'5'-cyclic nucleotide phosphodiesterase domain-containing protein [Rozella allomycis CSF55]			gi|528897165|gb|EPZ36858.1|	3'5'-cyclic nucleotide phosphodiesterase domain-containing protein [Rozella allomycis CSF55]	5e-91	54.23	39.6	64.2	0.742562		IPR036971:3'5'-cyclic nucleotide phosphodiesterase, catalytic domain superfamily | IPR023088:3'5'-cyclic nucleotide phosphodiesterase | IPR023174:3'5'-cyclic nucleotide phosphodiesterase, conserved site | IPR002073:3'5'-cyclic nucleotide phosphodiesterase, catalytic domain | IPR003607:HD/PDEase domain	PANTHER:PTHR11347:SF177 | SUPERFAMILY:SSF109604 | PANTHER:PTHR11347	694..717 | 1088..1111		558..580 | 449..468 | 481..503 | 412..434 | 523..545		GO:0007165:signal transduction	GO:0004114:3',5'-cyclic-nucleotide phosphodiesterase activity | GO:0008081:phosphoric diester hydrolase activity
Orpjo_P00311	1152	VDLLGFSNFDLISTLIQNKDIILNTINRNKSNKPKYGTQFTVTTEEEIQRDKKQRKHNKHHTNATDNSDINEFTSEKLKKNWENDFQKKNYLLDPEYDYSEPEYPNVYSAKANKKPIFSSFGNQYVLPSGTRRYDERDYEEIDIPVVEKAPIRSNEKLVEISSLDEFSQKAFRGIKTLNRVQSIVFPIAFHTNENMLVSAPTGAGKTNIAMLAVVNTILKYYDPETKYLDRDQFKIIYVAPMKALAAEIVRKFSERLGDLGVMVKEYTGDMQLTKTEIAETQMIVTTPEKWDVVTRKTTGDTELVQKVRLLIIDEVHLLHDDRGSVIESIVARTQRQVEMTQSMIRIVGLSATLPNYVDVAEFLKVNLYRGMFYFDDGFRPVPLRQTFIGVKGNPNSNA…	#N/A				NO		PF00270 - PF02889 - PF00270	sp|O60072|MUG81_SCHPO Putative helicase mug81 OS=Schizosaccharomyces		54	0.911458	0.535401	4	OG0002722	hypothetical protein BATDEDRAFT_11676 [Batrachochytrium dendrobatidis JAM81]			gi|575479180|ref|XP_006678884.1|	hypothetical protein BATDEDRAFT_11676 [Batrachochytrium dendrobatidis JAM81]		73.35	100	59.8	0.602259		IPR036390:Winged helix DNA-binding domain superfamily | IPR027417:P-loop containing nucleoside triphosphate hydrolase | IPR035892:C2 domain superfamily | IPR003593:AAA+ ATPase domain | IPR011545:DEAD/DEAH box helicase domain | IPR004179:Sec63 domain | IPR014001:Helicase superfamily 1/2, ATP-binding domain | IPR001650:Helicase, C-terminal	PANTHER:PTHR24075 | CDD:cd00046:DEXDc | SUPERFAMILY:SSF158702 | Gene3D:G3DSA:1.10.3380.10 | Gene3D:G3DSA:3.40.50.300 | PANTHER:PTHR24075:SF6	44..68					GO:0005524:ATP binding | GO:0003676:nucleic acid binding
Orpjo_P00312	1149	ENENENENENENENENENENQNQNENENQKQNQSQKEKENEKENEKEKEQKKIKGILVHKSSSPVTLESEGGAFEVVNKKRGKRGHKHSLSFSIPLTSDIVESSTNLKSHTRSASSSSVASFDRIDSGADKNTILMSNPIPDHMEAYSNSIQSNKRQLRKRSISTPMPLDNKDDLLGGKALSNANDENMSSISEISISSSTNNSMGHTRRYSTSIIDTKIRSYADALNSNLDMSLNDGVVIVKSNNGNKNRKTSKNASTRSSNSGQSNGSENTKNSQNSNEGGKGSNERINGNDNSYDKEDNSNNNSSNGNNGNNGNNGNNGNNGNNNNNNNNNNNNNNNNNNGNSNNTPGKGKNKKQKKAAKNANTNANANANANGNAEETEGGEETPGTPKKKAAKV…	#N/A				NO		#N/A	No hits					4	OG0000701										0.921377				530..715 | 962..997 | 243..429 | 1110..1149 | 730..778 | 1..67 | 150..175	589..609 | 429..452 | 1..52
Orpjo_P00313	1148	EEEEEEEEEPPRKELRHLRRGTQMRKRINYKESDSEESEDDNDDSDEYIPKNEESDEDDYKNDVVEEEEPETASEESDDSIAYEDSKKKSNKRKNLSRSNSASTVTSPGSYKSSKERLSAFRSPKMANKTLFGLSTQQEKRKEKEEKFKEKNEDRYSWLMDIRDENGKRPGEEDYDPRTLYIPPSAWKKFTPFERQYWEIKCKHWEKVVFFKKGKFYELYEKDADIGHQEFDLKMTDRVNMRMVGVPEASFEQWASQFVAKGYKVAKVDQMETALKKSMNARNSKSKEEKVIKRELSQVLTAGTLVDSGFLTNDMSAFCMSIKEELQPINGVSESYMVTEDRSPPKFGVCIVDTTTATFKFSSFIDDIDRTRFETLLIQYKPKEIVIERGGLTQRTIQM…	#N/A				NO		PF01624 - PF05188 - PF05192 - PF00488	sp|O74502|MSH6_SCHPO DNA mismatch repair protein msh6 OS=Schizosaccharomyces		44	0.950348	0.8126	4	OG0003853	hypothetical protein GLOINDRAFT_348440 [Rhizophagus irregularis DAOM 181602]			gi|552925989|gb|ESA09896.1|	hypothetical protein GLOINDRAFT_348440 [Rhizophagus irregularis DAOM 181602]		67.16	94.5	86.1	0.911717	BUSCOfEOG72NRZG	IPR015536:DNA mismatch repair protein MutS-homologue MSH6 | IPR027417:P-loop containing nucleoside triphosphate hydrolase | IPR007696:DNA mismatch repair protein MutS, core | IPR036678:MutS, connector domain superfamily | IPR007861:DNA mismatch repair protein MutS, clamp | IPR007695:DNA mismatch repair protein MutS-like, N-terminal | IPR017261:DNA mismatch repair protein MutS/MSH | IPR016151:DNA …	PANTHER:PTHR11361 | Gene3D:G3DSA:1.10.1420.10 | Gene3D:G3DSA:3.40.50.300	1..148	134..154 | 694..728 | 771..791		Reactome: R-HSA-5632928 | Reactome: R-HSA-5358565	GO:0006298:mismatch repair	GO:0005524:ATP binding | GO:0030983:mismatched DNA binding
Orpjo_P00314	1149	SGNNNDPSFIVHDDIKQKDMENVINDIVKNCYPRGSSLQPVNTNVNKLHDSLLISPISPVTPISPDSLNSPIRVNVNNLKFENLKTTGNTLEIPESEMPDKNNIPFSVLNNTNESSMPKNDLLSTLNELRNFSIPSRPTPTTSPTSSVHEMELNKELAKDKNEEAQPSSTLTGLAGLSQQQPQQQPQQQPQPQPESGPEPILAQPAQPAQPVFSGLSGLAQQESESESESESESESESEFEPKLISKSKSKSNPAPPAFSGLSNLAEQQSEPEPKPAQPAFSGLSGLAQQKSESEPKQAQPAFSGLSGLAQQESESESELSQPVFSSLSNLAQQESEPETKTAQPAFSGLSGLAQQVSKPEPKPAQPAFSGLSGLAQQESEPAQPAQPVFSGLSGLAQQ…	#N/A				NO		#N/A	No hits					2	OG0003732										0.695734		IPR016024:Armadillo-type fold		176..729 | 92..151 | 1074..1132					GO:0005488:binding
Orpjo_P00315	1148	NINNGNNNNNNNGNNTGSNTNNESRVSRIERKLRSRSLRNIPKIKDLHPKIQKFISKYSNSNNNSDGKVNTLKTKESMEKEKDKGLFKIKKIDKNNKLVIVNNNTSSESSNKKNEEDENEYEDKISNGELYDSEEEFDSDEFSEEESDEEDGEDDESINMVQVDLNKVTLDERKINEQKELTNNTNESKIVNTNDASTNQCPPPLPLKDKINYNISRMSIRNDKNSTNSQKSSKGISNINAPKISNKKNKDIPLTPIEIAKQKLLNLKESLNKPLPSSIIQTANGKLSKNDNNDKSKTNTSVNQNKPNLPVENFNKEKMDSLTVDHSYNLNHRRKSDNELRLSSHGLYQDEIKNALYGKDSNNNTSLTRNYSLLSNSSTRSFNSLPRISNVNLGSLGFD…	#N/A				NO		#N/A	No hits					4	OG0000799										0.888026				816..871 | 282..312 | 1..28 | 56..82 | 221..249 | 492..512 | 634..653 | 100..160
Orpjo_P00316	1147	KNINNIIYIINMAQINECKQIDDDIYNPICYINVKLATIDSPKFRASVNYFEDQLSEFIKLLDGLTKLIELYTKEYMKCNDFNDSIIKRFLIFKDKDILDNISKTILQTLNDNINIIYSYKINMVDDLFEKIISELFEFCQMATKDINEKKHAYDKSLDKYETFLNKYSSASKLKDQNGLIEMYNQAEEMKKKFINNGIELCECAITFKTKLNQLIYNLFSFFYNENINYHTSILNSFNSVKPDFNNLKEKLNENINYYNKMKESVESDPIKPKYEKSGWLFKKYQKGWNRRYFSIKKGVFKYSMTSSSGKKRGFVWTSTPINVLLCEVKEEPNNDRKFCFSVLTAKKTYILQAENEKELKEWLSTFDNAKHEKLKNLSNNVDENYQKNNSEITDKLAD…	#N/A				NO		PF16746 - PF00169 - PF02893 - PF16016	No hits					4	OG0001957	hypothetical protein BATDEDRAFT_87991 [Batrachochytrium dendrobatidis JAM81]			gi|575478906|ref|XP_006678747.1|	hypothetical protein BATDEDRAFT_87991 [Batrachochytrium dendrobatidis JAM81]	5e-61	41.83	92.2	96	0.771081		IPR004182:GRAM domain | IPR027267:AH/BAR domain superfamily | IPR001849:Pleckstrin homology domain | IPR011993:PH-like domain superfamily | IPR031968:VASt domain	PANTHER:PTHR23319:SF4 | PANTHER:PTHR23319	587..623	589..618 | 249..269	919..941
Orpjo_P00317	1146	MSKHINHILVAEFDIDKGSQLTHQYPEKTGIEEHKLAELMLPDGAHLREEDWTFFILNQHIVEETIFNYSEQQEAYISEGFLKFQPVISVYCYIYNNGVWEKIIDNDEIFIQLMQDKILLLTKTLKVIGEITPEIIIDFLENINSYSIKIATKSKIYGFKLLNDDDYRILLNTVRSLLYQKSSLIETEQVEFPDKPLPLGNNETNVLYVLNLVRTKQIPGVRRGARVKAIAITSHHKWLHVFKPLLIMALDNYFEKQEIVILEQLYKSMNSLDISLMPLLSLNEKIILRASDDPMLFNENFIEMEDFARSMNKYNTKLLNNNQIKKIDRHFYETNVLYDNGAKNPVKVPIKIPMTMFNGEIGDLSVIQLISTFGNSAYPTKHHPQLDNNVPTNPIIVLI…	#N/A				NO		PF07792 - PF08616	sp|Q5BGR2|MESA_EMENI Protein mesA OS=Emericella nidulans (strain	4e-109	38	0.455497	0.699115	4	OG0001936	hypothetical protein GLOINDRAFT_80416, partial [Rhizophagus irregularis DAOM 181602]			gi|552926749|gb|ESA10650.1|	hypothetical protein GLOINDRAFT_80416, partial [Rhizophagus irregularis DAOM 181602]	2e-149	63.35	46.2	89.7	0.87613		IPR024224:DENND6 | IPR012860:Arf3-interacting protein 1, N-terminal domain	PANTHER:PTHR13677:SF3	759..807 | 848..979			Reactome: R-HSA-8876198		GO:0017112:Rab guanyl-nucleotide exchange factor activity
Orpjo_P00318	1145	KLYYKMATKSALFSFKDSLLSNDTVEEKVEVNQRHLIDKILARYSAEFTVFRELLQNSNDAYAEDVEIVFTVEKNPEDNKPGITSIEYKNNGKVFREEDWNRLKKIAEGNPDEQKIGFFGVGFYSLFSITEEPFVVSGNAYCGFFWKGDQLFVKKGTVPEDKQTEWTSFLLNLRNPLEIPDTNEFSRFLVTSLGFTSFLKRVKVIVNDEEKIFVNKKSSDPKPLEYPKDKYMNKTPNKMFELKNIITRNIQMDIQVKGDLNVFYEENVVIPKKIFFGFAGFGFNIPGKNKKPEKFEPIELTHFMKVTTGSFDANLPSVIKREMERTTKKNPPTKTDISILSTNFDEYESSTSIRDKSNIFNNLIPYPDQGKIFIGFPTQQTTGCCIHLLGHLIPTVERE…	#N/A				NO		PF12449	No hits					3	OG0002793	hypothetical protein RirG_219860 [Rhizophagus irregularis DAOM 197198w]			gi|595445401|gb|EXX56025.1|	hypothetical protein RirG_219860 [Rhizophagus irregularis DAOM 197198w]		59.3	98.7	67.3	0.579239		IPR003594:Histidine kinase/HSP90-like ATPase | IPR022155:Protein of unknown function DUF3684 | IPR036890:Histidine kinase/HSP90-like ATPase superfamily	PANTHER:PTHR15600 | PANTHER:PTHR15600:SF29		1124..1144
Orpjo_P00319	1143	MLTHVEAKFDFCGQDDSQLSFKQGDIIQVISRLDSGWWDGICNGERGWFPSNYVTETYVEENQTVQWYPQLDANGKQYYVNSQTKEISYEYPLMKAAENLDEDSQTVQWYPQLDSNGKQYYVNSKTKEISYEYPLMKSSEEFGEDSSQTVQWYPQLDANGKQYYVNSQTKEISYEYPLIKSLSDTMSNASKEHLPKNWGVKYTQDNRPYYYNKETDETCWSLEDINMETGELLKKRSNSNSFASINEDISYSTSPKAGELTWEKLSNDIYYCLQQLYTSARMNKKESYISHSTSIVETIRTMLYASNTAKRDSPVLTENRNLKQLHKHIMNALSKLVVTTKTASQIWPPPDAVPKMQQAANDVHMSVKNFIKMAKEMNLALDMKLVEESNAEDAKNESD…	#N/A				NO		PF00018 - PF00618 - PF00617	sp|P43069|CDC25_CANAL Cell division control protein 25 OS=Candida	1e-75	36	0.370954	0.322581	4	OG0001148	hypothetical protein GLOINDRAFT_25590 [Rhizophagus irregularis DAOM 181602]			gi|552930106|gb|ESA13860.1|	hypothetical protein GLOINDRAFT_25590 [Rhizophagus irregularis DAOM 181602]		54.59	99.7	99.5	0.618222		IPR036964:Ras guanine-nucleotide exchange factor catalytic domain superfamily | IPR023578:Ras guanine nucleotide exchange factor domain superfamily | IPR036028:SH3-like domain superfamily | IPR000651:Ras-like guanine nucleotide exchange factor, N-terminal | IPR001895:Ras guanine-nucleotide exchange factors catalytic domain | IPR001202:WW domain | IPR019804:Ras guanine-nucleotide exchange factor, …	Gene3D:G3DSA:2.30.30.40 | PANTHER:PTHR23113:SF311 | Gene3D:G3DSA:1.20.1420.10 | Gene3D:G3DSA:2.20.70.10 | Gene3D:G3DSA:1.20.120.230 | PANTHER:PTHR23113 | CDD:cd11883:SH3_Sdc25	630..675				GO:0007264:small GTPase mediated signal transduction	GO:0005085:guanyl-nucleotide exchange factor activity | GO:0005515:protein binding
Orpjo_P00320	1142	KKKNNFPKELSGGQRRKLCITLALLGSPKFVFLDEPTTGLDPYSRKNIWELLSKKKKDRVMFVTTHYMDEADLLADRKMIISSGNITCLGTSLFLKNSFNMNYSLDIHCKNIKDSSIADDMIEYFCPGASQTKTISNTNINGHLEYNPNKTTTNISEEYIVTYLLPMKYSRKFKQIFENLNKLINDEKNSIMNFSLTAPTLEELFIKLENNKENNKDFQSISNTKAIDIDNDSTELINKLEPVFKKTNIVKASFMRQIYSIIKLRLTIFIRNKTFAILYTLLPLCIILICIYFENMIIKQVDDPVVYKALEIQPEIYEDVNWFIDTGTTGQPLDVLNRIGTKSKLSLKQINYQNDLSLASNKLSSDSNYIGGFGGSVNAQQGLEFTLYHNNTYSFALPI…	#N/A				NO		PF13304 - PF12698 - PF00005	sp|E9PX95|ABCAH_MOUSE ATP-binding cassette sub-family A member	3e-74	26	0.994746	0.595499	4	OG0000110	hypothetical protein PTSG_11760 [Salpingoeca rosetta]			gi|514700014|ref|XP_004997575.1|	hypothetical protein PTSG_11760 [Salpingoeca rosetta]	5e-54	59.93	25.9	16.8	0.932558	BUSCOfEOG7WDNCD	IPR026082:ABC transporter A, ABCA | IPR027417:P-loop containing nucleoside triphosphate hydrolase | IPR003593:AAA+ ATPase domain | IPR003959:ATPase, AAA-type, core | IPR013783:Immunoglobulin-like fold | IPR003439:ABC transporter-like	CDD:cd03263:ABC_subfamily_A | Gene3D:G3DSA:3.40.50.300	793..821		498..520 | 575..597 | 617..639 | 455..477 | 701..723 | 533..555 | 275..297		GO:0006810:transport	GO:0005524:ATP binding | GO:0016887:ATPase activity | GO:0005215:transporter activity	GO:0016021:integral component of membrane
Orpjo_P00321	1142	MKAFRLGKSKKNSKGQLRKETKSLSSATSISSLKNNLKNDKNQSYTNSLYNNVNRNGSSSSPSTTNMPINSSNSYTNFMANGSNNSSLNRKNSSSPKSVTRNISNAKNQVVPEFRVGIRLRPMLETEREDIENNEELVYLFPQNNILCIREPGSDRLPEIDDGPPPPPGTIAPSMGPYISTNPFNYVFGSPNSQEEVYYRSVRPLVEHFLHGKNSLVLAYGQMGSGKTYTIGFQPEDYNLENFQPDALSSELGFVPRAFQEILSYIQILKSQGRSASLLVTFIAISCEDIADLLGESITRYRRPPSPGPKMSSPSDKRDPTTQPKTITVHDRGKQGTYLKGAKYERVESMERLAELLYRGTTFRRIVFGPDSENLSHAILSFQLEQDNPKNGKDKVYSK…	#N/A				NO		PF00225	sp|Q5W7C6|KN5A_ORYSJ Kinesin-like protein KIN-5A OS=Oryza sativa	4e-37	34	0.298599	0.307765	4	OG0001123	hypothetical protein GUITHDRAFT_157562 [Guillardia theta CCMP2712]			gi|551663863|ref|XP_005834695.1|	hypothetical protein GUITHDRAFT_157562 [Guillardia theta CCMP2712]	6e-38	50.72	27.5	79.7	0.923689		IPR027417:P-loop containing nucleoside triphosphate hydrolase | IPR036961:Kinesin motor domain superfamily | IPR001752:Kinesin motor domain | IPR027640:Kinesin-like protein	PANTHER:PTHR24115:SF725	957..976 | 999..1021 | 644..675 | 1..106 | 1078..1142 | 572..603 | 786..812 | 298..332	732..755		Reactome: R-HSA-6811434 | Reactome: R-HSA-983189	GO:0007018:microtubule-based movement	GO:0005524:ATP binding | GO:0008017:microtubule binding | GO:0003777:microtubule motor activity
Orpjo_P00322	1142	MADDILKLLVALDIANKFKVAKQLNEQDSNGWYPLLKVVSNNNLEGALKLIKYAEDNNVYLEINEPNKLGIYPLLYAAYRNNVSMAKLLIVYATKNDITLELNKRDIVNGNYPLLEAVDNGNFEMCEVLITYALKNNIPLELNRRNNAGRSPMEKAIVSKRIDIAILLMCYAKERNISIACMDDDDDDDDVIAKLNTKDSDGKSILFKAVEANNPKDVDVILECANFSNVKLELNDKERVYGNTPFLKAIKNKNTKIIKSLMNYADKNNIRLDLNAKDDVGEFPLLYVIDESQELVRTLIDYANKKNYRLDINGKNIKGVYPLLRGVHNNKIDNIKLLINYANKRNMKLELNAKNKIGEFPIYKAIEKDNSAMVELLLDYAQENNITLKLNEKHSSGNT…	#N/A				NO		PF12796 - PF12796 - PF12796 - PF14604	No hits					4	OG0000001	Ankyrin repeat protein [Aspergillus fumigatus A1163]			gi|159123470|gb|EDP48589.1|	Ankyrin repeat protein [Aspergillus fumigatus A1163]	2e-29	48.04	40.2	25.9	0.166198		IPR020683:Ankyrin repeat-containing domain | IPR002110:Ankyrin repeat | IPR036028:SH3-like domain superfamily | IPR001452:SH3 domain | IPR036770:Ankyrin repeat-containing domain superfamily	Gene3D:G3DSA:2.30.30.40 | PANTHER:PTHR43928 | CDD:cd00174:SH3	921..1142 | 816..841	449..469				GO:0005515:protein binding
Orpjo_P00323	1141	MDIKAKYSRMIKSTFPEYGQSINRKIYRNLIWFELFIFLVMFSGVLIFSQGFLLSRRALENNNQCSLIKQGNLWNQQFNLNETINPEMADATVEESCWYPTHFKKAVVLIIDALRYDFLHWEDDINKINPYFSNKLTIIHKLLTEQPNNAFEFQFKSDPPTTTMQRLKGLTTGTLPTFIDAGKNFAASAITEDNIIQKIISNGKKIKFMGDDTWMSLFGEYLDETSIPCDSLNVWDLYSVDNKIKEHLFPSLKQKEKDWDVLFAHFLGVDHCGHRYEPNNEHMELKLREMNGVIEDVIKEIDDDTLLVIMGDHGMSEEGDHGGETENELNAGLFFYSKKGFNVNGSNKEYFQKFIKDLKPIEIESEHEIYRTIPQIDFAPTFALLLGLPIPFENIGTII…	#N/A				NO		PF01663	sp|Q07830|GPI13_YEAST GPI ethanolamine phosphate transferase	2e-92	29	0.75723	0.815143	4	OG0003991	hypothetical protein MVEG_10394 [Mortierella verticillata NRRL 6337]			gi|672818801|gb|KFH63701.1|	hypothetical protein MVEG_10394 [Mortierella verticillata NRRL 6337]	4e-156	48.72	95.3	93.1	0.885521		IPR017850:Alkaline-phosphatase-like, core domain superfamily | IPR002591:Type I phosphodiesterase/nucleotide pyrophosphatase/phosphate transferase | IPR017849:Alkaline phosphatase-like, alpha/beta/alpha	PANTHER:PTHR23071 | CDD:cd16023:GPI_EPT_3	913..933	901..926 | 442..469	581..603 | 714..731 | 839..873 | 544..566 | 616..638 | 677..694 | 1060..1082 | 642..664 | 971..988 | 1097..1119 | 786..808 | 509..531 | 1018..1040 | 30..52		GO:0008152:metabolic process	GO:0003824:catalytic activity
Orpjo_P00324	1141	KKKKNNINMASIENNENQSSLIELINVNSKFTLDKVYLNDLHALKRIKIKNVAKFPILVKLRSNLGNQISFQLNNENFENENEFLNSVLNDQSNNSVEPYTSNISLFSPINSYSDNESIGHNYELKIKESTYSTSLLNNMNHTTANAVYNQQFNQLFNYVGQIDEVQIEPGQTIPIIVEFLPESKEKIDMQNIDVTKNERNDTFLNSYNDEDANYNFFEINGLLFFIAYRLDTILQKQQQQIDLPISITDKNEYSSTANDNKNLENNTLEDIDDSNKNNIIIEELNNITSNIPSDQQITLKFRSKVCKSVLWIDIGETGISFDDCVLGGTYFKDFTLWNRSEIDLYWIMNITDTLGNSHVNWLKFYNYDTGEELDCKPLSAFAHLRIRVQFRPQEIGEF…	#N/A				NO		#N/A	No hits					4	OG0001399	hypothetical protein RirG_093810 [Rhizophagus irregularis DAOM 197198w]			gi|595481776|gb|EXX69702.1|	hypothetical protein RirG_093810 [Rhizophagus irregularis DAOM 197198w]		59.73	78.6	27.6	0.890381		IPR013783:Immunoglobulin-like fold	PANTHER:PTHR39211	1003..1141	75..95
Orpjo_P00325	1141	NASGNYILFFNKLADTTGLGDMEAMKEALELQEKFNSGDMSGMQDEMIKGLLKSYGLSDDQVDKALEEYKKTGKLPMDSLMAGMMPEINIPNIDLSSLGGGGVKSEYEDALVSAIKTGKMTDELRDAYLSGKITQENIIPLITSGKVTKEEVENFVKNMSKLTQMPSIPSKENTPTQNPSSSNNQEASQKPSQTEKQEETDKSSSPQNPSKSESKDSAPAPSKDSASDSNTDSKSKPSSDSGSDSSSKDNKKNLRKRANSSKTTKKSTSTKKTKTTTTTKKATHTGDTKKSIYEQSDIFFTLSNMMRPWGIIAMSNNATEKSIIGERPKEEANITLLNIEDDKYELSNKGILDYSFTRYFLNMYNLIYNEKPTVDFERSPFFEFVDIDNEDDLDVEINK…	#N/A				NO		PF12698 - PF00005	sp|Q8T6J0|ABCA7_DICDI ABC transporter A family member 7 OS=Dictyostelium	9e-97	34	0.560911	0.756853	2	OG0001347	hypothetical protein MVEG_02072 [Mortierella verticillata NRRL 6337]			gi|672826887|gb|KFH71777.1|	hypothetical protein MVEG_02072 [Mortierella verticillata NRRL 6337]		57.76	71.6	85.6	0.882404		IPR026082:ABC transporter A, ABCA | IPR027417:P-loop containing nucleoside triphosphate hydrolase | IPR017871:ABC transporter, conserved site | IPR003593:AAA+ ATPase domain | IPR003439:ABC transporter-like	CDD:cd03263:ABC_subfamily_A | Gene3D:G3DSA:1.10.238.10 | Gene3D:G3DSA:3.40.50.300 | PANTHER:PTHR19229:SF154	162..287		627..649 | 683..700 | 545..567 | 656..673 | 588..607 | 721..743		GO:0006810:transport	GO:0005524:ATP binding | GO:0016887:ATPase activity | GO:0005215:transporter activity	GO:0016021:integral component of membrane
Orpjo_P00326	1140	MQTNLIEKDVESKRLSATNVSLSVTASASPSFLSETSNVNSILSKSPTPSTLSNHSNNDTKLDDKKKLKNVFHKFLNKTKLFNGGHTHTQSLHGKKNSYSQSFNNENAPYENNIFGYLIQNNEKDISNATANLSGNANTVSTSQPMLYSNNNNENTDHSNITNNYLTTPTNGTTSQVKPPMPVQLKEEKESFKSLPINYNIKDLEEKLQNETERNLCSENFTAKEFAAEVGITIFEEEEETNYYTKNSHLHHPTCNTCTGLQGTYCSSKSYGPRLDMSIFEPPTEKLSDSSKTLVSKTGIEKSSETLSSQQKIQLEAVFDNKNSSNGNIRVDEFEKPIEGEKNKIEERNMKDGSKINEQKLPTIPPRKYKGKKSSRFEVEILNSNEPKSDTQNKSIINT…	#N/A				NO		#N/A	No hits					4	OG0000685										0.837047				430..453 | 764..796 | 43..65 | 508..546 | 810..845 | 929..979 | 692..724	698..718
Orpjo_P00327	1138	LFYNFELNIKMIEQNEADQDSIRQKRLLRLAQLEAQNENQNEKESTEENESKRPKEEIKAEPKRSESKPATPIAKPNAFSSLASPKSQSSSSSPISHKKKNKMEAIATFLSQNEDDWDDQQYKKIFRCCLNEKESTENGELIYLKELSEDLISENLPMKITTSIIERLLVARLSLDENAEDNATPLFDYLVSCWRALCEVQRKVNKLLLEKDISEVQKNELNNKVKERIERLNISKELIVSYSGFVISTLAEMFPQSQRALDLGPKCIAEKLLNSNAFELENQLPTLFFDEFVKRFSSDNLSDIFEPILKHIMDEMNKQNLNKNYLPPLNAASRLLTNKVIAALVPTLEFWNPETSTAREIEDKSFLGAFYSKVSAFPDSDSGISQAYFSNRNTFSYST…	#N/A				NO		PF10408 - PF04564	sp|Q9HE05|UFD2_SCHPO Ubiquitin conjugation factor E4 OS=Schizosaccharomyces	1e-171	34	0.985062	0.99604	4	OG0000925	hypothetical protein BATDEDRAFT_34827 [Batrachochytrium dendrobatidis JAM81]			gi|575477444|ref|XP_006678016.1|	hypothetical protein BATDEDRAFT_34827 [Batrachochytrium dendrobatidis JAM81]		61.15	97.6	96.4	0.862109	BUSCOfEOG72C57N	IPR013083:Zinc finger, RING/FYVE/PHD-type | IPR003613:U box domain | IPR019474:Ubiquitin conjugation factor E4, core	PANTHER:PTHR13931 | CDD:cd16657:RING-Ubox_UBE4A | SUPERFAMILY:SSF57850 | Gene3D:G3DSA:1.10.506.10	33..99	23..50 | 204..224 | 1034..1054 | 577..597 | 881..908 | 1117..1137		MetaCyc: PWY-7511	GO:0016567:protein ubiquitination | GO:0006511:ubiquitin-dependent protein catabolic process	GO:0034450:ubiquitin-ubiquitin ligase activity | GO:0004842:ubiquitin-protein transferase activity	GO:0000151:ubiquitin ligase complex
Orpjo_P00328	1138	DCNKCEEGKCLECKDEDMEPKANGKCGCKDGFYEDDGECKKCNDDCDICEKDMCTKCKNDHMVPSIDNVCICEDGYYEKSKGVCEKCDASCATCDKNGCITCSNSNKTPNENQECECEIGFFTDSEGECIGCAKGCIKCTEDGCSLCEDPFKKPIDGICKCIDGFYDDGTGECKECDEGCVTCNINGCLSCEENKKIKLENNSYVCGCKEGYYLDDNDRCKSCKSTFKYCEICNANECLVCNNDKVKDTDNICGCPKGLYDDGNGDCLPCSVGCTECDANGCYSCSDPDKEVVGKECKCKKGFLENSNNGCIPCESGCLDCEEGKCLECEIKNMEPKANGKCGCKDGFYLEDGVCKECKDDCSICTSNQCIKCKDESKIGNIKNECVCKPGYYENEEGE…	#N/A				NO		#N/A	sp|Q86XX4|FRAS1_HUMAN Extracellular matrix protein FRAS1 OS=Homo	3e-53	27	0.731107	0.213573	3	OG0000169	EGF-like domain containing protein [Tetrahymena thermophila]			gi|118382169|ref|XP_001024244.1|	EGF-like domain containing protein [Tetrahymena thermophila]	7e-79	41.55	98.6	40.8	0.84879		IPR000742:EGF-like domain | IPR009030:Growth factor receptor cysteine-rich domain superfamily | IPR032822:Extracellular matrix protein FRAS1 | IPR006212:Furin-like repeat	Gene3D:G3DSA:2.10.220.10 | PANTHER:PTHR11878							GO:0005604:basement membrane | GO:0031012:extracellular matrix
Orpjo_P00329	1136	NNNNNSYNSYNSNNSNKNDILTISIPPLSNHKGPNSANSLVSNNSFKNQLSSNGLLPSSHKKIPLNDLDHSSSSNKNNLTPINDHPQSILLNGNRNHGILDRSNSNKSVSIIDPKSVNMVDRSNSNKSNGKATYGPNSGIPPTSVHFQNSSLLPSSSISSSSTTSEEFRNLKSGFNFPSSIRMNASNPANIVSSLSGSGQNSRPFNNDDAMLMAGRNLNGFIDRNSKNDIFAAATRRQQEERRKKEQNTLKISKETHVFSCYIEKLSSRKKYQKRILRFDGVFLICLSQKKKQKLPSNTTFSTVNPLCFSDSSVDGKTYLELIRKLYMEVSPGPEFSSPLIAVEDSKSKTGNPNLKAKHYYHPKWIINIKDIISVRPLVHPDLLTISNSQLIYKKMEPE…	#N/A				NO		#N/A	No hits					4	OG0001152										0.746597		IPR011993:PH-like domain superfamily	Gene3D:G3DSA:3.30.200.20 | PANTHER:PTHR36193	527..580 | 51..163 | 788..866 | 463..498	800..846 | 660..680 | 1020..1040 | 236..256
Orpjo_P00330	1135	EKEKEKENKEIKKEKNIKMKIVSESINSFISHLKMFSNLKTNIVFNIPNNKNIKNIEFDRFIQRCHKYNIQCKFSLIESIHNYKSIISYNLYDNNYNSNMSTYFNSTLDIINSKYFKRDDSSKNSSFNITFYMKDVETSNSIIYEYDFDKYKFPELESEKITYNYLYKYKKISIKKPDDIFEESKNKTSINFFIAIDTKDNGDRKANYIFNALALYIQVKKDYEKTRDIEVVISVKNSRDKNDEICTETNPEKVDPSCPDIALLTSNDISVYYQKSKLTSLDKFIREYYKDYGITLESKIYKYAFYDYHIDNQWMAIPFTVQIRTLLFNSTTFEHCKLTTDKELHLPPPYYDWDSSSDTSWDWQHFFEYAKIIKECTGYPGITFFGENYEELKFLSMYV…	#N/A				NO		PF00003	No hits					2	OG0001376										0.73251		IPR017978:GPCR family 3, C-terminal	Gene3D:G3DSA:3.40.190.10 | SUPERFAMILY:SSF53850 | PANTHER:PTHR24060			1063..1085 | 904..921 | 1037..1059 | 837..859 | 946..968 | 872..894 | 1003..1025		GO:0007186:G-protein coupled receptor signaling pathway	GO:0004930:G-protein coupled receptor activity	GO:0016021:integral component of membrane
Orpjo_P00331	1134	FLFYYKNKREKKYIYIYLYNIVNKVNVMKSTEIDNINDNKMEVDDIPFTQEQYVSELKRLMENDNATVDEVVEESFHEWVIDDWNKLENKKEYSPEFMIGGYKWRILLFPKGNTEKEFVSAFLDNLDVKEENAQENAHVCAKFVLSIRNYNDYKCFSAKPSHHRFNGKESDWGFNRFIERTHLYNENKNYIKPLIEDDKTVLSVYVRIYKDELGILWHDFANWDSKKETGYVGFKNQGATCYMNSLLQALYFTNYFRKATYQIPTENDVPANSVPLALQRVFYNLQYSNQSVDTRELTKSFGWDTIESFTQHDIQEFNRELQDNLETKMKGTAADGAISRLFRGKMKSYIDCINIDYTSSRIEEYYDIQLNVKGCKGLVESFDEYIKEEILEGDNQYMA…	#N/A				NO		PF00917 - PF00443 - PF12436 - PF14533	sp|Q9UTT1|UBP21_SCHPO Ubiquitin carboxyl-terminal hydrolase 21		38	0.964727	0.985828	4	OG0001144	cysteine proteinase [Punctularia strigosozonata HHB-11173 SS5]			gi|599115235|ref|XP_007385792.1|	cysteine proteinase [Punctularia strigosozonata HHB-11173 SS5]		63.34	92	94.1	0.882298		IPR001394:Peptidase C19, ubiquitin carboxyl-terminal hydrolase | IPR002083:MATH/TRAF domain | IPR008974:TRAF-like | IPR029346:Ubiquitin carboxyl-terminal hydrolase, C-terminal | IPR028889:Ubiquitin specific protease domain | IPR024729:Ubiquitin carboxyl-terminal hydrolase 7, ICP0-binding domain | IPR018200:Ubiquitin specific protease, conserved site	SUPERFAMILY:SSF54001 | CDD:cd02659:peptidase_C19C | PANTHER:PTHR24006 | Gene3D:G3DSA:3.90.70.10		562..589 | 54..74		Reactome: R-HSA-8948747 | Reactome: R-HSA-6782135 | Reactome: R-HSA-6782210 | Reactome: R-HSA-8866652 | Reactome: R-HSA-6781827 | Reactome: R-HSA-5689880 | Reactome: R-HSA-6781823 | Reactome: R-HSA-6804757	GO:0006511:ubiquitin-dependent protein catabolic process | GO:0016579:protein deubiquitination	GO:0005515:protein binding | GO:0036459:thiol-dependent ubiquitinyl hydrolase activity
Orpjo_P00332	1135	LKMSFNLSLLFGNIDSDGKIDNEDLDDSLRDTFENVDQNALSHLLGSSLDLGGDDDKAETSDNDNNSTEEIKHDSNAIDYSDFNELVEDETKTKTDSNKSNNNNFLNSLIGNKAGSIPKFHSNLYKSSIMDEDEEDYDEVDIKKEEKETPEIKKEKLEIIKTEEKLKEVKTEIDKPSTETITPVKQEQLPSIKTFYPYFEKGKILKFSELFATKKPVIVKPVKKELKATVIDEYYEVEPDDRIILRQPLVPLQLLKKELEQQNINGELSENKSDTSSTDSDDEEDENHYSEYESDESSNDSKIENEEQPIQIYTGNFRPIVLDDWEKKIIWSDSNSESEQDVPNNEIEKKSLMEDYSVRNSNLEKGSWVDSVIWTERDKMKLPLVSNEKVIDQYIPEIR…	#N/A				NO		PF12157	sp|Q09813|T111_SCHPO Putative transcription initiation factor	9e-134	34	0.78326	0.807967	4	OG0004725	hypothetical protein RO3G_14295 [Rhizopus delemar RA 99-880]			gi|384499093|gb|EIE89584.1|	hypothetical protein RO3G_14295 [Rhizopus delemar RA 99-880]		56.28	94.7	96.2	0.779502	BUSCOfEOG7PCJSB	IPR022591:Transcription initiation factor TFIID subunit 1, domain of unknown function | IPR036875:Zinc finger, CCHC-type superfamily | IPR036741:TAFII-230 TBP-binding domain superfamily	PANTHER:PTHR13900	1111..1135 | 47..78 | 1009..1061 | 879..947 | 265..309	1023..1050 | 252..272 | 886..913 | 152..172		Reactome: R-HSA-167162 | Reactome: R-HSA-75953 | Reactome: R-HSA-73776 | Reactome: R-HSA-167161 | Reactome: R-HSA-6804756 | Reactome: R-HSA-73779 | Reactome: R-HSA-167172 | Reactome: R-HSA-76042 | Reactome: R-HSA-674695		GO:0008270:zinc ion binding | GO:0003676:nucleic acid binding
Orpjo_P00333	1135	MAFVSIARALYDYEPQEEGEIALKENEIVYIFEKDTEENDGWWRGKNKEQLTEGLFPSSYVEELPYISQGLALYNYESQNSEELTINEDESLDIFEKDDEDWWLVKGANGLLGFVPATYVEENGENNLNFQEDANEVIQEDTNEVVDENVSTQNNTNEVSEQALDALNAFKDAMTMTPVAPKNITYWPVEVNEKDSKKKQKGKLGVDNQSIYLIRSSDSKILNKWELMDLDNCKKKSKKISLEFNNGKVFTIGCQKSDLDRMFTTIQLKKSSCGQSNAIPSIPPPVETMKVPTPPPIIQPSPIKMKNEVQDEEPEQITPRIATALYDYSAQDEEELTISENDNLMVLDDSDPEWVKVRLISKTGSGEGLVPRTYIEFKEPGQIQDTNEVVPQQEEVQFN…	#N/A				NO		PF00018 - PF14604 - PF00018 - PF03983	sp|A7E8B6|SLA1_SCLS1 Actin cytoskeleton-regulatory complex protein	2e-24	43	0.106608	0.106957	4	OG0001124	hypothetical protein MVEG_06434 [Mortierella verticillata NRRL 6337]			gi|672822808|gb|KFH67702.1|	hypothetical protein MVEG_06434 [Mortierella verticillata NRRL 6337]	1e-49	46.28	42	34.5	0.824028	BUSCOfEOG7VTDWK	IPR029922:Sla1 | IPR007131:SLA1 homology domain 1, SHD1 | IPR001452:SH3 domain | IPR036028:SH3-like domain superfamily	ProDom:PD936484:POLYPROTEIN GLYCOPROTEIN M G2 TRANSMEMBRANE NONSTRUCTURAL MEMBRANE CONTAINS: PRECURSOR SIGNAL | PANTHER:PTHR11216 | Gene3D:G3DSA:1.10.150.50 | Gene3D:G3DSA:2.30.30.40 | CDD:cd00174:SH3	708..729 | 846..926 | 475..644 | 274..302 | 940..994 | 800..829	706..740			GO:0007015:actin filament organization | GO:0006897:endocytosis	GO:0030674:protein binding, bridging | GO:0005515:protein binding | GO:0042802:identical protein binding | GO:0008092:cytoskeletal protein binding | GO:0043130:ubiquitin binding
Orpjo_P00334	1131	MKKAENKTINNYVSKADDHYIQNSNNKIYDKPLIYQQSELNNNDKASASPSSALVPPFPYIKAIERARSPALKAALSDPSLNGVLKSIPSRKAYNSSETSQARLRFENYVRRYYYQLTVGCGDKNCNNKLCASSKLKIIIPPNACAIMAVQLASRSKHQFCPRCPTEPNIALPDNILKTGMPNTLSNSKNSSLSMSFSASQENLRKKNKEAANDNNNLYNDHSEQVNNNISLNGHGSFISSFLSSSPFSSLKHHPSNSSSFTDLSSMNKDKSNQRSATLTLNSSESGSSDDLSSEGSVKKDHIIDKDVYELNSKDSREKPSHFASYTEKYYQPLNDSKHLNSQLSKIKQESLANMTRTKSLQDLPSLSSATDNFSKFKFKSFMSPSPSFSSLQVLASDD…	#N/A				NO		PF16558 - PF00632	sp|Q05086|UBE3A_HUMAN Ubiquitin-protein ligase E3A OS=Homo sapiens	1e-108	42	0.422635	0.514286	4	OG0001959	hypothetical protein MVEG_08424 [Mortierella verticillata NRRL 6337]			gi|672821429|gb|KFH66325.1|	hypothetical protein MVEG_08424 [Mortierella verticillata NRRL 6337]	8e-176	63.03	57.8	45.8	0.860673		IPR032353:Ubiquitin-protein ligase E3A, N-terminal zinc-binding domain | IPR000569:HECT domain | IPR035983:HECT, E3 ligase catalytic domain	PANTHER:PTHR11254 | Gene3D:G3DSA:3.30.2410.10 | Gene3D:G3DSA:3.90.1750.10 | PANTHER:PTHR11254:SF301	253..299 | 181..227	201..221		MetaCyc: PWY-7511 | Reactome: R-HSA-983168		GO:0004842:ubiquitin-protein transferase activity
Orpjo_P00335	1131	MAFHWTSKTSSSSSAGVEDMVLLSKVTEEQIVENLHKRYQNDLIYTYIGPTLVAVNPYKQLPYFTQKEIDMYRGAASHENAPHIYATADTMFQNMMTDEENQCVIISGESGAGKTESAKLIMNYIAAVSDHGGSGNNIVEQVKNIILGSNPLLESFGNAKTLRNNNSSRFGKYFEIRFLRGGQPVGGNISNFLLEKSRVVSPGKGERNFHIFYQLTKNATEKDKTELGLSDPSNFNYLSCSGTYDADGIDDTKDFQDMKKSLDICGISQEDQASLFQMVAGILHLGNIEFTEENNEADVVDPRTLEFPAYLLGISAEALHDKLISRLMQTGFMKKRQSDIRMTLNREQACGTRDALAKSLYSRMFDWLVQEINIAMKKLQGGNQDQILNLGVLDIYGFE…	#N/A				NO		PF00063 - PF06017 - PF00018	sp|E9Q634|MYO1E_MOUSE Unconventional myosin-Ie OS=Mus musculus		51	0.997347	0.990063	4	OG0003891	hypothetical protein BATDEDRAFT_91391 [Batrachochytrium dendrobatidis JAM81]			gi|575485054|ref|XP_006681821.1|	hypothetical protein BATDEDRAFT_91391 [Batrachochytrium dendrobatidis JAM81]		69.73	96.7	99.6	0.681128	BUSCOfEOG7FBRS6	IPR010926:Class I myosin tail homology domain | IPR027417:P-loop containing nucleoside triphosphate hydrolase | IPR036028:SH3-like domain superfamily | IPR001609:Myosin head, motor domain | IPR036072:Class I myosin, motor domain | IPR001452:SH3 domain	Gene3D:G3DSA:2.30.30.40 | CDD:cd00174:SH3 | PANTHER:PTHR13140:SF341 | PANTHER:PTHR13140 | Gene3D:G3DSA:4.10.270.10 | Gene3D:G3DSA:3.40.50.300	1045..1075 | 942..1010					GO:0005524:ATP binding | GO:0003774:motor activity | GO:0005515:protein binding	GO:0016459:myosin complex
Orpjo_P00336	1132	IKINYKRYKKTKIINNSKYRNMSSVKVAVRVRPFNKREIKKNTKCIISIKDNIVSIEKQIPNNQLYQKSNEEVVIKSFCFDNCFWSFDKGSEDYASQQLIYDRIGKELLDHAFIGYNTCIFAYGQTGAGKSYTMMGYNEDKGIIPLACEDMFKRINDNKDKNLTYLVEVSYIEIYCERVRDLLNPSNKENLRVREHPILGPYVEDLSKLLVTSNEEIINVMDEGNKSRTVASTKMNEVSSRSHAVFTIKLTQKYVNKETNVTTQKVSRISFVDLAGSERINSTKSTGVRLKEGVNINKSLTTLGKVISALAEQSARNANGSKSVSTYSRPISPYSRPLSPLSRPSSPVSSPIKNQKLKIKRSIPELHIPYRDSVLTWLLKDSLGGNSKTVIIAAISPAD…	#N/A				NO		PF00225 - PF16183	sp|A1ZAJ2|KIF1A_DROME Kinesin-like protein unc-104 OS=Drosophila		50	0.584806	0.37006	4	OG0001165	kinesin family member 1/13/14 [Mortierella verticillata NRRL 6337]			gi|672828338|gb|KFH73227.1|	kinesin family member 1/13/14 [Mortierella verticillata NRRL 6337]		67.93	60	39.6	0.912498	BUSCOfEOG7VHT5Q	IPR027417:P-loop containing nucleoside triphosphate hydrolase | IPR036961:Kinesin motor domain superfamily | IPR001752:Kinesin motor domain | IPR032405:Kinesin-associated | IPR008984:SMAD/FHA domain superfamily | IPR019821:Kinesin motor domain, conserved site | IPR000253:Forkhead-associated (FHA) domain | IPR027640:Kinesin-like protein	PANTHER:PTHR24115:SF739 | CDD:cd01365:KISc_KIF1A_KIF1B | Gene3D:G3DSA:2.60.200.20	318..353	426..453		Reactome: R-HSA-983189 | Reactome: R-HSA-6811434	GO:0007018:microtubule-based movement	GO:0005524:ATP binding | GO:0005515:protein binding | GO:0008017:microtubule binding | GO:0003777:microtubule motor activity
Orpjo_P00337	1130	NYFNNKFSTYLILFLVFNVNLIKKRYNYLYLFYYLIFIIKKKKKKKKKKMRTETIVLLKGDGIGPEIVNEAHKVLQLVSDARKEANDLQLEFKEELIGGIAIDQTGSPLPEKTLQSCLNASAVLLGAVGGPQWPRPATPENPNPPRPEQGLLDIRKKMNLFCNIRPCIFPCESLKAKSPLKEEIVKDTEFIVVRELTGGAYFGKRQEENAEGVAYDTIIYSVPEVQRITRIAAKLALAHNPPYPIISIDKANVLASSRLWRRVVTETIKNEFPTVKLQHQLVDSAAMIMVKNPSALNGVLLTENMFGDILSDESSVIPGSLGLLPSASLNGWGKESNGLYEPIHGSAPEIAGQNIANPIGTILSAAMLLRYSLGLEREAKAIEKAVAKVLDDEKHGGLN…	#N/A				NO		PF00180 - PF00330 - PF00694	sp|Q4WBR0|ACON3_ASPFU Putative aconitate hydratase OS=Neosartorya		52	0.574336	0.806412	4	OG0002771	hypothetical protein MVEG_01593 [Mortierella verticillata NRRL 6337]			gi|672826403|gb|KFH71293.1|	hypothetical protein MVEG_01593 [Mortierella verticillata NRRL 6337]		75.64	95.6	99.5	0.806412		IPR019818:Isocitrate/isopropylmalate dehydrogenase, conserved site | IPR004429:Isopropylmalate dehydrogenase | IPR024084:Isopropylmalate dehydrogenase-like domain | IPR033940:3-isopropylmalate dehydratase, swivel domain | IPR001030:Aconitase/3-isopropylmalate dehydratase large subunit, alpha/beta/alpha domain | IPR036008:Aconitase, iron-sulfur domain | IPR015931:Aconitase/3-isopropylmalate dehydr…	PANTHER:PTHR42979 | PANTHER:PTHR42979:SF1 | Gene3D:G3DSA:3.40.718.10 | SUPERFAMILY:SSF53659 | SUPERFAMILY:SSF52016			7..29	KEGG: 00290+1.1.1.85 | MetaCyc: PWY-7396 | Reactome: R-HSA-71403 | KEGG: 00660+1.1.1.85 | KEGG: 00290+4.2.1.33	GO:0055114:oxidation-reduction process | GO:0009098:leucine biosynthetic process | GO:0008152:metabolic process	GO:0000287:magnesium ion binding | GO:0016836:hydro-lyase activity | GO:0016616:oxidoreductase activity, acting on the CH-OH group of donors, NAD or NADP as acceptor | GO:0051287:NAD binding | GO:0003862:3-isopropylmalate dehydrogenase activity	GO:0005737:cytoplasm
Orpjo_P00338	1130	IYEWIGPGIESFLEPLKPIQVKELHEKFEKCKNVGKKTQKRLLRSQQESQEQEMDVDLADADDMNDDDMDDEPIDLYDIQDPVNVLSKIPKGFYDTIKSSKWKERKAVLEELSNVLNPPKYEDGKYNELISTLAKRISDPNILCVILSANCIEKIAKGLRNSFSSYKNIVIEPLLDKLKEKKQNVIDSLSNALDAVFICCTIPDITEVIVDKMKNKNPNVKSESIKWLIRCLKTGKSIPQREQIKMLSEGLLKALTDSNSVVRDSAAEGLGTLMKCVGEKPMQVYMEQIDKTREAKVREFYEKAEIKSVKGIKKPKSKSVTQPVIIKGGGIGSKTVKSAIKPGLKKKSTTTPKSSSPVIAKPSGKNNAMAIDSDISMSVETLTMTEEEAEMQARTMFGD…	#N/A				NO		PF12348	sp|Q14008|CKAP5_HUMAN Cytoskeleton-associated protein 5 OS=Homo	4e-167	32	0.992035	0.563976	4	OG0003831	hypothetical protein HMPREF1544_10817 [Mucor circinelloides f. circinelloides 1006PhL]			gi|511000922|gb|EPB82430.1|	hypothetical protein HMPREF1544_10817 [Mucor circinelloides f. circinelloides 1006PhL]		54.44	99.3	52	0.816651	BUSCOfEOG7PK97G	IPR034085:TOG domain | IPR024395:CLASP N-terminal domain | IPR011989:Armadillo-like helical | IPR016024:Armadillo-type fold | IPR021133:HEAT, type 2	PANTHER:PTHR12609 | PANTHER:PTHR12609:SF0	873..935 | 342..365 | 609..633	175..195				GO:0005488:binding
Orpjo_P00339	1129	QTALSKNYEQLSSGSKKRLLNIFSQCNKNLLELPKHHIIRSCIPYATTILNDIIRNLDDGHIRVHIVPEQDLSIAGHNYSATSVIDENGILHIFTFVIQSMGVVTDDLSQENLMWIGTAVLHEFCESACGYTHAESCVAEFLLSPLPDVLSTLPARMLYQIKNSTKLQLSQLLMGTVNVNSVKGALGLNVDKFWPLLSQQSRNWFVRWAGNWEDALAAFKLKNKCKYNDARFSDFLDSVPRDLMAIFRDVHKNSQITIRQIVAINVFSLYISRTIASFIIKQYKNPKASATSDSLKRVRRFSFAVRMNTLDPFRRNGTIKRGYTMRHSQPDNEVEKPAFSEAIRLKFEEFFLVYFMALTGDSRFGRELSATNIPNIIKLFFSFIYGITRRLVWILTKNF…	#N/A				NO		PF11997	No hits					3	OG0003836	glycosyl transferase [Marssonina brunnea f. sp. 'multigermtubi' MB_m1]			gi|597569951|ref|XP_007288032.1|	glycosyl transferase [Marssonina brunnea f. sp. 'multigermtubi' MB_m1]	2e-63	49.61	44.4	17.1	0.630634		IPR000782:FAS1 domain | IPR022622:Domain of unknown function DUF3492
Orpjo_P00340	1128	SNSINNINNKLASLPTAIGSSNGVTIDANDQLSYTAQLESQFNELTIALDQFFENTQLLDESAFNDFVNALSRMVCDSSGHAVNDISNLSSKVNLDGYSFSISKLRYVILLNIKKVISQESMNLWDLVMQRLIDTVHKPNLNITIRKEICNAINDILASAVQNIDYKNEQSEIKILEPLKLLMKVRNQEYEKDEDGLLDPENQDSWIIDIQKSCLETLNNILQTSGQYFVNGWSQIFAIINRVLINSINLNKESHNLSTVNYQYHKNASLSLIRMVFPCLQLICTDFLSLLNPKNFYTCIETVALFGSQVEDLNISLTAIGLSWNLCDYLQTHKQESSISINKIEKEKSLDFNQLKDIWTSGHNYLLITKDSKEYENLAHQKTYEVIDSLWMLLLQKLS…	#N/A				NO		PF16206	sp|Q9VLT1|MON2_DROME Protein MON2 homolog OS=Drosophila melanogaster	1e-49	24	0.70656	0.404988	4	OG0000786	hypothetical protein GLOINDRAFT_337953, partial [Rhizophagus irregularis DAOM 181602]			gi|552916200|gb|ESA01449.1|	hypothetical protein GLOINDRAFT_337953, partial [Rhizophagus irregularis DAOM 181602]	1e-97	45.73	99.9	70.3	0.608169	BUSCOfEOG7GQZ3Z	IPR026829:Protein Mon2-like | IPR032817:Mon2, C-terminal | IPR016024:Armadillo-type fold | IPR011989:Armadillo-like helical						GO:0015031:protein transport	GO:0005488:binding
Orpjo_P00341	1128	MDSQYLYNNQSTMQKEINAKYQIASKELQNLYKRSTMIEPLLQILEDIYSKVDEGAAIAPLSLSINQIKSLNADIKTCLLNVKEKKSGPFQRIIKNKGENIEALESKMDKLIKDLEVALNNAEEAAKKSSEKKRQQKASSNNNNKYNEQAQPTKYSLTDNYPQDYYNTTENYSNNYSYNNNAANDYSYQETNNYNNNNNNTGLDASLANQFSYLNVNDGNNAGNNNNAQVNDNAKYNYDNNTNTNQQAQPQISVQPPDYQESQETYNSYPQDTSGQFYNTYSNPSQQYYYGTLTKPDQQQQQQQQQMNNYNQYQQQNPQMMYNDPNQLQMQQMQMQQMQMQQMQMQQQMQQQQMQQQQMQQQQMQQQQMQQQMPQEMPPQDMQQPANPFEAIEDRDGIR…	#N/A				NO		PF04810 - PF04811 - PF08033 - PF04815 - PF00626	sp|Q4PE39|SEC23_USTMA Protein transport protein SEC23 OS=Ustilago		66	0.653369	0.978008	3	OG0003925	hypothetical protein GLOINDRAFT_192153 [Rhizophagus irregularis DAOM 181602]			gi|552927326|gb|ESA11223.1|	hypothetical protein GLOINDRAFT_192153 [Rhizophagus irregularis DAOM 181602]		83.16	65.6	99.2	0.802787		IPR036180:Gelsolin-like domain superfamily | IPR006896:Sec23/Sec24, trunk domain | IPR006895:Zinc finger, Sec23/Sec24-type | IPR036465:von Willebrand factor A-like domain superfamily | IPR029006:ADF-H/Gelsolin-like domain superfamily | IPR036174:Zinc finger, Sec23/Sec24-type superfamily | IPR007123:Gelsolin-like domain | IPR036175:Sec23/Sec24 helical domain superfamily | IPR012990:Sec23/Sec24 bet…	SUPERFAMILY:SSF81995 | PANTHER:PTHR11141 | Gene3D:G3DSA:2.60.40.1670 | Gene3D:G3DSA:2.30.30.380 | CDD:cd11287:Sec23_C | PANTHER:PTHR11141:SF0	218..290 | 124..203	328..372 | 94..139 | 14..34		Reactome: R-HSA-2132295 | Reactome: R-HSA-204005 | Reactome: R-HSA-5694530 | Reactome: R-HSA-983170 | Reactome: R-HSA-1655829	GO:0006886:intracellular protein transport | GO:0006888:ER to Golgi vesicle-mediated transport	GO:0008270:zinc ion binding	GO:0030127:COPII vesicle coat
Orpjo_P00342	1127	MWEINHESILNELNVIEEQLASATAEDCFQKIKLLSSALNIVVIERKSSKVDDLEWDRYCNKRYELGRYMLKLIKKYSECLDNHLKKNMSTISKKYGKTSSFSEFSISRSSSLHLSDDDESTTTKNSNSKDDNKTNSTKNTSSRQANNNESHNKGKNIANDSFDDSSSVMTNTTDMSNNATVRKRSTLRKSINIDGVETNYDDNKYVPANMTSDDELNKSGDKDNRSSLPISPKSINKINSIRSSNSMSNKSENTSNMSFDQQQQALQDKFNKLSLSQEHRKNSTSNDNGNNEPSDIHRSSSSLTKRSSITTPINRSSSIPHIEDPEQYQSSECTNDDSVIDPGKDNFIGNYICIKDYRAENDVYIDLEAGDIVSVTEFSGLYALGFNCRTEFSGLFPI…	#N/A				NO		#N/A	No hits					4	OG0001166										0.852756		IPR026817:Guanine nucleotide exchange factor Ect2 | IPR000219:Dbl homology (DH) domain | IPR036028:SH3-like domain superfamily | IPR035899:Dbl homology (DH) domain superfamily | IPR011993:PH-like domain superfamily	Gene3D:G3DSA:1.10.110.10	277..340 | 113..184 | 466..512 | 199..263	470..498 | 6..26 | 699..726		Reactome: R-HSA-194840 | Reactome: R-HSA-193648 | Reactome: R-HSA-416482	GO:0045666:positive regulation of neuron differentiation | GO:0000902:cell morphogenesis | GO:0000910:cytokinesis | GO:0035023:regulation of Rho protein signal transduction	GO:0005085:guanyl-nucleotide exchange factor activity | GO:0005515:protein binding | GO:0005096:GTPase activator activity | GO:0005089:Rho guanyl-nucleotide exchange factor activity	GO:0005737:cytoplasm | GO:0005634:nucleus
Orpjo_P00343	1127	LKLQIKDIEDGNLISDPKSFNNLSSTNQNISVLSPTAMATSKLLKHGKTFTEVYAEYAKLQDELLREKENSERLAECLTSVQKEINERAPLLQQQREDYEKTLAENEELTSNLSMISKVCEDQKSEIDLINKKLNSMKKEYDIIKQENEDLSRQIVAIMVEQHGIDNNDFEFNARTDSEAVINEKLVIAKNVEELHQQNKKLLKVVREITAKQEDLEKELEASKENTTAEELMEARHIIEGLQESQRNFENRIDACIKERDMWKRMAEKAGSNENVIQLQQVIDPDVNSSLEIKYKELQKDFDIYKKEMEKNQELLNKDLDKARKAESSIRTSLAKKESQIDYIKEQNSLNKTECEKLRGEASSLREQNSRLNGIINVHEQNISDMTNQLTKLKEENKN…	#N/A				NO		PF07926	sp|Q5EE04|TPR_XENLA Nucleoprotein TPR (Fragment) OS=Xenopus laevis	4e-58	26	0.95386	0.538808	3	OG0001127	hypothetical protein BOTBODRAFT_320357 [Botryobasidium botryosum FD-172 SS1]			gi|646299684|gb|KDQ20838.1|	hypothetical protein BOTBODRAFT_320357 [Botryobasidium botryosum FD-172 SS1]	3e-100	53.73	91.7	70.4	0.783433		IPR012929:Nucleoprotein TPR/MLP1	Gene3D:G3DSA:1.20.5.340 | Gene3D:G3DSA:1.20.5.50 | Gene3D:G3DSA:1.20.5.170 | PANTHER:PTHR18898 | Gene3D:G3DSA:1.20.5.400		1000..1030 | 192..226 | 891..911 | 239..259 | 771..829 | 120..154 | 577..597 | 922..991 | 288..326 | 376..441 | 1118..1127 | 630..689 | 89..112 | 1056..1105 | 838..879 | 457..544 | 732..759		Reactome: R-HSA-168271 | Reactome: R-HSA-165054 | Reactome: R-HSA-3371453 | Reactome: R-HSA-5578749 | Reactome: R-HSA-4615885 | Reactome: R-HSA-4570464 | Reactome: R-HSA-168325 | Reactome: R-HSA-159230 | Reactome: R-HSA-191859 | Reactome: R-HSA-3301854 | Reactome: R-HSA-180910 | Reactome: R-HSA-170822 | Reactome: R-HSA-1169408 | Reactome: R-HSA-159227 | Reactome: R-HSA-168333 | Reactome: R-HSA-67…	GO:0006606:protein import into nucleus
Orpjo_P00344	1127	NELRAAAQNVCNTSSDNLNIDVNSIIPARKTSLGTPFIKNKRNQLKVKISNENDGSPLKTYENIPSPVPSNSSLENECYKSNRSISNEIGNINSNSNLLVPNQIQKQLLLKPKAISGNEHKNYPRRESLKQQHPVIKTLDKNQSSPIIIQGPLSAPPYLDVYNNGLKDDYKMESIIKDIGKKKNPLSKIKEKVHEKPQKPNKENVFEIKPFPRRSSLKDNSILEEINKKKEKETEELSKKLSKELEKKQLKEKEAQKKKSKKEAKREKKEKRSEEKLDKYNINKLKISSPQLISTDELNTDNSTISVKKEKSKKGWYQLALSKLPTSKSSNSQNKKNNLFSDFKKGDTSSEILIKRTPTCSSHTSVRRRVINSNRASVCTTGTTNTISTQTSIPYGSQF…	#N/A				NO		PF00620	sp|A2RUV4|RHG21_XENTR Rho GTPase-activating protein 21 OS=Xenopus	1e-25	30	0.239574	0.114212	4	OG0001129	conserved hypothetical protein [Capsaspora owczarzaki ATCC 30864]			gi|470305525|ref|XP_004348374.1|	conserved hypothetical protein [Capsaspora owczarzaki ATCC 30864]	8e-33	55.25	19.4	25.6	0.675672		IPR008936:Rho GTPase activation protein | IPR000198:Rho GTPase-activating protein domain	PANTHER:PTHR12552 | PANTHER:PTHR12552:SF1	709..745 | 248..275 | 187..211 | 454..478	861..881 | 726..746 | 911..935 | 220..277		Reactome: R-HSA-194840	GO:0007165:signal transduction
Orpjo_P00345	1125	MFSYAVTCLKWGDDPNNTFTILFSKKTNIIDIKLKILKRLNLSNDMIDKIKYYKVNEELYSDDKRFNLMKSKDSYKLISPEQIFNITKVNDVSSLIVSFTDVENSFNTEESIGAIIVVDDESIKKIDDITNIQSMTNEISGNKKLLENENKLSSYNEFNRTFYCADDDDENYNGDYEDDLSESDNKQDFRKINMRSRKEKTKRQLIQKEEREDIKNRMGNCKMYMCCSIKDNNCPLHKKQEIDGFKSTSKSNNIPTPTEDIINMGAKVTLNDSILNSKYNSKNLLNRNTSPTFMSSISPNKIEAITIKQSTPQSIQYSPAPSQDINTNTNSNISGTSLKNMAESSDISALNRMKNDLVIKEETVEKIIQEDIPDLQTKSIKVQCTSNEKLNQNPDFLIS…	#N/A				NO		#N/A	No hits					4	OG0001446										0.845613			Gene3D:G3DSA:1.10.287.70	533..570 | 315..335 | 651..682	350..370 | 191..211	718..740 | 1102..1124
Orpjo_P00346	1125	MKFINTLALLALLFECQYVSAKNLPKEDVEFTKAVPKKTTSVEVAPSNEVSDAEQSVSDAEEVVVANSDVEEATENSDIEEVTPGAEDPTKPTEPVEPTKPKKSQKIAPKINLTPVDFEFIKNSKVLATLYIDEKESEYDGISVIAQALKADVARVIGDKVDKEGNATESENGLKIITDASKLAGKAIIAGTYGEKGNDVINKLIKAKKINLKDLEGRWECYQMQVVKAPVDGVDEALVIVGSDKRGTLYGMMHVSEMMGVSPWVWWSDVIPARQANLVLPGKDCNLISKEPSIKYRGIFLNDEAPSLTTWTDRRYGGRNQYFYRQVYELLIRLKANYLWPSMWGDVFSADGKGDTLANAKLADKYGIVMGTSHHEPLYRAGKEWEYWYRNDLNYTSAE…	GH115	GH115			YES	Cleavage site between pos. 21 and 22	PF15979	No hits					4	OG0000613	hypothetical protein [Eubacterium xylanophilum]			gi|652441173|ref|WP_026836178.1|	hypothetical protein [Eubacterium xylanophilum]		76.98	88.8	99.7	0.84851		IPR029018:Chitobiase/beta-hexosaminidase-like, domain 2 | IPR031924:Glycosyl hydrolase family 115 | IPR008979:Galactose-binding-like domain superfamily	PANTHER:PTHR37842	40..108
Orpjo_P00347	1125	HSSSRKSTPIKEVEDKKGKKNNKNNDNNKSTQQNITPKKKLFGSWTGKTPLSLLHEHCQKNGWSKPSLNVLNTSGKYQCHITLFKKDLKTGENRRVTFSCDKICDTEQEAKQYCATYTLYRVNSHMPMHRVLPPDHSKYWHELDEKRKESDKDKEYLYLADPFEARNVLAKIKNEKVAEHEKRKEEREKRRDNLPKLHISPDLRQKIEDLIRENKLDISEFATGKSHNNDEEEKELDGQEKRKILRSLVKKGFREANVKEALKFTANYKDALNWLIINLPEDVLPEQYATKVSNSQISLVQRNTKATSLKNEYMFNRIISLGYLQEKTEELLEKYDYDEYETMIELYYDYITKNGVDTITIECDYSQEEIDSMKNDEVFVLQSTYENQFSQPNEQTLSV…	#N/A				NO		PF05773 - PF00270 - PF00271 - PF04408	sp|O94536|UCP12_SCHPO Putative ATP-dependent RNA helicase ucp12		34	0.976	0.809344	4	OG0002758	hypothetical protein LRAMOSA03877 [Absidia idahoensis var. thermophila]			gi|671687054|emb|CDS11614.1|	hypothetical protein LRAMOSA03877 [Absidia idahoensis var. thermophila]		58.87	98.7	82.5	0.732066		IPR009060:UBA-like superfamily | IPR011545:DEAD/DEAH box helicase domain | IPR027417:P-loop containing nucleoside triphosphate hydrolase | IPR007502:Helicase-associated domain | IPR016135:Ubiquitin-conjugating enzyme/RWD-like | IPR014001:Helicase superfamily 1/2, ATP-binding domain | IPR006575:RWD domain | IPR002464:DNA/RNA helicase, ATP-dependent, DEAH-box type, conserved site | IPR001650:Helica…	PANTHER:PTHR18934 | Gene3D:G3DSA:1.10.8.10 | Gene3D:G3DSA:3.30.160.20 | CDD:cd00046:DEXDc | PANTHER:PTHR18934:SF190 | Gene3D:G3DSA:3.40.50.300 | SUPERFAMILY:SSF54768	1..43 | 177..198 | 496..527	1122..1125 | 169..190				GO:0005524:ATP binding | GO:0004386:helicase activity | GO:0005515:protein binding | GO:0003676:nucleic acid binding
Orpjo_P00348	1124	MAFVLMKNEPQAHSIRLTSPKSFTPDPSFTTLQNANKKLINLSNSKQLERKNSSNNILSIIQTNHNEDSSNSIDGDKTIKPKDFQNLEIDDTLPINDKIPTIFENEKFESSTDETTLKSDIKPTIESTLNNDSKMNSSGLHLIDLKQLIQKNNYQKPKYDFIYNDVDSMENEINEFYNYQDNPYIQEGKRLFEYSFQNEWTKTTEKDRIDYITYLLETLEIVNSDQHSASATILLYLSQGVFGECSTKEEQMKWIKYNCKLLWQNDALPYCYQILKIGSSLLDSIVKSYDQNTKNEELQNAMNQTNSEISLYLSLLYMIVEVNNGDEEFSKDLDKLEPPLPAYLFNLVALLANRKNYPVKKLLLLLWKTMLASYGGLEKLKKLKNKLRKENGLDEVDEL…	#N/A				NO		PF07923 - PF11882	sp|Q9ULQ0|STRP2_HUMAN Striatin-interacting protein 2 OS=Homo	5e-27	30	0.225979	0.328537	4	OG0001434	Far11p [Rhizophagus irregularis DAOM 197198w]			gi|595488880|gb|EXX73697.1|	Far11p [Rhizophagus irregularis DAOM 197198w]	1e-115	52.65	83.9	89.7	0.458903	BUSCOfEOG7RV9QF	IPR021819:Far11/STRP, C-terminal | IPR012486:Far11/STRP, N-terminal	PANTHER:PTHR13239:SF4 | PANTHER:PTHR13239	752..808	32..52 | 771..798
Orpjo_P00349	1124	KKKKQNKKKKKKKMNDNQSSDSTNLDTISREQKLAKAKARLNKFKKEKKEGHISNSPNQTLSRSSSCHTDNNFLLFESLKTDNNENNTSTNSISNSNNNNNNIIDKELNEEKIEKVKENDENNEVDTDKETWPPKIVEYLENCLFPQYNDNAKSATECCTWVNILFARYFLELRKATDFKNRLKKKLNDKFSRKLKNNSYIQSVELTDFDFGDVSPYFNGVRVKKSSSEKLEVNLEMEMEYSGAPNSLSFNLDIKLVKGIIIPVKIKLLKCNGTLLIVVPYLKDPTLFGVTFVNNPNPEFSIEVLSSKFKDKKKYILTPIFSIINKFLKLFFVEYWTLPAIRTFDLPLVAPKIPIYVYVSNEGKENNFNVQQPIQSTKRNSSNQRSLDIILNKTFPIYS…	#N/A				NO		PF10296	No hits					4	OG0001481	hypothetical protein BATDEDRAFT_35067 [Batrachochytrium dendrobatidis JAM81]			gi|575479606|ref|XP_006679097.1|	hypothetical protein BATDEDRAFT_35067 [Batrachochytrium dendrobatidis JAM81]	6e-28	55.08	20.3	13.7	0.734397		IPR019411:MMM1 domain | IPR023393:START-like domain superfamily	SUPERFAMILY:SSF55961 | PANTHER:PTHR13466	1061..1124 | 950..969 | 1001..1026 | 84..103 | 1..66
Orpjo_P00350	1122	KRKKMETLNFLNNINLSNINELQIKRSNELAASLQNASSLDIENLKGYEIRNSLISNNTNEMKTSPLIRGSSITIPSSNSSSVQSLDDSISNANLNIFNSRMTAGPLLNAAISNQNSKVNIPGMSIPSDINLYTQNAKNNELLNLLKNEQINFDGINALSNVSQVSEASINSLNVPSTNSIYNNPLNVLPIDNMMNNFSGINSLSSPAPLSQTSVSINPSTPVSINQNSLYLSPDLTPNMNDQLSINNNTIDRSALNQLNQIQLLNLIKMINEQKIAEEKAKANSLDNIAVPALFPSVKNENLNNYLNKANVESKLLDLINQQQQQQQQQQQQIIMNENNKDEMDMIGNEEAKNMNMFTNIPSILINEGTGILSNSSQETIVQSNEDMSDSDKIDNNLM…	#N/A				NO		PF00096	No hits					4	OG0000928										0.1812		IPR013087:Zinc finger C2H2-type | IPR036236:Zinc finger C2H2 superfamily	Gene3D:G3DSA:3.30.160.60 | PANTHER:PTHR23226:SF94 | Gene3D:G3DSA:1.10.110.10 | PANTHER:PTHR23226	883..935 | 596..648 | 1095..1122	811..841 | 309..341 | 1089..1122				GO:0003676:nucleic acid binding
Orpjo_P00351	1121	MSIAQFGKKFPILLKTPNPKGAVELIEVIGKGNYGNVYKGKLTATNEMTAVKVVLLKEEELRETLLEMEFLKMCNHKNITKFMGLFLKGFDLWICMELCGGGALDSVYRNLRKSLTEDQICSIMFESIEGLDYIHKLGIIHRDIKAGNLFLTEQGEIKLGDFGVSAKLQHAYGRARTFIGTPYWMAPEVIMCDPESPTSYNASYNSKADIWSIGITAIEIADKNPPLSDIHPMRALTLIPTSELGLAKPKNWSKLFVEFIAICLTKDPNKRPSAEECLKHPFLQRAKTLRRDAILADMIQKSKMGKEKSKLGIPVDDDEEFANFDQIVPEEVKNTLPPSQLNKQGSEPSIPQQRIVSQSVMDVIETSYTDPGFQEDGNPQNRLVNPLVVGPYFKVEILT…	#N/A				NO		PF00069 - PF00780	sp|Q55GC2|DST2_DICDI Serine/threonine-protein kinase dst2 OS=Dictyostelium	4e-75	48	0.253345	0.242557	4	OG0000934	hypothetical protein BATDEDRAFT_14309 [Batrachochytrium dendrobatidis JAM81]			gi|575485676|ref|XP_006682132.1|	hypothetical protein BATDEDRAFT_14309 [Batrachochytrium dendrobatidis JAM81]	1e-121	82.16	23.9	99.3	0.631151		IPR008271:Serine/threonine-protein kinase, active site | IPR000719:Protein kinase domain | IPR011009:Protein kinase-like domain superfamily | IPR001180:Citron homology (CNH) domain | IPR017441:Protein kinase, ATP binding site | IPR015943:WD40/YVTN repeat-like-containing domain superfamily	Gene3D:G3DSA:1.10.510.10 | Gene3D:G3DSA:3.30.200.20 | PANTHER:PTHR24361:SF413 | PANTHER:PTHR24361	826..1121 | 801..820				GO:0006468:protein phosphorylation	GO:0005524:ATP binding | GO:0005515:protein binding | GO:0004672:protein kinase activity
Orpjo_P00352	1121	MNAKRKELRALNEAAWEKRIDLSKEKLDASIKKNTSFVKKLKVSLTSEKKDELLKDIKSLKLEKYIAEVVSAIADAKLKNQADIAAAVEICSLLHQRFSEFSKLLQEALLKQLSPGGHSSNNLSGEQKEKEDSTRLARQKTVLPLFIELYLVNVFRDISLNKEKEMLVVTVLKKLLTVDKNIHNNIPLAVIVMSNYGRELTGIIPQRQEENKSDDKEEKDTTTKNEANVIKEEKEEQKNEDDDIISVPDEVKDRLRSYISDYCKAVETQLNKAFENLKKMEKSNHENNIAHGKINEERKEKYQKFQKIFENYYNNAKILFKYVNKKIPEFKDDEDDSLGVSFKISLKDKKLDSFQSDIWEDEDSKVFYEQTIDLKLMIPSTLLRSKKDKKSDNDAKDSE…	#N/A				NO		PF02854 - PF02854 - PF04050	sp|F4IUX6|RENT2_ARATH Regulator of nonsense transcripts UPF2		34	0.958965	0.911092	4	OG0000697	Nmd2p [Rhizophagus irregularis DAOM 197198w]			gi|595479830|gb|EXX68645.1|	Nmd2p [Rhizophagus irregularis DAOM 197198w]		59.98	98.4	95.3	0.862723	BUSCOfEOG7TJ3S6	IPR007193:Up-frameshift suppressor 2 | IPR016024:Armadillo-type fold | IPR003890:MIF4G-like, type 3	Gene3D:G3DSA:1.25.40.180 | PANTHER:PTHR12839	895..974 | 999..1046 | 203..226 | 426..445 | 116..135 | 386..411 | 1096..1121	263..283 | 419..439 | 1082..1109 | 530..550 | 943..963 | 43..63		Reactome: R-HSA-975957		GO:0003723:RNA binding | GO:0005515:protein binding | GO:0005488:binding
Orpjo_P00353	1115	MNDINNNTKTNNTTTTTNNNSNSKALTKPKTGEKEKTSKICISCGKVIKGQFVRALGEIYHLDCFRCIDCDEICVSKFFPYKEDGITRPLCETDYFRRLDLICAKCGGALRGPHINALNKKYHLDHFTCTVCNVVFQPNASYYEHNGNIYCQNHYSALFAQRCGGCHTPVLRQLIEVNKNTDTQEQWHPECYMIYKSWNVKLVLENEVSKDPIEPKDFNAEIEKQKRVEEKIANIWSILSAFEESSAECMAEILSYVSDNLYLNGIEQAGNFVCHVDVLFSGIDEIEANLKKFNDKTGLQHTKEPKLLAKRIVNFFSLLTHKNSIPRQDTTQEFLTLVTTLAHTLKILIRSALRGALKLENVYGVKTALDSFLAKFLTLGEMQSELRQQQLMSSSEYNI…	#N/A				NO		PF00412 - PF00412 - PF00412 - PF00620	sp|O43052|RGA1_SCHPO Rho-type GTPase-activating protein 1 OS=Schizosaccharomyces	2e-121	43	0.418834	0.416522	4	OG0001443	hypothetical protein MVEG_01621 [Mortierella verticillata NRRL 6337]			gi|672826431|gb|KFH71321.1|	hypothetical protein MVEG_01621 [Mortierella verticillata NRRL 6337]	1e-137	61.72	40.2	38.9	0.919478		IPR001781:Zinc finger, LIM-type | IPR008936:Rho GTPase activation protein | IPR000198:Rho GTPase-activating protein domain	PANTHER:PTHR24215 | CDD:cd09392:LIM2_Lrg1p_like | SUPERFAMILY:SSF57716 | CDD:cd09391:LIM1_Lrg1p_like | PANTHER:PTHR24215:SF10 | Gene3D:G3DSA:2.10.110.10	1..31 | 560..666 | 497..547			Reactome: R-HSA-194840	GO:0007165:signal transduction
Orpjo_P00354	1115	KIELFIAHTIPDLVKVAATAVFALILFLQYNYILTIVCVIVFIAALVIQFSGMFGKKSLELQKQYYDVCEKISGSIVQFVYGIPVVKIFGKTVFSFRKLADDLNRYREISLACCHVYRFGMCFFVALLESFVAFIIPIGLLLLSRDEKSLAMALDYIFFIVMCPGLSSPLYSLLMMISSLESINEGNRRIDAILNEDIIPQPEDPKIPTKYNVSFKNVTFNYKESEKSKKGDKDVLSEVSFEAENGKITALVGPSGSGKSTIGSLIPRFWDVEKGEVCIGGVNVKDITYQNLMNIISFVFQDTFLFNDTVYNNIAIGRPKATKDEVIAAAKAAQCHEFINNLPHQYDTIIGSAEDMEGVLLSGGEQQRVCIARAILKNSPILVLDEATAYSDPENEYNI…	#N/A				NO		PF00664 - PF00005 - PF00664 - PF00005	sp|Q9LJX0|AB19B_ARATH ABC transporter B family member 19 OS=Arabidopsis	5e-115	32	0.838565	0.744409	4	OG0000544	ABC transporter [Eggerthella sp. YY7918]			gi|503745902|ref|WP_013979978.1|	ABC transporter [Eggerthella sp. YY7918]		58.64	99.9	87.8	0.854575	BUSCOfEOG7WDNCD	IPR036640:ABC transporter type 1, transmembrane domain superfamily | IPR027417:P-loop containing nucleoside triphosphate hydrolase | IPR017871:ABC transporter, conserved site | IPR003593:AAA+ ATPase domain | IPR011527:ABC transporter type 1, transmembrane domain | IPR003439:ABC transporter-like	PANTHER:PTHR24222:SF24 | PANTHER:PTHR24222 | Gene3D:G3DSA:3.40.50.300			689..708 | 5..27 | 547..569 | 584..606 | 663..685 | 158..180 | 74..96 | 766..788 | 116..138 | 32..54		GO:0006810:transport | GO:0055085:transmembrane transport	GO:0005524:ATP binding | GO:0016887:ATPase activity | GO:0042626:ATPase activity, coupled to transmembrane movement of substances	GO:0016021:integral component of membrane
Orpjo_P00355	1114	IKINQYNIIKNNKIRFNSIQFKMNKLTIALTLLLSLVKTNAASDDDCWSMKISESFPCCKSKDVKVVGKIMDGSWGYENGQKCGIRERVYNWSLRDKYEETKLEWEDFKVKWDNQYKKNFEQVAITPGEDETKLNFGWESLTDSTPYIRISSKENMNNYKEYNGTVEFYRTLSYSNIKRAKFYSNMVTVDGLEPNSSYYYQRKLNGKWEKAVQFKTSDTKNFKFVFVGDPQIGGSVTRLKYNSFEKFDYYEAIRNDAFNWNVTINNIFELTDNNPSLLLSAGDQADTMGDDETQEQQYAAYLLPELIRTIPIAPALGNHEIYSESFRRHFNVPHAMKFKRHYDVERVEAAYNYFFKYNNVLVVVLETNYNSCHECEAVISEAINTYPHADWRIALFHQD…	CBM10 - CBM10 - CBM10 - CBM10 - CBM10 - CBM10 - CBM10 - CBM1			CBM10;CBM1	YES	Cleavage site between pos. 41 and 42	PF16656 - PF00149 - PF02013 - PF02013 - PF02013 - PF02013 - PF02013 - PF00734	sp|P55296|MANA_PIRSP Mannan endo-1,4-beta-mannosidase A OS=Piromyces	7e-23	42	0.124776	0.20132	4	OG0000024	Ser/Thr protein phosphatase [Megamonas rupellensis]			gi|517828651|ref|WP_018998859.1|	Ser/Thr protein phosphatase [Megamonas rupellensis]	8e-85	53.62	39.3	89.4	0.850748		IPR004843:Calcineurin-like phosphoesterase domain, ApaH type | IPR008963:Purple acid phosphatase-like, N-terminal | IPR002883:CBM10/dockerin domain | IPR009034:Fungal dockerin domain superfamily | IPR000254:Cellulose-binding domain, fungal | IPR035971:Cellulose-binding domain superfamily | IPR015914:Purple acid phosphatase, N-terminal | IPR029052:Metallo-dependent phosphatase-like | IPR036601:CBM…	PANTHER:PTHR22953:SF41 | PANTHER:PTHR22953					GO:0005975:carbohydrate metabolic process	GO:0003993:acid phosphatase activity | GO:0030248:cellulose binding | GO:0016787:hydrolase activity | GO:0046872:metal ion binding	GO:0005576:extracellular region
Orpjo_P00356	1111	VERGIDVDVIDEEGNTVLMLACQHGHLKIVEYLISKGANINYKNEFYKTAFMFACENGHINIVKYLFNQGADIKVRDKNGYTAFLYASQFNVTPDVVDFLISKYINIFDTNSFGQNALMLAAREGHCNVVKYLSGQHQMDVNKKDLEKKTALMLAAFYGHEDVVRYLISKGADVNSLDHRSNSALMLVAEVGDEIITNLLIRNHANINAKNCYGNSALHAACNENHLEIVKLLVDSGATLDDMEKNGMTPLAFACKNGYIEIVKFLVENGANINLHNTNNGLTPLMLAIENEHIDVIEYLLEQKAEFNLSNGKYQNILLESSPEVTNIIINHLASDDLENNNWSNFNTIIKNNRITFYDYLLMEGIQNGHANNYNILMDSCINGYKPIIELLLNNQINV…	#N/A				NO		PF13637 - PF12796 - PF12796 - PF12796 - PF12796 - PF12796 - PF13637 - PF12796 - PF12796 - PF00023	sp|Q12955|ANK3_HUMAN Ankyrin-3 OS=Homo sapiens GN=ANK3 PE=1 SV=3	1e-79	25	0.718272	0.173406	4	OG0000696	hypothetical protein [Candidatus Amoebophilus asiaticus]			gi|501450016|ref|WP_012473465.1|	hypothetical protein [Candidatus Amoebophilus asiaticus]	2e-158	55	95.3	66.6	0.886081	BUSCOfEOG793BHT,BUSCOfEOG72890R	IPR020683:Ankyrin repeat-containing domain | IPR002110:Ankyrin repeat | IPR036770:Ankyrin repeat-containing domain superfamily	PANTHER:PTHR44206 | PANTHER:PTHR44206:SF2						GO:0005515:protein binding
[truncated: 6,352 more rows]
