# Supplementary material for: Application of Transcriptomics to Compare the Carbohydrate Active Enzymes That Are Expressed by Diverse Genera of Anaerobic Fungi to Degrade Plant Cell Wall Carbohydrates
Source: Front Microbiol. 2018 Jul 16;9:1581. doi: 10.3389/fmicb.2018.01581 (PMC6054980; doi:10.3389/fmicb.2018.01581)
Supplement: Supplementary file 3 [file Data_Sheet_3.XLSX]

## Sheet: Sheet1
Protein ID	Length (aa)	Protein sequence	CAZy_module	CAZy_family	CAZy_subfamily	CBM_domains	SignalP 4.0	Cleavage site	PFAMV31_domain_module	Target_ID (Sw)	E_value (Sw)	Identity (Sw)	Query_coverage (Sw)	Target_coverage (Sw)	OrthoCount	Orthogroup	Description	OrthoDB8_IDs	ODB8_Annotation	Best_hit_ID (NCBI_nr)	Best_hit_description (NCBI_nr)	Evalue (NCBI_nr)	Identity (NCBI_nr)	Query_coverage(NCBI_nr)	Target_coverage(NCBI_nr)	Transrate	BUSCO_EOG	InterPro_domains	Other_domains	MobiDBLite	Coils	TMHMM	Pathways	GO_P	GO_F	GO_C
Neofr_P00002	3738	TSLNLELYIENCNNQLNKLSDLVDMLNDIIEFRINKSLQTISRLALCKVPEENQQWTVDIFISNTETRCAAVTSIIKTKSDLVESATRDLIGELSKGIIIENNPELGLAYENVYRHFYEKNIEALISCTKGSLDLLRSRLGNYSNNQYSKVITSQNPFFKSELMLNIPNVVIQPKLEDIQASLNRVATMIVEVSKKINYSWKPCYNPQEENVVGHNNFEFINQIPNNKDILKVTMAISSISTSLKKDIETYREKFNKYDFLWNDNKVETIQDFLSKNPTSDDFEQKINRYESIEIEITGIEDTTQIGPLLISTEPLKTALLTETKDWKLQYGIYLNKKVKKDMEDLMEYIDNKSMRLSRKISDIDDLRMAVATLSTIRETEVDIDMKVAPIEESYLLLT…	#N/A				NO		PF08393 - PF12774 - PF07728 - PF12775 - PF12780 - PF12777 - PF12781 - PF03028	sp|Q8VHE6|DYH5_MOUSE Dynein heavy chain 5, axonemal OS=Mus musculus		56	0.999465	0.827743	3	OG0001345	hypothetical protein BATDEDRAFT_35252 [Batrachochytrium dendrobatidis JAM81]			gi|575480520|ref|XP_006679554.1|	hypothetical protein BATDEDRAFT_35252 [Batrachochytrium dendrobatidis JAM81]		85.77	100	82.5	0.260951	BUSCOfEOG7MH16D	IPR027417:P-loop containing nucleoside triphosphate hydrolase | IPR026983:Dynein heavy chain | IPR004273:Dynein heavy chain domain | IPR035699:Dynein heavy chain, hydrolytic ATP-binding dynein motor region D1 | IPR011704:ATPase, dynein-related, AAA domain | IPR013602:Dynein heavy chain, domain-2 | IPR024317:Dynein heavy chain, AAA module D4 | IPR024743:Dynein heavy chain, coiled coil stalk | IPR0…	PANTHER:PTHR10676:SF240 | Gene3D:G3DSA:3.40.50.300 | Gene3D:G3DSA:1.20.1170.10		2322..2342 | 2841..2879 | 2542..2604 | 9..29			GO:0007018:microtubule-based movement	GO:0005524:ATP binding | GO:0016887:ATPase activity | GO:0003777:microtubule motor activity	GO:0030286:dynein complex
Neofr_P00003	3256	MVSTRPYGLLKFILSASLTEDLLEEAMDILLRVLVNEFPQILKVSPPKIILDSKNPTEESSMLKDTSNSDRLNLPLPKIAIIGVGCRLPGDISTKDDFWNMLVTKRVVTTEIPADRWDRDEWYSKEPIPGTIQTKHGGFLTNAYDFDNKYFSISQAEALEITPEQRWLCELAVETMEDANIRPEELKGSQTGVFVGSAGIDFGGNQLVNTLQMSAHTMTGLEPSIFSNRISYIFDLHGPSITSNTACSASMSSLSMACNAIAVGDCDKAFVAGSNFLPTPGGYVAFSQLRVVSKTGSCKPFDEKADGYARLEGACMLLIKDYEKAVRDNDKIYACIIGSGTNEDGRTLSITMPSSDAQCALMKWVCEKSNIKADTIDYVEAHGTGTPTGDPIEARSIGN…	#N/A				NO		PF00109 - PF02801 - PF16197 - PF00698 - PF14765 - PF00107 - PF08659 - PF00378 - PF00378 - PF01154 - PF08540 - PF08540	sp|Q869W9|PKS16_DICDI Probable polyketide synthase 16 OS=Dictyostelium	2e-100	32	0.2543	0.312716	4	OG0001400	PKS/NRPS hybrid [uncultured bacterium 12-5D]			gi|633266988|gb|AHZ46164.1|	PKS/NRPS hybrid [uncultured bacterium 12-5D]	1e-135	55.09	24.6	20.4	0.861121		IPR032821:Ketoacyl-synthetase, C-terminal extension | IPR014030:Beta-ketoacyl synthase, N-terminal | IPR020841:Polyketide synthase, beta-ketoacyl synthase domain | IPR016039:Thiolase-like | IPR016035:Acyl transferase/acyl hydrolase/lysophospholipase | IPR014031:Beta-ketoacyl synthase, C-terminal | IPR013968:Polyketide synthase, ketoreductase domain | IPR029045:ClpP/crotonase-like domain superfami…	Gene3D:G3DSA:3.40.50.720 | PANTHER:PTHR43775 | Gene3D:G3DSA:3.90.180.10 | CDD:cd05195:enoyl_red | CDD:cd00833:PKS | CDD:cd00827:init_cond_enzymes | Gene3D:G3DSA:3.90.226.10 | Gene3D:G3DSA:3.40.366.10 | CDD:cd06558:crotonase-like | SMART:SM00822:This enzymatic domain is part of bacterial polyketide synthases and catalyses the first step in the reductive modification of the beta-carbonyl centres in…		1099..1119 | 1025..1090		Reactome: R-HSA-75105 | KEGG: 00280+2.3.3.10 | MetaCyc: PWY-7524 | KEGG: 00900+2.3.3.10 | KEGG: 00072+2.3.3.10 | Reactome: R-HSA-2426168 | MetaCyc: PWY-7571 | Reactome: R-HSA-199220 | Reactome: R-HSA-163765 | MetaCyc: PWY-922 | Reactome: R-HSA-1989781 | MetaCyc: PWY-7391 | KEGG: 00650+2.3.3.10 | MetaCyc: PWY-6174	GO:0008152:metabolic process | GO:0008299:isoprenoid biosynthetic process | GO:0055114:oxidation-reduction process	GO:0003824:catalytic activity | GO:0016491:oxidoreductase activity | GO:0004421:hydroxymethylglutaryl-CoA synthase activity
Neofr_P00004	2870	FMLFLVITCCLFSFVKGTIEIPKCGNLNSDYCSYDKDQKVVSYCWTSNSIYSLNKDGTRISYNNLNNDGISIIKLNETSITYSRSPSSFIYNNDLPYIAIVNYDIDFSNMEQASGYVKDNYSKYYTIYKTKSNSNKQVDLSGNSCSSNVGGLAKISNEVVLCLGSDRYTSLPSYSRDAGYYLIEGSTVSGSPFSVDSSTKNAVIKVTTKYFIHDEFYSSKENLYLNANTGKLLESLRGLTTNSGSASITKNLYSCENSTCSSRSASKLENGIYMMYNKLFSFENSDDGIITITEIGKNGMVLLEDFYNGDYYEISNRLVTDDELSNDLSSNLGSLKIYECKMGECVETTGYLKNYGKNDKDETEVVVYKCDSGSCKTVQKAVDCKKDNVGIASYYSESS…	#N/A				YES	Cleavage site between pos. 17 and 18	#N/A	No hits					1	OG0008488										0.886445						2847..2869
Neofr_P00005	2583	FIENQNIERERSRNIELENQKEIETLKKQIEETNAKAEDVTNEKDEEIKQLLLKVTEIQKIVDQEKKRSSDLERQLIENEEKTRKLEDDKKNQIKALFPMVIGRIVEKEREKKDFIEQQNIEKENALIKQKEIDDLKHQIEEARIKAQGYESEINGHKEKISELEKILENNEIKTREVDDAKQKEIETLLQRITIIEKIMEQEKDKANELEKQLNRNIENNRAVEKDKQEKIDELSRKIEEIETKAKDYENKIDEKKEKISELEKQLLDNETRAKEASEAKQKEIDNLTFKIIEIEEYYEIEKEKAKDLEQKLVEHEEQSRDASTEQQDEIIDLNRQLEEANSKIQNYEKSIMEYKDKISEIEKQLADNEAKTREIGEAKQNEIQKLIEKITIIETIVE…	#N/A				NO		#N/A	No hits					4	OG0000775	hypothetical protein, unknown function [Leishmania mexicana MHOM/GT/2001/U1103]			gi|401422196|ref|XP_003875586.1|	hypothetical protein, unknown function [Leishmania mexicana MHOM/GT/2001/U1103]	2e-29	48.44	42	27.1	0.955156			Gene3D:G3DSA:1.20.5.340 | Gene3D:G3DSA:3.90.20.10 | Gene3D:G3DSA:1.20.5.50 | Gene3D:G3DSA:1.20.5.170 | Gene3D:G3DSA:1.20.1170.10 | Gene3D:G3DSA:1.20.120.330	1280..1391 | 1162..1183 | 1879..1899 | 1201..1258	2532..2576 | 2433..2460 | 292..382 | 693..745 | 2578..2583 | 1258..1327 | 512..553 | 186..280 | 2465..2485 | 611..652 | 750..936 | 938..972 | 384..479 | 977..1135 | 2497..2517 | 2045..2065 | 1137..1227 | 2109..2136 | 2153..2173 | 565..599 | 7..92 | 2370..2421 | 106..184
Neofr_P00006	2567	FYDKINICYMGLIESISMLYDPLQEHEKSLETQLTRQDELENRVGIIEEAIDLDKLDSLENRINQLETGRSAGKSSGGGDMDVDAQSILIQKYEDKFAEMEEEQNNMRKRLEEQEDMINRLEKLLKPESTPFVNQPSISVNIEENSPTQSKKKKKEDLKIKTNVPKESSSKSATVSGSKKEHSSTPRSATPSSGKTKERSSSIFGGRKKDKDKEKETSANSLPEDTLNNIMDLTKRIVTVETTINKIVQPNEVILENRIKNIENVVTGQNVDVNKLNLLEQDLKAQIEEKNQLIEKFKQHQLHISNRFINLESQLEEEQHSMSNKFDDRIRVIEDVVRDQKEAMDENVEKCLKEVEDKLIDKAKQAQPSTEGDAPSLTKLEDRVKTLENRFNGVRTTDA…	#N/A				NO		#N/A	No hits					2	OG0007117										0.978439			Gene3D:G3DSA:1.10.287.1060 | Gene3D:G3DSA:1.20.1480.30 | Gene3D:G3DSA:3.90.20.10 | Gene3D:G3DSA:1.20.5.730 | SUPERFAMILY:SSF58104 | Gene3D:G3DSA:1.20.5.1070 | Gene3D:G3DSA:1.20.1270.70 | PANTHER:PTHR43939 | Gene3D:G3DSA:1.20.5.50 | Gene3D:G3DSA:1.20.5.110 | Gene3D:G3DSA:1.10.287.500 | SUPERFAMILY:SSF57997 | Gene3D:G3DSA:1.20.5.320 | Gene3D:G3DSA:1.20.120.330 | Gene3D:G3DSA:1.20.120.570	760..779 | 675..700 | 1176..1200 | 127..224 | 362..381 | 2512..2545	1795..1829 | 1283..1321 | 827..847 | 1410..1430 | 1092..1119 | 1212..1232 | 2133..2153 | 1564..1584 | 377..397 | 1945..1982 | 748..768 | 1675..1709 | 1026..1067 | 891..1011 | 1847..1867 | 1760..1780 | 659..686 | 2430..2454 | 800..820 | 2540..2560 | 273..300 | 23..43 | 471..498 | 2186..2335 | 83..124 | 2358..2409 | 2067..2101 | 620..654 | 2039..2059 | 519..546 | 1246..1273
Neofr_P00007	2518	IGKPDEKDGYYLIKDDVIITDTDVESNIIVKCESSTCMLVETEEGYYPDANGNAVINCSEEGGKISCKLEKIDKSSTFIDAGDTSHLIYCEVDTDNGNKVDCSSFESNASEGNQEHYVSGNGELITCTYNKEKQKPECVTEGSDVNGYFMDSSPQDDTDRKIIKCEDSKCEEKKVSDLGGTGPGTLSTNSNGNISIKIDNTTFIEVKVGSQTSYHSIDVEANEFPGVKEKSTISIKIGEDGSVIYLEDTSLGTCGSSCKSELYCWEANNNKIQTDVNGGCEDINGKNHAKLTEAGKTILFYESNGKSIEEPTTDTPNIMAYQCNFNGDDEDLPQEKCTLIKGYLISQDKKIRQCNGWKREGCHIIVERPGPCADGDEGRLGEGANGKEVCFGKNIGVPL…	#N/A				NO		#N/A	No hits					1	OG0002611										0.440928						2500..2517
Neofr_P00008	2473	DIPLLTSLLMDVFPGIEYSPINLENLCAAIKEICEENQYEASDMWLEKVIQLYQIQNIHHGLMMVGPSGSGKTSAWQVLLKALEKLEGIEGVSYVINPKAISKDSLYGFLDQTTREWTDGLFTHILRKIIDNVRGESEKRHWIIFDGDVDPEWVENLNSVLDDNKLLTLPNGERLSLPRNVRIMFEVDSLKYATLATVSRCGMIWFSEDILTLQMIFNNYLNTLRTKELDKVEEDVSVRDRNNANVGSISTLETQKQCAEVLKNFFKEDDLVEKCLNYSYKLEHIMDFTRIRVLNTLFSLINSIIGNIIQYNNLHPDFPLDAEQLETYISKKLLVAIIWSFTGDAKLEARVELSQFIQNSCTVELPTISSSLSIADYDVDIKNGSWISLETRVPTIEIE…	#N/A				NO		PF07728 - PF12775 - PF12780 - PF12777 - PF12781 - PF03028	sp|Q9JHU4|DYHC1_MOUSE Cytoplasmic dynein 1 heavy chain 1 OS=Mus		59	0.997574	0.536822	4	OG0001906	Putative Dynein heavy chain 1, cytosolic [Absidia idahoensis var. thermophila]			gi|671693984|emb|CDS08713.1|	Putative Dynein heavy chain 1, cytosolic [Absidia idahoensis var. thermophila]		82.07	99.7	53	0.951028		IPR027417:P-loop containing nucleoside triphosphate hydrolase | IPR026983:Dynein heavy chain | IPR004273:Dynein heavy chain domain | IPR011704:ATPase, dynein-related, AAA domain | IPR024317:Dynein heavy chain, AAA module D4 | IPR024743:Dynein heavy chain, coiled coil stalk | IPR003593:AAA+ ATPase domain | IPR035706:Dynein heavy chain, ATP-binding dynein motor region D5	CDD:cd00009:AAA | Gene3D:G3DSA:3.40.50.300 | Gene3D:G3DSA:1.20.1170.10 | PANTHER:PTHR10676:SF314		1285..1312 | 2473..2473 | 1032..1111 | 1611..1631 | 1257..1277			GO:0007018:microtubule-based movement	GO:0005524:ATP binding | GO:0016887:ATPase activity | GO:0003777:microtubule motor activity	GO:0030286:dynein complex
Neofr_P00009	2371	MSSLPPPMGGYPRNGYIPPQNPNQRPFYPPQQPQLQPQSLDLPEDKLKEKSMKWQQMNSKRYGEKRKFGFVEQQKENMPQEHLRKIIKDHGDMSSKKYRHDKRIYLGALKYIPHAVLKLLENMPMPWEQVREVPVLYHITGAITFVNEIPWVVEPIYLAQWGTMWIMMRREKRDRRHFKRMRFPPFDDEEPPLDYGDNILDVEPLEAIQMELDEEEDAAVYDWFYDHKPLVDTKFICGSSYKKWNLNLPIMSTLYRLAHQLLSDFTDKNYFYLFDLNSFITAKSLNLAIPGGPKFEPLYRDIDPVDEDWNEFNDINKIIIRQQIRTEYKIAFPFLYNSLPRSVKVSWYHYPICVYIRAEDPDLPAFYFDPIINPISSRTIETHVKISHEDEVFGDDDED…	#N/A				NO		PF08082 - PF08083 - PF10598 - PF10597 - PF10596 - PF12134 - PF01398 - PF08084	sp|Q99PV0|PRP8_MOUSE Pre-mRNA-processing-splicing factor 8 OS=Mus		85	0.986082	0.993148	4	OG0002720	hypothetical protein BATDEDRAFT_16367 [Batrachochytrium dendrobatidis JAM81]			gi|575476988|ref|XP_006677788.1|	hypothetical protein BATDEDRAFT_16367 [Batrachochytrium dendrobatidis JAM81]		92.01	99.1	99.4	0.784585	BUSCOfEOG7PK96V	IPR012592:PROCN domain | IPR019580:Pre-mRNA-processing-splicing factor 8, U6-snRNA-binding | IPR019582:RNA recognition motif, spliceosomal PrP8 | IPR012591:PRO8NT domain | IPR027652:Pre-mRNA-processing-splicing factor 8 | IPR019581:Pre-mRNA-processing-splicing factor 8, U5-snRNA-binding | IPR012984:PROCT domain | IPR021983:PRP8 domain IV core | IPR012337:Ribonuclease H-like superfamily | IPR00055…	CDD:cd08056:MPN_PRP8	1..48	1415..1435		Reactome: R-HSA-72165 | Reactome: R-HSA-72163	GO:0000398:mRNA splicing, via spliceosome	GO:0030623:U5 snRNA binding | GO:0003723:RNA binding | GO:0005515:protein binding | GO:0017070:U6 snRNA binding	GO:0005681:spliceosomal complex
Neofr_P00010	2350	MDNNEINNNPSTINDIFSEFGMMDESDRDDLSRALEMSLENSVPSIFKFSNLFSGFEAERQISPKTEEVNEIRRNLNELRETLKNEVEEWVYSIMDFAEDSVVNIKSLLLNLSKEQSQVKPLLKKIISDIESYHSNNDLYSPGERARYRLLLKFITDPSYRNVCFEETKTLVISSVNMFINETTNEHLEWLMPAILFIDLSIVTSKTSLELSEEEEEEDITRDKDALEKLNSFISKDLQYKIIDKIVFFMNNYDIKSDIIHCFYRLIIELIYDYNIAQYFISINGLKALFRSKTNNSNELFEGQNNVIIIILRHLVEQPEILKELLTKEIYLHINRVRQSTSDIKGYVMTLFPYVVDRNPKLFIEATIDTCKLTSPNADYYLTLRKKYLKKHFDRDDEG…	#N/A				NO		PF14377 - PF00632	sp|O13834|PTR1_SCHPO E3 ubiquitin-protein ligase ptr1 OS=Schizosaccharomyces		33	0.769787	0.506972	4	OG0001112	e3 ubiquitin-protein ligase huwe1 [Lichtheimia corymbifera JMRC:FSU:9682]			gi|661176479|emb|CDH60485.1|	e3 ubiquitin-protein ligase huwe1 [Lichtheimia corymbifera JMRC:FSU:9682]		56.79	60.8	39.9	0.786958	BUSCOfEOG70CRG6	IPR000569:HECT domain | IPR011989:Armadillo-like helical | IPR035983:HECT, E3 ligase catalytic domain | IPR025527:Domain of unknown function DUF4414	PANTHER:PTHR11254:SF398 | Gene3D:G3DSA:3.90.1750.10 | PANTHER:PTHR11254 | Gene3D:G3DSA:3.30.2410.10	795..925 | 412..440 | 1800..1844 | 1216..1291 | 1631..1683 | 955..1002	1736..1763 | 1212..1272 | 66..89 | 1812..1832		MetaCyc: PWY-7511 | Reactome: R-HSA-983168		GO:0004842:ubiquitin-protein transferase activity
Neofr_P00011	2288	MTNTVKKSLETTGPSPVRDFIINSNGHTLITKILIANNGIAAVKEIRSVRQWAYSEFGDERAIQFVVMATGEDLKANAEYIRMADQYVEVPGGSNNNNYANVDLIVDIAERTGVHAVWAGWGHASENPKLVDALTKSNIVFIGPTSNAMRTLGDKISSTIVAQTANVPCIAWSGDGITVDAKEGELITSIDEALYQKATVHNAEEGLEVAKRIGFPVMIKASEGGGGKGIRMVSSPEHFESSFVQVQREVAGSPIFVMRMASHSRHLEVQLLADQYGNAISLFGRDCSIQRRHQKIIEEAPIKAASPKMIEIMEKGAVRLAKLVGYQSAGTVEYLYDTETKKAYFLELNPRLQVEHPTTEMVSGVNLPAAQLQVAMGIPLSCIKDIRILYGLNAGTSDI…	#N/A				NO		PF00289 - PF02786 - PF02785 - PF00364 - PF08326 - PF01039	sp|P78820|ACAC_SCHPO Acetyl-CoA carboxylase OS=Schizosaccharomyces		48	0.996066	0.97807	4	OG0002721	hypothetical protein HMPREF1544_01855 [Mucor circinelloides f. circinelloides 1006PhL]			gi|511010110|gb|EPB91338.1|	hypothetical protein HMPREF1544_01855 [Mucor circinelloides f. circinelloides 1006PhL]		68.58	99.7	99.2	0.964989	BUSCOfEOG74J9H5	IPR011053:Single hybrid motif | IPR011764:Biotin carboxylation domain | IPR005479:Carbamoyl-phosphate synthetase large subunit-like, ATP-binding domain | IPR001882:Biotin-binding site | IPR016185:Pre-ATP-grasp domain superfamily | IPR011763:Acetyl-coenzyme A carboxyltransferase, C-terminal | IPR005481:Biotin carboxylase-like, N-terminal domain | IPR000089:Biotin/lipoyl attachment | IPR013537:Acet…	PANTHER:PTHR18866:SF6 | SUPERFAMILY:SSF56059 | Gene3D:G3DSA:2.40.460.10 | Gene3D:G3DSA:3.90.226.10 | CDD:cd06850:biotinyl_domain | Gene3D:G3DSA:3.90.1770.10 | PANTHER:PTHR18866 | Gene3D:G3DSA:3.40.50.20 | Gene3D:G3DSA:3.30.470.20 | Gene3D:G3DSA:2.40.50.100	1111..1140	997..1024 | 836..863 | 2083..2127		MetaCyc: PWY-5744 | MetaCyc: PWY-5743 | Reactome: R-HSA-3371599 | MetaCyc: PWY-7388 | Reactome: R-HSA-196780 | KEGG: 00640+6.4.1.2 | KEGG: 00620+6.4.1.2 | Reactome: R-HSA-2426168 | MetaCyc: PWY-5789 | Reactome: R-HSA-200425 | KEGG: 00061+6.4.1.2 | Reactome: R-HSA-163765 | KEGG: 00254+6.4.1.2 | KEGG: 00720+6.4.1.2 | MetaCyc: PWY-6679	GO:0006633:fatty acid biosynthetic process	GO:0003824:catalytic activity | GO:0005524:ATP binding | GO:0003989:acetyl-CoA carboxylase activity | GO:0004075:biotin carboxylase activity | GO:0016874:ligase activity | GO:0046872:metal ion binding
Neofr_P00012	2220	ANETVVSLGLEAKDFSAFQNQLCQVVGIAPTAAVDFSSFFEQFNLDILSKFLITLKQMNQKPGVNPEYQNLIQVAVVGIALRLPGGINTVDKYWKSLESGRFCISPTGTNRHLHHNMTHNEHLNPGEHYVYNYCRYDSTPDAAPIADFDPMFFNMNPSEASALDPKFRWVLETTYEAFQDAGIDPDTLSGSRTNVYTAPGQIDEMSIYTIDASPTGYSVLNGMSMHSCASASLPGRISFMYNLYGAAHTVDTACSSGLVATHDAFKDLNIGETDLAIVNAAHCPFLSSNFSLLSIAQMVSRNCRCAAYDEAADGYVPGEGCISIILKRKDDAIRDHNKIYGLINATAIGQSGSRASMSTPSAYGQKIIHREVLKNANLTPKDIDYMEGHGTGTKLGDRI…	#N/A				NO		PF00109 - PF02801 - PF16197 - PF00698 - PF14765 - PF08659	sp|Q03132|ERYA2_SACER 6-deoxyerythronolide-B synthase EryA2,	8e-121	32	0.429279	0.258761	4	OG0001909	6-deoxyerythronolide-B synthase [Methylobacter tundripaludum]			gi|493948990|ref|WP_006892897.1|	6-deoxyerythronolide-B synthase [Methylobacter tundripaludum]	5e-179	45.64	86	98.5	0.961182		IPR032821:Ketoacyl-synthetase, C-terminal extension | IPR014030:Beta-ketoacyl synthase, N-terminal | IPR020841:Polyketide synthase, beta-ketoacyl synthase domain | IPR006162:Phosphopantetheine attachment site | IPR016039:Thiolase-like | IPR016035:Acyl transferase/acyl hydrolase/lysophospholipase | IPR014031:Beta-ketoacyl synthase, C-terminal | IPR029058:Alpha/Beta hydrolase fold | IPR013968:Polyk…	Gene3D:G3DSA:3.40.50.720 | PANTHER:PTHR43775 | CDD:cd00833:PKS | Gene3D:G3DSA:3.40.366.10 | SMART:SM00822:This enzymatic domain is part of bacterial polyketide synthases and catalyses the first step in the reductive modification of the beta-carbonyl centres in the growing polyketide chain. It uses NADPH to reduce the keto group to a hydroxy group.		1932..1952		Reactome: R-HSA-75105 | Reactome: R-HSA-2426168 | Reactome: R-HSA-199220 | Reactome: R-HSA-163765	GO:0008152:metabolic process	GO:0003824:catalytic activity
Neofr_P00013	2213	LFSKFFQRFKTSISAQPESPVSSGVSSPITSSQDQYMTFQEYTAARDEDQGLYSRSLNRNRRNSTSNNSQVYSPYIMAKNSAYLSSNGNLNLSNNYNNGRSSLNRYNTNVNTNTNSNNNNNNGSNNNFNYTQNVIATSTIINGNPNAPDSSTVTPAQSNNDPETPILNPSGMNRRPSVSSIASVNTDSSAIVPTWNANNNKNYSINNLRSTSNTNAKNRILNHVPHFSTSVFHSNSNNPNVSTANNYENNNYPTSNNNIPTTPTEMYSSPNTTTASSNVAYFASNIRNFPTKGYANVNAQKVNNVSANANPTHHRISSLTSSKMNGNMVSSFSNSSISSNATRYSNVNSNYANSINSNTNSNATINPGSYTNSSIRIKSNNGGTVVVHRRKSSIKSSDI…	#N/A				NO		PF01363 - PF00118	sp|O59722|FAB1_SCHPO 1-phosphatidylinositol 3-phosphate 5-kinase	2e-118	33	0.340714	0.391304	4	OG0000394	hypothetical protein GLOINDRAFT_342933 [Rhizophagus irregularis DAOM 181602]			gi|552938776|gb|ESA21872.1|	hypothetical protein GLOINDRAFT_342933 [Rhizophagus irregularis DAOM 181602]		59.33	36.5	38.4	0.96713	BUSCOfEOG776SZ7	IPR000306:FYVE zinc finger | IPR013083:Zinc finger, RING/FYVE/PHD-type | IPR027409:GroEL-like apical domain superfamily | IPR017455:Zinc finger, FYVE-related | IPR011011:Zinc finger, FYVE/PHD-type | IPR002423:Chaperonin Cpn60/TCP-1 family | IPR027410:TCP-1-like chaperonin intermediate domain superfamily	CDD:cd03334:Fab1_TCP | CDD:cd15725:FYVE_PIKfyve_Fab1 | PANTHER:PTHR11353:SF57	427..472 | 144..178 | 53..72 | 2165..2213 | 1712..1866 | 588..614 | 2056..2077	2191..2213 | 1601..1621 | 1747..1787		Reactome: R-HSA-1660517 | Reactome: R-HSA-1660514 | Reactome: R-HSA-1660516		GO:0005524:ATP binding | GO:0046872:metal ion binding
Neofr_P00014	2211	FQNQLCQVVGIAPAIDFSPLFQQSSLDYLSQLIMTMKQMAQKPGVNPEYQNLIQVAVVGIALRLPGGINTVDKYWKSLESGRFCISPTGTNRHLHHNMTHNEELKPGEHYIFNYCRYDSTPDAAPITDFDPMFFNMNPNEATVLDPKFRWVLETTYEALQDAGINPDSLSGTHTNIYTAPGQVDEINAYATNASPNGYSVLNGMSMHSCAAASLPGRISFMYNLFGAAHTVDTACSSGLVATHDAFKDLNIGETDLAIVNAAHCSFQSSGFSLLSIAKMVSRNCRCASYDEAADGYVPGEGCVTIILKRKDDAIRDHNKIYGLINATAVGQSGSRASMSAPTVLGQKYIHQKVLKKANLTPGDIDYMEGHGTGTKLGDRIEGEAINEVFKGSHTKDRPL…	#N/A				NO		PF00109 - PF02801 - PF00698 - PF08659 - PF00550	sp|Q03132|ERYA2_SACER 6-deoxyerythronolide-B synthase EryA2,	2e-117	32	0.431027	0.258761	4	OG0001909	short-chain dehydrogenase [Anabaena variabilis]			gi|499639943|ref|WP_011320677.1|	short-chain dehydrogenase [Anabaena variabilis]		46.95	85.9	97.7	0.943823		IPR014030:Beta-ketoacyl synthase, N-terminal | IPR020841:Polyketide synthase, beta-ketoacyl synthase domain | IPR006162:Phosphopantetheine attachment site | IPR016039:Thiolase-like | IPR016035:Acyl transferase/acyl hydrolase/lysophospholipase | IPR014031:Beta-ketoacyl synthase, C-terminal | IPR029058:Alpha/Beta hydrolase fold | IPR013968:Polyketide synthase, ketoreductase domain | IPR020806:Polyk…	Gene3D:G3DSA:3.40.50.720 | PANTHER:PTHR43775 | CDD:cd00833:PKS | Gene3D:G3DSA:3.40.366.10 | SMART:SM00822:This enzymatic domain is part of bacterial polyketide synthases and catalyses the first step in the reductive modification of the beta-carbonyl centres in the growing polyketide chain. It uses NADPH to reduce the keto group to a hydroxy group.		1909..1945		Reactome: R-HSA-75105 | Reactome: R-HSA-2426168 | Reactome: R-HSA-199220 | Reactome: R-HSA-163765	GO:0008152:metabolic process	GO:0003824:catalytic activity | GO:0031177:phosphopantetheine binding
Neofr_P00015	2201	ELDIDHSKYDDIEIAVSKEIGRRCYISTYLDNSTPEVLDQFIGYAKYINSNLPKKLGSPKYMIPIAVVGMGLRLPGGINTPSKYWNALVNGKDCISPTPVNRHLHQFLRPFCPPNELGRFDHYIHRAGYYDVTPDAAPITDFDPTFFNISPLEAKFTDPKFRWVYETVYEAFQDACINVSELNGSRTSVFITVGSTVDYISLTKSFSKGESMTSQTMHGSAASSCAGRISFNYGFIGPSDTIDTACSSGLNDCHNACKSLSVGDSDIAIVSAVHQQFVGSQFHVISFAHMASQIGRCATFDAEADGYAPGEGCISLILKRLDDAVTNHDRIYGVITGASTSQSGVRPSISSPAVGPQVQNIQNALRIANVSPADVDYIEAHGTGTPVGDAIETETLNIV…	#N/A				NO		PF00109 - PF02801 - PF00698 - PF14765 - PF08659 - PF00550 - PF00975	sp|Q9ZGI5|PIKA1_STRVZ Narbonolide/10-deoxymethynolide synthase	5e-112	30	0.427533	0.210492	4	OG0004952	short-chain dehydrogenase [Tolypothrix bouteillei Iicb1]			gi|692220890|gb|KGG75266.1|	short-chain dehydrogenase [Tolypothrix bouteillei Iicb1]	1e-170	55.6	41.7	55.3	0.93929		IPR014030:Beta-ketoacyl synthase, N-terminal | IPR020841:Polyketide synthase, beta-ketoacyl synthase domain | IPR006162:Phosphopantetheine attachment site | IPR016039:Thiolase-like | IPR016035:Acyl transferase/acyl hydrolase/lysophospholipase | IPR014031:Beta-ketoacyl synthase, C-terminal | IPR029058:Alpha/Beta hydrolase fold | IPR013968:Polyketide synthase, ketoreductase domain | IPR001031:Thioe…	Gene3D:G3DSA:3.40.50.720 | PANTHER:PTHR43775 | CDD:cd00833:PKS | Gene3D:G3DSA:3.40.366.10 | SMART:SM00822:This enzymatic domain is part of bacterial polyketide synthases and catalyses the first step in the reductive modification of the beta-carbonyl centres in the growing polyketide chain. It uses NADPH to reduce the keto group to a hydroxy group.	1962..1983	2200..2201		Reactome: R-HSA-75105 | Reactome: R-HSA-2426168 | Reactome: R-HSA-199220 | Reactome: R-HSA-163765	GO:0008152:metabolic process | GO:0009058:biosynthetic process	GO:0003824:catalytic activity | GO:0016788:hydrolase activity, acting on ester bonds | GO:0031177:phosphopantetheine binding
Neofr_P00016	2176	IHIRTRGLMNEYRVKVIQYYYDIFGYLQKNEEIAGAIEDFLPDEPAIAKAAHSGDAQVLAVFGGQGYPGFKEIHQAYNIYKAIITDYIITLSDALKDLSQRPDFQHFYPEGLDIMEWLNQPESLPDDTYLDSAPVSFPLIGVAQLINYLIFFRSFRKTPDWARHLFVGSTGHSQGLLSSVVISSSGTEEEYFENSKKAATLLLLIGVRSQQVFPNIPLSLELLHEVVNDGDENDKPTCMLSINGLSEKRIIPVINKLNKYVENPDRKIYISLVNGRRMLVVTGDPKLLYALKMNLKEIQADPNESQARIPFSKRKPSFTMKFLSATIPAHNMILKNAVDLILSDVNNMNMTFPTKDLAIPIYRNDNGMDMKEENKTDDLIESLVKQICILPVDWIRATY…	#N/A				NO		PF16073 - PF08354 - PF01575 - PF00698	sp|P34229|FAS1_YARLI Fatty acid synthase subunit beta OS=Yarrowia		39	0.887868	0.922819	4	OG0000257	hypothetical protein LRAMOSA04714 [Absidia idahoensis var. thermophila]			gi|671687971|emb|CDS12520.1|	hypothetical protein LRAMOSA04714 [Absidia idahoensis var. thermophila]		61.42	100	52.4	0.980389		IPR016452:Fatty acid synthase, beta subunit, fungi | IPR016035:Acyl transferase/acyl hydrolase/lysophospholipase | IPR002539:MaoC-like domain | IPR029069:HotDog domain superfamily | IPR013785:Aldolase-type TIM barrel | IPR013565:Domain of unknown function DUF1729 | IPR032088:Starter unit:ACP transacylase | IPR003965:Fatty acid synthase | IPR014043:Acyl transferase	Gene3D:G3DSA:3.10.129.10 | CDD:cd03447:FAS_MaoC | PANTHER:PTHR10982:SF21 | Gene3D:G3DSA:3.40.366.10 | PANTHER:PTHR10982 | SUPERFAMILY:SSF51412		788..808 | 1862..1882		MetaCyc: PWY-7746 | MetaCyc: PWY-7388 | MetaCyc: PWY-5971 | MetaCyc: PWY-7858 | MetaCyc: PWY-7663 | MetaCyc: PWY-4381 | MetaCyc: PWY-5366 | MetaCyc: PWY-5994 | MetaCyc: PWY-5973 | MetaCyc: PWY-5147 | MetaCyc: PWY-6282 | MetaCyc: PWY-5989 | MetaCyc: PWY-5966 | MetaCyc: PWY-6799 | MetaCyc: PWYG-321 | MetaCyc: PWY-5367 | MetaCyc: PWY-7664 | KEGG: 00780+4.2.1.59 | MetaCyc: PWY-5142 | KEGG: 00061+4.2.…	GO:0008152:metabolic process | GO:0055114:oxidation-reduction process | GO:0006633:fatty acid biosynthetic process	GO:0003824:catalytic activity | GO:0004312:fatty acid synthase activity | GO:0004318:enoyl-[acyl-carrier-protein] reductase (NADH) activity	GO:0005835:fatty acid synthase complex
Neofr_P00017	2130	FLVRIVSNGIVNLLKELDDNLSKNQNSNSLAWPEDATYNSSDFEVKLYSTLKSLVPNASLIEDVDKDVINDYLEDILLKLVIILSHSSIVKKLGVDSWLQLCYNVEIDPVNLISFKSEDLLTKWMNKETEGAYYGTLNLNDSSFLEATLNAISMFTSVSESTVLPIIASNAINELKNYRDTELTQTDIDIWNTPEGELYDDPLKKDDSRNSNKKDDWEKKLQKEIEEKRRASGRAIHQKLTKEQKILIDKQLAKESEIRQNVQSIYEKVKTAILILNSTISGVAASNKSFLEDEAAEDTTLDKWIGVIINTLLKDVILYELNIFKQGEKKEFIFRDAIETLDKVGTCLPRKVQDIIMPPLLLMTILRSFGVGRNEENGEIPAHWSSIKLETLVKNSLGK…	#N/A				NO		PF12348	sp|E9PVA8|GCN1_MOUSE eIF-2-alpha kinase activator GCN1 OS=Mus		41	0.750704	0.598652	4	OG0003829	Gcn1p [Rhizophagus irregularis DAOM 197198w]			gi|595492895|gb|EXX76132.1|	Gcn1p [Rhizophagus irregularis DAOM 197198w]		63.69	96.2	73	0.852606		IPR033173:Translational activator Gcn1 | IPR011989:Armadillo-like helical | IPR021133:HEAT, type 2 | IPR016024:Armadillo-type fold | IPR034085:TOG domain | IPR026003:HEAT repeat associated with sister chromatid cohesion protein | IPR024395:CLASP N-terminal domain	PANTHER:PTHR23346	504..525	214..234			GO:0033554:cellular response to stress | GO:0033674:positive regulation of kinase activity | GO:0006417:regulation of translation	GO:0005488:binding | GO:0019901:protein kinase binding | GO:0043022:ribosome binding | GO:0019887:protein kinase regulator activity
Neofr_P00018	2073	MYSLNLLSCLILMVLGSIYVLTKPLSVGITIPTDYNELANPNDIFLDDIALALVQNFDEESSSDDEGLIFDEGHVPADNTSGNNGGKTGSNGSNGSIIGTDSSKHGSTGGNGSTGGNGSTGGNGSTGVTGTPKPGVVTSSDGTTTDLSNTKVNTDGKVTDSKGNTVATVGKDGKITDSKGNTVGTVGKDGNVVDNNGNTVANIDNDGNVAPVAPVEAGSNNVSGKPKSGVVTAPDGTTTDFSNTTVKPDGKVVDSKGNTVATVDKDGKVTDSKGNVVGTLDKDGKIVDNKGNTIANVDKNGKVNVPNTNPTVNPDGTVSNNSQGPEIVDSKSRDADKDNNGGFLYFLLPALALVGGAGAFLYKNKYVDDILGKGPLDDDVIQMSNVGAAPTAAAVGPNG…	#N/A				YES	Cleavage site between pos. 22 and 23	#N/A	No hits					4	OG0000430										0.90596		IPR036028:SH3-like domain superfamily	Gene3D:G3DSA:2.30.30.40 | Gene3D:G3DSA:1.10.8.60	393..454 | 302..334 | 1896..1918 | 1604..1625 | 217..243 | 576..631 | 1081..1109 | 1853..1875 | 63..168 | 487..509	786..806 | 1881..1901	4..21 | 340..362			GO:0005515:protein binding
Neofr_P00019	2063	MSNEQMGEIIGTLDISGISGDIKIKSLVSKPSVYVVFEIDNKKQKTSEKFGKNPKWNEVIQFEVTESSVLNTSIYNGKNNEYIGGFELILKETIYIEQQNIKMKIYNEKQQEKGELQLLLVVHKKSVPNNNNYYSGLSRNNDYMVEDEEEKVLPPRKDSVLDSNNSFTYSSYINDSFAGQSEKSSLYNNAVSKNGLPMHKNNLSKLKIYNTRAASLTQSPSRSRSLSPMVYENGEIYRNTSSPFSKQPLQRSASKEHLYHFKSTESLGSGTKQNSSIPTPDIDNYVSSQPTYNGFINNSQSDTDEMEIYSSSLPTVTSYLSSSPSKLSNNNLYNNKIPYSLNNSIRSTSSSKYSKNSPTLVQSPLKTESSFERYNPKYNNNNNNNVNSPLKSDGASFYS…	#N/A				NO		PF00168	No hits					4	OG0000397										0.832036		IPR000008:C2 domain | IPR035892:C2 domain superfamily		1228..1256 | 1915..1959 | 2011..2049 | 1427..1478 | 429..610 | 935..957 | 1669..1688 | 346..391 | 1132..1158 | 847..917 | 1012..1118 | 263..288 | 1185..1216 | 723..835 | 319..338 | 1358..1397	1328..1348 | 585..605
Neofr_P00020	2025	LLIECRETCKEYTGDTNQVYLNANFKTDVNVNGDEVNHLIICNDASCNLVSNAVESGKFEYYVNAGASNEILLKDTLIECSHSDTIQCQEKDVTEIVNDTTVTEVFFINKIYDSNYDSENYVICCMTTTGCQPYNSKSKKERDLKDGEEEEPNINNYIRENENDESTNEYYVNGGSIALLEDSLIKCIFDDDQVASCSYDKVNTGAEDKNVYLNSYSNNKVIRCTEAQGCYSLNVSNVPTAKQSAYFINSNDKESETVIKCSISNRCEITSEGLNEGNKVFLNANFDVNGDKENQLIQCQEGFCQLMASKATEEKDEFYRNGDPTDKEVLNNDVIKCHKKEREESVFCELISPKPNEIYLNADFVENINIYQIIICSDQGCKETQVEEASEATIKFYIN…	#N/A				NO		#N/A	No hits					1	OG0008489										0.855801			Gene3D:G3DSA:2.80.10.50	1309..1333		2002..2024
Neofr_P00021	1979	MAVKNKKSQDGVNNNTNYQKKIEELKHKTKEKELFIKSLEDELLESKEIINNQRKKINEIEGKTNVFLSNGSSQNEILSTQYTLLAKENEEMKAKLKKTQSERDIMKKTNDKLLKQIKSGFKGDKNSQTFFDKLSKENKELQAKISEYEVQFSEKDNTIRDLNQKILKYEYDLADANRSVKGDKKNSLSKNEKDQYENKIRELEIELGKAEGQLGSLEGTIMMHEEENIMLKEENSSIKKQIDILKASKELKGNMGALRKRVGKLEQQLEEAKKTNQEAQNTINLLKKKQSDSEINNKSTPEANNEEILRLKDKIAMLELDLEVATLGTKEKDAAIEKQEKISKDYQKKINELQKKVNEGKLLENKLMETSDKLLRAENELNILKNSSFETSETTKKYK…	#N/A				NO		#N/A	No hits					4	OG0004956										0.876265			Gene3D:G3DSA:1.20.5.340 | Gene3D:G3DSA:1.10.287.620 | Gene3D:G3DSA:1.20.5.730 | Gene3D:G3DSA:1.20.5.50 | PANTHER:PTHR43939 | Gene3D:G3DSA:1.20.5.400 | Gene3D:G3DSA:1.20.5.170 | Gene3D:G3DSA:1.20.120.330	1687..1707 | 1836..1880 | 1932..1967	588..720 | 1547..1641 | 1128..1148 | 1164..1191 | 186..220 | 131..179 | 832..968 | 1248..1268 | 973..1021 | 82..116 | 336..387 | 402..572 | 1503..1530 | 1440..1484 | 1029..1063 | 1358..1413 | 248..296 | 722..828 | 1780..1800 | 1288..1336 | 22..63
Neofr_P00022	1977	VLGGNISTLSANVIQLVPSAKMVASLLEDEERKNRILDGAKDLAEATARFLESIQPVILGQGNKEEMYQCADEIGKTAYQLLKELGILDIEDDKIRELLEAARNIANATTDLTLAANGVSNAFPSSDKKHELLKNAKMCTACSVSLISATTVSAPGLTSTIVFDDFMDSCAIMKEAVNELQNSALGCTDENALNGLNHAAQNVSESIAKLINMAKMISDDYEGATEFDKGYDAVIASLDQYMDSLGDIEAMVESTRDCTYCTRQYINLLKGMADNEEDDDTKKRLYDAIKGLTDATTKMIISAKDLAKDPDDYEKQMNLRKILDEINDIMISSSDNDSLRTRAFQKLAKAAREVISSCNQLTSAGNSAAPSNRNQASQIGLNQASRRVGEIAPNSITAI…	#N/A				NO		PF08913 - PF01608	sp|Q9Y490|TLN1_HUMAN Talin-1 OS=Homo sapiens GN=TLN1 PE=1 SV=3		31	0.990389	0.770956	2	OG0006390	hypothetical protein H696_03395 [Fonticula alba]			gi|694536199|ref|XP_009495535.1|	hypothetical protein H696_03395 [Fonticula alba]		53.18	99	77.9	0.824474		IPR002558:I/LWEQ domain | IPR036723:Alpha-catenin/vinculin-like superfamily | IPR036476:Talin, central domain superfamily | IPR015009:Vinculin-binding site-containing domain | IPR035964:I/LWEQ domain superfamily	PANTHER:PTHR19981 | Gene3D:G3DSA:1.20.1420.10 | PANTHER:PTHR19981:SF1 | Gene3D:G3DSA:1.20.1410.10 | Gene3D:G3DSA:1.20.120.230		1668..1688 | 630..650 | 787..807 | 399..419 | 453..499 | 1927..1949			GO:0007155:cell adhesion	GO:0051015:actin filament binding | GO:0003779:actin binding
Neofr_P00023	1950	MKKQAYRNEDLIQQLQIYLNKILEETGNKQKKLKESIISTLEILKEDLKLVQEQQVEKSSPSSKTEAENVNNENIDTTTQESNTAEVEKADEVTENSKQDEPTEISNISEPTVTKTNIPLIGAEKYWEPFKLALNPKNPVRIREITLDALQYLISHRMLTGSTPLDINQEPVPTPNITSGIIKDIKGPEGDESANPSSNASIVSESETTTPADNKSNNKHPQYPSPAFLIDEIIHIICSSFSLAASDDNVQLKVLSTLLTAVTSTSCEVHHVTLLKLIQTCFNIYIFSKNSNNQITAKAVLTQMINLVFSRMERYSYVLSKHIENGTLLKLSKTAPLREVVEQLSDYHKDPQSSQGDSNIPNDATENSEINDKHLSSSSNVEGEGENENENENENDKND…	#N/A				NO		PF16213 - PF12783 - PF01369 - PF09324	sp|P11075|SEC7_YEAST Protein transport protein SEC7 OS=Saccharomyces	6e-154	29	0.680513	0.603285	4	OG0002724	hypothetical protein MVEG_09286 [Mortierella verticillata NRRL 6337]			gi|672819655|gb|KFH64553.1|	hypothetical protein MVEG_09286 [Mortierella verticillata NRRL 6337]		53.86	76.4	71.8	0.845755		IPR023394:Sec7 domain, alpha orthogonal bundle | IPR032629:Mon2, dimerisation and cyclophilin-binding domain | IPR000904:Sec7 domain | IPR011989:Armadillo-like helical | IPR016024:Armadillo-type fold | IPR035999:Sec7 superfamily | IPR032691:Guanine nucleotide exchange factor, N-terminal | IPR015403:Sec7, C-terminal	Gene3D:G3DSA:1.10.220.20 | PANTHER:PTHR10663 | CDD:cd00171:Sec7	54..111 | 685..730 | 345..422 | 165..221	34..54			GO:0032012:regulation of ARF protein signal transduction	GO:0005488:binding | GO:0005086:ARF guanyl-nucleotide exchange factor activity
Neofr_P00024	1852	MSDNIQTNLDTIKGDSSSNTDVNNIVNKMTLNKSTSSSLSVKDEIKKLNKTPSFSSEASSKSNNSIVKNMLKFFEKPKIDDNSKNERSDMRNKDTQSINENITENDNNKIKNTENIKETIEKVVVEEIIEDEGKSDEKIIIDNTSILSVKEEDTKLNEEQENKEESEKEINKEMNEKDEEEIVENIEKEEIQSVIEEKEIKEELNKEIKEEDAAIEEGIIESIVENVEEVKEETNNIKEEASVKEFKEFKENDEEQGIDFGYENKNLNEVISEDNSIKKESIISQLSQVITSDSETGSISDQVNSVVSSDIIEEPIEEGSKSTPSVNPDIIKAIIKEKENEYKAYVEDITDSEQEDSISEVHIIEEVSENVSNDFDEYESISDNNNYQPLKAEIIDLNS…	#N/A				NO		PF00169	No hits					4	OG0001126										0.635812		IPR011993:PH-like domain superfamily | IPR001849:Pleckstrin homology domain	CDD:cd00821:PH	719..794 | 1540..1605 | 152..180 | 493..705 | 77..106	191..244 | 1817..1837 | 763..783 | 335..355 | 149..183
Neofr_P00025	1832	EGKYRMNSPPPNGNSFELISPLNGNNYSSALRSSSANGDAGNKNRTGSPRPFPRNQSRSGSRTSHSIERIERPGRTSSITNTEDIFKTTPNNRSIKNQDFVYKSTPINNQNGDVQRGRPLSREFDSRNPQDQDFEGIGRSQSETVFGGGFRRTPRERPIPPRVNNGNDGNVGNNSFSYERSGQSRYNEIKNRTAAGEYSALSDLNFVNGERYNRIYGHGRNESNSSHTGSHNGSHTGSSISNTVSNTLSSYTPIPDPIRRPRSENKIRKPPSIMRRGRSEPRRSSRYDFESDTNSLDFISDYFDEDMQMKRSSKATDSSYSPSETKDSKRNSPSRTRVNTQIVEASPLTNYSKNTLIKDPTFGRDFGVNIKTNGKSGLENSSNLETSSSSAGRSSILSQ…	#N/A				NO		PF00168 - PF05664 - PF00168 - PF10540	sp|O13683|YDY2_SCHPO Uncharacterized protein C11E3.02c OS=Schizosaccharomyces	3e-29	23	0.289301	0.443007	4	OG0000682	hypothetical protein BATDEDRAFT_88240 [Batrachochytrium dendrobatidis JAM81]			gi|575478908|ref|XP_006678748.1|	hypothetical protein BATDEDRAFT_88240 [Batrachochytrium dendrobatidis JAM81]		54.85	55.3	61.2	0.975245		IPR014772:Mammalian uncoordinated homology 13, domain 2 | IPR008528:Protein of unknown function DUF810 | IPR000008:C2 domain | IPR014770:Munc13 homology 1 | IPR035892:C2 domain superfamily | IPR019558:Mammalian uncoordinated homology 13, subgroup, domain 2	PANTHER:PTHR10774:SF155 | CDD:cd00030:C2 | PANTHER:PTHR10774	407..427 | 623..683 | 1..184 | 309..346 | 473..493 | 217..289 | 373..395 | 510..557	1423..1446 | 1778..1798
Neofr_P00026	1823	NAIPLKAEELPVDELGKQISGSFNGQLGKYTSQLINRMMSSKMPAGFSASAAKNYLSTNYGFGKGRIDSVLLVGITMEPSSRLGSESEAESWLDSVVNTYSMISGNSFSKGGSAPTAAPAAMSMPMSMPMPSGQAASVADVPVSPNDIVRVILAQKLKKSIKEVPMSKSIKELAGGRSTVQNEITGDLQAEFGVNAIPLKAEELPVDELGKQISGSFNGHLGKYTSQLVNRMISSKMPAGFASSKIKDYIKSSYGLGEQRTEGILLYGTTLEPSIRLTSESEAQSWLDDVVNLYSNVNSLNINKGGSSGSMPISMPNVITMGMTNSAEVAALESKENALILKQIEIYAKYLGIDLHIDQKKLVAAMDDTAKIQSKLDLCNDELGEEFTNGIAPKFSYKK…	#N/A				NO		PF00109 - PF02801 - PF01648	sp|Q10289|FAS2_SCHPO Fatty acid synthase subunit alpha OS=Schizosaccharomyces		45	0.926495	0.925624	4	OG0000257	hypothetical protein RO3G_16171 [Rhizopus delemar RA 99-880]			gi|384500969|gb|EIE91460.1|	hypothetical protein RO3G_16171 [Rhizopus delemar RA 99-880]		67.39	92.2	43	0.981885		IPR014030:Beta-ketoacyl synthase, N-terminal | IPR020841:Polyketide synthase, beta-ketoacyl synthase domain | IPR016039:Thiolase-like | IPR037143:4'-phosphopantetheinyl transferase domain superfamily | IPR026025:Fatty acid synthase alpha subunit, yeast | IPR014031:Beta-ketoacyl synthase, C-terminal | IPR018201:Beta-ketoacyl synthase, active site | IPR008278:4'-phosphopantetheinyl transferase doma…	Gene3D:G3DSA:3.40.50.720 | CDD:cd08950:KR_fFAS_SDR_c_like | CDD:cd00828:elong_cond_enzymes | PANTHER:PTHR10982 | PANTHER:PTHR10982:SF22		1371..1395		KEGG: 00061+1.1.1.100+2.3.1.86+2.3.1.41 | KEGG: 00770+2.7.8.7 | MetaCyc: PWY-7388 | MetaCyc: PWY-5971 | MetaCyc: PWY-5965 | MetaCyc: PWY-7858 | MetaCyc: PWY-7663 | KEGG: 00780+1.1.1.100+2.3.1.41 | MetaCyc: PWY-5994 | MetaCyc: PWY-5973 | MetaCyc: PWY-6282 | MetaCyc: PWY-5989 | MetaCyc: PWY-5966 | MetaCyc: PWYG-321 | Reactome: R-HSA-199220 | MetaCyc: PWY-5367 | MetaCyc: PWY-6012-1 | MetaCyc: PWY-76…	GO:0008152:metabolic process | GO:0042759:long-chain fatty acid biosynthetic process | GO:0006633:fatty acid biosynthetic process	GO:0003824:catalytic activity | GO:0004312:fatty acid synthase activity | GO:0008897:holo-[acyl-carrier-protein] synthase activity | GO:0000287:magnesium ion binding
Neofr_P00027	1823	FSSFGNQYILPSGTERYDYRDYEEIDIPVVEKAPVRSTEKLVEISSLDEFSQKAFRGIKTLNRVQSIVFPIAFHTNENMLVSAPTGAGKTNIAMLTVVNTILKYYDPETKYLDRDQFKIIYVAPMKALAAEIVRKFSERLGDLGVTVKEYTGDMQLTKSEIAETQMIVTTPEKWDVVTRKTTGDTELVQKVRLLIIDEVHLLHEDRGSVIESIVARTQRQVEMTQSMIRIIGLSATLPNYVDVAEFLKVNLYRGMFYFDDGFRPVPLRQTFIGVKGNPNSNAVRSKMDDICFERVIDLVKQDKQVMIFVHSRKETVKTAQKLREYATAEGHMGLFDMKDSDAHYACLKDVQKSRNNELKDLFMSGLSFHNAGMLRSDRNLVEKIFTKGAVKVLVCTATL…	#N/A				NO		PF00270 - PF02889 - PF00270 - PF02889	sp|O60072|MUG81_SCHPO Putative helicase mug81 OS=Schizosaccharomyces		51	0.961602	0.86615	4	OG0002722	hypothetical protein BATDEDRAFT_11676 [Batrachochytrium dendrobatidis JAM81]			gi|575479180|ref|XP_006678884.1|	hypothetical protein BATDEDRAFT_11676 [Batrachochytrium dendrobatidis JAM81]		72.05	99.5	94.4	0.865085		IPR027417:P-loop containing nucleoside triphosphate hydrolase | IPR014001:Helicase superfamily 1/2, ATP-binding domain | IPR036390:Winged helix DNA-binding domain superfamily | IPR003593:AAA+ ATPase domain | IPR014756:Immunoglobulin E-set | IPR011545:DEAD/DEAH box helicase domain | IPR004179:Sec63 domain | IPR001650:Helicase, C-terminal | IPR035892:C2 domain superfamily	PANTHER:PTHR24075:SF6 | PIRSF:PIRSF039073 | Gene3D:G3DSA:1.10.3380.10 | SUPERFAMILY:SSF158702 | PANTHER:PTHR24075 | Gene3D:G3DSA:3.40.50.300 | CDD:cd00046:DEXDc	1748..1778					GO:0005524:ATP binding | GO:0003676:nucleic acid binding
Neofr_P00029	1803	MSQQSMIKWILTVAVTDVLIHLTERYNGKNISRETRELILKHGFFYFKISSLRKTQKDLLEDPILLRWAIVLGDLALTDRSSMIKMIIQVLDPNKKINNEEIVNVLNVMRYIFVKPKNDKEAMDIIYLIRELEAFLERHKKTSVRIAIIRTLERIVQPFNYWVVESVENEEPQSNYEGHLWAEMIELYRKAKRWYTVDELKESSLKLITVILINSKIEFYAQNIEGYIAQDLFPKNKVKNHIFESVLQLLRGQYFEDSKANSRAKLNDTFTIAPAWGYLTRPVTEESAEAVTNRLQDFSERLFIRRKTAIPQEYLDTCVSIVLQMAAQNLYMTLKSTITCLLDTSSQNFENHYIAVRALNVISDAESGFAEHAICRYDERFNLLLDDIPADFEQQLVRA…	#N/A				NO		PF14222	No hits					4	OG0000679	hypothetical protein BATDEDRAFT_26253 [Batrachochytrium dendrobatidis JAM81]			gi|575482100|ref|XP_006680344.1|	hypothetical protein BATDEDRAFT_26253 [Batrachochytrium dendrobatidis JAM81]		52.17	99.3	80.2	0.97458		IPR011989:Armadillo-like helical | IPR025614:Cell morphogenesis protein N-terminal | IPR016024:Armadillo-type fold	PANTHER:PTHR12295:SF30 | PANTHER:PTHR12295	1461..1488 | 502..526					GO:0005488:binding
Neofr_P00030	1799	KKRKNIIMKAFRLGKSKKNSKGQLRRDGKTISTAVSNASLRNKLKNDKNQSYSTSPYNSLNRSNSTPNSPNVPVSPLYNNFLANGNNTINRKNSSSPKSLSRNISGSKNQIVPEFRVGIRLRPMLESEKDDTENNEELVYLFPQNNILCIREPGSDRLPEIDDGPPPPPGTIAPSMGPYISTNPFNYVFGSVNSQQDVYYQSVHPLVEHFHQGKNSLVLAYGQMGSGKTYTIGFQPENYDLENFRPDIIGNDLGFVPRAFQETLSYMHLLKSQGRSVSLLVTFIAISCEDIADLLGESITRYRRPPSPGPKMSSPNDKRDPTTQPKTITVHDRGKQGTYLKGAKYERVESMERLAELIYRGTTFRRIVFGPDSENLSHAILSFQLEQENPKLGKDKTYS…	#N/A				NO		PF00225	sp|B9F2Y7|KN4C_ORYSJ Kinesin-like protein KIN-4C OS=Oryza sativa	2e-37	32	0.183435	0.253894	4	OG0001123										0.930484		IPR027417:P-loop containing nucleoside triphosphate hydrolase | IPR036961:Kinesin motor domain superfamily | IPR001752:Kinesin motor domain | IPR027640:Kinesin-like protein	PANTHER:PTHR24115:SF725 | Gene3D:G3DSA:1.20.5.370 | Gene3D:G3DSA:1.20.5.1000	780..804 | 637..704 | 300..333 | 1648..1692 | 42..107 | 579..602 | 743..765 | 1449..1468	1571..1605 | 729..749 | 1404..1431 | 1162..1196 | 1471..1512 | 1346..1366 | 1282..1330		Reactome: R-HSA-6811434 | Reactome: R-HSA-983189	GO:0007018:microtubule-based movement	GO:0005524:ATP binding | GO:0008017:microtubule binding | GO:0003777:microtubule motor activity
Neofr_P00031	1798	ESPQDKVINPFINIEDLKLKNQFELIEITKNLQDELQTKNKILLDLKTKEAWLQHELVMYKQKGRQDGETSPISVDLEGIDNLSKDEARNQLIKSLLSFKKQLAQVEQTTNRNNEIVKEAERKRKAAQEEVFYLNSVVSQLSSKDPSLYREISDRQALKKKLDESQDIIHNLKTKLNSWAKASKRNLEARHVAESCTKSLKGELKSYRKAYEELRAREDVYESRVRELEATIMSSGLAIPPNNNRLPDEERKSQLYHIKELEKKCREAQEEVMEWKVINSNIQKELASNRMENERLDASLNECRNMISKYENEIKESEGKIREANNAREEMEKAKGNLEQELIKNSEELKNQVEILMKCQKELEETKLTNQVFRDQLQKKTSEVDHLNQQLEESLKEQD…	#N/A				NO		#N/A	No hits					4	OG0003835										0.954437			Gene3D:G3DSA:1.20.5.340 | Gene3D:G3DSA:1.10.287.850 | Gene3D:G3DSA:1.10.287.620 | Gene3D:G3DSA:1.20.5.730 | PANTHER:PTHR43939 | Gene3D:G3DSA:1.20.5.50 | Gene3D:G3DSA:1.20.5.400 | Gene3D:G3DSA:1.20.58.90 | Gene3D:G3DSA:1.20.5.170 | SUPERFAMILY:SSF90257 | SUPERFAMILY:SSF57997 | Gene3D:G3DSA:1.20.5.1000	1376..1396 | 1196..1252 | 584..608 | 1528..1550 | 1662..1688 | 904..925	1303..1334 | 197..231 | 1752..1786 | 975..1002 | 1689..1744 | 1007..1055 | 504..653 | 293..366 | 155..175 | 1542..1667 | 251..285 | 1336..1384 | 405..492 | 1395..1446 | 103..130 | 1253..1297 | 370..397 | 931..958 | 1143..1163 | 667..908
Neofr_P00032	1797	QQQQYMTTPVDPQQQQYMTTPVDPQQQQYMTTPTDPQQQDQAYNNGTIDPQYAAYYAQYGYNCGYGYGYGYGYTDGSAKPEMVENSTMTEEVEEVKDKTVEETQKEVIPVETSEEGVQTIESNTNEIEKEDVCLQTTEIKVKDSAVITEPDQRRPIYRQKDRIPDGVRLPATIVEYDFLKDDDYLFSPLSSKDLPLNLISKSSESLDSLNSNVLVSIVTDKNNKYVCYIDGKNIHVIQEQKKFKFVLGGHSSNVIHIAITSIENKYTRVLSIDEEGVIIVHEFDESKDILDNGKLSSDFCTIIMAMKSSEYQIYCAAFQPNNPNSFVVGTNMKCALFFNIDDSLWKRKINADEEDSEEESESSDSSSSSTSSDEEMRRKKKERRRRRREKKREKRRRKI…	#N/A				NO		PF00400	No hits					4	OG0000184	conserved Plasmodium protein, unknown function [Plasmodium reichenowi]			gi|641580846|emb|CDO65169.1|	conserved Plasmodium protein, unknown function [Plasmodium reichenowi]	3e-23	60.29	14.6	19.2	0.966074		IPR028580:Mucin-2 | IPR036322:WD40-repeat-containing domain superfamily | IPR019775:WD40 repeat, conserved site | IPR015943:WD40/YVTN repeat-like-containing domain superfamily | IPR001680:WD40 repeat | IPR017986:WD40-repeat-containing domain	PANTHER:PTHR11339	1733..1797 | 351..403 | 1220..1239 | 1458..1558 | 1..41 | 1580..1623 | 1371..1409 | 1644..1718 | 1181..1212	1126..1181 | 936..956 | 1076..1096 | 1019..1046 | 1201..1223 | 376..396 | 710..749		Reactome: R-HSA-913709 | Reactome: R-HSA-5083632 | Reactome: R-HSA-5621480 | Reactome: R-HSA-5083636 | Reactome: R-HSA-977068 | Reactome: R-HSA-5083625		GO:0005515:protein binding	GO:0070701:mucus layer
Neofr_P00034	1783	FFFYKFLYLFKIILINFKKKKKKKMSNRYPSHQNTIINANNIQIIPPQNAPSPANPYPININNTSLIQQQQQQQLIANTLLQQQAKNQKIVSLANGSLNQPQPPSQQNPTYMEPNQLPNTIQVPNGNPHRIQPQAYYYQNHHSLNSYNGMHLQNMDYPPDFRIMAYNYAIPQPLAQQIPVQAYYTNNGVNNYDYQSANASGNKPMFNNEVLNGIARILDNSSNFLPSNNGNNNGIGIAGDPNDTNNLSSHHFLSQNGTIQLPPPQQQHLNNYPTLISSILPNQKLNNTLQQQQQQQQQLQQQIQKYQLQQQLQKNSISSQSGQQQQQQFQLFQQQQQLQLQQQQQGLYGNISASSTTNYNYPSLQVSNINGLPNQATSQIASQILTKESFDYYLQSAHQ…	#N/A				NO		PF13414 - PF13844 - PF13844	sp|O18158|OGT1_CAEEL UDP-N-acetylglucosamine--peptide N-acetylglucosaminyltransferase	2e-100	30	0.422322	0.582103	4	OG0002607	related to UDP-N-ACETYLGLUCOSAMINE--PEPTIDE N-ACETYLGLUCOSAMINYLTRANSFERASE [Neurospora crassa]			gi|12718407|emb|CAC28786.1|	related to UDP-N-ACETYLGLUCOSAMINE--PEPTIDE N-ACETYLGLUCOSAMINYLTRANSFERASE [Neurospora crassa]	2e-143	47.29	48	52.5	0.916425		IPR013026:Tetratricopeptide repeat-containing domain | IPR019734:Tetratricopeptide repeat | IPR011990:Tetratricopeptide-like helical domain superfamily | IPR029489:O-GlcNAc transferase, C-terminal	Gene3D:G3DSA:1.20.58.280 | PANTHER:PTHR44998 | Gene3D:G3DSA:3.40.50.2000	1182..1202 | 238..270 | 633..702 | 1585..1645	616..636 | 282..309		Reactome: R-HSA-5689603 | Reactome: R-HSA-3214847		GO:0005515:protein binding
Neofr_P00035	1777	KNLEIDVPENDIVKRSENFAQKKVTFSKNVTIEMPESDDENESEEEVEVKISRVNTGSYKGKKKKNIFSKFLGKKDKKSKKNNNNNNNNNQAFAEPYNSYEINDILDYPDDGNKNPNGMANNNMVMKLGGPEGYNQNAQNPSFDKSANGPYGPSYNKYMGPPGPNGPNGPNGPNGPNGPNGPNGPNGFGPNGPNGPNGPNGPNGPNGPNGPNGPGLNSPYDSFDRNNGPHGSFDRNNGPYNPNGPYGSYDRNNGPNNSLSPYIQNDRNINSSLERNSNQHPSFDRASNNSNDNLEENSIKVYAGNIELKTSYKNIKVDENMTIRDVLLIAMERFRIPKNTIDEYYIGVIHFESQEKQLKPEVNVMNVIRSLNSKGLPGITVSSRSSLINSNINLSDTRF…	#N/A				NO		PF00788	No hits					4	OG0000433										0.956178		IPR000159:Ras-associating (RA) domain | IPR029071:Ubiquitin-like domain superfamily | IPR016133:Insect cysteine-rich antifreeze protein	Gene3D:G3DSA:3.10.20.90	1730..1756 | 70..293 | 1169..1512 | 521..740 | 1688..1714 | 997..1123 | 1561..1620 | 778..985				GO:0007165:signal transduction
Neofr_P00036	1776	EKALNANELLFNSKKYNLTIKECNFIHCVLNLNNTVDLEYENAKCIRGAQAITDDTFMETLNSVIEEETDLIREKLKYPLILLENLADFGYVLSPEFVQTIAFYDKFEIYQLAIYLLQKHNNIPSGTKYNDKKIVFLEKNKNKKDHKKDEESENENDFSDSDFELLYHDDDSDDQEEEEMEKYISDAINEKVDPFYYYYCKWLYYVEKSILSKGENLDIRNLPLSYKENKNVVNEIKKNDENNTSLQWDIIYMSREEEFYQMIREMFVSPTLLPHSDIDYLTTFMTTEKDYWNYIAQEIPNKNNLAQIISTIFFYDLYDKIQDYEQDNRDFFTSEIMKRVESLFHKVNEVLLLIICMANNDETDVESLLTLPSVQNIKVYGKSEIKFIFQILDHCDATT…	#N/A				NO		#N/A	No hits					4	OG0000399										0.803731				717..780 | 543..581 | 1531..1552	747..767 | 1192..1212 | 1411..1431
Neofr_P00037	1722	QQFKTVLWKNWKIFRQKFSVFIICFELFFTFLIVATLSSNKKSSKIYFDLPDGSEALDINESFNVKPENPAISSRYVAFVLPQNHNVSNIDGDSFIEAVMSDSIFQKELPITSKKFDTEQQLVYDVGNETQPYFLCAVIFGNDYTDYTISAYGKEIIEPNVDPLSEIYDYHLNNRYNNLFIQIQYAIDNVIIQWKTNHKVKGIHVSVGSLSEHGRNYPKTKNFDGLGPYLIFIIIGQIFHLSNHLMEEKENKIKEGLVVVGVNPNILTFSWALIYFPFSFILITMLVILSPFNIINTINIFLYYLLLIGYIISMYSIVIIISNIVKKYKTVVVILCFFVSMMLSLPEVVFNLRYNGHILAHRILSAIFPFFGLSMAAAEIGSEHNMKNIREIEFENDSE…	#N/A				NO		PF12698 - PF00005 - PF12698 - PF00005	sp|Q8WWZ7|ABCA5_HUMAN ATP-binding cassette sub-family A member	1e-60	28	0.373403	0.398295	2	OG0006391	hypothetical protein TRIADDRAFT_60879 [Trichoplax adhaerens]			gi|196013954|ref|XP_002116837.1|	hypothetical protein TRIADDRAFT_60879 [Trichoplax adhaerens]	5e-132	45.73	88.9	95.1	0.902933		IPR027417:P-loop containing nucleoside triphosphate hydrolase | IPR003593:AAA+ ATPase domain | IPR026082:ABC transporter A, ABCA | IPR017871:ABC transporter, conserved site | IPR003439:ABC transporter-like	CDD:cd03263:ABC_subfamily_A | Gene3D:G3DSA:3.40.50.300		594..614	332..354 | 1205..1224 | 20..39 | 926..948 | 226..245 | 358..380 | 1173..1195 | 303..325 | 414..436 | 1093..1115 | 1237..1259 | 266..288 | 1146..1168		GO:0006810:transport	GO:0005524:ATP binding | GO:0005215:transporter activity | GO:0016887:ATPase activity	GO:0016021:integral component of membrane
Neofr_P00038	1713	MPSATYQSETVPNPPVHAIIEENPVIGTLYLKDNTAFQGISFGAEHSIAGECVFQTGMVGYPESLTDPSYRGQILVLTFPLVGNYGVPSRDEVEKELNNLPKYFESSQIHIAGLIIGQYSLDYSHYLAKSSLSDWLKENNVPALYGIDTRALTKKIRNQGVMLGKILFPKSVVGDNKKFVDPNAPNWLKELDDVEWHDPNTRNLVAEVSTKEIQYYKADPSVAIKGPDGKTLQILVIDVGMKNNQIRCFVKRGVDIKVVPWDYDFLKDTDYDAVFVSNGPGDPSSLKITIEHLKAQIQKQDKPMFGICLGHQLISLAAGAKTRKMKFGNRGHNIPCTDMKTGRCFITSQNHGYAVDANSLPEGWKEYFVNANDASNEGIYHETLPYFSVQFHPEATPGP…	#N/A				NO		PF00988 - PF00117 - PF02786 - PF02787 - PF02786 - PF02142	sp|O93937|PYR1_EMENI Protein pyrABCN OS=Emericella nidulans (strain		65	0.992411	0.74989	4	OG0001402	hypothetical protein GLOINDRAFT_346478 [Rhizophagus irregularis DAOM 181602]			gi|552930826|gb|ESA14528.1|	hypothetical protein GLOINDRAFT_346478 [Rhizophagus irregularis DAOM 181602]		82.5	99.4	74.7	0.897992		IPR017926:Glutamine amidotransferase | IPR002474:Carbamoyl-phosphate synthase small subunit, N-terminal domain | IPR005479:Carbamoyl-phosphate synthetase large subunit-like, ATP-binding domain | IPR016185:Pre-ATP-grasp domain superfamily | IPR005483:Carbamoyl-phosphate synthase large subunit, CPSase domain | IPR006274:Carbamoyl-phosphate synthase, small subunit | IPR036480:Carbamoyl-phosphate syn…	PANTHER:PTHR11405:SF5 | CDD:cd01423:MGS_CPS_I_III | PRINTS:PR00097:Anthranilate synthase component II signature | SUPERFAMILY:SSF56059 | Gene3D:G3DSA:3.20.20.140 | PRINTS:PR00096:Glutamine amidotransferase superfamily signature | PRINTS:PR00099:Carbamoyl-phosphate synthase protein GATase domain signature | Gene3D:G3DSA:3.40.50.20 | PANTHER:PTHR11405 | Gene3D:G3DSA:3.30.470.20				MetaCyc: PWY-7791 | KEGG: 00240+6.3.5.5 | KEGG: 00250+6.3.5.5 | MetaCyc: PWY-7790 | MetaCyc: PWY-5154 | MetaCyc: PWY-7400 | MetaCyc: PWY-5686	GO:0006541:glutamine metabolic process | GO:0006207:'de novo' pyrimidine nucleobase biosynthetic process | GO:0006807:nitrogen compound metabolic process	GO:0003824:catalytic activity | GO:0005524:ATP binding | GO:0004088:carbamoyl-phosphate synthase (glutamine-hydrolyzing) activity | GO:0046872:metal ion binding
Neofr_P00039	1704	TSATYTNLITCSTDTPATCTTDVGGDGNYVNAGAGTDNTITLITCANSSCSAGAGVKGNYYLNKGVDKDTKQLIECTSTSCTGKEITTAGNYLDGYTYVAADGENPATYTKVIICNTVGSATTITCDNTTAVVSDGSVYINAGSSGSADILIICTSGTSGVTCSVADGAANDYYVNAGVDKDTKQLINCSAASTCNSLSVDTTGIYLDAFSKDTTTPTNYGKLIICTKEGESSVVCKAEASKPTKDKYQYYLNTVDTTKDLADDLIKCSLNDDNKNVCVVVAGEKGKVYVNSYNTTEVIYCADASKGGCGSKASTAKENIPQFFVNGGDLTDGEKLDFDIIKCAVKGGKITCDIANGKNGDVYLNGIFVTDDTAEAGDADNQLIICTTDNGCEAKPVSI…	#N/A				NO		#N/A	No hits					4	OG0000025										0.920096			Gene3D:G3DSA:2.80.10.50	397..424 | 625..646
Neofr_P00040	1697	KIQIFQIFLKTIECFNRRLIDFSKQENKDIFNFTEHPNDLKFILEKFADILLYIPSAPDKPPVVSPGLSTNSMNFVSNNGKAAWIKGNELASTKVNVVRFTMSEFIPNNIMTINRFIVFIIASVDSNYEVANLGDSALKKIRNPDLEKQDVINELYKLYQGTQSNKVKEVDIRKPASNNLKLKIMNYLEKSICAANTSPNFIQVCFDCLYGSDTNVKLRKSGMIFTQWIARMTNEKILSTVGSVLLTGFNKYIDEHKFEKGLDQEGLLCYAYETIGLLSERLPELILKDISIIEKLFDLLPKESSSVKPSVKNCLVSICDSISKVEKSDIINNFLEGILFNNIAKTEYYTTYCEIKFCTTLFPFSHALSRYICFIGAGNSRLEIRELAKSGLSFVNNQD…	#N/A				NO		PF13001	sp|Q6PDI5|ECM29_MOUSE Proteasome-associated protein ECM29 homolog		32	0.958161	0.891848	4	OG0001408	hypothetical protein GLOINDRAFT_338684 [Rhizophagus irregularis DAOM 181602]			gi|552914917|gb|ESA00198.1|	hypothetical protein GLOINDRAFT_338684 [Rhizophagus irregularis DAOM 181602]		61.89	98.2	91.7	0.960157		IPR011989:Armadillo-like helical | IPR024372:Proteasome component Ecm29 | IPR016024:Armadillo-type fold	PANTHER:PTHR23346		1470..1490			GO:0043248:proteasome assembly	GO:0005488:binding | GO:0032947:protein complex scaffold
Neofr_P00041	1693	MVFVSVCKAIYDFTPEEEDAKEQLTFAEGDILFITDKSNMDEEGQTSEESNDWWVAKHSETEATGDVPISYVEELTPIAKGIALYDYEAQTEDEIDLVEDEPINIVYKLDDDWWIIEKNQQYGQCPASYIQEDGVEIENINEATPEVEEPKTVTDVKPAGEVAAQNFKNALLAAAEESLSGPSNISYFEVTEIEKKKGKEIRRGKIGVNTSTIYLCDANKNIIQQWELNSLKFFKNKKSKKLVLNFGTEVHEFEGIKANIDGLAKEIINAQMKSKIRPANTNNAAVEAISSLANKVPEVKPQPIKPQPVEPVETTEVIEETEVPETEQELGPPKIAKVLYDYEANLDDDITVHEDDNVIILDDSDPDWWKVRVVSKNGQEGMVPKTYIEVMVPGQSSEE…	#N/A				NO		PF14604 - PF00018 - PF03983	No hits					4	OG0000917	hypothetical protein BATDEDRAFT_34549 [Batrachochytrium dendrobatidis JAM81]			gi|575476210|ref|XP_006677399.1|	hypothetical protein BATDEDRAFT_34549 [Batrachochytrium dendrobatidis JAM81]	1e-41	49.41	22.7	28.7	0.951302	BUSCOfEOG7VTDWK	IPR029922:Sla1 | IPR036028:SH3-like domain superfamily | IPR007131:SLA1 homology domain 1, SHD1 | IPR001452:SH3 domain	ProDom:PD936484:POLYPROTEIN GLYCOPROTEIN M G2 TRANSMEMBRANE NONSTRUCTURAL MEMBRANE CONTAINS: PRECURSOR SIGNAL | Gene3D:G3DSA:1.10.150.50 | PANTHER:PTHR11216 | Gene3D:G3DSA:2.30.30.40	396..486 | 882..902 | 935..958 | 655..674	795..818 | 746..773 | 1652..1672			GO:0007015:actin filament organization | GO:0006897:endocytosis	GO:0042802:identical protein binding | GO:0008092:cytoskeletal protein binding | GO:0043130:ubiquitin binding | GO:0005515:protein binding | GO:0030674:protein binding, bridging
Neofr_P00042	1690	KKIFKKKKKKKKLAMPVTFALRLSDDGSPNGREKFIRLPPPTKTVPYTICFTLTAGCTALHHAVLRTNYPNEGEEFERDTFNSKPFIYDTVSDGYCEFQITRPGVFDYYVEYQDINKNLCRSALTGTFLVDPRLYIRSASDPNKTVITPLDGIVIQTVVPKWLPVITKWLPYFKVSADTGYNMVHFVPLQKRGSSNSPYSIYDQLSIDDDIFDIKCSEHVKRKMLKQVLEIMRTDLGILSVTDVVWNHTAHNSEWLQEHPEAGYNLVNSPHLRPAYELDKSLIDFSEDITNVYGKSDIMKDEHDLNEIVQCYQTKVFPKLRLWEYFVMDTKTLIDQFRETIAKSTVSEAKGMYDDVNIAAMPLKDRAILLKNDALYSIGNGVRFPKKIKTAIAIDFIHA…	GH13_25 - GH13_25	GH13_25	25		NO		PF14699 - PF14701 - PF14702 - PF06202	sp|Q06625|GDE_YEAST Glycogen debranching enzyme OS=Saccharomyces		39	0.984615	0.994792	4	OG0002731	hypothetical protein BATDEDRAFT_14033 [Batrachochytrium dendrobatidis JAM81]			gi|575485146|ref|XP_006681867.1|	hypothetical protein BATDEDRAFT_14033 [Batrachochytrium dendrobatidis JAM81]		63.68	90.9	99.8	0.900151	BUSCOfEOG74J9H3	IPR032792:Glycogen debranching enzyme, glucanotransferase domain | IPR032788:Glycogen debranching enzyme, central domain | IPR032790:Glycogen debranching enzyme, C-terminal | IPR029436:Eukaryotic glycogen debranching enzyme, N-terminal domain | IPR008928:Six-hairpin glycosidase-like | IPR017853:Glycoside hydrolase superfamily | IPR010401:Glycogen debranching enzyme	Gene3D:G3DSA:3.20.20.80 | Gene3D:G3DSA:1.50.10.10				KEGG: 00500+2.4.1.25 | MetaCyc: PWY-6737 | MetaCyc: PWY-6724 | MetaCyc: PWY-5941 | MetaCyc: PWY-7238 | Reactome: R-HSA-6798695 | Reactome: R-HSA-70221	GO:0005980:glycogen catabolic process	GO:0003824:catalytic activity | GO:0004134:4-alpha-glucanotransferase activity | GO:0004135:amylo-alpha-1,6-glucosidase activity
Neofr_P00043	1687	MLQGTSSIEVYNFLRKLHEICERIENIIDTVNINKCQVNRLWNRLNLFLREFEDVQSQNGGNISNSYFRDVKRLFLQIESHIKSYEKYGAFKKLISSNELEKTFDNYNSQLVYYSLQLGLRNLPFLNNKVRDMEDQDDKEEDNDHFNSLLKSAMASDNLLVTFLGRVTDTEMIVEAISTLEDIINEGNIKSDIHSYQSLPNDNDENRILVYTPSNSKEIISITRNNKKPTMNRKKYANIDNIVYVCEHLKKMAQGLPIESKNWQVASWDIEIWEVLSVGPFSKIYKGLWLGIDVAVKEMSYQINRVRVRDEFYKDVKMWFNLSHPNVLSLYGANILGDYPLVVIPLMKNGNLINYIEGKEKLSLLKLIEILIGISSGMEYLHAKDVVHGDLMARNILLD…	#N/A				NO		PF07714	sp|Q55A09|Y9963_DICDI Probable serine/threonine-protein kinase	3e-36	33	0.157084	0.202104	4	OG0000713	kinase-like protein [Auricularia delicata TFB-10046 SS5]			gi|598046773|ref|XP_007352759.1|	kinase-like protein [Auricularia delicata TFB-10046 SS5]	1e-39	45.53	29.2	61.8	0.789224		IPR011009:Protein kinase-like domain superfamily | IPR001611:Leucine-rich repeat | IPR000719:Protein kinase domain | IPR032675:Leucine-rich repeat domain superfamily | IPR001245:Serine-threonine/tyrosine-protein kinase, catalytic domain	SMART:SM00368 | PANTHER:PTHR44012:SF3 | SUPERFAMILY:SSF52047 | Gene3D:G3DSA:3.40.50.2000 | PANTHER:PTHR44012 | Gene3D:G3DSA:1.10.510.10 | Gene3D:G3DSA:3.30.200.20	532..598 | 732..754 | 1048..1218 | 823..881				GO:0006468:protein phosphorylation	GO:0004672:protein kinase activity | GO:0005524:ATP binding | GO:0005515:protein binding
Neofr_P00044	1681	SVAFELFFTFLIISTLSVRKRVEADFNPTDGKEAEDITPLFAAINDDRYITHKIGFVLPKNQDHLNSTVNGDEFIKSVMSDPSIQLATNIQSQKFDTEQQLLDFVRDDKEGQLLCGVVFGEDYTDYTIRISGVKMVDSSEEPIGDYARTRQSEIIIVTGSWAKTKKKYTDITETDKYNNVFIYIQKAVDNAIIQLKTGGSIKGYTTKIGKLSEPAIYYNSKFNEPSEQKFDGIGPYLMFIIIGQIFHISNRLMEEKENKIKEGLVAVGANPYILSFTWEIIYFPFSLFLMIMIYIFDPCNIIGTLNPILYVFLLLFYIISMYSIVVIITSLVKRYRTVLVMICLFVSCMLTLSEAVYNLKLSGNMKVHRILCAIFPFFGLGMAGAAVSQEDDHNRFIGF…	#N/A				YES	Cleavage site between pos. 24 and 25	PF12698 - PF00005 - PF12698 - PF00005	sp|Q8WWZ7|ABCA5_HUMAN ATP-binding cassette sub-family A member	2e-129	26	0.872695	0.884287	4	OG0000237	hypothetical protein TRIADDRAFT_31511 [Trichoplax adhaerens]			gi|196013956|ref|XP_002116838.1|	hypothetical protein TRIADDRAFT_31511 [Trichoplax adhaerens]	2e-127	45.01	87.7	88.7	0.946652		IPR027417:P-loop containing nucleoside triphosphate hydrolase | IPR003593:AAA+ ATPase domain | IPR026082:ABC transporter A, ABCA | IPR017871:ABC transporter, conserved site | IPR003439:ABC transporter-like	CDD:cd03263:ABC_subfamily_A | Gene3D:G3DSA:3.40.50.300	1647..1681 | 743..763	1636..1656 | 590..610	1099..1121 | 274..296 | 335..357 | 309..331 | 1024..1046 | 370..389 | 1168..1190 | 1133..1155 | 863..882 | 1067..1089 | 409..431 | 1223..1245		GO:0006810:transport	GO:0005524:ATP binding | GO:0005215:transporter activity | GO:0016887:ATPase activity	GO:0016021:integral component of membrane
Neofr_P00045	1676	QFKTILWKNFKIFRKKFSIFSVCFELFFTFLIIATLCIDQNIEPIWYNYEDGTEATNIRETLSILNEFGVDERYIGFVLPKNQYIADMDGKAFISAVMDNPLFKKEFPIDAKTFDTEQQLFDHVSKETRGHFLCGIIFGDNYTDYTISISGKDIIDPRIEPLSDIYESGNNQYKNLFIHIQYAIDNVILQLKTNHKINGINVSVGVLSEPPVDPPKIVKFDRLGPYLIFIIIGQIFHLSNHLMKEKENKIKEGLEVVGANPHLLSFSWTLIYFPLSFILITMMLIFDPCYITSSINIVLYYLLLLCYIIAMYSIVIVLSNIVKKYKTMVVLLCLFMSMMLTLPEEVYKLRFKDYLLVHRILSAIFPFFGLSMATEEIGHEYDEGREIGFSNMFDSEFGI…	#N/A				NO		PF12698 - PF00005 - PF12698 - PF00005	sp|Q8T6J1|ABCA6_DICDI ABC transporter A family member 6 OS=Dictyostelium	2e-80	26	0.681981	0.655426	2	OG0006391	hypothetical protein TRIADDRAFT_31511 [Trichoplax adhaerens]			gi|196013956|ref|XP_002116838.1|	hypothetical protein TRIADDRAFT_31511 [Trichoplax adhaerens]	1e-120	46.48	86.6	84.7	0.953587		IPR027417:P-loop containing nucleoside triphosphate hydrolase | IPR003593:AAA+ ATPase domain | IPR026082:ABC transporter A, ABCA | IPR017871:ABC transporter, conserved site | IPR003439:ABC transporter-like	CDD:cd03263:ABC_subfamily_A | Gene3D:G3DSA:3.40.50.300		580..600	1256..1274 | 1203..1224 | 17..36 | 300..322 | 329..347 | 1057..1079 | 1166..1188 | 1137..1159 | 1100..1122 | 898..917 | 263..285 | 223..242 | 399..421		GO:0006810:transport	GO:0005524:ATP binding | GO:0005215:transporter activity | GO:0016887:ATPase activity	GO:0016021:integral component of membrane
Neofr_P00046	1667	MSFSSQFKILIWKNWKVFKKESLNYWLFTEVFVVAVAIALIGLYSDKPNMDFDAVPSTNLVDNTFAFGPNSEGIIGFVYPKHQVPVSGDVFVNMFMADPAIQIAPNISSKVFEKEEDMVEFSIKNTKNTDYKFLAGIVFNDVYNDYAIRIKGSDITDPKKEAIINYDISRINEIPLNEFTTLTDSDYYLSTFVPLQMAIDRTIIGMSTDGKVLGYTSSVGKLCKPPLKYRLNEEESRKRSLTGYAVVIQFIFIGQMFRLCSRLMEEKENGTRKGLLSIGVHRSLLWMTWELIIMPLSIFLILFIMGSELLFSDAGNLKAINYLLVFLILFFYCISVYKIIVILTLMFNRFKTVLAFCTVALIALYKSQEFIYNLKFNGYGTIEKVISLLASPVGINMAF…	#N/A				NO		PF12698 - PF00005 - PF12698 - PF00005	sp|Q8WWZ7|ABCA5_HUMAN ATP-binding cassette sub-family A member	8e-132	27	0.889622	0.884896	4	OG0000237	hypothetical protein TRIADDRAFT_53677 [Trichoplax adhaerens]			gi|195999348|ref|XP_002109542.1|	hypothetical protein TRIADDRAFT_53677 [Trichoplax adhaerens]	4e-147	47.28	85.4	84.3	0.95885		IPR027417:P-loop containing nucleoside triphosphate hydrolase | IPR003593:AAA+ ATPase domain | IPR026082:ABC transporter A, ABCA | IPR017871:ABC transporter, conserved site | IPR003439:ABC transporter-like | IPR020846:Major facilitator superfamily domain	CDD:cd03263:ABC_subfamily_A | Gene3D:G3DSA:3.40.50.300		808..838	1159..1181 | 385..407 | 283..305 | 1124..1146 | 1049..1071 | 240..262 | 1201..1223 | 1244..1266 | 22..44 | 320..342 | 427..449 | 1092..1114 | 865..887		GO:0006810:transport	GO:0005524:ATP binding | GO:0005215:transporter activity | GO:0016887:ATPase activity	GO:0016021:integral component of membrane
Neofr_P00047	1664	MGTYLNQLTALLKRNILIKKASKSTLMMEIIFPFLMVFLSYFMNKMSETQTYDVEPPTDAMDLGMIFSFTSSMLKERQPVIGFILPPNSNNNTDIMNQVMSNEMFANSNIQPLKFDSEDAMNEYNNDYHNFLLAGIVFESDDYLQYTIRVNSTSAPDPTAEAITNFAQGRYQSENGMGTNADSYMAIFSPVQSAVDQAIIRLKTGDNSYVVKPQLGKLGKPASEYAQGSGNGNSIAAYIAIIFMIPIIVIVVSLVKEKEDGIKDGLLMAGVYPTVFWLSWLILYLIITVIISLFITIFYYFTKTFSNINPFALFFALSFYGLSCCTLGFVFSTFFKKSKTAGTVVSLIVVVLGYSNFFSSYLSMTIKKILSILFSPLAIGSFVYEINDMEDHFINFDFK…	#N/A				NO		PF12698 - PF00005 - PF12698 - PF00005	sp|Q8WWZ7|ABCA5_HUMAN ATP-binding cassette sub-family A member	6e-164	28	0.993389	0.977467	4	OG0000064	hypothetical protein TRIADDRAFT_31511 [Trichoplax adhaerens]			gi|196013956|ref|XP_002116838.1|	hypothetical protein TRIADDRAFT_31511 [Trichoplax adhaerens]		46.8	99.2	98.5	0.870305	BUSCOfEOG7WDNCD	IPR027417:P-loop containing nucleoside triphosphate hydrolase | IPR003593:AAA+ ATPase domain | IPR026082:ABC transporter A, ABCA | IPR017871:ABC transporter, conserved site | IPR003439:ABC transporter-like	CDD:cd03263:ABC_subfamily_A | Gene3D:G3DSA:3.40.50.300	488..510	604..624	1089..1111 | 234..256 | 276..298 | 878..897 | 25..42 | 340..362 | 1238..1260 | 311..330 | 369..386 | 1030..1052 | 1116..1138 | 1158..1175 | 1195..1217 | 406..427		GO:0006810:transport	GO:0005524:ATP binding | GO:0005215:transporter activity | GO:0016887:ATPase activity	GO:0016021:integral component of membrane
Neofr_P00048	1665	MGFYINQLKALIKRNILLKKINKSQTVLEILLPILMVFLTYFVNRVTQTKFYEEKGPSDTENINTEFLEYSSLMKLDKSKTPTIGFLLPKNNNGTIIDKIKANDIFKDSSIEFKNFKSQDEMNDFNNDSHNLLLAGIIFESEDLFHYTLRVNSSSAPDPSTHGIGNYMESRYNAENSGSTEADEYSFLFTPIQVAVDQAIIRLKTNDDSITLKPNIGKMGKASSKYENSGNGGQFGFFVSIIFLMPVIIICISLVKEKEDGIKDGLLMAGTHPTLFWLSWLILYFVICFIISLIVTIIFQIAGTFANVNFIIMLLALLLYGLSCCNFSFVVSTLFNKTKTAGSIIGILFTVFAYSNYALFMISIGVKKILSLFICQLTIGSFIYEVDEMENRFEKLTFS…	#N/A				NO		PF12698 - PF00005 - PF12698 - PF00005	sp|Q8WWZ7|ABCA5_HUMAN ATP-binding cassette sub-family A member	7e-172	30	0.995195	0.977467	4	OG0000064	hypothetical protein TRIADDRAFT_31511 [Trichoplax adhaerens]			gi|196013956|ref|XP_002116838.1|	hypothetical protein TRIADDRAFT_31511 [Trichoplax adhaerens]		47.92	99.8	98.9	0.952546		IPR027417:P-loop containing nucleoside triphosphate hydrolase | IPR003593:AAA+ ATPase domain | IPR026082:ABC transporter A, ABCA | IPR017871:ABC transporter, conserved site | IPR003439:ABC transporter-like	CDD:cd03263:ABC_subfamily_A | Gene3D:G3DSA:3.40.50.300		820..840	406..428 | 1037..1054 | 1088..1110 | 1154..1176 | 276..298 | 308..330 | 1122..1144 | 21..43 | 883..902 | 1245..1267 | 369..386 | 233..255 | 1196..1218 | 342..364		GO:0006810:transport	GO:0005524:ATP binding | GO:0005215:transporter activity | GO:0016887:ATPase activity	GO:0016021:integral component of membrane
Neofr_P00049	1660	MSLYGFPYSSAPFRTIHHIQFGILSPEETKAMSVAKIEYPETMENDKPKIGGLNDPRLGTIDRNFKCQTCDCDMTNCTGHFGHIELARPVFHIGFLPKIKKILECVCFQCSKLKVDESNTKLLQARQIKDGKKRFHAVWSLCKGKTTCESSDEIENENDEKRRGHNGCGFKQPTIRREGLVLYYKFNEKSSEEGIGRDTGKQVLTAERVLNIFKKISDEDCIDMGLNPNWARPEWMLITVLPVPPPAVRPSISMGGAARGEDDLTHKLGDIIRANINLRNHEADGSPAHVVNEYEALLQFHVATFMDNDTAGIPQAMQKSGRPLKAIRARLKGKEGRIRGNLMGKRVDFSARTVITGDPNISIDQVGVPRSIARNLTFPETVTPFNIDELQQLVNNGPN…	#N/A				NO		PF04997 - PF00623 - PF04983 - PF05000 - PF04998	sp|P36594|RPB1_SCHPO DNA-directed RNA polymerase II subunit rpb1		60	0.956627	0.896689	4	OG0002727	RNA polymerase II largest subunit, partial [Neocallimastix frontalis]			gi|120561241|gb|ABM27005.1|	RNA polymerase II largest subunit, partial [Neocallimastix frontalis]		100	60.5	100	0.936114		IPR007066:RNA polymerase Rpb1, domain 3 | IPR007080:RNA polymerase Rpb1, domain 1 | IPR007081:RNA polymerase Rpb1, domain 5 | IPR007083:RNA polymerase Rpb1, domain 4 | IPR000722:RNA polymerase, alpha subunit | IPR000684:RNA polymerase II, heptapeptide repeat, eukaryotic | IPR007075:RNA polymerase Rpb1, domain 6 | IPR007073:RNA polymerase Rpb1, domain 7 | IPR006592:RNA polymerase, N-terminal	PANTHER:PTHR19376:SF37 | CDD:cd02584:RNAP_II_Rpb1_C | PANTHER:PTHR19376 | SUPERFAMILY:SSF64484 | Gene3D:G3DSA:2.40.40.20 | PRINTS:PR01217:Proline rich extensin signature | CDD:cd02733:RNAP_II_RPB1_N | Gene3D:G3DSA:3.30.1490.180 | Gene3D:G3DSA:2.40.50.100	1530..1660	927..947		Reactome: R-HSA-72203 | Reactome: R-HSA-112382 | Reactome: R-HSA-6781827 | Reactome: R-HSA-6781823 | Reactome: R-HSA-167162 | Reactome: R-HSA-5617472 | Reactome: R-HSA-167243 | KEGG: 00230+2.7.7.6 | Reactome: R-HSA-8851708 | Reactome: R-HSA-77075 | Reactome: R-HSA-113418 | Reactome: R-HSA-72165 | Reactome: R-HSA-452723 | Reactome: R-HSA-75953 | Reactome: R-HSA-73776 | Reactome: R-HSA-167287 | Rea…	GO:0006351:transcription, DNA-templated | GO:0006366:transcription from RNA polymerase II promoter	GO:0003899:DNA-directed 5'-3' RNA polymerase activity | GO:0003677:DNA binding	GO:0005665:DNA-directed RNA polymerase II, core complex
Neofr_P00050	1659	MILQKIKWIILCIYFYNTVVSATGLQSCTGLINGVAGSFCIDSTKVIKIVTSSKTPGSTKYGKSGNPTGNFFFDDDNMIVSGGTAAANSGYYCTSSGCNVISSTSNKNTYFNSKATGLECAYTIGIECQEAKQGETYFDTSSKKVIICPNNNRCTMTVNNGYYIDYGYDGNSSVPTNYNTLRKCTDNTCSEIKISSGKTEFYLNAGLNKSTKPIIYGDGAKYNAIEGDPSAVFVDTTSVKDDAETHTNIIVCSTKSKCSSIAYNSDLGIYLNAGNTSTNDSANNSEQLIKCDSTGCKKLKLANDNLTGTNSDYLYYVDKLSSKLIQCKKNANVECDITTTDTSGKYYLDYAKKSSSSQCTSNLFGVDATGTGFCSLNIISCNSSQVCTSHAISTDSQFL…	#N/A				YES	Cleavage site between pos. 22 and 23	#N/A	No hits					2	OG0000591										0.95543			ProSiteProfiles:PS51257:Prokaryotic membrane lipoprotein lipid attachment site profile.
Neofr_P00051	1658	MSFSGQFKVVLWKNWKIFRQRSSVFFIFFELFFTFLIIATLCIRDRTELDFDPIRMTPAVDVTHSFVPLNENVRDHSFNSIAFVLPKNKENVTEDTFISYVMNDQSLKDAQSMKSLKFNTEKELIDYIDNGNIDNVLCGVVFGESYTNYTIRIKGIDIVDPSEQAIEDYGYTRFSQGIVKNLLYEDNRKFIYTGIAATDSYNKLFFYIQKAVDNAIIQIKTGGLIKGYTASIGKLSQPAIHYNSRTNIKSKVEFDGLAPYIMIIIIGQLFHLSNRLMEEKENKIKEGLIAIGANPITLSLTWELIYFPLSLIMIITMYIFEPSITTLNFFLYLILLICYTIAMYNIIVIITNIVKKYKTMLVIMCLFVSGMVSLSKAVYNLKFSNIMLHRVLCAAFPFF…	#N/A				NO		PF12698 - PF00005 - PF12698 - PF00005	sp|Q8K448|ABCA5_MOUSE ATP-binding cassette sub-family A member	4e-118	26	0.895657	0.900731	4	OG0000237	hypothetical protein TRIADDRAFT_53677 [Trichoplax adhaerens]			gi|195999348|ref|XP_002109542.1|	hypothetical protein TRIADDRAFT_53677 [Trichoplax adhaerens]	3e-135	45.7	84.4	84.2	0.937461	BUSCOfEOG7WDNCD	IPR027417:P-loop containing nucleoside triphosphate hydrolase | IPR003593:AAA+ ATPase domain | IPR026082:ABC transporter A, ABCA | IPR017871:ABC transporter, conserved site | IPR003439:ABC transporter-like	CDD:cd03263:ABC_subfamily_A | Gene3D:G3DSA:3.40.50.300		610..630 | 462..482	1084..1106 | 21..43 | 388..410 | 1150..1169 | 1184..1206 | 430..452 | 298..320 | 864..886 | 327..349 | 359..381 | 1041..1063 | 1116..1138 | 1239..1258		GO:0006810:transport	GO:0005524:ATP binding | GO:0005215:transporter activity | GO:0016887:ATPase activity	GO:0016021:integral component of membrane
Neofr_P00052	1655	MGLYSSQLRAMLKRNLLTKKASLSSLILEVVFPIVVVILAYIVDSVSSTEKFDLSGPQEPLDVNGIFTQYSTTSLYEKSEPAIGFVLPKNNKDKGIVDKIMGNEIFNNVKPIIFDNEDKIDEYYNDYKNLLIASVVFDSDDYLHYTLRVNDTSAPDPYAQAISNYAEGRHLVSTGRKTEADKYFSVFAPVQAAVDQALIQLKTKDDSFSMKLSLGKLGKAASEYNGSKSTSGTIATYIALIFLAPLMLIVTYLVKEKENGIKQGLIIAGVHPTIFWLSWEIIYAVMVLVVSIIITIFFLIAKCFDNVNPIIMFVALLLYGLSCCSFGFLFTTFFNKFRTAGTVVGLIGFALCVFNIALAYFSRLAKIITSFIFSQFAIGSFIYEADQMDYNYQNLNFSN…	#N/A				NO		PF12698 - PF00005 - PF12698 - PF00005	sp|Q8WWZ7|ABCA5_HUMAN ATP-binding cassette sub-family A member	6e-174	29	0.92145	0.922655	4	OG0000064	hypothetical protein TRIADDRAFT_60879 [Trichoplax adhaerens]			gi|196013954|ref|XP_002116837.1|	hypothetical protein TRIADDRAFT_60879 [Trichoplax adhaerens]		48.6	91.3	99.2	0.924858		IPR027417:P-loop containing nucleoside triphosphate hydrolase | IPR003593:AAA+ ATPase domain | IPR026082:ABC transporter A, ABCA | IPR017871:ABC transporter, conserved site | IPR003439:ABC transporter-like	Gene3D:G3DSA:1.20.1250.20 | CDD:cd03263:ABC_subfamily_A | Gene3D:G3DSA:3.40.50.300		593..613	367..384 | 274..296 | 21..43 | 1101..1123 | 1136..1158 | 405..427 | 860..882 | 340..362 | 311..333 | 1178..1200 | 232..254 | 1074..1096 | 1221..1243		GO:0006810:transport	GO:0005524:ATP binding | GO:0005215:transporter activity | GO:0016887:ATPase activity	GO:0016021:integral component of membrane
Neofr_P00053	1653	MVFVSVCRALYDFTPEEADAKEQLAFAEGDILFITDKSGVDEEGQTSEESKDWWVAKHSETEETGDVPISYVEELTPIGKGIALYNYEAQTEDEIDLIEDEPINIVYKIDNDWWIIEKNKQFGQCPANYIQEDGVELEQQNEEAVQEFEEPEAVVEETVVEETTKVNAQNFKDALLAAAEESLSGPSNISYYDVTEIEKKKEIRKGKLGVNSDNIYLCDSEKKIIQQWELNSLKFFKNKKSKKLVLNFGVEVHEFEGSKTNIDTLAKEIIDSQMKNKIRPTNTTNAAAEAISSLANKVVPEPVEQVQEVEEPEEEEEEEQEVGPPKIAKVLYDYEANIEGDVTVHENDNVIILDDSDPEWWKVRVVSKNGKEGMVPKTYIEIMVPGQGNEEEEEEEEVY…	#N/A				NO		PF00018 - PF00018 - PF03983	No hits					4	OG0000917	hypothetical protein C173_07522 [Paenibacillus sp. FSL R7-277]			gi|573577511|gb|ETT75894.1|	hypothetical protein C173_07522 [Paenibacillus sp. FSL R7-277]	4e-25	63.46	11.8	28.3	0.963345		IPR029922:Sla1 | IPR036028:SH3-like domain superfamily | IPR007131:SLA1 homology domain 1, SHD1 | IPR001452:SH3 domain	ProDom:PD936484:POLYPROTEIN GLYCOPROTEIN M G2 TRANSMEMBRANE NONSTRUCTURAL MEMBRANE CONTAINS: PRECURSOR SIGNAL | Gene3D:G3DSA:1.10.150.50 | PANTHER:PTHR11216 | Gene3D:G3DSA:2.30.30.40	523..542 | 613..636 | 843..865 | 402..427 | 896..926 | 302..324	710..734 | 973..1034 | 752..779			GO:0007015:actin filament organization | GO:0006897:endocytosis	GO:0042802:identical protein binding | GO:0008092:cytoskeletal protein binding | GO:0043130:ubiquitin binding | GO:0005515:protein binding | GO:0030674:protein binding, bridging
Neofr_P00054	1653	GNLDPNGNITDNNGNPVANVDNNGNVNAVPNSTTVNNQAPEIIDQSARDSKNNKGGSVLYYTLPILGLVGGAGAFLYKNKYLDDVMGKNPSNETVTEMSNVGRPGDAPTAAAVGPNGGSTTTNGKTVYGSQLPYDVANANSAGPSTTTTTTTTTTTRYGKGPKAAAAAPVNTASNVGREQDISNGLPAIESGPSMNTLMKEEFTSPMNENKSGDIGILPAVLAAGATAGAVAAKDPKKSTKKTTTKTTYYTNNNAPTTETIYENRYGPAGPIKDIKNVQSSPKKTITSTTKYIYPAADKPFTTSTTKTYTTNNTPTTETTYENRYGPSTSSKTTKTTTTTKNGLDPRYMAAAAPLAAGAALAATKKKSDKEKPKTVKEMVNSYNTISNKEKVLPVVPGK…	#N/A				NO		#N/A	No hits					4	OG0000430										0.960941		IPR036028:SH3-like domain superfamily	Gene3D:G3DSA:2.30.30.40	1163..1184 | 305..343 | 1352..1418 | 440..460 | 1..38 | 138..171 | 1499..1534	1481..1501	55..77			GO:0005515:protein binding
Neofr_P00055	1649	MSLLDYAELSKIRILLVPLGDLDSEIFQKHVEDISCIDRIPLQELSQPINNSRTKFNDFRYKGNVFISYRTTYNEEHRNHVEKIQPYRRILGIIGIINGKCNNNIEDCVKQFNRITREYDTIFAKKCFIFEPEECQINSLDEGIVLIPTIGNILYVIRAMMSDVIADILGNFDRWAKEIENNPPDIPEVFLADEKDKKRRNTISLDGRSPGSKESNRILPPMNARTKDFTSELNQNSPNSYNNGEYASNNSSPINSNSNISHRDTSSSFLRYSFVDGFSSYSESSRTKKFEKLRSKKLVADLFMLAGHIEEAMKTYVEVTEQFKSMGEFLWQAMAVDSYLSGMFIKSYIIENEEEDEPETPKDRNEVISENLLRYLEELPDVLRDLIIIYQKHNPRKVY…	#N/A				NO		PF08626 - PF08626	No hits					3	OG0003838	hypothetical protein GLOINDRAFT_119508 [Rhizophagus irregularis DAOM 181602]			gi|552938587|gb|ESA21684.1|	hypothetical protein GLOINDRAFT_119508 [Rhizophagus irregularis DAOM 181602]	1e-56	45.59	47.5	55.4	0.911598	BUSCOfEOG7DRJBS	IPR013935:TRAPP II complex, Trs120		685..715 | 200..260 | 621..648			Reactome: R-HSA-204005 | Reactome: R-HSA-8876198
Neofr_P00056	1643	MNIENPVLKKVSSVSFSFYTSDEIRKLSVKQITNPVTLDNLGHPTTGGLYDLALGPYEREDSCHTCGLGYFECPGHFGHIELPVPLYNTIVFKTLYKLMQSLCFCCHHFRTGRVKMASYIAKYRLMYAGLLTEAKEIDEFIQRINPIRFEDEGAKKTPSLSEDEIIEEIRKHTDETIAENPNQYVKSTLLNLELHKLEKEFLKDIPAITCHNCKGISPKLRKEGCHKIFQKELPSKSRAIMNAKGISFEPLFKTETNEYTDSDEETSSKSEGKFITPLDTLRHMELLWKNEKEILDLIYGKNVGNGKRESSYKIFFLDVIPVSPSRFRPASKVNGIAHQHAQNAHLENILKQINYIIDTHHQSKSLEKSDAEEITQDNRIINSWINLQISVNTMLDNTT…	#N/A				NO		PF04997 - PF00623 - PF04983 - PF05000 - PF04998	sp|P15398|RPA1_SCHPO DNA-directed RNA polymerase I subunit rpa1		49	0.998783	0.996448	4	OG0002733	hypothetical protein BATDEDRAFT_18926 [Batrachochytrium dendrobatidis JAM81]			gi|575475790|ref|XP_006677189.1|	hypothetical protein BATDEDRAFT_18926 [Batrachochytrium dendrobatidis JAM81]		66.99	99.8	99.6	0.6987	BUSCOfEOG72C57M	IPR015699:DNA-directed RNA pol I, largest subunit | IPR007066:RNA polymerase Rpb1, domain 3 | IPR007080:RNA polymerase Rpb1, domain 1 | IPR007081:RNA polymerase Rpb1, domain 5 | IPR007083:RNA polymerase Rpb1, domain 4 | IPR000722:RNA polymerase, alpha subunit | IPR006592:RNA polymerase, N-terminal	PANTHER:PTHR19376 | SUPERFAMILY:SSF64484 | CDD:cd02735:RNAP_I_Rpa1_C | Gene3D:G3DSA:2.40.40.20 | CDD:cd01435:RNAP_I_RPA1_N | Gene3D:G3DSA:3.30.1490.180 | Gene3D:G3DSA:2.40.50.100	1349..1419			KEGG: 00230+2.7.7.6 | Reactome: R-HSA-73772 | KEGG: 00240+2.7.7.6 | Reactome: R-HSA-427413 | Reactome: R-HSA-73863 | Reactome: R-HSA-5250924 | Reactome: R-HSA-73762 | Reactome: R-HSA-73777	GO:0006351:transcription, DNA-templated	GO:0003899:DNA-directed 5'-3' RNA polymerase activity | GO:0003677:DNA binding | GO:0008270:zinc ion binding	GO:0005634:nucleus
Neofr_P00057	1635	MSSGRTDQFLTELTQYKKKLENFEPVEPLEYHVASLTPFERKYIPSACEKLGGIKCEKFGKGAEKIFKIVKVGDSLSHAEINKINQKKRKQQAEMPSLKIPNQLAYNLIDLSQQFQVYREQEKTYSYYNNHGLMDGYAVNYVSEYNFQDINYSTTTSNYNIEDTDITQNAFTDIRKKLPVYKMRKIILETIRKNQVTVISGNTGCGKSTQIPQYILEELLREGKPGTILVTQPRRISAITLADRVSQERCEYTGESVGYQIHLDAKKGPRTRLLYITVGILLRMLLDDENMAGSQNIKLRGITHVVVDEVHERNLLTDFSLIVLRDLLRSKRADLKLIVMSATLNAQLFSDYFSTKTVRTPILEIPGFTYPVQEFYLEDLLERTGYLIPEDQHSENRFL…	#N/A				NO		PF00270 - PF00271 - PF04408 - PF07717	sp|F4IM84|DEXH5_ARATH DExH-box ATP-dependent RNA helicase DExH5,	2e-171	44	0.425076	0.587601	4	OG0002737	hypothetical protein PTSG_08854 [Salpingoeca rosetta]			gi|514685324|ref|XP_004990241.1|	hypothetical protein PTSG_08854 [Salpingoeca rosetta]	4e-174	57.63	53.1	76.5	0.93241	BUSCOfEOG757D5M	IPR027417:P-loop containing nucleoside triphosphate hydrolase | IPR014001:Helicase superfamily 1/2, ATP-binding domain | IPR011709:Domain of unknown function DUF1605 | IPR011545:DEAD/DEAH box helicase domain | IPR001650:Helicase, C-terminal | IPR007502:Helicase-associated domain	PANTHER:PTHR18934 | PANTHER:PTHR18934:SF190 | Gene3D:G3DSA:3.40.50.300 | CDD:cd00046:DEXDc	1175..1276 | 1296..1350 | 1574..1635 | 1366..1488 | 1500..1561					GO:0005524:ATP binding | GO:0004386:helicase activity | GO:0003676:nucleic acid binding
Neofr_P00058	1631	MSLFLNQLKAVTYRNFLLKKNNKNKTFQEIFIPIYLILIIFAVKSSVKFKFYEDKDASIQGNISSFWGPLENENTIGFILPENNNDEIINKIMNTPILKNYKYLRFENEDQLVKYNEDQNNLIAGIIFDNDLYTYTIRINGTSVPDSEADAISNYGQSRVAGEESTSYLTKFSYLQSVIDTSIISLKTNTNITVDTDIGILSRAGIRASKGNNASNKIYSIYMNFLFLGHVLIIITFLVEEKEKNIKEGMLMSGVHPSIFWLSWEIVYFVLICFTCILITAFLVLTKSYQCINPIILFIILTLYGLSNCSMGFIISTFFKKSKTAASFTGAFSSVIFISYFAVSYLSKPLKMIFSIILSPVALGLTMEEIGIKEDLNEKITFGNLFSSDIGKYIIILVI…	#N/A				NO		PF12698 - PF00005 - PF12698 - PF00005	sp|Q8WWZ7|ABCA5_HUMAN ATP-binding cassette sub-family A member	5e-168	28	0.936235	0.922655	4	OG0001501	hypothetical protein TRIADDRAFT_53677 [Trichoplax adhaerens]			gi|195999348|ref|XP_002109542.1|	hypothetical protein TRIADDRAFT_53677 [Trichoplax adhaerens]		50.45	99.9	99	0.95002		IPR027417:P-loop containing nucleoside triphosphate hydrolase | IPR003593:AAA+ ATPase domain | IPR026082:ABC transporter A, ABCA | IPR017871:ABC transporter, conserved site | IPR003439:ABC transporter-like	CDD:cd03263:ABC_subfamily_A | Gene3D:G3DSA:3.40.50.300		429..449 | 581..601	325..347 | 851..873 | 1000..1022 | 293..315 | 1163..1185 | 393..415 | 26..43 | 1128..1150 | 1091..1113 | 1064..1086 | 264..286 | 1209..1231 | 218..240		GO:0006810:transport	GO:0005524:ATP binding | GO:0005215:transporter activity | GO:0016887:ATPase activity	GO:0016021:integral component of membrane
Neofr_P00059	1630	NGFTNASNNLNTNSTGNTFANSLNSPLNPNAAVFTSIHAQNRMESNDPTVDTNNTTKKGTTLNSESTPATSKATTGDTNKTSSEEGAQALSGTQEVDQENVCTGVESIDTTKEISSSTITTTSTTATTTSTTTDNIATIATTATTITSTTASATTSTTTTTKGEVNTNVYDSSISTSTIEHTSSFNSQSATNANSTSFIEGNSNYGGLTTANDMGGSQAHLGLPNQSNGGMNGPPIPPGTPFNNYTMGMSGRNNGSNNHNQANTTGNNNNNGSRNDIGSANPNFMGINGMNNINNMNGMNSMNNMNGINSMNGINGMNGSGNGYNGGGGMMTIPVIPPNGGNGMMNSNPLMGPNAVFTANVNWSTGLEGTNRMGGLPSMTGNNSNTNVNNNNGGAGVSG…	#N/A				NO		PF16486 - PF08699 - PF02170 - PF16488 - PF16487 - PF02171	sp|Q8CJG0|AGO2_MOUSE Protein argonaute-2 OS=Mus musculus GN=Ago2		37	0.50184	0.917442	4	OG0002757	hypothetical protein BATDEDRAFT_16026 [Batrachochytrium dendrobatidis JAM81]			gi|575475766|ref|XP_006677177.1|	hypothetical protein BATDEDRAFT_16026 [Batrachochytrium dendrobatidis JAM81]		64.12	50.4	91.2	0.984366		IPR032472:Argonaute linker 2 domain | IPR036397:Ribonuclease H superfamily | IPR003100:PAZ domain | IPR032473:Protein argonaute, Mid domain | IPR014811:Argonaute, linker 1 domain | IPR036085:PAZ domain superfamily | IPR003165:Piwi domain | IPR012337:Ribonuclease H-like superfamily | IPR032474:Protein argonaute, N-terminal	Gene3D:G3DSA:2.170.260.10 | PANTHER:PTHR22891 | PANTHER:PTHR22891:SF24 | Gene3D:G3DSA:3.40.50.2300 | CDD:cd04657:Piwi_ago-like | CDD:cd02846:PAZ_argonaute_like	40..97 | 640..676 | 711..740 | 576..601 | 225..281	692..712		Reactome: R-HSA-5628897 | Reactome: R-HSA-5687128 | Reactome: R-HSA-1257604 | Reactome: R-HSA-8934593 | Reactome: R-HSA-426486 | Reactome: R-HSA-426496 | Reactome: R-HSA-1912408 | Reactome: R-HSA-8943723 | Reactome: R-HSA-4086398 | Reactome: R-HSA-203927 | Reactome: R-HSA-8948700		GO:0003676:nucleic acid binding | GO:0005515:protein binding
Neofr_P00060	1625	FLSETNITNNTTTQNQPVQQNQSTQQQNTTTSKSSNQPLLDVSSIFGDSKEDSFLSSINNQGTELNNTNTNTNSQIPSTLPTTNSLYYNQTNNGSTVSLNQSYNSYIPNSNSNPQSVNSSNTNLSSFNQINNTNTTGNTNSKVIPNKSPYMSSPEPNATSYNTTGTTTNNYAQGFYINQATQNSSTNLSSNTKNYPTNESTSSLNSFQAQNQTQTYPHSNYSNYQNSYSTYNTNNNVNSYLSPSSTTNSGATTPVMAKSALNTTSYGTNTVSSAGYSNSTSQNSTTTTTGYANTTTGTQPTTGYTNTANGTTTIGYTNTQTGTSTSVNNYMNTQSSTTTPAATSTTGYSNVQTNTVNNTTTTYQNNQSNTATVTNPYSTQVSSTNYSTPVPANTSTYPA…	#N/A				NO		PF12932 - PF12931	sp|Q4WD95|SEC16_ASPFU COPII coat assembly protein sec16 OS=Neosartorya	2e-60	28	0.385846	0.343886	4	OG0003660	hypothetical protein MVEG_05651 [Mortierella verticillata NRRL 6337]			gi|672823954|gb|KFH68847.1|	hypothetical protein MVEG_05651 [Mortierella verticillata NRRL 6337]	3e-62	51.13	29.8	24.8	0.972766		IPR024880:COPII coat assembly protein, Sec16 | IPR024298:Ancestral coatomer element 1, Sec16/Sec31 | IPR024340:Sec16, central conserved domain	PANTHER:PTHR13402	559..592 | 133..157 | 462..492 | 273..307 | 625..880 | 378..440 | 1..39 | 1470..1493 | 184..203 | 57..85			Reactome: R-HSA-204005	GO:0048208:COPII vesicle coating
Neofr_P00061	1624	IGVAQIALTEIWKAMGITPEAVYGHSMGEVAAAYAAGVLTLEDAILLLYMRGHILAQLDGTGKGMLALGCSVEQAQYFMNNKPNVFISAVNSANSITLAGDINQINAIAQEAKAQNLFAVVLKVKQAFHSPYVEGAEQAFKESIRGIGERTSAPKCKFISACFGQEYEGPFDENYWWANIRNPVSFYAAASIGTQFSKRVLEIGAHPVLGMYLKEIYGKENVYQSLSRKMDDVDSMCRTTAALFIDNAVEFMDYTQIWEGKVDLKRVKTGAVVPLKKLRSINFSIPKHVWNRKSIRKEYTDRFGTDSNHEIYTTREFVLKEMGLNEDDLKLLKDIKSGRVAPAAGATNETNSTAPSPVSVAKPKPKAIPQLPKATLVPTDANIVYSSGNQWNFENHRYL…	#N/A				NO		PF00698 - PF14765 - PF00107 - PF08659	sp|Q7TXL8|PPSC_MYCBO Phthiocerol/phenolphthiocerol synthesis	5e-70	32	0.324507	0.239488	4	OG0001111	polyketide synthase [Sclerotinia borealis F-4157]			gi|563293942|gb|ESZ94274.1|	polyketide synthase [Sclerotinia borealis F-4157]	2e-87	42.9	86.3	62.5	0.924898		IPR016035:Acyl transferase/acyl hydrolase/lysophospholipase | IPR013968:Polyketide synthase, ketoreductase domain | IPR016036:Malonyl-CoA ACP transacylase, ACP-binding | IPR020807:Polyketide synthase, dehydratase domain | IPR011032:GroES-like superfamily | IPR013149:Alcohol dehydrogenase, C-terminal | IPR020843:Polyketide synthase, enoylreductase domain | IPR014043:Acyl transferase | IPR036291:NA…	Gene3D:G3DSA:3.40.50.720 | PANTHER:PTHR43775 | Gene3D:G3DSA:3.90.180.10 | CDD:cd05195:enoyl_red | PANTHER:PTHR43775:SF7 | Gene3D:G3DSA:3.40.366.10 | SMART:SM00822:This enzymatic domain is part of bacterial polyketide synthases and catalyses the first step in the reductive modification of the beta-carbonyl centres in the growing polyketide chain. It uses NADPH to reduce the keto group to a hydroxy…	342..365			Reactome: R-HSA-75105 | Reactome: R-HSA-2426168 | Reactome: R-HSA-199220 | Reactome: R-HSA-163765	GO:0008152:metabolic process | GO:0055114:oxidation-reduction process	GO:0003824:catalytic activity | GO:0016491:oxidoreductase activity
Neofr_P00062	1619	YPTTYNVINRFQSVLSNPKVPISNNSIKWEEISNVIVDIKGNTFYLLKLDHKNTSYLKIIVVSVDGKILVQQDIDHEFKKLDLTQRNLLHLMGKDRNILAVIINDNSQLYRFYYALQTSENNVSGLEIKPIQPNNIKREVKDNYIAIDTNSVPYEPRLSTQGSGFYALIQPTKDSSLPTGYPCLLNIQVNNAQVKENCHPVMNKDVYQFLPSLKAKSEDGKGDVDIDFDFATDYDVFSGPLNATVEEPSVLNYLGSNVKIQRFDWSKPDFYYASDDGIGFYKRKKEAMKSSVEWKIQSKDLPDNYTSMNMEFIAYSSKEKHLFTCIKENDQSENGHLAIIDTDDRKLYEDNTIPCTKGSLVLLADKSFVSTTKDGVNFYNYDQKFSIKKVKTIPAVAGS…	#N/A				NO		#N/A	No hits					4	OG0001125										0.910695				522..557 | 476..500 | 717..744 | 832..957 | 976..1004 | 610..632 | 774..812 | 1402..1427	1085..1112	451..470
Neofr_P00063	1618	ANSNRNKIDTLNRLAKSAIENTNINSSFNATTTTATTTATTTTTTTTTTTKNDENNNNEENNENENDVAGTSNEENNQENTVNDNTTNDANNNNETNNTDANDNNDTNDNNNTNDTNDTNNTDTNNNDTSINEIPREHRQTPSMNGLEKLAPLLSPKLRSPSKNVATNDNTEESSSSNNVNANTNNNSNSYQPDVFSGMNTFGRYETSKLSPVKEYTDMDEPSDLPPPYTEREDNYSSLAALNQYANSNTISTNMSSLNALNQLGANVGFSALSQLAGNGTIDNTTTTTTANGLSSLTQLAENATESVTTTELSSLNQLAGNDDNTNTGLNTLNQLAESSNANTNDNANTNAYADTDGNTTSELNHLNQLAENSINPLIDNNGPSFIIESDDKQKINEL…	#N/A				NO		PF00627	No hits					1	OG0007797										0.980745		IPR015940:Ubiquitin-associated domain | IPR009060:UBA-like superfamily	Gene3D:G3DSA:1.10.8.10 | CDD:cd14270:UBA	765..784 | 340..360 | 1025..1103 | 683..710 | 729..749 | 1402..1425 | 526..667 | 1144..1276 | 35..197	1378..1405 | 1071..1102 | 1614..1618 | 1165..1185 | 1339..1359 | 1196..1231				GO:0005515:protein binding
Neofr_P00064	1613	MKFLKAFSLTATFVGTLLKVHVNAVSFTGNEWTGKYGAEDVFAVNREPASCNPVPYHDVESAVNAVWDYNAREQSSFLKMLTGKNENWDLVVVQNSNQAQSHINSGCFKSDFRPSADRGWKTVQLPKSWTTQGFDFSIYTNVGQPWQSRYDGYVPVPEAPVNYNPVGLYRKKFTLDSTMRKSGRRIYIEFDGVESAYYVYVNGQAIGYSEDTFSPHRFDITDVVSTGENTLAVEVHKFCDGTWFEDQDMIYDGGIFRDVFLVSAPDVQIRDYTVRTDLDSSFRNANLEISMDIRNLSGGEKSGWSVVAEAYDEAGNNILKGASVKLDRISTGRDNTFVLKTSVNSPKLWSAEIPNLYALVLKLTDNSGNVQEILSTQLGFRKIGFTRAEVNWAYQLTTN…	GH2 - CBM13 - CBM10	GH2		CBM10;CBM13	YES	Cleavage site between pos. 24 and 25	PF02837 - PF00703 - PF02836 - PF16353 - PF02929 - PF13385 - PF14200 - PF02013 - PF02013	sp|O52847|BGAL_BACMD Beta-galactosidase OS=Bacillus megaterium		34	0.6739	0.994197	4	OG0000605	hypothetical protein [Ruminococcus flavefaciens]			gi|640309001|ref|WP_024860281.1|	hypothetical protein [Ruminococcus flavefaciens]		86.13	82.8	93.2	0.901767		IPR006558:LamG-like jellyroll fold | IPR004199:Beta galactosidase small chain/ domain 5 | IPR036156:Beta-Galactosidase/glucuronidase domain superfamily | IPR009034:Fungal dockerin domain superfamily | IPR006104:Glycosyl hydrolases family 2, sugar binding domain | IPR002883:CBM10/dockerin domain | IPR035992:Ricin B-like lectins | IPR008979:Galactose-binding-like domain superfamily | IPR014718:Glyc…	Gene3D:G3DSA:3.20.20.80 | Gene3D:G3DSA:2.80.10.50 | PANTHER:PTHR10066 | PANTHER:PTHR10066:SF72 | Gene3D:G3DSA:2.60.120.200				Reactome: R-HSA-2024096 | Reactome: R-HSA-2160916 | KEGG: 00052+3.2.1.23 | KEGG: 00600+3.2.1.23 | MetaCyc: PWY-6807 | KEGG: 00604+3.2.1.23 | KEGG: 00511+3.2.1.23 | Reactome: R-HSA-6798695 | KEGG: 00531+3.2.1.23	GO:0005975:carbohydrate metabolic process	GO:0003824:catalytic activity | GO:0004553:hydrolase activity, hydrolyzing O-glycosyl compounds | GO:0030246:carbohydrate binding | GO:0004565:beta-galactosidase activity	GO:0009341:beta-galactosidase complex
Neofr_P00065	1612	MGVSKSSRSSYINEIINEGKVVSRRIYFNIALPSIALDKYGVPIHKYVNNKIRTSKYTLLSFIPTNLYEQFHRVANLFFLFMVTMQTFPVFGVVNPVFSSFPLCAIVFVTAVKDGYEDLKRHNEDNVVNNTPAYVLDNWTNTNFPKYRISLFDRIKSFILNIFNRMTQRLPSELMVSFPNQDNYINMEQEEMKTKSSDNKPKFGKNLSKSNLDPIIEHEPLEIKENSNNNKTKRERSKVDLLISPDKNRGWKTVAWKDIRVGDIILLSTNENVPADIVILATSEEENECYIETKNLDGETTLKRRCGRKETQGIRDEKSAKNARFVIKAENPIPNLYEFKSRIELPDQEEYHNSDNDDNDNGYPNDNNSVQEENEIFPNGKISIPLDITNLLLRGSVIR…	#N/A				NO		PF16209 - PF00122 - PF13246 - PF16212	sp|Q12675|ATC4_YEAST Phospholipid-transporting ATPase DNF2 OS=Saccharomyces		38	0.826923	0.776675	4	OG0000540	phospholipid-translocating ATPase [Wickerhamomyces ciferrii]			gi|406605465|emb|CCH43109.1|	phospholipid-translocating ATPase [Wickerhamomyces ciferrii]		56.43	82.6	76.8	0.876859		IPR008250:P-type ATPase, A domain superfamily | IPR032630:P-type ATPase, C-terminal | IPR006539:P-type ATPase, subfamily IV | IPR001757:P-type ATPase | IPR023299:P-type ATPase, cytoplasmic domain N | IPR018303:P-type ATPase, phosphorylation site | IPR026871:Phospholipid-transporting P-type ATPase | IPR036412:HAD-like superfamily | IPR032631:P-type ATPase, N-terminal | IPR023298:P-type ATPase, tra…	Gene3D:G3DSA:2.70.150.10 | SFLD:SFLDF00027:p-type atpase | SFLD:SFLDG00002:C1.7: P-type atpase like | CDD:cd02073:P-type_ATPase_APLT_Dnf-like | Gene3D:G3DSA:1.20.1110.10 | PRINTS:PR00119:P-type cation-transporting ATPase superfamily signature	349..372	590..610	1141..1163 | 1168..1186 | 1252..1274 | 1320..1338 | 438..460 | 1217..1239 | 481..503 | 77..99 | 1278..1300	Reactome: R-HSA-936837	GO:0015914:phospholipid transport	GO:0000287:magnesium ion binding | GO:0005524:ATP binding | GO:0000166:nucleotide binding | GO:0004012:phospholipid-translocating ATPase activity	GO:0016021:integral component of membrane
Neofr_P00066	1607	MGLLRRATTEFSIRSHAENSEFFSSHDGAEGKRRIFINIPMEIPWIKSNGLPRVQFPNNRIFTSHYTWYSFIPKNLFEQFRSVANFYFLILVILQLLPQFQYGSSPITTAAPMLFIVGVTALRAGFEDYKRHETDHKRNWMKTIKLGGWTNQNYIIQSQSKLKRLYQKIVTKLSFRPYHEDDNIEDNTASEIPLMEINEEFSSSEHIKSRSSSFNKSSTSLNSMKSNRRSPKNENPKWIGTTWQDLHVGDFVLLRENDLIPADILVISTSEQDNLCYIETKNLDGETNLKVRQGIKEFGGIKKTNDLASIQCLLDADAPNNNLYTFKGVLHMIDQDTGEETQNLCTINSMLLRDCILKNTEWVIGLVVYTGFHTKSILNTGDSPSKRSKIEKQLNPQVL…	#N/A				NO		PF16209 - PF13246 - PF16212	sp|P32660|ATC5_YEAST Phospholipid-transporting ATPase DNF1 OS=Saccharomyces		38	0.772869	0.807129	4	OG0003840	hypothetical protein BATDEDRAFT_14534, partial [Batrachochytrium dendrobatidis JAM81]			gi|575486126|ref|XP_006682357.1|	hypothetical protein BATDEDRAFT_14534, partial [Batrachochytrium dendrobatidis JAM81]		63.69	76.6	97.8	0.552608		IPR023214:HAD superfamily | IPR008250:P-type ATPase, A domain superfamily | IPR032630:P-type ATPase, C-terminal | IPR006539:P-type ATPase, subfamily IV | IPR001757:P-type ATPase | IPR023299:P-type ATPase, cytoplasmic domain N | IPR018303:P-type ATPase, phosphorylation site | IPR026871:Phospholipid-transporting P-type ATPase | IPR036412:HAD-like superfamily | IPR032631:P-type ATPase, N-terminal | …	Gene3D:G3DSA:2.70.150.10 | SFLD:SFLDF00027:p-type atpase | SFLD:SFLDG00002:C1.7: P-type atpase like | CDD:cd02073:P-type_ATPase_APLT_Dnf-like | PRINTS:PR00119:P-type cation-transporting ATPase superfamily signature	1364..1423 | 201..237 | 1575..1607 | 631..650	1273..1293	1174..1196 | 83..102 | 1023..1045 | 398..420 | 107..126 | 1206..1228 | 1089..1106 | 1052..1074 | 1148..1167 | 1111..1133	Reactome: R-HSA-936837	GO:0015914:phospholipid transport	GO:0000287:magnesium ion binding | GO:0005524:ATP binding | GO:0000166:nucleotide binding | GO:0004012:phospholipid-translocating ATPase activity	GO:0016021:integral component of membrane
Neofr_P00067	1607	MGNTKSKPAYRSQVKSRKRTTSDPIKPGYHRTTTNRRQQRKYGKSSSKQKQQKRRTSYDKKEIPMPPLEELMTLADKLMDELDLPPDSRTFFKHLPNSQKWQLIQQNLMHQGENPEEDCLIYTQKLQENPNSVEVVSRLATALHTKPMAWVDQFIQYGGLKTLLTNLKHLEEDENGYSTSIDELEKHYIQCLKAIMNNQAGLDSIFEYNNSINVIAMCLRSSSTRTRTLVLEILAAICLIPNGHKKVMEAITAFVDIAGETKRFETVVKGLLVEHQRVNRSDQDDRELQIASLSFINAILCGGPAKTQTEVRLHIRYELINLGITNIIQKLSVIDDELLQTQIDIYKRKAEEDEEEMFKRYQGTYETDDATLLFDSLNKALKNTRSYSQFLNVLKHALL…	#N/A				NO		PF06371 - PF06367 - PF02181	sp|Q8BPM0|DAAM1_MOUSE Disheveled-associated activator of morphogenesis	1e-61	34	0.243311	0.379759	4	OG0000485	hypothetical protein BATDEDRAFT_89642 [Batrachochytrium dendrobatidis JAM81]			gi|575481824|ref|XP_006680206.1|	hypothetical protein BATDEDRAFT_89642 [Batrachochytrium dendrobatidis JAM81]	1e-74	61.07	25.2	30.5	0.907702	BUSCOfEOG7VDXXJ	IPR015425:Formin, FH2 domain | IPR010472:Formin, FH3 domain | IPR014768:Rho GTPase-binding/formin homology 3 (GBD/FH3) domain | IPR011990:Tetratricopeptide-like helical domain superfamily | IPR011989:Armadillo-like helical | IPR016024:Armadillo-type fold | IPR010473:Formin, GTPase-binding domain	SUPERFAMILY:SSF101447 | PRINTS:PR01217:Proline rich extensin signature | PANTHER:PTHR23213:SF329 | PANTHER:PTHR23213	1236..1258 | 1516..1550 | 1..65 | 586..618 | 1315..1351 | 454..535 | 635..807 | 1453..1472	1182..1209 | 1232..1282 | 1556..1576 | 167..187 | 551..592 | 441..478 | 336..356 | 1315..1335			GO:0030036:actin cytoskeleton organization | GO:0016043:cellular component organization	GO:0005488:binding | GO:0017048:Rho GTPase binding | GO:0003779:actin binding | GO:0005515:protein binding
Neofr_P00068	1606	SHYPENWKTIPFYQLFDLVKATAYVLKKRYDFAPGTRVGIIANTLPFTQLMIYALWNLRCVVVTFPPKLGNDVKQYWVKHCDIKMIFYDVNFRLYDDYDKNEKLNKQGQWIWKWIYPLTGEDEGLCAGKEGVKMCFIYGDELCKEIYQAKAEGKAYQRKGDPDDVLLVMGTSSSSQAIIKNGQCTKMKFVPWQFKQCVDKYKQFLTPQNRLYTDLFVNIPFHQSFGAICALSYCVTGASGLIYKTQQLNDIGFVPEMILDDMAETKAMSVCHFPFQYAEYKKLFDENHPRKKIWADYLLEDHEHKVFKTGGAPLNPVVAKWYKDTFGILIMNGLGSTEGGHVLHDIMEGEILPGEEGYYMRVPWVDFYFKPLNDDDPTIGELYTHSSANVTGYFGRAKP…	#N/A				NO		PF00501 - PF00109 - PF02801 - PF16197	sp|A0R1E8|PKS5_MYCS2 Mycocerosic acid synthase-like polyketide	1e-95	40	0.309465	0.229749	4	OG0000094	Long-chain-fatty-acid--CoA ligase, 6-deoxyerythronolide-B synthase [Stanieria cyanosphaera]			gi|505008150|ref|WP_015195252.1|	Long-chain-fatty-acid--CoA ligase, 6-deoxyerythronolide-B synthase [Stanieria cyanosphaera]	3e-115	51.36	46.8	25.2	0.944016		IPR032821:Ketoacyl-synthetase, C-terminal extension | IPR014030:Beta-ketoacyl synthase, N-terminal | IPR020841:Polyketide synthase, beta-ketoacyl synthase domain | IPR016039:Thiolase-like | IPR016035:Acyl transferase/acyl hydrolase/lysophospholipase | IPR000873:AMP-dependent synthetase/ligase | IPR014031:Beta-ketoacyl synthase, C-terminal | IPR018201:Beta-ketoacyl synthase, active site | IPR03673…	PANTHER:PTHR43775 | CDD:cd00833:PKS | Gene3D:G3DSA:3.40.50.980 | Gene3D:G3DSA:3.40.366.10 | SUPERFAMILY:SSF56801		1241..1268 | 1288..1322		Reactome: R-HSA-75105 | Reactome: R-HSA-2426168 | Reactome: R-HSA-199220 | Reactome: R-HSA-163765	GO:0008152:metabolic process	GO:0003824:catalytic activity
Neofr_P00069	1602	MADSNIIKIPILGKESIIVGNNLTDYLAKDVVSSIKASTYCIITDENVAMHHLENLENLLTKEANAVGRRVLSYTIPAGELQKCRDTKAEIEDYLLSNKCTRDTCILALGGGVIGDLSGYVAATFMRGCPVIQIPTTLLAMVDSSIGGKTAIDVPGGKNIIGAFHQPSRIFIDPQYLRTLPLRQFLNGMGEVIKTAAFWSSEDFALLENNVEKILAFAKNESQEAAGIVQKIIQGAANTKAYVVTHDEKEGGLRGVLNFGHTIGHAIEAILAPAMYHGECVSMGMVYEAEIARSMGLLKDAAVGRLSRCIQAYGLPISINDPLVDKNTHGKQREVTVDRLMEIMKLDKKNRGTQKRIVIISDIGKLYEEKPTNVDDEVIVNVLSPALKVNAVPETQKEE…	#N/A				NO		PF01761 - PF00275 - PF01202 - PF01487 - PF08501 - PF01488	sp|B0D6H2|ARO1_LACBS Pentafunctional AROM polypeptide OS=Laccaria		49	0.995006	0.987547	4	OG0002734	hypothetical protein BATDEDRAFT_13796 [Batrachochytrium dendrobatidis JAM81]			gi|575484600|ref|XP_006681594.1|	hypothetical protein BATDEDRAFT_13796 [Batrachochytrium dendrobatidis JAM81]		67.66	99.4	99.8	0.89587	BUSCOfEOG7KQ28X	IPR006151:Quinate/shikimate 5-dehydrogenase/glutamyl-tRNA reductase | IPR027417:P-loop containing nucleoside triphosphate hydrolase | IPR036968:Enolpyruvate transferase domain superfamily | IPR008289:Pentafunctional AroM protein | IPR016037:3-dehydroquinate synthase AroB | IPR023000:Shikimate kinase, conserved site | IPR031322:Shikimate kinase/gluconokinase | IPR023193:3-phosphoshikimate 1-carbox…	Gene3D:G3DSA:3.40.50.720 | PRINTS:PR01100:Shikimate kinase family signature | SUPERFAMILY:SSF53223 | CDD:cd01065:NAD_bind_Shikimate_DH | Gene3D:G3DSA:1.20.1090.10 | Gene3D:G3DSA:3.40.50.10860 | Gene3D:G3DSA:3.40.50.300 | PANTHER:PTHR21090 | Gene3D:G3DSA:3.40.50.1970 | CDD:cd08195:DHQS | SUPERFAMILY:SSF56796 | SUPERFAMILY:SSF51569				KEGG: 00400+4.2.1.10 | KEGG: 00400+4.2.3.4 | KEGG: 00400+1.1.1.25 | MetaCyc: PWY-6163 | KEGG: 00400+2.5.1.19 | MetaCyc: PWY-6416 | KEGG: 00400+1.1.1.25+4.2.1.10+2.7.1.71+2.5.1.19+4.2.3.4 | KEGG: 00400+2.7.1.71 | MetaCyc: PWY-6164 | MetaCyc: PWY-6707 | KEGG: 00400+4.2.1.10+1.1.1.25+2.7.1.71+2.5.1.19+4.2.3.4	GO:0055114:oxidation-reduction process | GO:0009073:aromatic amino acid family biosynthetic process	GO:0003824:catalytic activity | GO:0005524:ATP binding | GO:0003856:3-dehydroquinate synthase activity | GO:0016765:transferase activity, transferring alkyl or aryl (other than methyl) groups | GO:0004764:shikimate 3-dehydrogenase (NADP+) activity | GO:0003866:3-phosphoshikimate 1-carboxyvinyltransferase activity | GO:0004765:shikimate kinase activity | GO:0003855:3-dehydroquinate dehydratase act…	GO:0005737:cytoplasm
Neofr_P00070	1599	QIQYQILWFLFSMTNANETLEHLSPPRSAISPIYNPIFDVNSNVKDLDSIVQSCINNLEYQINHLDNGSSNGAIIKQQFNKAFEQITKTASIIDKEMKESNMNENQKIISKSNEISSIATIYSTHSSILQHLDQLKKNTFPQTKKILQNYVRWNKEWDEVINCVNEDLIVENDSEEGNISGIADISMTESVLTTRSGAIALPINNNNITQASPYAKSLKQEVEEWIQKVDEINEKISELMLKREQAMKIRRNTLQAYSNKYNLHKQNITKNRWELLYKITRDQVKKNILNKLYDVDIEKLNKNNKTIEDGKNSYDSISSDDIYNSSKAFVQLENELALYSKSLNSEYPAKLNNLYQRVESLISFLEAEFKNRSQLNTRRIFPNLPLGGVTRLTKLPTLT…	#N/A				NO		#N/A	No hits					4	OG0000393										0.943128			Gene3D:G3DSA:1.20.58.60	1298..1317	215..249 | 1347..1367 | 1080..1100 | 1557..1584 | 703..723
Neofr_P00071	1595	FLNIFNIFNIFISSLIVINVTCEEIKKNSPPVKISLQTPWDNTPLILEAIEFISKEKPDAYFPLLSKISKEKDFPKTTYGQYQYIMKLPEVSELDIEALLKLSLSLRSEAPLIQSYYHYYNASVVPSHQINSNFDTKCQNWLDWYGTQFCDMENFKKNAQISLVDGKYSMSKSDKQAPIPLPIDHIKKSDVENGVVIFYGDVFSKDYNSFLNELLKINEEAGLTFIFRYKKSLDEEFNDKPITISGYGVEMAIKNTEYKVIDDRKLKKDEKENIQKSQKKIPNIPSKEFGLDKLSEKFPKQKDDFSAFNDLLQQQEIPVLKKLLANETEDIGTKIIQYITTSSNPLYVLSQLSSNYPKISHIINQMPLIEEYSKEVKFLQKLFYAPDFNSIFINGIDIS…	GT24	GT24			YES	Cleavage site between pos. 22 and 23	PF06427	sp|Q6P5E4|UGGG1_MOUSE UDP-glucose:glycoprotein glucosyltransferase		34	0.966144	0.965184	4	OG0003841	hypothetical protein GLOINDRAFT_10118 [Rhizophagus irregularis DAOM 181602]			gi|552913576|gb|ERZ98861.1|	hypothetical protein GLOINDRAFT_10118 [Rhizophagus irregularis DAOM 181602]		57.1	98.4	99	0.294876	BUSCOfEOG7MSMX7	IPR009448:UDP-glucose:Glycoprotein Glucosyltransferase | IPR029044:Nucleotide-diphospho-sugar transferases	PANTHER:PTHR11226:SF0 | CDD:cd06432:GT8_HUGT1_C_like	1563..1595	815..835		Reactome: R-HSA-901032	GO:0006486:protein glycosylation	GO:0003980:UDP-glucose:glycoprotein glucosyltransferase activity
Neofr_P00072	1595	MGTEYVPKEELDTILPFLPVNLREFLYYSKEDSLVPNFIECYGVVMSIQVSGYDNIKNEIESIEKDNWELFSKTLNSYYDELSKTIKKYNGDIVRFSVDKIIILWSIDSQQELECDTPEDFENVKAYSILRACQCALDMLRELNNYPIKIPDYDKPIEETFLLKFAIGSGTLYHLFLGGPPDKWIYSITGNSLSKLDKVFDLAKPGQLAITYNAMKTLSRFVHVTQLNIVDHIKGTVILENNEVNVVRLYDKYISEDDLCIDVTVENDESNPSIDLTKVTRSVFDKWKHFVHENVIYKINHDLKIEQFNEWRRITTVLVKVSNIVISSPSDFSMAQEIINAIYRSLINQEGIVRHIDFDENGIIIVIDFGLPPYSHDNDAQIGIDVAFEIINNTKRITE…	#N/A				NO		#N/A	No hits					2	OG0003677	Adenylyl cyclase class-3/4/guanylyl cyclase domain-containing protein [Rozella allomycis CSF55]			gi|528897458|gb|EPZ37081.1|	Adenylyl cyclase class-3/4/guanylyl cyclase domain-containing protein [Rozella allomycis CSF55]	5e-89	45.08	67.5	66.5	0.769682		IPR027417:P-loop containing nucleoside triphosphate hydrolase | IPR029787:Nucleotide cyclase | IPR011990:Tetratricopeptide-like helical domain superfamily	PANTHER:PTHR16305 | Gene3D:G3DSA:3.40.50.300	1525..1595					GO:0005515:protein binding
Neofr_P00073	1590	KYIIEIYQDQCGNQNGNQVVCTVSSDEKLSFNGLTSKVIDNCLSIIIDQKESANWTVDNTGIIGYFNSYTLSMKSITGELPKTVNDTVTYKEFSDAISSGVARIKVKLSCKDGTYSDDKCRCKACPVNCELCEGSTKCTKCKNEESSKLVNGVCTCKPGYFPDKDGVHTICNEECLTCNIQGCTKCKDPLKVLDGNGGCKCDNGYYLDKDDNKCKVCNEDCLLCTKEKCTKCRLDNKVANEENVCECKPGYYMNTLGYCVECNKECSACDESGCTVCADTSKGVNGKGSCSCKPGFYTESDGSCIPCVSPCSTCNKKGCLTCINELKEADENGVCTCIKGYYDDGTGNCIQCNNDCEDCVKGACKKCKIKDQEDDGNNKCVCKRGTFLNNQNECETCNS…	#N/A				NO		#N/A	sp|Q92824|PCSK5_HUMAN Proprotein convertase subtilisin/kexin	1e-43	27	0.606289	0.57043	3	OG0000169	hypothetical protein TTHERM_01098980 [Tetrahymena thermophila]			gi|118395940|ref|XP_001030314.1|	hypothetical protein TTHERM_01098980 [Tetrahymena thermophila]	1e-106	41.37	93.4	43.1	0.898288		IPR009030:Growth factor receptor cysteine-rich domain superfamily | IPR032822:Extracellular matrix protein FRAS1 | IPR000742:EGF-like domain | IPR006212:Furin-like repeat	Gene3D:G3DSA:2.10.220.10 | PANTHER:PTHR11878							GO:0005604:basement membrane | GO:0031012:extracellular matrix
Neofr_P00074	1585	NSYNGMHLQNMDYPPDFRIMAYNYAIPQPLAQQIPVQAYYTNNSVNSYDYQSSNSSGNKAMFNNEVLNGIARILDNSSNILPSDNNNINSVGMVDGSNDTNNLSSNHFLSQNGTIQLPLPQQQLNNYPALISSLLPNQKLNNTLQQQQQQQLQQQIQKFQLQQLQKNNISNLSSQSGQQQVQILQQQQLQLQQQQGLYGQNSSSSTNYNYPSLQASNANSNVNAITNQATSQMASRVLSKETFDYYLQTAHQKYNSQDYNGALSILLELCQKNPTHLPTLLLLGCTYYSLGIYDASVMFNKRILQIDKRFSEAYSNLGTTYKAMAQECQNKNKVMDGNGNNGKTTGDNQEDSAKYLERAEECYRTAIKIRPKYWDASINLAILVSSQGRWKEAIEVNQT…	#N/A				NO		PF13414 - PF13844 - PF13844	sp|O18158|OGT1_CAEEL UDP-N-acetylglucosamine--peptide N-acetylglucosaminyltransferase	1e-101	32	0.42776	0.538662	4	OG0002607	Pc13g03180 [Penicillium rubens Wisconsin 54-1255]			gi|255935459|ref|XP_002558756.1|	Pc13g03180 [Penicillium rubens Wisconsin 54-1255]	3e-159	46.35	69.8	62.3	0.878765		IPR013026:Tetratricopeptide repeat-containing domain | IPR027363:Methylthioribose-1-phosphate isomerase-like, N-terminal | IPR019734:Tetratricopeptide repeat | IPR011990:Tetratricopeptide-like helical domain superfamily | IPR029489:O-GlcNAc transferase, C-terminal	Gene3D:G3DSA:1.20.58.280 | PANTHER:PTHR44998 | Gene3D:G3DSA:3.40.50.2000	1001..1027 | 484..527	137..162 | 1402..1422		KEGG: 00270+5.3.1.23 | MetaCyc: PWY-4361 | Reactome: R-HSA-5689603 | MetaCyc: PWY-7174 | Reactome: R-HSA-3214847		GO:0005515:protein binding
Neofr_P00075	1584	NNNNNNNNNGLSNGMPMQNMQNMQNMPNMSNMPNMQNMPNMMPNMPPPGMPMQPPMNIMKMNQFNQGMFMPPSNSNNFMPPNQSMPSMNPSQNSVHMAIEQFNNFTNINGNEFIDDLESITKDCSQANIEKGTKWVFDHCNSPVFINQLGPLLLAYTQSKMIFKEKLHITYLINDVLYHSDERNKPWIKEQMCFFLIPLFNMIYHSMPLSSDEIDSLYNIISIWEDKKYFEIGFINALRNGMVSQQPMMPPPMSPPSMNPPPSMMIPPPMVQPPPMVQPQQPIAPVNKKYYELPAGLSVLCGWHESPYIPIKVEDITKPYQCKQPTNEILKAIDEFYAGLEQQKKLLDKENEDTNNKNNNNNNNKYTNSKEIIFEKDGWEKGYLDFLYDERRKQREKEK…	#N/A				NO		PF04818 - PF00575 - PF00271 - PF04408 - PF07717	sp|A2A4P0|DHX8_MOUSE ATP-dependent RNA helicase DHX8 OS=Mus musculus		68	0.619318	0.790193	4	OG0006012	Prp22p [Rhizophagus irregularis DAOM 197198w]			gi|595454045|gb|EXX60552.1|	Prp22p [Rhizophagus irregularis DAOM 197198w]		87.84	63.2	87.9	0.889694	BUSCOfEOG7ZKSMM,BUSCOfEOG7SFJ6V	IPR027417:P-loop containing nucleoside triphosphate hydrolase | IPR014001:Helicase superfamily 1/2, ATP-binding domain | IPR002464:DNA/RNA helicase, ATP-dependent, DEAH-box type, conserved site | IPR003029:S1 domain | IPR022967:RNA-binding domain, S1 | IPR012340:Nucleic acid-binding, OB-fold | IPR011709:Domain of unknown function DUF1605 | IPR006903:RNA polymerase II-binding domain | IPR008942:EN…	CDD:cd05684:S1_DHX8_helicase | PANTHER:PTHR18934:SF120 | PANTHER:PTHR18934 | Gene3D:G3DSA:3.40.50.300 | Gene3D:G3DSA:2.40.50.140 | CDD:cd00046:DEXDc	393..618 | 350..369	337..364				GO:0004386:helicase activity | GO:0003676:nucleic acid binding
Neofr_P00076	1583	LGSGTNEDGHTPSLTMPSYESQCKLLSHVCEKCNIDPATIDYVEAHGTGTAVGDPIEARSIGYAYGRRVREGKQIKTTRPGETEEIVDQPTYPLIIGSSKGNTGHGEYSSGIIGMIKAILMLYHRTMVPTIAHNEMNPAIDAEKLGIKVATKLEPWTTPHTLRIAVNSFGFGGSNGNAIFEEVVNEKPEDFKMTIKNPRNPVVATFSAFDEQTLQKLLKEWSNEVPKEALLQELFIATQCHESENVRSAMIFGSVDEAKALIEEMMQGDAEKFKRHEKVYMKRVKMTEKPGVNFAFSGQGSQFMNMGRRMYQVNGLFKKVVDYCAAVLVTYNGGEDIFEKYQIFKGDAAQISEADLSLPQYSILAIGVAQIALTEIWKAMGVTPEAVYGHSMGEVAAAY…	#N/A				NO		PF02801 - PF16197 - PF00698 - PF14765 - PF00107	sp|Q5ATG8|APDA_EMENI Hybrid PKS-NRPS synthetase apdA OS=Emericella	3e-64	28	0.428301	0.174809	4	OG0001111	hypothetical protein [Methylocystis rosea]			gi|517217014|ref|WP_018405832.1|	hypothetical protein [Methylocystis rosea]	5e-134	44.95	99.9	70.5	0.976863		IPR032821:Ketoacyl-synthetase, C-terminal extension | IPR020841:Polyketide synthase, beta-ketoacyl synthase domain | IPR016039:Thiolase-like | IPR016035:Acyl transferase/acyl hydrolase/lysophospholipase | IPR014031:Beta-ketoacyl synthase, C-terminal | IPR016036:Malonyl-CoA ACP transacylase, ACP-binding | IPR020807:Polyketide synthase, dehydratase domain | IPR011032:GroES-like superfamily | IPR013…	Gene3D:G3DSA:3.40.50.720 | PANTHER:PTHR43775 | Gene3D:G3DSA:3.90.180.10 | CDD:cd05195:enoyl_red | CDD:cd00833:PKS | PANTHER:PTHR43775:SF7 | Gene3D:G3DSA:3.40.366.10				Reactome: R-HSA-75105 | Reactome: R-HSA-2426168 | Reactome: R-HSA-199220 | Reactome: R-HSA-163765	GO:0008152:metabolic process | GO:0055114:oxidation-reduction process	GO:0003824:catalytic activity | GO:0016491:oxidoreductase activity
Neofr_P00077	1573	VNEDEEEESIEINENKKEEKETIEVSETIESVKVQNDKEVENSNVIEEKEKEGTNEDSNEGINEEKTDIKEANVTEKSDSIDKEIKKSDEIEVVENDKDKEQDIDLGCEDRHLNEIVQEDNLYNKDSIISQLSQVIDSDCESQSDSISDQNTDIAKELFEKEKNKTATSNNPEMLQALIKEKENEYKAFVDDKSDSAKQNETNSKVQVIEEIEITKDNTEFKENNSNDKSENSESLKADISDLNGDNEIATSNEKINSDNTNNNGQPIQAEIINLIEDNNDQVEVKENQIKESSSDEGCINELNGFTNALKSINEINNAEKQFLIANSESMEKMINKSLQKHDNKKDSLHLSTQTFTSNSARNSLEINSLLSNKRNSFRNSYQSHQSHNSISSISNLHL…	#N/A				NO		PF00169	No hits					4	OG0001126										0.880259		IPR011993:PH-like domain superfamily | IPR001849:Pleckstrin homology domain	CDD:cd00821:PH	398..439 | 217..265 | 681..707 | 501..597 | 1250..1306 | 881..906 | 1363..1400 | 1..81	507..527 | 276..296 | 2..22 | 1544..1571
Neofr_P00078	1566	MEAIDKQLTFYNKGTRAWIQDDVEGFVSGTVVSNDISGNSCTLVFEVEGRDEPFSVTITKGDTDVNEKLPPLRNPPVLEGVDDLTLLSHLNEPEVLHNVRLRYSQEQIYTYSGIVLIALNPFQRLPIYTHDIMRAYSGKRRGELEPHLFAVAEEAYRNMLREKKNQSIIVSGESGAGKTQSAKYIMRYFASVDELDQPFDGDADINDGGMSEVEEAVLATNPIMEAFGNAKTTRNDNSSRFGKYIEIQFHKDESTGRVKICGAKTRTYLLERSRLVFQPKTERNYHIFYQLCSGCPAAERKELGITTFDQYHYLRQGGEGTIPNVDDVEEFEITQRALSAIGISVNMQWAIFKVCAALLHIGNIEVKESRNGDAQINTSDEALEIASRLLGVKPVEFSK…	#N/A				NO		PF00063 - PF00612 - PF01843	sp|Q875Q8|MYO2_LACK1 Myosin-2 OS=Lachancea kluyveri (strain ATCC		43	0.992976	0.989704	4	OG0000207	hypothetical protein BATDEDRAFT_13697 [Batrachochytrium dendrobatidis JAM81]			gi|575484578|ref|XP_006681583.1|	hypothetical protein BATDEDRAFT_13697 [Batrachochytrium dendrobatidis JAM81]		71.32	99.4	99.2	0.835009		IPR027417:P-loop containing nucleoside triphosphate hydrolase | IPR036103:Class V myosin, motor domain | IPR000048:IQ motif, EF-hand binding site | IPR002710:Dilute domain | IPR001609:Myosin head, motor domain	Gene3D:G3DSA:1.20.5.50 | Gene3D:G3DSA:4.10.270.10 | Gene3D:G3DSA:1.20.5.170 | Gene3D:G3DSA:3.40.50.300 | PANTHER:PTHR13140 | PANTHER:PTHR13140:SF725 | Gene3D:G3DSA:1.20.5.190	1147..1182 | 625..650 | 1106..1129 | 1046..1072	941..989 | 1001..1095				GO:0005524:ATP binding | GO:0003774:motor activity | GO:0005515:protein binding	GO:0016459:myosin complex
Neofr_P00079	1555	NENEVEDKIKNNELIKSKLINDGTKWFVNNKNDRVYVNNDKDRNRAFDGDLVAVEINPKNKNEGRVVFIFDPKYKKIDFEGKITNEIKNDNKRSQNSLFFIPNDRNVPYFEIKLDTIDKKVLSINHFKSNPENFRYNRYKAKIFEWNSRFKNPLGNLIECITEKSDDFNRNGQRVKGRPSMDNFNRNNQRIRSRQSMDNFNRYSSKIQNKRSVDNFRSGPSKSSNENLTIHLDKNGNRTVDSSRKPLRNSKSRDFRYSISNAKLKKKSDSYYETYISKEEANKGIENKMLFEGKLVFGDDYRSSNSYVLLKDSKDKIFIKSDSFRNRGLDGDEVVVEYLKNDNKAGKIVYIENPSYKDKKISGRILYEVEKSGGGRRLQLFLCPRDRKLPKIEIPRKSI…	#N/A				NO		PF17216 - PF00773	sp|Q0V9R3|DI3L2_XENTR DIS3-like exonuclease 2 OS=Xenopus tropicalis	3e-122	36	0.444373	0.881295	4	OG0002736	hypothetical protein BATDEDRAFT_86346 [Batrachochytrium dendrobatidis JAM81]			gi|575475348|ref|XP_006676968.1|	hypothetical protein BATDEDRAFT_86346 [Batrachochytrium dendrobatidis JAM81]	1e-127	56.55	45	66.3	0.926966	BUSCOfEOG75J0WD,BUSCOfEOG7GBG58	IPR033771:Rrp44-like cold shock domain | IPR022966:Ribonuclease II/R, conserved site | IPR012340:Nucleic acid-binding, OB-fold	SMART:SM00955 | PANTHER:PTHR23355	169..189 | 208..229	738..758 | 1283..1303
Neofr_P00080	1555	MESLLTSSRKRFNQKIEDDKFANRGQIDEQQNLSNLLNEIEDFSIKLDNNENSKSSEGNISASRSRNEMSERSGRSRERERHGHDDRSRSRHHERSKSRHRRPSSPAERDKSRTRRDVTERSKTLGRYERERRREERDKDRDRSRTLERSKIPERDRSRTIDRERSNHERDKSRTGERDKSRTLDRDKERERRREERDRDRDRDRDRDRDRDRDRDGDRSKTLDRERVRRDRGERTHGRKMSSPADISILKNKNANPPPLPNVSSNAENSSIIKDYNHSIATFPRNASLSKIKTDQLSKNDNKIPFSPGVSGNNDNSFNFPKRKDDPYTALPSPLSAGPVPITPHDESHSSAESSTTAVMQENKPIFPTRSESRGVTRMRSRNNTENSEIRKEGNTSLS…	#N/A				NO		PF15456	No hits					4	OG0000781										0.937565		IPR029191:Up-regulated during septation protein 1	Gene3D:G3DSA:1.20.5.340 | Gene3D:G3DSA:1.10.287.160 | PANTHER:PTHR32083 | Gene3D:G3DSA:1.10.287.620 | Gene3D:G3DSA:1.20.58.60 | Gene3D:G3DSA:1.20.5.170 | SUPERFAMILY:SSF57997 | Gene3D:G3DSA:1.20.120.330	862..884 | 1..29 | 663..687 | 1300..1333 | 46..266 | 294..401	33..53 | 1440..1516 | 1135..1385 | 851..983 | 991..1060 | 601..621 | 1390..1431 | 764..805 | 125..145 | 522..542 | 1065..1127 | 1536..1555 | 636..673 | 477..497 | 686..734
Neofr_P00081	1547	SINTMSYKSGTKFRSRKIDNKRPLAVYRSSELQDLNELTNLSRAAPMVATGVEKEEEEEYHLQNALHSTQSGVAHHTTFIPTPDASRLINNYKDFYNKPFHQPKSLIRHSIPMEEAIGCLYNMDEQDDIFFAEYTKELKEGKIKEEAKINEDQFEEVMYALENLTNQKFGDELSTLEELQEYMNTQLHPPPSECYHYIYEYWKKRRLQRNKKPIQPYLKTEELKIDSDPYVCFRRREIKTLRKTRRCDALSLEKLKRLQVEMEQAHELMEMVCKREKLRRDSLLLEHKIFEQKILIRQMKKKLGVVSSEKVQNEMESNSAISSISENPANKISSANVNSSISVNVPGTQANVNSINSGSGHTRVRKKMRKSNVHHNGDEPSSKRLTLPKIKIRQSSVLH…	#N/A				NO		PF10513	sp|Q6CEV5|EPL1_YARLI Enhancer of polycomb-like protein 1 OS=Yarrowia	2e-56	38	0.190045	0.390942	3	OG0004958	hypothetical protein MVEG_05338 [Mortierella verticillata NRRL 6337]			gi|672823631|gb|KFH68524.1|	hypothetical protein MVEG_05338 [Mortierella verticillata NRRL 6337]	5e-72	53.69	31.5	83.2	0.953752	BUSCOfEOG7PK977	IPR019542:Enhancer of polycomb-like, N-terminal | IPR024943:Enhancer of polycomb protein	PANTHER:PTHR14898:SF0	658..697 | 351..384 | 611..644	1458..1478 | 255..275 | 1517..1537		Reactome: R-HSA-3214847	GO:0006357:regulation of transcription from RNA polymerase II promoter		GO:0035267:NuA4 histone acetyltransferase complex | GO:0032777:Piccolo NuA4 histone acetyltransferase complex
Neofr_P00082	1546	MSPKISKSEQPKKSVSETSSTSSRTTEQSTDIHDSSSSNIDNPSQNNDILKIIERMEEMNRKNQENISRINNDNINRITESFIEAITKLNTNNSVTNENKNNSENVTSQIINSATPFHIKDFHLTSENFNKWLTPLMHHLISSDLKSYVEDKRTLESMTATEIKLDNKTQSIIEGSLDAEGNESLKGCRTAFEMMKRLKETYYQTGQSFIDNIDNQIKNLRLQNNDYGNYIHKIDDLYNLREIECNKLKKESLDDKHKITQMLTELSKADISPLMLYFCDCENYKEFKDKLLKVYSLTKSINNLSNINNRNNSLINNVNRIQKGNLYTQQNKNKDNYCCICEDYGHTTKKCFKIKDEYRSNQSNNKPDTGQKKKFTKKKRNNKSKNKSKSRVFGSNNIC…	#N/A				NO		PF00665 - PF07727	sp|P10978|POLX_TOBAC Retrovirus-related Pol polyprotein from	4e-145	29	0.750323	0.829066	4	OG0000005	putative polyprotein [Phytophthora infestans]			gi|63086962|emb|CAI72292.1|	putative polyprotein [Phytophthora infestans]	2e-136	48.72	69.2	80.6	0.965505		IPR001584:Integrase, catalytic core | IPR036397:Ribonuclease H superfamily | IPR013103:Reverse transcriptase, RNA-dependent DNA polymerase | IPR012337:Ribonuclease H-like superfamily	SUPERFAMILY:SSF56672 | PANTHER:PTHR11439:SF204 | CDD:cd09272:RNase_HI_RT_Ty1 | PANTHER:PTHR11439	361..394 | 918..1027 | 1..47	53..73		KEGG: 00240+2.7.7.7 | KEGG: 00230+2.7.7.7	GO:0015074:DNA integration	GO:0003676:nucleic acid binding
Neofr_P00083	1541	MDGDLPKRLSECLQLRELDLRGNRFGSILSYDQDGTEILTETENYAQSMEVLSECKKLEILLLDGNPIRWIGKMSTIEDIQVEMNSNVDPSKFIDFPVLKIFSMSYRLSTGNQKPMIFRITNITGTLTELNLSFCALEILPNNFFTKLTGIERLILDGNRLRELPYFSSSVRVHQKEIRQIGPFRMRHLSLYYNHLMALPDDIGELVELEYLDVRSNHLKTLPDSIWQCGKLRSINATSNQLEQFPIPINDENDATSVNTGMTETTLVARRQRRMTSNISIQAFPPLSFSLLALFVADNHLTEDLCLALFFMPNLIVLNASYNDIADITSWLDCAPPTPLVDQAYSYKNARVQIPASWYSHLQELYLSGNNIATLPGEIEKLRNLSWLFLDNNKLSTIP…	#N/A				NO		PF13855 - PF13855 - PF00481 - PF00481 - PF00211	sp|P49606|CYAA_USTMA Adenylate cyclase OS=Ustilago maydis (strain	1e-66	30	0.425698	0.217409	4	OG0000477	hypothetical protein GLOINDRAFT_347027 [Rhizophagus irregularis DAOM 181602]			gi|552929405|gb|ESA13256.1|	hypothetical protein GLOINDRAFT_347027 [Rhizophagus irregularis DAOM 181602]	9e-151	42.6	98.6	61.1	0.924542	BUSCOfEOG7W41M1	IPR029787:Nucleotide cyclase | IPR003591:Leucine-rich repeat, typical subtype | IPR001611:Leucine-rich repeat | IPR001054:Adenylyl cyclase class-3/4/guanylyl cyclase | IPR032675:Leucine-rich repeat domain superfamily | IPR036457:PPM-type phosphatase domain superfamily | IPR001932:PPM-type phosphatase domain	CDD:cd07302:CHD | SMART:SM00364 | PANTHER:PTHR45195	834..854 | 472..501	666..686		KEGG: 04658+3.1.3.16 | KEGG: 04660+3.1.3.16	GO:0009190:cyclic nucleotide biosynthetic process | GO:0035556:intracellular signal transduction	GO:0003824:catalytic activity | GO:0016849:phosphorus-oxygen lyase activity | GO:0005515:protein binding
Neofr_P00084	1540	MEESKYNKYSNMPIEEAIQSLKIQRQKLGELKEKQRYMVENDPNNDKLKSEFNKEWKEILGEISDIYALNKNINKINETSTNKVSSKDKNMDMDRDYNTQDEPTIDDLKGFLTDYNSESDDEYAHRKRMIRKQRKKFMEEKYFELMSRNFQNMTPSSTDEYGRSSNANDTKINKSKLDELIDNRDHLDFTTKGSRFLDDYDETGRRIVNNTKNTGSNSKRNSMNQLQEKDSNNHTSGPIINEDMLKDLNNIKEFDKAIQRANLVDDYNDMDMFKNRKGPSVGGAIRSGPMNYDFNEDMPRNPGYMMNNMDVTSNRNYNPMPRRNRHHIEPVPLKDLDDYIDVNNLRNGNGSSSGMGAVKPPINKNPVLGSYDMPPLDGNYRYSPSLSSNQGIMNSPNQR…	#N/A				NO		PF00169	No hits					4	OG0001927										0.937024		IPR011993:PH-like domain superfamily | IPR001849:Pleckstrin homology domain	CDD:cd00821:PH	1019..1080 | 1411..1492 | 712..834 | 386..430 | 207..238	14..34
Neofr_P00085	1534	SQNSNHLYRNGYYSSNSSLSTNLSNKSSKNTLSVPKINTNPTNNSNTGINRRISRSQPNMTLSKTSNACKTYDTMIRNNKYSGNSSNVSNMGNFTNVQDLQPIAGTSKAKSLPRNENIFSTQFSQISNDNTSPHFTPPLTYSQTNTQLLNDEPLSVPEPPQTQLQVPINIGKRKQSLECSTMFKDRFKNLSTTPMLPSVNMESENDHNITNECSKSSNDTPTNTYTNSNVAAVVEESKPLSPQLKLLRHASNSPILKHKSLNSSPQLVATVEKPLPPSPILTSNKKAQKHSSNVSLNSLNNQKLLPSPLLTQKFQPLTSPQLAGQSPLQSYVTLNSSSSSESSLNYPITNAIVSSENTLKNTTVTTTSKPVSSSPAFTNIAVLNDKIISPRPIKSTINN…	#N/A				NO		PF00620	sp|Q12128|BAG7_YEAST Rho-GTPase-activating protein BAG7 OS=Saccharomyces	2e-21	33	0.157106	0.596577	4	OG0001551	rho GTPase activator [Ajellomyces dermatitidis ATCC 18188]			gi|327353683|gb|EGE82540.1|	rho GTPase activator [Ajellomyces dermatitidis ATCC 18188]	7e-22	49.19	14.3	26.1	0.931543		IPR008936:Rho GTPase activation protein | IPR000198:Rho GTPase-activating protein domain	CDD:cd00159:RhoGAP | PANTHER:PTHR23176 | PANTHER:PTHR23176:SF0	1316..1341 | 420..446 | 1..64 | 1228..1300 | 194..225 | 1441..1470 | 271..292 | 815..840 | 1500..1534 | 486..508			Reactome: R-HSA-194840	GO:0007165:signal transduction
Neofr_P00086	1534	GVSQDIIEILEKPGDLYDKVILVDELDSKDQKNLEILGRPELGVTFTKLNVWRLVQYDFIAFLDADTIVLKNIDSLFDQIKEVYSNGGVAFLAAPDVGWPDNFNSGVFVCKPDLQTYSDLVNYSRTNGSYDGGDQGLLNRFFSKWNNTPNARLSFNYNVTPSAYYTYAPAFNEHQNSISVVHFIGNNKPWKSSRNNVTKKEKKLNSSSLNTKSSSPFDRLVSLWWNIYDNYSVNNPKGQRNFLKSVDQSISRSNVLFNHPYDNSWNTKVIQEPNNLTHIEPENAEFKVEQIKEVIENNDNKEDNKNDNNGNDNKNDNTNDNKSDNKNDNNIDNKSDNKNDNNIDNKNEDKNEDKNEDKNENEEFNRYKWNIHPKVNESVFSLIKSSNHPTDFAYITKII…	GT8	GT8			NO		PF01501	sp|P46976|GLYG_HUMAN Glycogenin-1 OS=Homo sapiens GN=GYG1 PE=1	7e-52	46	0.147979	0.602857			hypothetical protein MVEG_09859 [Mortierella verticillata NRRL 6337]			gi|672819135|gb|KFH64034.1|	hypothetical protein MVEG_09859 [Mortierella verticillata NRRL 6337]	8e-56	61.92	14.9	15.2	0.975789		IPR002495:Glycosyl transferase, family 8 | IPR029044:Nucleotide-diphospho-sugar transferases	PANTHER:PTHR11183:SF39 | CDD:cd02537:GT8_Glycogenin | PANTHER:PTHR11183	1417..1534 | 1344..1405 | 629..650 | 1019..1039 | 296..361 | 584..605 | 441..467	897..928 | 343..363 | 284..304				GO:0016757:transferase activity, transferring glycosyl groups
Neofr_P00087	1533	KKKEKKKNKKNKKNKLNNDQNQILSPTSSKSSTKSSTKLYFTDGNIHHSSSLSKKDYITGKYIGKQTVRKLLTIPNNNIQPEILVKSYNESSQFQKDNSSDIKEKQSRIINSSDEKTDNVVEKEIYISKGGISITRPVRRESRIIGLKNNSVPIQIQENNAIIAEEDMENINTTTPSTPTITPNKETSKDHLFRFNFDKDSVLNLPICLGMATPSSPAFSSITPINGNVSYNNSLGDEFGNSFFADEDASNGEDNHFTADSYKLEYMFKKENQENNDDKNISKLHDVTEENQAEQEPVSEIKERKVPMEFDIHNVAEEKHVNESKYKTGKQKPLKGSKKKGKNANGPLSINTKLAQNISYSNSNSSVSSASIKASHHSVHSSNSAISETKKAWHSVRKF…	#N/A				NO		#N/A	No hits					4	OG0000719										0.941312				505..546 | 1264..1288 | 1473..1533 | 655..678 | 1379..1415 | 1018..1041 | 1..36 | 850..869 | 317..350	1262..1289 | 2..22
Neofr_P00088	1531	MILCYEDKGCIAKQSNASKDKSEFYINSNNIENVLIKCSLDSITNTKKCEPVSGEDGNVYINYYNTSQLIYCIKDIGCSVKNSKAVPFIPEYYINGGNINNLLEKRKRDESLAPIKDPSTTNNINSNLLNRNLIECKNNGSVVRCSVINGNVGDVYINSNYNLETVNGKPLGESKNPLIKCYETGCIAVEITGNNLDILPKYYVNSGIKKRYNEAIIKCSKPNSACEVIDASDSQVYINSNENQPEKPIIKCIKNSCSGVTSGATESNKEYYINAGKVGEDLLNYGMIECSITNISSTPTCKCLKSDEIKIESGKNIYLNSNYSESGDTNHLIQCSKEEGCKSFRSHSTSKISEYYINAESNDINNAIIACSNNKCEKQTPNNVPNYYVGTDNKNNNGL…	#N/A				NO		#N/A	No hits					4	OG0000025										0.579973						1513..1530
Neofr_P00089	1527	MPILRKQSSKREISPVQKPQKPIKPYSVDIQKKKEYKTKRVIGIGTYGIVREAVHIPTGRTVALKIIKKNVIKEHHKEGMVERELNILKKIKHPHIVEFIDYFETKSKYYIVFELATGGELFDRICQKRKFTEKDAAIVITTVVGAVSFLHARGIVHRDIKPENLLYRNNSPNSDLLLCDFGISKMIESPEEMLTTVCGSPGYTAPEILKHKPYSKPVDMWSIGVITYTLLCGYSPFHYADDINQLYNAICHGRYTFDNIYWAYISRYAKDFIKSLLQVQPEKRLTADEALQHTWLVKLCPAQIERIKNINGVPLASNSTLKRPIKSYSTSATQGTAHTDPIKASNSRVKPYVKSKYLITDETNIPYDILHQNSYISFNNTQTSQDSDNDKDEQSYPGT…	#N/A				NO		PF00069	sp|Q9P7I2|KCC1_SCHPO Calcium/calmodulin-dependent protein kinase	3e-82	50	0.180747	0.823881	4	OG0000704	CAMK/CAMK1 protein kinase [Mortierella verticillata NRRL 6337]			gi|672819131|gb|KFH64030.1|	CAMK/CAMK1 protein kinase [Mortierella verticillata NRRL 6337]	8e-96	72.14	18.3	74.9	0.949593	BUSCOfEOG7CCC0Z	IPR017441:Protein kinase, ATP binding site | IPR008271:Serine/threonine-protein kinase, active site | IPR011009:Protein kinase-like domain superfamily | IPR000719:Protein kinase domain	PANTHER:PTHR24347:SF361 | Gene3D:G3DSA:1.10.510.10 | CDD:cd05117:STKc_CAMK | Gene3D:G3DSA:3.30.200.20 | PANTHER:PTHR24347	1274..1293 | 668..707 | 1..22 | 730..762 | 984..1060 | 780..799 | 379..406 | 829..872 | 542..562	1073..1093 | 561..581 | 975..1022			GO:0006468:protein phosphorylation	GO:0004672:protein kinase activity | GO:0005524:ATP binding
Neofr_P00090	1527	MSSITDNSDINSNNKISQKTTLININNSNILTPPLSPLTIGQVVDDNQKLTEGEVEPKQTEMNQPLSEELVEKIEDNKSVSATDSNKINNNDNDEINNISHEANGALKINFKLESPVNTVEKIIISPPTANDFTEEEASIPNIDNKELNQENEQIINQDLLTVSPILGEAKLPSNSGSLNISQLKENPNILNSISIKSGSTNENFRNNLESPSLSPSIIKSVSIKSGSTGGNSKNNQHPPPLPRKDLIYNRRSYIEPSYYTKYMDRSRIGQSLILNEGACNTTFRSASPILYTAEPQETTSVAEAAQYEQSEIIEPYNQSFYMMSPSCANIDLDCLNDVKDSKKSVSLRLRHSTSSINKQIKKLKRPFSKVFLTSNSRENTIFSLDASEDEKINNTISH…	#N/A				NO		#N/A	No hits					4	OG0006869										0.937314			Gene3D:G3DSA:1.20.120.20 | Gene3D:G3DSA:1.20.5.1230	225..245	1289..1309 | 1380..1400 | 937..979 | 630..664 | 729..749 | 867..887 | 1071..1098 | 670..719 | 1409..1429 | 571..591 | 1187..1207 | 792..812
Neofr_P00091	1524	KLTNQVFRDQLQKKTSEVDNLNQKLEESLKVQDLQNQSREKSNEQINNLRSELERSKESVSSIQQQLSNVEQIKNQTEEELTMKLNKMEEHILFLQGNVEDKDNLINQLEEKLKENGEQILNLQEEKEQREMEYTQNQVIVEKKIQDIINRKSDLEDQLENANMEINELKDKILVLEDEKDSEEIETQLNESRKLVQTLQVQIAQSIDKLEQMSREKDLLQENLRHSEDVNAELKESIEEERESLREQLQGAMEQFDGEVNRMQQELESVREENDKCTKDIEAKNKKITELEVIVGNLSGSEAAEKLLEEAQIEIEQLKGEIEGYKTSIEEFNNKQAELEQTIQQLNEDKKELEEQYLLKVNDIALINEEKQEQQEIYNDLTRQYSELKADRDEIIVSY…	#N/A				NO		#N/A	No hits					4	OG0003835										0.964439			Gene3D:G3DSA:1.20.5.340 | Gene3D:G3DSA:1.20.5.730 | Gene3D:G3DSA:1.20.5.50 | PANTHER:PTHR43939 | Gene3D:G3DSA:1.20.5.400 | Gene3D:G3DSA:1.20.5.170 | SUPERFAMILY:SSF57997 | SUPERFAMILY:SSF90257 | Gene3D:G3DSA:1.20.5.320 | Gene3D:G3DSA:1.10.287.510	1347..1394 | 865..920 | 1051..1074 | 567..593	402..506 | 92..133 | 524..579 | 636..670 | 1391..1418 | 1007..1055 | 1174..1201 | 1231..1300 | 1070..1128 | 4..31 | 925..966 | 1426..1523 | 301..391 | 145..287 | 39..80 | 676..745 | 1322..1356 | 978..1005 | 597..624
Neofr_P00092	1519	ISENIIWWDKVRLNMHGRFGLDFVNGSNLHVRLLGSLSPYFDGLHHSGTDGIEFQFSKGASVTLGDTGIPNTQIYINCGEFKCVVPRAKYENVINPSESLLNKVIDQIDEETVVRFSGDVRLSVGFEFVPICDEYFDKPRKHNEIVLKVPQHATLYPNTKKFDSYAGFRSKEILVSLFIASPPPLFSALNYPLNSLHLSPFSLNHISSLMPYFSSPIGSLPIRIGKIFNVMLSRKRPASFKSVKLKAYLLPAVLGYVNGMNVNEGCVGLRIRSQNADISICWKKVDREIIDSENNDIVTKKDPSQNKKKQNSNNTPQFVTQKWVIQSSKITFTTVEGRTVGLGSWVKEMNKLNKNDELEEYDIEEEDNNNENDSDGETDESEWMTDYDFFCIRNNYPWK…	#N/A				NO		PF10347 - PF10359 - PF10351	sp|Q6LA55|YF49_SCHPO UPF0648 protein C3H5.09c OS=Schizosaccharomyces	1e-58	22	0.921659	0.484253	4	OG0000905	hypothetical protein BATDEDRAFT_89946 [Batrachochytrium dendrobatidis JAM81]			gi|575481614|ref|XP_006680101.1|	hypothetical protein BATDEDRAFT_89946 [Batrachochytrium dendrobatidis JAM81]	1e-135	46.19	90.3	46.9	0.856324		IPR019441:FMP27, GFWDK domain | IPR019443:FMP27, C-terminal | IPR019449:FMP27, WPPW domain	PANTHER:PTHR15678 | PANTHER:PTHR15678:SF6	1223..1265 | 356..380 | 964..983 | 1186..1209 | 296..315 | 1458..1496
Neofr_P00093	1515	MAVINQLFRQSHFILYFLFILCLMPIQILVQSERVKVSSKSSYKRPKLRNKKVIRKKRNVPVGNVNFDKNSYYALLYVGGIVIVMICLMFFPNVYRKPIHYIKNLFKNSKIHSFGVGIKNIGDITFEYVKHYVEIGLNIINYKLIYKMIVHLIQYTKSLIIFYGDKNSIYNWLVNKKETLSEEEWGIEPNDSYGSSSPLLEYSRPRNVISKSNSFSKNKKGNNKKGNNKNQHGNRQKSEAILPVTNNQANIPYRIDTEHCSNSSHFASSVSPLSQISNNDQQNIIVNNMAVPSNSNQISNIIPIESEDTMVNITDKSIHNIELAPNDSVAISNNTYDAYSTELTSEIPREGNIEYSSVMNYDSYSTISNSLTDSTSINSKEGSLPLPSTNIVKMNKVSP…	#N/A				NO		#N/A	No hits					4	OG0000701										0.880918				906..1090 | 500..572 | 426..446 | 635..802 | 1104..1151 | 211..241 | 577..596 | 1492..1515 | 1328..1358	913..937	133..155 | 73..95 | 13..30
Neofr_P00094	1511	MTSFMSASRKKFIQKIEDDKIASKKKDDQKNLSKLLNEIEDFSIKLDNNSGSKSTDTSERSGRSKERDRHGHGERSHSRHHERSKSRHRRPSSPGERDKSRSRRDISERSRTLGRYEREKRKEEKEKERDNREKSRTLDRERSRTVDRDRSHHDRDKSRTRDRDKSRDKSRDRDREKRKDKERSRTLDRDKVRKERGERTHHRKLSSPADISILKNKNTNPNDFMGPPLPNSSIAENSSIIKDYSHAIATFPRNTSLSKITTDQISRIDNKVPFSPSVPVAGESSFAFPKRKEDPFPTSASPISAIPQEESHSSAESSTTAVIQENKPVFPTRSESKGVARKGRSRANTDASDSKKDENSSITNMTITDMKKVLSKDPKKLGGPMSILAALKVGDDLHM…	#N/A				NO		#N/A	No hits					4	OG0000781										0.910371			Gene3D:G3DSA:1.20.5.730 | PANTHER:PTHR23163:SF0 | Gene3D:G3DSA:1.20.5.50 | Gene3D:G3DSA:1.20.5.400 | Gene3D:G3DSA:1.20.5.170 | SUPERFAMILY:SSF57997 | Gene3D:G3DSA:1.20.1170.10 | PANTHER:PTHR23163	820..839 | 1264..1286 | 762..783 | 42..231 | 921..944 | 288..361 | 1468..1493	1345..1386 | 792..931 | 485..505 | 650..698 | 946..1015 | 714..762 | 1161..1340 | 550..584 | 1020..1082 | 25..45 | 106..133 | 1090..1153 | 1395..1471 | 1491..1511 | 607..637
Neofr_P00095	1502	MENNEKIVPVNNTTDNTTNTQEVQQTSEIQQASISEQVTQPQASQEVQLQPTSEVQSASNVSVENVNILEEEEANEETIKVDGNTVTIDAQPYISHLFSKNPGEISKVFNMDLEQLKKEQDRLKRKGTTMDNRYANLFLLQSIRDECGVLVMGSLASWFLTRIGLSIYWILFIIVATAMAYITYNNRKKHLYYNKERKAYNQKVRLNPENPETLNWLNYILRKAWPTVEPIIGDIVMDNVNGILDSIEIGLDSIKISEFTLGTEAPKLMEIYPNTDSDPNVIKFTCLTKYEPLDTNKISKYEIESGEKRASNIVLAIKPTSLVPKAIPTQVTDMLFVGKLLFVITTMETFPYVKKVEFTFLEQPNIKWTLKPLSAGIDIMKFGLDSAIDLIVKKIIAHI…	#N/A				NO		PF00168 - PF00168 - PF00168 - PF00168 - PF00168	sp|Q12466|TCB1_YEAST Tricalbin-1 OS=Saccharomyces cerevisiae	1e-35	23	0.438083	0.576728	4	OG0001925	hypothetical protein MVEG_01506 [Mortierella verticillata NRRL 6337]			gi|672826314|gb|KFH71204.1|	hypothetical protein MVEG_01506 [Mortierella verticillata NRRL 6337]	1e-59	44.51	52.6	57.1	0.93863		IPR000008:C2 domain | IPR035892:C2 domain superfamily	PANTHER:PTHR10774:SF149 | CDD:cd00030:C2 | PANTHER:PTHR10774	1..21 | 37..58 | 1481..1502	106..133 | 560..580 | 519..546	165..184
Neofr_P00096	1496	ERLVHKLWKVRVSACEDLTKIFKTSPKESPEFSNYTSFFKKMVSDSNLPAQIAALGSLQAYLENAPEDIATKTRGTVVPVICEKVLSSTRTDARIKGMEILLLYMEIDVPDPVIEKILPQINHRTPKVVSANVSALKEAIECYGTKNVNIAPILKAIPKIFAHSDKKVREEGFNLVTEIYEWIGPGIESFLEPLKPIQVKELHEKFEKCKNVGKRTQKRLLRSQQEVQEQEMDIDMADGDDMDDDEMDDEPIDLYDIQDPVNVLSKIPKGFYDTIKSTKWKERKAALEELSAVLSPPKYEDGKYNELVSTLAKRISDPNILCVTLSANCIEKIAKGLRNSFSNYKNIVMEPLLEKLKEKKQSVIEALSNALDAVYICCTIPDITEVIVDKMKNKNPNVK…	#N/A				NO		PF12348 - PF12348	sp|Q14008|CKAP5_HUMAN Cytoskeleton-associated protein 5 OS=Homo		33	0.972594	0.725394	4	OG0003831	hypothetical protein HMPREF1544_10817 [Mucor circinelloides f. circinelloides 1006PhL]			gi|511000922|gb|EPB82430.1|	hypothetical protein HMPREF1544_10817 [Mucor circinelloides f. circinelloides 1006PhL]		55.4	95.6	66.6	0.976199	BUSCOfEOG7PK97G	IPR011989:Armadillo-like helical | IPR021133:HEAT, type 2 | IPR016024:Armadillo-type fold | IPR034085:TOG domain | IPR024395:CLASP N-terminal domain	PANTHER:PTHR12609 | PANTHER:PTHR12609:SF0	1078..1102 | 789..809 | 488..537	353..373				GO:0005488:binding
Neofr_P00097	1493	MQTNLMEKDVENKRLSTSTAVSLSVVASASPSLISETSNTNSILSKSPTPSSFSNYSNNGGKTDEKKKLKKAFHKFLNKTKLFNGNHTHSKKNSCSHSLNGDNNNYDNSVYEYSTQLNEKEIPNANANLNKNANTISTSRPASLLYADNRNNSSNTTLSNNYMTTPNRSSELPARLKEEKEGLKSLPSYCSFNYQQKLKSETERNMFSENLNYKEFAAEVGIPIREEDEDTDYYTNNSYVHNPSCSSCFTSNGIQSTYCSSKSYGPRLDMSIFEPPTEKISESTKSIVTKYDGKNSNDILNSKRNISLESMFDTKNNSNESVEIVDLENNSKDNQKDEINGNSRLDEVNSTRKIKGKKLSRFTVEVLNNNNIPKSKPIIDTNVSAGNGTSNNISHGGSS…	#N/A				NO		#N/A	No hits					4	OG0000685										0.93066				1378..1398 | 36..64 | 959..987 | 146..172 | 1421..1493 | 703..734	1199..1220
Neofr_P00098	1491	MEEIKYNKYSNMPIEDAIQSLKIQKKRLSELKEKQRYLVENDPDNEKLKNEFNKEWKDILGEISDIYAIKENINKTNGSSNSKLSSKDKNMNMEGDNYNKKGDPTIDEIKGFLTDYNSESNSEDESAQRRRMIRKQKKMDMQNKYLGAMSRNLQNMNISPYDDYGKSNDMYNNKIKSDEFMDNRGRYLDDFDENGRRFVNNKNNKGNYLHDMSDKSGPIINEDMLKDLNDINELNKAIQRANLVDNYDEVDMLTNRQILSGPNTGGGMNGMKSGPMNYDFMDKMPNNPGYMMENFDANSDRNYNSPMSLRNKRHIEPAPLDDLDDYIDINTLRRGSGNDINMGTVKRNPLINKNPMMGGFDMPPLDGNFMDNRSIHSDTMYSPTLMGKPGIVTSPNLMS…	#N/A				NO		PF00169	No hits					4	OG0001927										0.950193		IPR011993:PH-like domain superfamily | IPR001849:Pleckstrin homology domain	CDD:cd00821:PH	742..766 | 820..840 | 852..908 | 1061..1212 | 1463..1491 | 75..104 | 1366..1451	14..34 | 1392..1412 | 1234..1254 | 221..241
Neofr_P00099	1488	IALLLFTIIPYGSAYKELVNPKTPDDLENQENPENSTDIELKGQGTWNEPFLIKTVADLQQFAKNVDKGTTYEGQFVSLTKDLDVSSIKNFNTIGTEDGVNIFAGTFDGNNFAISGLTIKAEEVGYEGLFTALKDKAVVKNLKIEEATIEASPNFDLKVGIIAGEIKKASSIYNCHVSGTIIEKSTSKPLTIGGIVGNMALKSEVNSCSARVTIKVETTEGVTADVGGIAGLTKMNAKVINSAAKGEIIAKENSTVKAGGIVGNAMGITENVVSAVTVTSDGKNGTILGYADDFSKTLYIYSSNVDDHAIGNKSDVAESEFSFDTLNKNISKLHQDFSTLSFLKWESAFETIMPMGEEWHETVIDSSIFAKGSGTKEDPYQIETKKQLIDFASSLGDEI…	CBM18 - CBM18 - CBM18			CBM18	YES	Cleavage site between pos. 14 and 15	PF00187 - PF00187	No hits					3	OG0000453	hypothetical protein [Butyrivibrio sp. VCB2006]			gi|656285692|ref|WP_029231216.1|	hypothetical protein [Butyrivibrio sp. VCB2006]		79.13	80.5	54.3	0.681907		IPR018371:Chitin-binding, type 1, conserved site | IPR001002:Chitin-binding, type 1 | IPR036861:Endochitinase-like superfamily	PANTHER:PTHR22595 | CDD:cd00035:ChtBD1 | PANTHER:PTHR22595:SF58	1232..1261	1176..1196				GO:0008061:chitin binding
Neofr_P00100	1486	ICDDGYYKNEYSVCKKCPINCELCTDAYTCTKCLNDESSILQNGKCMFRPGYFPNLDGKHTACDSECKTCNIDGCTECKDSLKKLDGKGGCVCKDGYYLDGNECKPCNDDCLICDKNKKCTECRITNKIANSENLCVCTDKFYENDSGYCVECNKECSTCDKKGCKTCADDNKLPNGNGSCSCKPDFYTIDNVNCIQCDSTCSTCNEGGCLSCKDPNKTPNDSGVCVCKEGFYDDGTGTCEKCKEGCKSCTKSQCTQCMINNMIDDGSFNCVCKPGYYLNSYGECSKCNPECLTCTKDGCIDCAIENKILDGKGSCECNIGFYTNEKGTCSSCDDGCDICTESTCITCHDLKKVPGEDGKCTCKEGYYDDGSGNCYECNADCKKCDKNICIECKVENMV…	#N/A				NO		#N/A	sp|Q92824|PCSK5_HUMAN Proprotein convertase subtilisin/kexin	9e-34	27	0.595559	0.516667	3	OG0000169	hypothetical protein TTHERM_01098980 [Tetrahymena thermophila]			gi|118395940|ref|XP_001030314.1|	hypothetical protein TTHERM_01098980 [Tetrahymena thermophila]	6e-119	41.66	99.9	44.3	0.891804		IPR009030:Growth factor receptor cysteine-rich domain superfamily | IPR032822:Extracellular matrix protein FRAS1 | IPR000742:EGF-like domain | IPR006212:Furin-like repeat	Gene3D:G3DSA:2.10.220.10 | PANTHER:PTHR11878							GO:0005604:basement membrane | GO:0031012:extracellular matrix
Neofr_P00101	1482	KKAAVEAIETYGLNSDPHCPLKIQLEQKLSKDYGYPYATTFSGANIANVALFTSLVTRSDYIFYDSSSSKHVLDAISFSKAKTLSYSHVNAIENLENQIKLVHEKFPKSKKIIVSSSIFMNEGDICQLNDIHRIAQNYQCIIVIDDTFGCGFFDGSSNNILEFFKFKGQVDFITGSFSGIMESNGGFIVYGENQKSFMNSLNKSYERDAILPNTAGSLLASYQCLETPLNTSSGKINRRLQLFKNILQWKNGLKRIGLDIPNHSKSTIIPIFMPTDEFGIAVQKALQSQGLYVSYESNEKDVQHHYKIITSLQTRMTSDEIDQALEIMGRVIIYQFPKVLVRQPLVNYLPMANPIKTSSSYSSSSPSSKTFLKKQELTSTNQGQSNFGYQQPKFAIIGI…	#N/A				NO		PF00155 - PF00109 - PF02801 - PF16197 - PF00698	sp|P9WQE7|PPSA_MYCTU Phthiocerol synthesis polyketide synthase	3e-128	31	0.634953	0.499467	4	OG0001403	PKS/NRPS hybrid [uncultured bacterium 12-5D]			gi|633266988|gb|AHZ46164.1|	PKS/NRPS hybrid [uncultured bacterium 12-5D]	3e-159	56	58	22.3	0.471892		IPR032821:Ketoacyl-synthetase, C-terminal extension | IPR014030:Beta-ketoacyl synthase, N-terminal | IPR020841:Polyketide synthase, beta-ketoacyl synthase domain | IPR004839:Aminotransferase, class I/classII | IPR016039:Thiolase-like | IPR016035:Acyl transferase/acyl hydrolase/lysophospholipase | IPR015424:Pyridoxal phosphate-dependent transferase | IPR014031:Beta-ketoacyl synthase, C-terminal | …	PANTHER:PTHR43775 | CDD:cd00833:PKS | Gene3D:G3DSA:3.40.366.10	1366..1427			Reactome: R-HSA-75105 | Reactome: R-HSA-2426168 | Reactome: R-HSA-199220 | Reactome: R-HSA-163765	GO:0008152:metabolic process | GO:0009058:biosynthetic process	GO:0003824:catalytic activity | GO:0030170:pyridoxal phosphate binding
Neofr_P00102	1481	METTENVSPTVPVNNTTENKIDTQEVQPTPAPAPAQSAPAPAQPAQPAQPTQPTQPTQPAAPGIEVQPQPASEKKPTSNVEGENNVNTEADDDNENNDTVKVNGNTVTIDAQPFVSELFSKNPGEIAKVFDMDPKQLKKEQNKLKKKGSVMDNKYANLFLLQSIRDECGILVMGCLASWLLTRLGCSIYWTVFIMVATLMSYITYNNRKKHLYYNKERKAYKQKVRLNSENPETLNWLNYILRKAWPTAEPLIGQIVMENVNGILDSIEIGLDSIKITEFSLGTEAPKLMEMCPSTDSDPNVIKFTCLAKYEPLDENKISKYDIESGEKRASKIVLGIKPSSIVPNIPTQVTNVLFIGKLLFVITTMESFPYVRKVELTFVEQPNISWDLKPLSAGIDI…	#N/A				NO		PF00168 - PF00168 - PF00168 - PF00168 - PF00168	sp|Q12466|TCB1_YEAST Tricalbin-1 OS=Saccharomyces cerevisiae	3e-34	25	0.449696	0.572513	4	OG0001925	hypothetical protein RO3G_03657 [Rhizopus delemar RA 99-880]			gi|384486772|gb|EIE78952.1|	hypothetical protein RO3G_03657 [Rhizopus delemar RA 99-880]	3e-53	45.83	51.7	59.4	0.919511		IPR000008:C2 domain | IPR035892:C2 domain superfamily	PANTHER:PTHR10774:SF149 | CDD:cd00030:C2 | PANTHER:PTHR10774	1..101	540..560 | 576..600
Neofr_P00103	1475	YQMNSSILKISKYNVLKEISNKSLLKITANLNPSKISHNLCKGSVSSSVHHAHTISAVINSFNKLPPTNLNNYIKKTIKKDFFPSKNYSTLSEEKLVKCMDGNEAAATIAYSINDVSFVYPITPSSVMAECVDNWSAENKLNIWGNVVKCLEMESEAGVAGALHGALSAGALATSFTSSQGLLLMLPNMYKIAGELLPCVLHVASRAISTHALSIFGDHSDVMAARSTGWNMLCSDSVQSSLDMALVAQMATFQCSLPFIHFFEGFRVSHEISKVKLISNQVIKTLVDQHAIDHFRNRALNPTHPSAKGSSQGPEFFFQNVEAANKYYEQVPDIVEQCMNKLNFAVGRRYNLFDYYGPKDATDVIVIMGSGSYVCKTASEYLNNNCNGKTGVLNVRLFR…	#N/A				NO		PF01855 - PF17147 - PF01558 - PF10371 - PF12838 - PF00258	sp|Q94IN5|PNO_EUGGR Pyruvate dehydrogenase [NADP(+)], mitochondrial		44	0.927458	0.745979	3	OG0001401	hypothetical protein GUITHDRAFT_159505 [Guillardia theta CCMP2712]			gi|551665081|ref|XP_005835303.1|	hypothetical protein GUITHDRAFT_159505 [Guillardia theta CCMP2712]		64.96	90	74.4	0.931163		IPR017896:4Fe-4S ferredoxin-type, iron-sulphur binding domain | IPR017900:4Fe-4S ferredoxin, iron-sulphur binding, conserved site | IPR019456:Pyruvate-flavodoxin oxidoreductase, EKR domain | IPR011895:Pyruvate-flavodoxin oxidoreductase | IPR008254:Flavodoxin/nitric oxide synthase | IPR001094:Flavodoxin-like | IPR009014:Transketolase C-terminal/Pyruvate-ferredoxin oxidoreductase domain II | IPR029…	Gene3D:G3DSA:3.40.50.970 | PANTHER:PTHR32154 | PANTHER:PTHR32154:SF0 | CDD:cd07034:TPP_PYR_PFOR_IOR-alpha_like | Gene3D:G3DSA:3.30.70.20 | SUPERFAMILY:SSF54862					GO:0008152:metabolic process | GO:0022900:electron transport chain | GO:0055114:oxidation-reduction process	GO:0003824:catalytic activity | GO:0005506:iron ion binding | GO:0016903:oxidoreductase activity, acting on the aldehyde or oxo group of donors | GO:0010181:FMN binding | GO:0016491:oxidoreductase activity
Neofr_P00104	1475	IFLFCLSSICMVYGHEKEIQTPESIISANITIPRVEKPRVEKPTVEKPRVEKPIVAKPRVAKPRLATPRVATTRDALTSLINCNSSSSPTPIPNNYCLDDSVIKIVTGTTTSPSAGSAKFGKSGLPSGNFFFDENGAIITEGTAENVVGYTCNSSGCDTTKGTSLTYINSKATGLTCAYLECTNSTCKCKTAVATKSYFDNTSEKVINCSNYRCSLTSVAGYYIDYGITGYSNLITCRDNKCDSVKHTGDSSKYKTEFYLNAGLDKSLNPIIYFDNAATPNFDNAATPKFSAIAPKNTYGVFLDSDTISGEYYKNVIVCSSLTKCSSVTIESGMLLNADSTASTSTLTIPQLIQCTSTGCKGYSVLDDYSDAHSKQSYFIDELTSKLIQCTFTANTDTP…	#N/A				NO		#N/A	No hits					2	OG0000591										0.954992		#N/A	#N/A	#N/A	#N/A	#N/A	#N/A	#N/A	#N/A	#N/A
Neofr_P00105	1470	ASRIVELRDSFSVRTALCSTKLTQNVSLLNLLHWKESSGGDVEKLSNILKEYTLIGELEIIKFIKDILDALFSILSCDLNLDGKLNDLVMNGLVFTLGIAMDKRFTNHRPFVDDYIENYDDKKEDKEEKYFRFPNVWENLITAFHKLLSDPVSPTSAKEIRNAIKVQQYLFKFIIQSHALFFYREGDHQPDEVLVQIKNDLKNRLNIIFESFNKMMELTEPDAIIGSQTLTLQYMPTLISDLLSVYNKYELSEIIIDFIDSTKNNKSKIIGYKLTFIYHLLCSPLYASMESRPILTKAIIRWIIEYLNREWVIPVSYSKSSSKSNAVNIHNDGTLSSNSNVNLLSSINSLNSGVSSIDTNITLSNLVILYGSDNLRLCFLVIAELIDRFSYPDSGNDET…	#N/A				NO		PF06920 - PF06920	sp|Q8N1I0|DOCK4_HUMAN Dedicator of cytokinesis protein 4 OS=Homo	4e-103	30	0.516327	0.326043	4	OG0003830	hypothetical protein RirG_132810 [Rhizophagus irregularis DAOM 197198w]			gi|595467315|gb|EXX65484.1|	hypothetical protein RirG_132810 [Rhizophagus irregularis DAOM 197198w]		52.87	90.5	67.1	0.929533	BUSCOfEOG75QRC9	IPR027357:DHR-2 domain | IPR026791:Dedicator of cytokinesis | IPR011989:Armadillo-like helical | IPR016024:Armadillo-type fold | IPR010703:Dedicator of cytokinesis, C-terminal | IPR031057:DOCK1 homologue	CDD:cd11684:DHR2_DOCK	393..416 | 1450..1470 | 1310..1388	1171..1198		Reactome: R-HSA-983231	GO:0007264:small GTPase mediated signal transduction | GO:0035556:intracellular signal transduction	GO:0005085:guanyl-nucleotide exchange factor activity | GO:0005488:binding
Neofr_P00106	1470	NNDYSNNNSKDNAKPYTSHSRENLNYMYHYSKPSPTSSPRDVNIQNNSPLLGYRNSVTENQNVANNGYLPKTSALNTHYSPISTTPISPAFSRENYYSQKENMYILNNSPTTKDVVISPLLRNKKMKLWTLNDVLNWLTDNNLEKYKESFKDMKMDGKTLMKQNYETLLDLTIVDRVKIISLRNATLQLEKENEMNNNQQYTPSPRQMQMHDKLLVPNRDVDLLKNDASHMLTKSRSFESLVADKENGGTTPTSETFTLPRKVPTNQNNFFTFRRNASVDDKEDLGVNKIPGLVRTTSLKKKMLSKDESLNQQPLITPRSSSRNIEINKYRRKYEHGYENIKIKTPTNGSKSSTPLKDIHFMFNYTNSPNSAKEPTFEMTSNYGQSPIKSAEAMTYEEK…	#N/A				NO		PF00069	sp|Q10407|MKH1_SCHPO MAP kinase kinase kinase mkh1 OS=Schizosaccharomyces	8e-78	47	0.197959	0.259857	4	OG0000700	hypothetical protein BATDEDRAFT_8175, partial [Batrachochytrium dendrobatidis JAM81]			gi|575471364|ref|XP_006674975.1|	hypothetical protein BATDEDRAFT_8175, partial [Batrachochytrium dendrobatidis JAM81]	6e-113	76.98	18.8	84.9	0.932409		IPR017441:Protein kinase, ATP binding site | IPR008271:Serine/threonine-protein kinase, active site | IPR013761:Sterile alpha motif/pointed domain superfamily | IPR011009:Protein kinase-like domain superfamily | IPR001660:Sterile alpha motif domain | IPR000719:Protein kinase domain	Gene3D:G3DSA:1.10.150.50 | CDD:cd06606:STKc_MAPKKK | PANTHER:PTHR24361 | PANTHER:PTHR24361:SF611 | Gene3D:G3DSA:1.10.510.10 | Gene3D:G3DSA:3.30.200.20	928..1023 | 767..802 | 1430..1457 | 856..905	848..875 | 1425..1460			GO:0006468:protein phosphorylation	GO:0004672:protein kinase activity | GO:0005524:ATP binding | GO:0005515:protein binding
Neofr_P00107	1464	MYPETKFKPERRTTPTSAYQAQSSIYQNIDNYINSKTGGTSASYDMSHSNSQERDYRNKSFEYHEKYNGNMVDTSNLLNKTTNYGNSSKKTYTQRKSLYNNQGHTSQLATPKNYSSNIPTLENQKPKASLSAYSLIPKSLLNDDTRKLSKENKQNNAQNTTNSNKRNSLGQYPVTKAAGHVKRSSVSFENRSRSQSHPTKSKSDNLLQKPKLGVIGVLSAKKSLNEFSKRSSKVLSQQTEEINNLKARIQELTSDQEILNKLNEVSAEDKLLEFNDQYLTPLLGKMETYLMKFSSEYNEMIKSNSEFLDSQHDRTECLVELAANLNSQLNNFIENFEHDRFDERTYNDKRNQVDVIADTTSRLNSQLARVVLQLDDFRESPDFQKENMTNSIQSLSHIL…	#N/A				NO		#N/A	No hits					4	OG0000692										0.957555			Gene3D:G3DSA:3.10.20.90 | Gene3D:G3DSA:1.20.1170.10	100..129 | 1..20 | 151..207	981..1001 | 1110..1130 | 1323..1343 | 895..922 | 1147..1179 | 806..840 | 1036..1068 | 1184..1204 | 385..451 | 519..539 | 689..716 | 1284..1311 | 235..262 | 1221..1255 | 551..585
Neofr_P00108	1453	LSFSLFNRSQDLIKVQWDNLELFKFSPSVFHLSKNSRKNINVTFSSTTPINITDEISKCTINKIKYTNPNQITDTDWDDHITTVKWVTSNDPFSIKGQSFKKVLEKLPEPQHEVIPNSEFVYELKLSANSDYVSYECKVDSIKFKNTMMYQTRAYKFLLKNVGTIKMDYSFVFIDENLGEILNENNDEFPFTVEPENGSIEANDSTLITVRFTPNDVYDYQCALFCNIPNLISDEKPLLINVSGSSLRPFCHFELEECEYVTNDHHHPDLVNANGEAIVFDPMTKVLSFNSCGVKIRNSKRFYIVNTTQISYDFEWTCIAGNDKIFKCLTKKGRILSGKKFEINFEYIPENTDQRESLWVFRIKDSEITVPFLLVGQAMEPNIYMDRASINFNSILVGH…	#N/A				NO		#N/A	sp|Q80W93|HYDIN_MOUSE Hydrocephalus-inducing protein OS=Mus musculus		35	1	0.280947	2	OG0001346	hypothetical protein BATDEDRAFT_26904 [Batrachochytrium dendrobatidis JAM81]			gi|575483584|ref|XP_006681086.1|	hypothetical protein BATDEDRAFT_26904 [Batrachochytrium dendrobatidis JAM81]		65.13	99.7	30.3	0.962194		IPR033305:Hydrocephalus-inducing-like | IPR013783:Immunoglobulin-like fold	PANTHER:PTHR23053	1385..1427
Neofr_P00109	1440	KKIIKMRFSAINTLVVLGSLSLASANKCIVKDTASKVATPGIPGDVKAIINSNLLEESDKIDDIAIDVKADDNDSEAEDITTTITVTVTEETTDLESDSDDEAVDVSNEATEDAEDSADDKTEASEIEKNEDGKKADNDETKTDADDENATVADESKTADDAENATAADESKTADAENITEADAEVETECSSDEEEISIEVTDDVDSADETESAELEPTGKTNEPEEPSEEPSEEPSEEASEIVEDDPTKDFGDNGTCTFNDADREDCGFTGITEKECVNKGCCYKPTDIFGKPWCYYSSTGELINSCAGLEDSEKVACKATTEDACATEKGCCWKESNDESVPSCYYNRASIPNPDYNPDAVITVRFEKPKTWDSVCLWSWDGANNLYGGPDWPGKPI…	CBM26 - GH31	GH31		CBM26	YES	Cleavage site between pos. 25 and 26	PF00088 - PF16738 - PF00088 - PF00088 - PF00088 - PF16863 - PF13802 - PF01055	sp|Q92442|AGLU_MUCJA Alpha-glucosidase OS=Mucor javanicus PE=1		44	0.511111	0.893519	3	OG0006002	hypothetical protein RirG_042990 [Rhizophagus irregularis DAOM 197198w]			gi|595491915|gb|EXX75302.1|	hypothetical protein RirG_042990 [Rhizophagus irregularis DAOM 197198w]		58.59	60	84.6	0.926892		IPR031965:Starch-binding module 26 | IPR000322:Glycoside hydrolase family 31 | IPR000519:P-type trefoil domain | IPR011013:Galactose mutarotase-like domain superfamily | IPR017957:P-type trefoil, conserved site | IPR031727:Galactose mutarotase, N-terminal barrel | IPR017853:Glycoside hydrolase superfamily | IPR025887:Glycoside hydrolase family 31, N-terminal domain	Gene3D:G3DSA:4.10.110.10 | PANTHER:PTHR22762 | Gene3D:G3DSA:3.20.20.80 | SUPERFAMILY:SSF51011 | PANTHER:PTHR22762:SF82 | SUPERFAMILY:SSF57492 | Gene3D:G3DSA:2.60.40.1760 | CDD:cd14752:GH31_N | CDD:cd06602:GH31_MGAM_SI_GAA | Gene3D:G3DSA:2.60.40.1180	90..256			KEGG: 00500+3.2.1.1	GO:0005975:carbohydrate metabolic process	GO:0003824:catalytic activity | GO:0004553:hydrolase activity, hydrolyzing O-glycosyl compounds | GO:0030246:carbohydrate binding
Neofr_P00110	1437	MMGWKYLSFLGILIAFLTFTIEVESVNNTKSIPKCQTGQPNPINAGGSNNGSDNGCDDPEFDELCIKDSELYYKECNTKVQNDLDNKNLVFNKTLDEFVFIDCDSKGNCSALSDIDDYDDVDPYGNLLLYQRNKDGTVTQKKKFTYVDNSYLVKCESDGLCTIQSDNGYYVNDMSKSTVTDSPLINVDSSNGVTPVLNVKAGNTYSSANYDVIECKTVSSKVECKSRAGIIGEIFVNSASTDLTNAIIECSDVAPSNGGSNNGSDGGDEDGIYCYPIDGTPKSFYLNSGLNRTTKPIIECNDSKCEENVGESGANYLNAKSANLTDAIIFCSNNKCEKQTPVDINKYYVGKDVDDVDGLIECLGNSTADGSCTLKSSFTSQGYYLNSGYNKSVNQIIIC…	#N/A				YES	Cleavage site between pos. 25 and 26	#N/A	No hits					4	OG0000025										0.953005				31..52		1414..1436
Neofr_P00111	1437	LKLSKMRIFFIAVLVNAFRYALCSIDKRRFLQLNNIGTACMFTTNCGKIYICKSCPNNVVNYRSPINFKDCSYRNAPIDMSGKINTYNPDSCDFKGHAHIMKGECNFSSDGKGERSFILPIDWPKARYYDVDFQYNRVLTEFGWCEYNLDNSDSRWMSRIKEDSIRINQLNIPGSHDSGTYAIDATGIFTDFRRWWGKTQNLDIREQLMNGIRYFDIRLEYDRYADYGKERIYLTHNLFNCMNRKTGDKYYLSDVFEEITDFLKFNNEETVVIHLKEDNMDVSNANHIGDITPKGLQDLYKFIIDPFIDFIYGGTDFFPTLKDTRGKIVVYTRKEWKLTRSYQLVIPDMGDCMRYPLDGKRCYPQIHLSKDNIRVQDAYNLNAREKWNLIEANLKKQLP…	CBM10 - CBM10 - CBM10 - CBM10 - CBM10 - CBM18 - CBM18 - CBM13			CBM10;CBM18;CBM13	NO		PF00388 - PF02013 - PF02013 - PF02013 - PF02013 - PF00187 - PF00187	No hits					3	OG0000116	hypothetical protein A1O9_11706 [Exophiala aquamarina CBS 119918]			gi|656906337|gb|KEF52080.1|	hypothetical protein A1O9_11706 [Exophiala aquamarina CBS 119918]	1e-22	53.9	8.6	53.8	0.480791		IPR009034:Fungal dockerin domain superfamily | IPR000909:Phosphatidylinositol-specific phospholipase C, X domain | IPR002883:CBM10/dockerin domain | IPR018371:Chitin-binding, type 1, conserved site | IPR035992:Ricin B-like lectins | IPR000772:Ricin B, lectin domain | IPR001002:Chitin-binding, type 1 | IPR036861:Endochitinase-like superfamily | IPR017946:PLC-like phosphodiesterase, TIM beta/alpha-…	PANTHER:PTHR13593 | CDD:cd00035:ChtBD1 | Gene3D:G3DSA:2.80.10.50 | PANTHER:PTHR13593:SF43	1259..1278 | 1134..1155				GO:0006629:lipid metabolic process	GO:0008081:phosphoric diester hydrolase activity | GO:0008061:chitin binding
Neofr_P00112	1426	ICQGLLHPIYNGGPLVYRTQNLDDIGVIAELLLDDIMEEGVNETLIFSFQYAEWKKLKESGHPKWPLWEKAIRSKPIGCFQTGGAPPIPEVTKWLARDLQLFPAEQYGSSESGVMMYNNGDPPLPGEEGYLKRIPWVDIYLKPLSEDDPNVGEAYIYSQQNFTGYVRRVEKGETAKNSPAPGLHVDIKADEVFVEIDGKKFYKTNDIFRRSPITGNYKYVSRMDDVITFSTGLKMNPVPFERTMVQYCKNVKLCCLLLDTTGTEAVCFVEPEWEAILMDNGEPFKPSENPSNIMSRDEIKHLSDLAQTQIWDAIYKILMDDSQSLTNWVKQLTKNNIVVVEYGDKFPTTDKGSLSRRVAKMKYSEILEHISKIIHGEEDVDDEDTNNNSSSLSENNDAH…	#N/A				NO		PF00501 - PF00109 - PF02801	sp|P40806|PKSJ_BACSU Polyketide synthase PksJ OS=Bacillus subtilis	1e-94	33	0.443899	0.127503	4	OG0000094	beta-ketoacyl synthase family protein [Rivularia sp. PCC 7116]			gi|504934974|ref|WP_015122076.1|	beta-ketoacyl synthase family protein [Rivularia sp. PCC 7116]	5e-124	46.35	64.8	63.9	0.943789		IPR014030:Beta-ketoacyl synthase, N-terminal | IPR020841:Polyketide synthase, beta-ketoacyl synthase domain | IPR006162:Phosphopantetheine attachment site | IPR016039:Thiolase-like | IPR016035:Acyl transferase/acyl hydrolase/lysophospholipase | IPR000873:AMP-dependent synthetase/ligase | IPR014031:Beta-ketoacyl synthase, C-terminal | IPR018201:Beta-ketoacyl synthase, active site | IPR036736:ACP-l…	PANTHER:PTHR43775 | CDD:cd00833:PKS | Gene3D:G3DSA:3.40.366.10 | SUPERFAMILY:SSF56801	377..404				GO:0008152:metabolic process	GO:0003824:catalytic activity
Neofr_P00113	1422	MKSSNSTKLLKYCKAGNIKKIKELLFNPEINLDINYQDVNGNSSLIWACRNGNEAVVRLLLLGNKSEESIPFDITNYVENRSKKRFLFSNGKSSSNPNIQNVSINMTNIHGNSALTWACREGYTSIVQLLLANGADPTIMNHMNYKALVYACKNGYTDIVKILLDSNDVEKEELGINLKSGTYHYTPLIYACKNGDEEMAMALLENGADVNAQTIDGDTALIWACKNQHQSVVELLLRYNALTYLKNNRGFTAFSWALYKKNKVIFKILHDNLFQSLLNTPTISYSTPSIDQSILISNKDALNYITPPLTPQMTPTMSVATFSSGSPSNITFSNNSSTILERSLNKNNSGDGMTPVSTTTYITNSSLDGMDNKQIQPSPISSLSFTLPKSNSQNNKITS…	#N/A				NO		PF12796 - PF12796 - PF12796 - PF12796 - PF12796 - PF12796 - PF12796 - PF12796	sp|Q01484|ANK2_HUMAN Ankyrin-2 OS=Homo sapiens GN=ANK2 PE=1 SV=4	8e-49	32	0.251758	0.0904726	4	OG0000171	hypothetical protein [Candidatus Amoebophilus asiaticus]			gi|501450016|ref|WP_012473465.1|	hypothetical protein [Candidatus Amoebophilus asiaticus]	6e-91	52.32	55.4	47.3	0.918583	BUSCOfEOG72890R	IPR036770:Ankyrin repeat-containing domain superfamily | IPR002110:Ankyrin repeat | IPR020683:Ankyrin repeat-containing domain	PANTHER:PTHR44336	859..914 | 945..971 | 984..1015	1400..1422 | 847..874				GO:0005515:protein binding
Neofr_P00114	1421	KPNNNYSNPNSPYHQSYNPNGNMNQSYQQDYINKQNYNQYQQDYYSHQNQPQQQYYQSSSNPKYNNSYGHQQNYDDNYEQYNDSYGNDYEDNYLQSQYHNQNNGHMNHQHYYSEIVNNKMNNQPMPLVPESQNRIMNESKIQSPALSPYAPPQSSLPELPVQASSNSPSNGIRLDDRNINNTENQRLQEQNKDIKNEAALESLKQSNHEHWKEVKQIYTMEIEEYKELEKHYGERENSQVQNGINQNEMPYHDEPDDVSSYGSDAINDIISDLNNFNPADTINNPINYSQSPVNRPQNSVNYTQHQMGYTQNPMSAAQHQTGFAQSPMNNVSMNSSSSIQSPLGQKPIDAQFNGQSPMDSYQQQIANQIQGMNQTEPKPIIDQQVDIKQDQMNNTNQTE…	#N/A				NO		#N/A	No hits					4	OG0001414										0.934418		IPR026581:T-complex protein 10 family	Gene3D:G3DSA:1.20.120.330 | PANTHER:PTHR10331:SF6	1..26 | 142..178 | 47..91 | 1168..1203 | 508..564 | 1044..1082 | 397..447 | 686..721 | 1098..1120 | 1248..1345 | 319..360	1416..1421 | 852..872 | 878..944 | 792..822 | 177..204
Neofr_P00115	1415	INIKKKKKKKLKKKMKPKSNLLKILTILGCSLVNTYAALPDCDEATLKVNDYCIKNGLLKIVTDVADPANPQSNPVDTGNYFFDSFNALITDTNQVNPVVSYECKGSTNRKRDTATTCSEIKENGVYLIAGETMKYFNIYENGSKYQFIEYDNSLSTQAHLNLGVSAPSTEKAIILCDSTGCKIKDPFDGKTDLDSVVYLKKSADDDNLIIKCVRSNGCKQSTQSDEGYFLTIGSKPLINCAIKSGSSNLKCSLVDGGQAQYYINALSDKSIIYCTDSSSCDLYTPPVNSYFINFDKLKLISCFSKSCTLQEEVIDNGYYLTVDREGEFLYKVIHCKDDGSGNIQCNIESSSNSNGYYSNADDNTKASYPLIECNSNKGCSSLKLGKDILPGYYVDVTS…	#N/A				NO		#N/A	No hits					3	OG0003678										0.940472						1395..1414 | 21..40
Neofr_P00116	1414	MSNQGSKENEIVIPPRYETLGRARPRGTANNHGYSPQQNMGPTPNSFQRVPHNPRQSYQQPYQQPPNNRLSVMSTSGINYGANSPMNYGGTISRQNTQNSYRQASPNLNPVNRQPLRSNRGLQPNQNSSTPGFYPVIPTRDISRGQKSPSSSIYRHSPSSSVTSFKNFVSETNPNFVPRSNTSTTEMNYKKYTPKNSASSKFSDEANKIIEEPVIPARGKGSLNTINKINGVPPRSTNELTTNTNIINDNNSRARSPSLPVAENSPGAHHIRSQSYSTVLANNINASTKIRSNSSGNIQINNSQATLANIALINNRQTKSEDNVVSKSQPIKTPSLVVTSPVLDDHNECNSPTDSPNLHDYTDSPDIYANESFISQSSPILPPSSPNDDNKSVVFPPRR…	#N/A				NO		PF00610 - PF00621 - PF00780	sp|Q9Y7U6|RGF1_SCHPO Rho1 guanine nucleotide exchange factor	1e-117	32	0.599717	0.655922	4	OG0001931	probable to GDP/GTP exchange factor Rom2p [Melanopsichium pennsylvanicum 4]			gi|673528338|emb|CDI54634.1|	probable to GDP/GTP exchange factor Rom2p [Melanopsichium pennsylvanicum 4]	2e-139	52.51	59.9	56.6	0.882867		IPR036388:Winged helix-like DNA-binding domain superfamily | IPR036322:WD40-repeat-containing domain superfamily | IPR000219:Dbl homology (DH) domain | IPR011993:PH-like domain superfamily | IPR000591:DEP domain | IPR035899:Dbl homology (DH) domain superfamily | IPR001849:Pleckstrin homology domain | IPR001180:Citron homology (CNH) domain	PANTHER:PTHR12673:SF155 | CDD:cd00821:PH | PANTHER:PTHR12673	1..76 | 101..200 | 249..270 | 472..503	859..879			GO:0035023:regulation of Rho protein signal transduction | GO:0035556:intracellular signal transduction	GO:0005089:Rho guanyl-nucleotide exchange factor activity | GO:0005515:protein binding
Neofr_P00117	1414	IYFYFIFILNSIMEKTENNNTQEGTFTSIKNSLGSPSVIYNPESQLLNEMIKDSNTFHSKRSSISMNSFLDDSQDHDINKISYTNPFSNNIAEELSAELSRRFILDSEDESATEENSKDVNELLLFKRKLNPKAPDSTISENDARSSIYTDNEYGTETQTETQSEYSVNSSKDFKLENEPLKDRIWYYRKPPTSNEDYGHVVNNQVNDAPSDSDSSTIDDSTAAIMQLKLHHYVSTNNLKVKKDNNSIVKRRTTISYSRFKPNLNSNFDFTHDINDIPLFSNNEFKTEAKENYQISDTTFEDYNTSLLLNMTGDASRKRRNQLNHRSRTFSQAMVNENSSTLSPPLSSNSFRKVTSNNNNSFSNISNSNKKQPQLNNPMGLNSVIKPGHGDSSNNSENN…	#N/A				NO		PF00787	No hits					4	OG0000921	hypothetical protein BATDEDRAFT_36295 [Batrachochytrium dendrobatidis JAM81]			gi|575487568|ref|XP_006683078.1|	hypothetical protein BATDEDRAFT_36295 [Batrachochytrium dendrobatidis JAM81]	8e-26	64.44	9.5	16.7	0.889628		IPR001683:Phox homologous domain | IPR036871:PX domain superfamily	PANTHER:PTHR10555	1247..1361 | 1122..1234 | 330..398 | 438..521 | 134..171 | 675..753					GO:0035091:phosphatidylinositol binding
Neofr_P00118	1413	MSDSSGKNSKFLKRQPRLGDVVQVKTTSQEGTVKFVGGIHFKTGTWVGIELFERGAGKNNGTIKGVTYFKCPEKTGLLVMASSVNVMKPAQKIVTNSQKASLVSKTIYKQSKKPRKSISNLNESANPSDTIDNSRKTKTLPRTTKTPTVKVKQRPKSTQVVKSSYLNKSKANKKLDRPPAQTNININMTMTTSPKEKSIFHKNRINPNSSTIILPNCEVDAEISDDSNIKNINDTIINGLQNTLVHLKDIVTGLADEYVKEGQENIPLIKATVQQENETITQDGIISTIDNMTNTQDDDSFKEKESLDNNSSSMDFSSSSLPLNNRDGKNRMVKQSLKQVTDSQRTISELSIGLVNAQQEVRKLKDNQANLNRELSYYKEENKSLIERVADLEKQNKSL…	#N/A				NO		PF01302	No hits					4	OG0001924										0.976519		IPR036859:CAP Gly-rich domain superfamily | IPR000938:CAP Gly-rich domain	Gene3D:G3DSA:1.20.5.340 | PANTHER:PTHR18916:SF6 | Gene3D:G3DSA:1.10.287.620 | Gene3D:G3DSA:1.20.1600.10 | PANTHER:PTHR18916 | Gene3D:G3DSA:1.20.120.330	1191..1215 | 111..180 | 290..328 | 1262..1343	1106..1133 | 514..548 | 1173..1193 | 560..587 | 804..1090 | 347..443 | 1138..1165 | 652..796
Neofr_P00119	1409	KTNLNIMKQVFSVDSNTVGVGKCNVKWQKREGQFISVNGKNNAVIIYNKSGEIVDKVNMEGKCNGMDWSPDGDLLAITDQVTGVITLWDANNKKIYIQLDTTWNDLSFCQWSKKGKRLAVGTTKGNLFIYDRKASKKVPILGKHAKSIICGCWKDDNTIACGAEDNTFSISDLKGTTLFEKTLKGKPSLMKFALMVDQKNKENKVPVLSMVLDQRSFYIHNMENPENPLELVFQEEYGNIVAYEWYNENHIFFGFSNGNFIVMSTDPDFIGQELYHQKSHNDYLSDLVINFSINKVATCGDDVIKIYELSDLKETCEVITLDNDPGKMNSLEWSEDGQFIAATTIKGNAYVYLYKLPFLGSTYGTTLAYLTSIQEVTLIDQSKTTMAANDQIPPSLKIK…	#N/A				NO		PF08662 - PF15911	sp|Q3UGF1|WDR19_MOUSE WD repeat-containing protein 19 OS=Mus		41	0.968062	1	2	OG0005624	hypothetical protein TRIADDRAFT_32674 [Trichoplax adhaerens]			gi|196015424|ref|XP_002117569.1|	hypothetical protein TRIADDRAFT_32674 [Trichoplax adhaerens]		63.73	95	98.2	0.916216		IPR013979:Translation initiation factor, beta propellor-like domain | IPR011990:Tetratricopeptide-like helical domain superfamily | IPR036322:WD40-repeat-containing domain superfamily | IPR015943:WD40/YVTN repeat-like-containing domain superfamily | IPR001680:WD40 repeat | IPR017986:WD40-repeat-containing domain	PANTHER:PTHR14920		936..956 | 871..891				GO:0005515:protein binding
Neofr_P00120	1409	KMSDGYSSESGSNSVSVFNSPRSNSFMKILEGKQQKETRSQGKSEFLSRLRAFELKAQKEKEERENAYIPKASKITSTKIPPKNRNSPVFTPPTSPKAGSTIIRTSNYSRSFNPAESRKKEIYEEAKAKLENKIVQLEKELEEAKSKTKSDDGKETTTTTKNASQLTKEIDALKEKEDIVNSQLKKAESNLTTTQNELKKLKEQLSEKENEKDTLIRNHDSALSELKFQISLKEKEYKALKEEQEKTIAGLQDEIKKLNKKISELEKERNDLKSEVTKLTESESASTEVEQLQKEIQDLKDQLAQLTKEAEEATASVKTLQEALDQKNTSIDTLTKETKEKDAQIEALQKEKEAASTLSEELNQKTEKLSEIEKQLQEVQHQLQEKDTQINEIKEKSVQ…	#N/A				NO		#N/A	No hits					4	OG0000908										0.942013			PANTHER:PTHR43939 | Gene3D:G3DSA:1.20.5.50 | Gene3D:G3DSA:1.20.5.320 | Gene3D:G3DSA:1.20.5.1000 | Gene3D:G3DSA:1.20.120.330 | Gene3D:G3DSA:1.10.287.510	390..412 | 827..847 | 58..118 | 321..342 | 1147..1168 | 429..448 | 1..45 | 141..169	911..1229 | 120..147 | 1234..1399 | 404..562 | 641..907 | 163..396 | 573..631
Neofr_P00121	1403	MRSKTKLLNIFGLLSCTILKTYAALPPCPLGTDGKIISHNSYCINESKIYSETETINEITNSFAFFTSDGKVVNVSSSVDQIADQSEANKIAYAYKCDSNKTCNQITDSDIYEVNVTGGVFYLNAYESEGSLKFQYLKKPGPSEPTVANLNSAVSGSLKKAVILCDTNGCKIKDESKEGDVYLATETTTPSDAKIIKCNSSGCGNPSVPSEGYYVNAGSDKPLLECKKTGSGSSEYIRCSEKDAPEKAHYINALDDKSLISCEEKTTCVVDTAPVDSYYINTVKDTATPPDQSTLIGCSGKTCQEIDGEAYGFYLSYNKEQDTYGVIRCNNASPKVECKSHILPSQFDGYYRNADVSTKTDYPLIKCKDSNCVSLKIGKDILPGYYVDMTEGTAKILVC…	#N/A				YES	Cleavage site between pos. 23 and 24	#N/A	No hits					3	OG0003678										0.952388		#N/A	#N/A	#N/A	#N/A	#N/A	#N/A	#N/A	#N/A	#N/A
Neofr_P00122	1402	KKKKMKSNKSSKDKNQQQPIINEVGGEKVIDVSYFQLYRFSTGKEKIMILISILSALVQGLTLPIMINYMGEITNYLTLLVINTTMKNITGIKDDDILKELSDKIILNKSGNMTSNITSFSQKYPEIDLQKIMKQFQQSEYSNYDFSNTQSSFKYETMDTIFHKIYEFLIIYTIIGIVSFIASFLFNAFLTVSSSRQTTRIRSLVFSSLLKQEIAWHEKTSPGELSSRIISDSILIEEGIGNKIGILLQNICTFVACFVMAFLIGWKLTLNMAIILPILIIVVTISGTILTKYTKKSQDTYAEVGGIAQEAFSQIRTIVSFGNEEKEIDRYIHKLKPTKKYEIIKSQTFGTCLGLIFCVVYCSYSIAFIKGSQYINDGKMIGGDVLKVFMSVMMGAMSF…	#N/A				NO		PF00664 - PF00005 - PF00664 - PF00664 - PF00005	sp|P08183|MDR1_HUMAN Multidrug resistance protein 1 OS=Homo sapiens		39	0.970756	0.967187	4	OG0000068	multidrug resistance protein 1a [Capsaspora owczarzaki ATCC 30864]			gi|470361259|ref|XP_004365053.1|	multidrug resistance protein 1a [Capsaspora owczarzaki ATCC 30864]		59.84	88.9	87.1	0.938549		IPR027417:P-loop containing nucleoside triphosphate hydrolase | IPR036640:ABC transporter type 1, transmembrane domain superfamily | IPR003593:AAA+ ATPase domain | IPR011527:ABC transporter type 1, transmembrane domain | IPR017871:ABC transporter, conserved site | IPR003439:ABC transporter-like	PANTHER:PTHR24221:SF400 | Gene3D:G3DSA:3.40.50.300 | CDD:cd03249:ABC_MTABC3_MDL1_MDL2 | PANTHER:PTHR24221	771..791 | 689..722		168..190 | 349..368 | 813..835 | 977..994 | 1062..1084 | 388..410 | 244..266 | 1094..1116 | 271..290 | 953..972 | 858..880 | 47..69		GO:0006810:transport | GO:0055085:transmembrane transport	GO:0005524:ATP binding | GO:0016887:ATPase activity | GO:0042626:ATPase activity, coupled to transmembrane movement of substances	GO:0016021:integral component of membrane
Neofr_P00123	1401	MRTLNCLKLFSLLGASFLTIKNVNASIPICTQDPDGSSEYTVTPNTYKYCNDNGTIKNFDSGFITDERSVLCKSDAKSGLYAIKDSSNLEKIDTNALAAILINLTVTNTNGIVTCTFKEEQIKEGYYIEGDGITLANCDKNQRCKKIDLSSTTDILYYISNDGNLIKSDSGTLSIEDKKDGYYINGNTQGKPLIKCESSTCTEVAAQDGDAYIDVTESKPLILCNTNTGNTNTSNTSGTVECKYEDTKEGYIINSSAITSSTNPIIYCESAGSCKESTVPEPYSYYEYVSDKDKSKVIACSSVKNTCKLEQGEVGDYFVAVKGDDVNKLIKCSALDTDTVCQIVTATVTDGYYLNAGGNSSVNQTIYCENSSCSTVHVNPGYFVNSGAIESDGKDGLIQ…	#N/A				YES	Cleavage site between pos. 25 and 26	#N/A	No hits					3	OG0004743										0.910135						1381..1400
Neofr_P00124	1398	MWSLNFKKLVPLLGVSLLCINNVKAEIPVCTCTTDPSNSKKTCKFISSSNYEYCQDSSDKLLYKIENNVATSLETEIKSLKSGLQFITASSFDIFKSGTGENGSVPAHLIDLTVDTAKNEYSFTEKTITEGFYLQGENEFLVYCENNGKCKNETPDNSKKLYFIDSNKGLIKSDSGTLSNVNKVDNGYYVNGNPKNDSKQLIKCNPTCTEVAAQDGDAYIDVTEGGGIITCSENTANNKVVTCTYEQPSSGYYINKSAIDSADKPLIDCSSGTCTTDDVTIPGPYSYYENTLDKSKIISCSSTRNACKLEQGNANEYYVQVHGEDKNKLMKCALKGSKVECIKTDPKDGYYLNSGGDSATNQAIFCNDEKKCTTKHVNPGYYINKGEDGDTTTPDVLIQ…	#N/A				YES	Cleavage site between pos. 25 and 26	#N/A	No hits					3	OG0004743										0.881379						1378..1397
Neofr_P00125	1395	PYNLVSDDDSDIVLTNFVKVDMPYAYTVSDINKAKIKNEKCETFYFGNSLDFEDEIEDEDKIFNSSEYFSSNNGQKYLPDNFYENNKDIDTYKVNDGYDEDEDFDYDDDVFYELLRKLGYSTFNPLFINFLKPMFKVIKSYSPSRETIRDMIYSNKQTKSREINNITTVNRIDESLFKKLSSEEIERFNWYGYPMNDVNEDSSNNQVKIKLKLKPKDQYFGTSREVPIANAIVDENQFENNSSYFNPNKLLIDPNESKSNLLFQNREINYTNDFDSLNNYKQSDFESNGGHIIQSSSPEQKEIITSVSREVNLNENSYPHPSLISSIINNEENENSKPFPTIENEKYHGIYNESFINSVKKLNEIDNQSCSSSNSSPKNLKTFQELPESPINNDPSTLK…	#N/A				NO		#N/A	No hits					4	OG0005241										0.886277			PANTHER:PTHR11501 | Gene3D:G3DSA:1.20.5.730 | Gene3D:G3DSA:1.20.1170.10 | Gene3D:G3DSA:1.20.120.330	367..445 | 486..525	984..1018 | 1231..1290 | 558..606 | 624..676 | 1368..1388 | 805..979 | 1311..1352 | 734..789 | 1022..1211
Neofr_P00126	1393	QDILKDESKNSKTFSYAIFYTLNSIISYMAKTTDKDTISWLGVESDMTENGSQAKSIITKLFLFFFSGKMYINHQSMITKMFDEHIKEDSIPCACSFWIKGEFNVVTRLSSLFMTSACINSYSEVKPLDFQLVVPNLLITLMNKNKEIRQSGLQCFKAIQDNYSKLKEDPKAWKVMTPEKIFKYDIFYGSSSSGLQYLESEDISNFVDSIVKHQSEFLADVNYVEDFITDSLQKSNKDNRAQTKVKNSLLEFLLTNILVVNSVYPKVKLLQLLKNIDSSNKIKILYPLLESTLEQLKNHVGEVKGREVENKLSLVKLLVNCFTIETLEKQKYLKLFLNLFNYDISSENNAFESDVIPLIALNRLTPEFYSALTPSKQQTLFSQLVFLIVNGEHNLILKT…	#N/A				NO		PF08146	sp|Q9H583|HEAT1_HUMAN HEAT repeat-containing protein 1 OS=Homo	8e-142	29	0.904523	0.571828	3	OG0004953	hypothetical protein MVEG_10586 [Mortierella verticillata NRRL 6337]			gi|672818993|gb|KFH63893.1|	hypothetical protein MVEG_10586 [Mortierella verticillata NRRL 6337]		56.54	98.8	64.9	0.971331	BUSCOfEOG7KM623	IPR011989:Armadillo-like helical | IPR021133:HEAT, type 2 | IPR016024:Armadillo-type fold | IPR012954:BP28, C-terminal domain	PANTHER:PTHR13457	978..997	1362..1382 | 971..991		Reactome: R-HSA-6791226 | Reactome: R-HSA-6790901		GO:0005488:binding
Neofr_P00128	1376	PEAPETRADTGLWWLFAKPEIVEVEEGKAPETRADTGLWWLFTKPETVEVEEEKAPETTRVVIDTGIFDRPILIQNVEPEAPEIRADTGLWWLFAKPETVEVEEEKAPETTRVIIDTGIFDRPILIQNVEQPEVSNREVVEAEEEKTPETTRIIIDTGIFDRPILIQKPDEIIEVVKEITGTVIDTGIFDRPIYIQESSENSREIQQEVQANEEPVDYELRGDTSLWWLFYKQNNTNVIEIKRDVVEPSVNYLNVNHRLPLGYKTKPWVPNSSHVLNVNQKLPLGYKTKPWVPNSSRVLNVNQKLPLGYQTKPWIPNSSHVLNVNHKLPLGYKTKPWVPNSSHALNVNHKLPIGYDVAWTPKVEVYEETTRNIPDITNEHIQSKEISYVNVENSTDSEV…	#N/A				NO		#N/A	No hits					4	OG0001339										0.977255			Gene3D:G3DSA:1.20.5.50 | Gene3D:G3DSA:1.20.5.320		755..782 | 988..1008 | 1255..1307 | 1312..1332 | 1215..1235 | 872..906 | 1091..1164 | 1348..1368 | 570..597 | 399..472 | 1020..1054 | 477..497 | 641..675
Neofr_P00129	1375	FYLIYILYWYSWEEIKSKKSNSVFFLSVLKPNDFKNESTGIDENLADFEKAECLDILIEGFEVEEIESSNDFNKVKSLDILNDDIEVDEIHFLGNNVEFFFEIEMDNCVAEANNDDTNGDKASDAGSLLDNGSFHTSLEYSEDPLKKSDTIKSDYKEVKNFSIKDSFKDIEENCNESTNKNDNPHRKSTLNVIEENCNESSNENNDSRRKSILKVAEENESEVENDIDNTHRKSNLTLLINNSSSELKKDGLTPAEFAEKLFDLEDPEYEGKPIILILTETDPYHIELLKCYMDNFDFSNVEIDEALRTLCKKVVITGETQQIDRLLAQFSKHYFESNSHRQDLFLNEDVTHSIVYSLVLLNTDLHIVYNDNPNKKMTKKEFLKNTMTLLESMKDEPFS…	#N/A				NO		PF01369 - PF15410	No hits					4	OG0001173	hypothetical protein HMPREF1544_06951 [Mucor circinelloides f. circinelloides 1006PhL]			gi|511004867|gb|EPB86223.1|	hypothetical protein HMPREF1544_06951 [Mucor circinelloides f. circinelloides 1006PhL]	5e-50	49.46	36.7	65.8	0.604586		IPR023394:Sec7 domain, alpha orthogonal bundle | IPR000904:Sec7 domain | IPR011993:PH-like domain superfamily | IPR035999:Sec7 superfamily | IPR001849:Pleckstrin homology domain	PANTHER:PTHR45590	776..921 | 394..449 | 988..1007 | 507..545 | 472..495 | 945..979	951..971 | 213..233 | 1177..1197 | 190..210			GO:0032012:regulation of ARF protein signal transduction	GO:0005086:ARF guanyl-nucleotide exchange factor activity
Neofr_P00130	1375	CLNNGERIRLNNTQHLVFEVADLAVASPATVSRCGMVYIDSDVLGWRPYTQTWLSKLPENITDDLKAYIYNLFENYIDSGLRFVRRNCKEYIPSTDFNLVTSLCKLYHSFIVHQEVNFKLNKKDIKSILAYLFLFCYIWSLGGNLADGYQDAFDTFLKDMLENVPINEIHIPNTENLFNYYIDFKKKSFVPWENMVPTFEYNADIPYFQMIVPTPDTVKYTYLLKMLLNANYPVLFTGKTGVGKSVTIQDLISKTCREHSYTQININFSAQTTSSMTQEMIEIKLEKKRKNIFGAPGNSRIILFVDDLNMPKLDTYGSQPPIELLRQYIGSGGFYDREKLSWKIVQDVSIVAACAPPGGGRNNITPRLIRYFNLLSLPNQSELSLNKIFKSILEGFLKP…	#N/A				NO		PF12775 - PF12780 - PF12777 - PF12781	sp|Q9C0G6|DYH6_HUMAN Dynein heavy chain 6, axonemal OS=Homo sapiens		57	1	0.330928	2	OG0001838	hypothetical protein BATDEDRAFT_90742 [Batrachochytrium dendrobatidis JAM81]			gi|575483794|ref|XP_006681191.1|	hypothetical protein BATDEDRAFT_90742 [Batrachochytrium dendrobatidis JAM81]		85.25	99.9	30.2	0.877159		IPR027417:P-loop containing nucleoside triphosphate hydrolase | IPR026983:Dynein heavy chain | IPR024317:Dynein heavy chain, AAA module D4 | IPR024743:Dynein heavy chain, coiled coil stalk | IPR026980:Dynein heavy chain 6, axonemal | IPR035706:Dynein heavy chain, ATP-binding dynein motor region D5	CDD:cd00009:AAA | Gene3D:G3DSA:3.40.50.300 | Gene3D:G3DSA:1.20.1170.10		1116..1136 | 1344..1371 | 1043..1108 | 816..843	128..150		GO:0001539:cilium or flagellum-dependent cell motility | GO:0007018:microtubule-based movement	GO:0016887:ATPase activity | GO:0003777:microtubule motor activity	GO:0005858:axonemal dynein complex
Neofr_P00131	1373	KKNKPVMEVANAFQIYAVWPEKPEIVEAGAGGVVKIEGEVIAASGKVMAHIENHSSASFVLFMLPTLRELVKCVICSLGTFQLSPAGLAGKSRQQILSSVPISDKYDLIIDPTYVNKVDIEKINNMSMGNFGEDDSSNIGVFSKNYNSKPIDDNSDELDIRTWGLLYLSLPEVHNININEMSNIMTKVKYSQILALKREARLNLNLHYFRDEVEESIRIKCIKERKEIEKKISNIKKASTIKDINKEKSPVDTTLNNSMISSNLNNKTKDYLGLNMPILNFNESNTLDIEKEINRTFNSEAMVDENNTHEDKILGQELSKETTKIEEINKENSNEDSDDDKPLVSPVNVIKKSSVDVNTSNIIANNSNKISKSPNSKDSDSNSDSNSDPDIDSDSDSDS…	#N/A				NO		#N/A	No hits					4	OG0001822										0.952147				300..322 | 913..950 | 584..635 | 365..404 | 1152..1250 | 1067..1106 | 511..552 | 967..1035 | 445..488	714..734
Neofr_P00132	1434	MDKSYSEYSQMSIEITEEEKEKNNKELTELLSSLKSKEKNDDDGRPLPLTRGRSNSNNSLPMKLNNKFGSPSLNSPSMKFSSLDRTSSRGRSNSDATKPIIVPSSLGKLNPRTSSASPKLDDRNAIKLAKQRLKPIVKPSHRRERKDSDSSVHSASSKLSNSEKSSYKEIGKSRSNLEELLAKSDEIIKSMDESHKHKKSSEDTVDNVSEEEISDEEIIIQAPPQMPQRKQVRRGSTASTSSQLNFEEMLSTLEEISVMLPDKNNANKKDNNSGKILDNLKEETKDKKDDDNGGKILDNLNEESKDKKDEKINEKGDDKEKINENKTEDNKKEVQENTGFGFKGIITNLLKSNPISKSEDETSEPSKREEDNEKPQETGGSIFDKFKIPTLTSSNESRK…	#N/A				NO		#N/A	No hits					4	OG0000372										0.956912				191..245 | 484..896 | 263..458 | 1367..1391 | 1237..1285 | 985..1167 | 1..172 | 1300..1321	731..845 | 1396..1416 | 1283..1306 | 470..490 | 498..557 | 13..40 | 605..639 | 297..317
Neofr_P00133	1368	SSNQSQPDYIELDEIHSTRKNNVNLNNQYPSSSNTKPSQISKNFNKQSISMEYKPKKERPMSIASRTSRLSRVSTLSRIYQSEQVGRAIYVNLPNRQSKNFDNKKKRSKRKGEFITNIVRTARYTVANFLPKQIIAQFSKLANVYFLFISVLQVIPDLSPTGRFTTLAPLCLFVALAMLREAYDDYYRHKQDNMENNCASKKFFKYSNGRYEWRTIPWKEIGVGDVICIGNNDQIPADVVVLASSNDKGICFIETASLDGETNLKQRQALKETTDLIYDEDTLSDFSCKIQSESPHEDLYNFDGYMEIYDSSEQERIPLTISQLLLRGATLRNTNFIFAVVIFTGEETRIRLNASKGIRTKSPALDKFTNKIVVSLFIAVLGIGLITLLMSLYWNRNHR…	#N/A				NO		PF16209 - PF00122 - PF13246 - PF16212	sp|P70704|AT8A1_MOUSE Phospholipid-transporting ATPase IA OS=Mus		35	0.937865	0.920103	4	OG0001928	hypothetical protein GLOINDRAFT_336904 [Rhizophagus irregularis DAOM 181602]			gi|552918207|gb|ESA03155.1|	hypothetical protein GLOINDRAFT_336904 [Rhizophagus irregularis DAOM 181602]		56.49	92.1	91.2	0.920038		IPR023214:HAD superfamily | IPR008250:P-type ATPase, A domain superfamily | IPR032630:P-type ATPase, C-terminal | IPR006539:P-type ATPase, subfamily IV | IPR001757:P-type ATPase | IPR023299:P-type ATPase, cytoplasmic domain N | IPR018303:P-type ATPase, phosphorylation site | IPR036412:HAD-like superfamily | IPR032631:P-type ATPase, N-terminal | IPR023298:P-type ATPase, transmembrane domain superf…	Gene3D:G3DSA:2.70.150.10 | SFLD:SFLDF00027:p-type atpase | SFLD:SFLDG00002:C1.7: P-type atpase like | CDD:cd02073:P-type_ATPase_APLT_Dnf-like | PRINTS:PR00119:P-type cation-transporting ATPase superfamily signature	530..570 | 22..41	893..913	1236..1258 | 1263..1285 | 1298..1315 | 1166..1188 | 372..394 | 161..183 | 1319..1341 | 134..156	Reactome: R-HSA-936837	GO:0015914:phospholipid transport	GO:0000287:magnesium ion binding | GO:0005524:ATP binding | GO:0000166:nucleotide binding | GO:0004012:phospholipid-translocating ATPase activity	GO:0016021:integral component of membrane
Neofr_P00134	1367	MSATENTVDITNANNTNEEPIKPKIEDNQPKKISFLQLFRYSTTIEKLMVILGLIGSAAQGVTMPIMIDVMSDLINLFISLVASVEIRNLLEIQDNDSLIEEFLKVVSRGNETEILGFVGSHDEFNKQSLLTKLNDLSEQTKENDLNVATLFVTSDHFWSEFHKYMLYLGLVAILSFVGSFLMDAFLTVSSMRIVTKIRSLTFSSIVKHEIAWHEKTSPGELASRIISDTILIEDGIGFKLGIVLQSIITFISCFILAYKAGWKLSLCMSVIIPLILILVMAMATLLRKYTKKTQDAYAELGGIAQEAFSQIRTIVSFGTEQKEIDRYVNKLGPTKKYGIIKGHALGATLGLVFGIIYASYSIAFIYGTHLIQDGEMMYGDVLSVFMGIMMGAMTLSGV…	#N/A				NO		PF00664 - PF00005 - PF00664 - PF00664 - PF00005	sp|P21447|MDR1A_MOUSE Multidrug resistance protein 1A OS=Mus		39	0.967081	0.972571	4	OG0000068	hypothetical protein GLOINDRAFT_5988 [Rhizophagus irregularis DAOM 181602]			gi|552918000|gb|ESA02974.1|	hypothetical protein GLOINDRAFT_5988 [Rhizophagus irregularis DAOM 181602]		58.35	96.6	98.3	0.960442	BUSCOfEOG7WDNCD	IPR027417:P-loop containing nucleoside triphosphate hydrolase | IPR036640:ABC transporter type 1, transmembrane domain superfamily | IPR003593:AAA+ ATPase domain | IPR011527:ABC transporter type 1, transmembrane domain | IPR017871:ABC transporter, conserved site | IPR003439:ABC transporter-like	Gene3D:G3DSA:3.40.50.300 | CDD:cd03249:ABC_MTABC3_MDL1_MDL2 | PANTHER:PTHR24221:SF212 | PANTHER:PTHR24221	686..709 | 1..25	676..696	265..287 | 48..70 | 167..189 | 931..948 | 769..791 | 382..404 | 1013..1035 | 237..259 | 811..833 | 907..926 | 345..367		GO:0006810:transport | GO:0055085:transmembrane transport	GO:0005524:ATP binding | GO:0016887:ATPase activity | GO:0042626:ATPase activity, coupled to transmembrane movement of substances	GO:0016021:integral component of membrane
Neofr_P00135	1362	MADHETRLNYWKKTLSNLTDIQLPTDYARSLPLKIVESTKSISLPENVSYAIYKLATNPTTNKFQGSPFTILLAAFSVLIHKYVNEEDITIGSSSHSCNPLVLRFQITDEDTLDSIIEKMEKVEQEAEENEIKFSEIVDIFTVPNESIQPSLFKVRFFNATDINDETLQSSTNPCDLTVSISQTQTLRRILPINIKATYNSTLFEEARIVEMLNQLQQVLITASENRTLPISKYSLVTKEIKPILPDPTADLHWEKFEGAITDIFARNAKEFGDRVFVTQTYEDGSIKQYNYRKMNAAANVVANYLIAKGIQREDVVMIYAFRDVDLIVAIMGVLKAGATFSVIDPAYPPTRQNIYLEVAQPKGLIVLKKAGILNEIVENYIKEGLQITVRIPALEFDQ…	#N/A				NO		PF00668 - PF00501 - PF13193 - PF00550 - PF07993	sp|P40976|LYS2_SCHPO L-2-aminoadipate reductase OS=Schizosaccharomyces		47	0.987518	0.978154	4	OG0000542	hypothetical protein BATDEDRAFT_8274 [Batrachochytrium dendrobatidis JAM81]			gi|575471382|ref|XP_006674984.1|	hypothetical protein BATDEDRAFT_8274 [Batrachochytrium dendrobatidis JAM81]		71.58	98.2	98.7	0.827829	BUSCOfEOG74TX6Z	IPR006162:Phosphopantetheine attachment site | IPR010071:Amino acid adenylation domain | IPR000873:AMP-dependent synthetase/ligase | IPR025110:AMP-binding enzyme, C-terminal domain | IPR010080:Thioester reductase-like domain | IPR036736:ACP-like superfamily | IPR009081:Phosphopantetheine binding ACP domain | IPR013120:Male sterility, NAD-binding | IPR014397:L-2-aminoadipate reductase | IPR020845:…	Gene3D:G3DSA:3.40.50.720 | Gene3D:G3DSA:2.30.38.10 | PIRSF:PIRSF001617 | Gene3D:G3DSA:3.30.300.30 | Gene3D:G3DSA:3.40.50.980 | PANTHER:PTHR44845 | CDD:cd05930:A_NRPS | SUPERFAMILY:SSF56801 | PANTHER:PTHR44845:SF1 | SUPERFAMILY:SSF52777		113..133		KEGG: 00310+1.2.1.31 | Reactome: R-HSA-8848584 | KEGG: 00300+1.2.1.95	GO:0008152:metabolic process | GO:0009085:lysine biosynthetic process	GO:0003824:catalytic activity | GO:0004043:L-aminoadipate-semialdehyde dehydrogenase activity
Neofr_P00136	1346	MLVLPASSAYSDFKKNVLLNEIKERNSNVEDIKAFYVHLAQTKDEYNKVTKESKEEILKKLGVLLHYGTKAANSPLPEETAVLEAFANGKSESEILSQFQKQMLLIIPRPGTISPWSSKATDISKICGLGNYLKRVERGIVFFIKKADNTAVTDEELAQFSDLIHDRMMQVILRKIPSEETIFSTGEGRPLKTVGLTEAAKSGKDPRQVLVNANKEFGLALAEDEIDYLVNAFLKEESIKRDPTDTELMMFAQVNSEHCRHKIFGGKWTIDGKDKENSLFNMIRNTYKRNSDHILSAYSDNSAVLEGPKAKRLAVEQKTKEYQYDEEDIHMVVKVETHNHPTAVSPWPGAATGSGGEIRDEGAVGTGSKPKAGLTGFAVSNLLIPGHHQPWEKDVGKPS…	#N/A				NO		PF02769 - PF02769 - PF13507	sp|Q9KTN2|PUR4_VIBCH Phosphoribosylformylglycinamidine synthase		57	0.995542	0.998458	4	OG0002741	phosphoribosylformylglycinamidine synthase [Mortierella verticillata NRRL 6337]			gi|672817478|gb|KFH62383.1|	phosphoribosylformylglycinamidine synthase [Mortierella verticillata NRRL 6337]		72.96	99.6	99.9	0.733365	BUSCOfEOG72890P	IPR036921:PurM-like, N-terminal domain superfamily | IPR017926:Glutamine amidotransferase | IPR036604:Phosphoribosylformylglycinamidine synthase subunit PurS-like superfamily | IPR010073:Phosphoribosylformylglycinamidine synthase | IPR010918:PurM-like, C-terminal domain | IPR029062:Class I glutamine amidotransferase-like | IPR036676:PurM-like, C-terminal domain superfamily	CDD:cd01740:GATase1_FGAR_AT | CDD:cd02204:PurL_repeat2 | SUPERFAMILY:SSF109736 | PANTHER:PTHR10099 | CDD:cd02203:PurL_repeat1 | SMART:SM01211	340..369			KEGG: 00230+6.3.5.3 | MetaCyc: PWY-6121 | MetaCyc: PWY-6277 | Reactome: R-HSA-73817 | MetaCyc: PWY-6122	GO:0006189:'de novo' IMP biosynthetic process	GO:0004642:phosphoribosylformylglycinamidine synthase activity
Neofr_P00137	1342	KELDKTIFSIHDPKKRLEKLLEKKDYIIERLNKDFQKVWFGQKNGKPCDIEEMTYEEVILRLIELLFVQKRKEWLDVSHLKTTADFIYRTEERFVKDGSKETFLSSMDDLKVEDPVALMKEFFDTRAPGARTELLATEDVQYFIGLTRNKDRKPPPFICVLDDEFHVWLKRDSLWQAEDLDAVVDQDPQRVAILQGPVAIRHSKIANQPVKEILDGIIKSHIKSIEARYYANRAVPNVEYLGGTPIPANVTEVPANVKVEKEGNTMIYTLPAKEEELPGDNEWIEFISGPKYGWLRALLCTPTVARNKSITHNRFKRVFKPRTSQIVKIFHNNEGDITKIEIFGWNRSMELPALEAEIDNQRVITVGLREWGVPGVAGAEVMKLLFRYTPNQGSTPIHE…	#N/A				NO		PF08354 - PF01575 - PF00698	sp|Q9UUG0|FAS1_SCHPO Fatty acid synthase subunit beta OS=Schizosaccharomyces		41	0.900894	0.586107	4	OG0000257	hypothetical protein LRAMOSA04714 [Absidia idahoensis var. thermophila]			gi|671687971|emb|CDS12520.1|	hypothetical protein LRAMOSA04714 [Absidia idahoensis var. thermophila]		61.87	97.5	31.8	0.86453		IPR016035:Acyl transferase/acyl hydrolase/lysophospholipase | IPR002539:MaoC-like domain | IPR029069:HotDog domain superfamily | IPR013565:Domain of unknown function DUF1729 | IPR003965:Fatty acid synthase | IPR014043:Acyl transferase | IPR020801:Polyketide synthase, acyl transferase domain	Gene3D:G3DSA:3.10.129.10 | CDD:cd03447:FAS_MaoC | PANTHER:PTHR10982:SF21 | Gene3D:G3DSA:3.40.366.10 | PANTHER:PTHR10982	1309..1328	14..34 | 1066..1086		MetaCyc: PWY-7746 | MetaCyc: PWY-7388 | MetaCyc: PWY-5971 | MetaCyc: PWY-7858 | MetaCyc: PWY-7663 | MetaCyc: PWY-4381 | MetaCyc: PWY-5366 | MetaCyc: PWY-5994 | MetaCyc: PWY-5973 | MetaCyc: PWY-5147 | MetaCyc: PWY-6282 | MetaCyc: PWY-5989 | MetaCyc: PWY-5966 | MetaCyc: PWY-6799 | MetaCyc: PWYG-321 | MetaCyc: PWY-5367 | MetaCyc: PWY-7664 | KEGG: 00780+4.2.1.59 | MetaCyc: PWY-5142 | KEGG: 00061+4.2.…	GO:0008152:metabolic process | GO:0055114:oxidation-reduction process | GO:0006633:fatty acid biosynthetic process	GO:0004312:fatty acid synthase activity | GO:0004318:enoyl-[acyl-carrier-protein] reductase (NADH) activity	GO:0005835:fatty acid synthase complex
Neofr_P00138	1338	YYYYIIINIQLKKKKMDLKKQYIDKLKNLIKQETTLQYDSIQDGYFEWEIDNWKKLKGTENSPEFKLCGYKWALRLNKNISKLSNTLNSFDVTLRNRNEKGQIIQSSCIISLREKDSYYNFIAKDLINTSEDKYASFDKDSYRNAFKTMLKNDNIIITVFMRVYKNSEKEKKENFKNSLKNMIQENSKDFELVGKDYFEWKIDDWNRIANNKEAEYSTKFNVGGFNWKIKLHPNGIDDTGKYVSIYLKNLDSTSKFHIFVKCVLFISNYNNCEIYHGKDFSAYIGHQNNTDGIKEFIEKSSLYQNRSVHMPMIRDEEKRLLYQKQNVGLGQPIIENNKVIVGAYLNVYKFNKAECIAKEAKDLFKERKASNYYSSGENYYEWTIDNWKKFKTNKRVVYS…	#N/A				NO		#N/A	No hits					3	OG0003490										0.943369		IPR002083:MATH/TRAF domain | IPR008974:TRAF-like | IPR036028:SH3-like domain superfamily	PANTHER:PTHR24006 | Gene3D:G3DSA:2.30.30.40	1029..1082 | 1117..1338	517..537 | 165..185				GO:0005515:protein binding
Neofr_P00139	1339	MVTDDINVSVEKEINEMKPVSVKTDENGNDPLMVAIIDNNEDLVKKLLKENEEWDLNVKNTDGNTALHLAVIGENENILKFLLEHPLKFNNRNNDNDNALTLAMNSKNENILNILLEKNPKFSFKKKKDGKVPLVMAVDDKKFSTAMQLIRHGATTLVKDSEGSYILFKLLELEDEFKEIIEIEINNKKDEKDKKDKKEEKNYEEQVINVKDAEENTLIMRACRENRKKVVEFLLTKKPNLTLKNKEGDTALVLAVKEKNAEIVKMILDYQDVDTAKVVSFNQKTLFQIAVENQDKDTLDALFKHTKDHSLFTSTNPEKNLFLKALEIGNLQVVEVISNYVDINLHINDKKETPLVYMVEKIKDEINEAEAYYKSLYLKNKERNEKHAAAMAAAAAASK…	#N/A				NO		PF12796 - PF12796 - PF12796 - PF13637 - PF12796 - PF12796	sp|Q5UPG5|YL093_MIMIV Putative ankyrin repeat protein L93 OS=Acanthamoeba	4e-26	37	0.156087	0.532067	4	OG0001423	hypothetical protein [Candidatus Amoebophilus asiaticus]			gi|501450016|ref|WP_012473465.1|	hypothetical protein [Candidatus Amoebophilus asiaticus]	4e-24	57.36	14.7	12.4	0.904491		IPR036770:Ankyrin repeat-containing domain superfamily | IPR002110:Ankyrin repeat | IPR020683:Ankyrin repeat-containing domain	PANTHER:PTHR44181	832..876 | 417..486	178..216 | 37..57 | 359..379				GO:0005515:protein binding
Neofr_P00140	1335	MMASISDIPQELEDQYATIEASSPKKTKKINSFDESFPALPTSGKPVPHKSFKPYKPLYNNTVIENLTISSADLKKEVIGGSKTSEVCNKVKKNIPVQIDVSIQNKSGTVTIILKGKEEDVKAAKREIYSGICSEVVDYFPFPYSVRRFIVGQKGTTIKSIMADTKTNIEMPQRLPNEDEIDDEEEQNLKITGDRAGVELAKESIEKIINKYANRYRQTIKIPRSYHMIIAGPDNSNLQLIQEETGARVRIPPYFMNEKASDPEEISITGTKAATNLALDKIKSIYDELKRKTDELIFTCNKKQHQFIIGPKGKNLQDILKSTGCGVDLPFQNEKSEKIIIRGPPENLPIALKLITEKANSQFIEDISISDFVNDSSNNHFFRKYLYTKEWQNIRALEE…	#N/A				NO		PF00013 - PF00013 - PF00013 - PF00013 - PF00013 - PF00013 - PF00013 - PF00013 - PF00013	sp|Q8VDJ3|VIGLN_MOUSE Vigilin OS=Mus musculus GN=Hdlbp PE=1 SV=1	3e-78	25	0.914607	0.93612	4	OG0002735	hypothetical protein BATDEDRAFT_36186 [Batrachochytrium dendrobatidis JAM81]			gi|575486714|ref|XP_006682651.1|	hypothetical protein BATDEDRAFT_36186 [Batrachochytrium dendrobatidis JAM81]	9e-117	47.52	81.9	76.3	0.883361	BUSCOfEOG79SF5D,BUSCOfEOG7V4B6X	IPR004088:K Homology domain, type 1 | IPR004087:K Homology domain | IPR036612:K Homology domain, type 1 superfamily	PANTHER:PTHR10627 | ProSiteProfiles:PS50084:Type-1 KH domain profile. | CDD:cd00105:KH-I | CDD:cd02394:vigilin_like_KH | PANTHER:PTHR10627:SF31	1228..1257 | 1295..1335	1207..1234 | 511..531				GO:0003723:RNA binding | GO:0003676:nucleic acid binding
Neofr_P00141	1333	YSQRKIRFSSRFLPISVPFHCDYLKDVNDIIMKDVERDHLILGKGELAIPILSTETGEDLRGHPQFTYELIKQICTLPVYWEKATSITNATHILEFGPSGAGVGLLTHRNKIGTGIQIILANSLETSEKEVLSKDSLYNRDPSSIKYSMNWEKLFAPKLVKSANNGKIYVETRFSRLLGKPPLMVGGMTPTTANENLVSACINAGYHIELAGGGQHSTQMIRDRIKKIMSKVPSGEGITMNIMFLNAFQWGFQYPLVQEMRKEGVPLDGLCIAAGVPSLDVANEILGNLKACGIKHVAFKPGSVSAIQQVIAIAKQNPDMPIIMQWTGGRAGGHHSFEDFHQPIIDTYASIRRQPNIIIVVGSGFGDAEGTLPYLTGEWARKFGYPPMPFDGILFGSRI…	#N/A				NO		PF08354 - PF13452 - PF01575 - PF00698	sp|Q9UUG0|FAS1_SCHPO Fatty acid synthase subunit beta OS=Schizosaccharomyces		47	0.99925	0.634346	4	OG0000903	hypothetical protein LRAMOSA04714 [Absidia idahoensis var. thermophila]			gi|671687971|emb|CDS12520.1|	hypothetical protein LRAMOSA04714 [Absidia idahoensis var. thermophila]		71.55	100	31.9	0.79634		IPR016035:Acyl transferase/acyl hydrolase/lysophospholipase | IPR002539:MaoC-like domain | IPR029069:HotDog domain superfamily | IPR013785:Aldolase-type TIM barrel | IPR013565:Domain of unknown function DUF1729 | IPR003965:Fatty acid synthase | IPR014043:Acyl transferase	Gene3D:G3DSA:3.10.129.10 | CDD:cd03447:FAS_MaoC | PANTHER:PTHR10982:SF21 | Gene3D:G3DSA:3.40.366.10 | PANTHER:PTHR10982 | SUPERFAMILY:SSF51412				MetaCyc: PWY-7746 | MetaCyc: PWY-7388 | MetaCyc: PWY-5971 | MetaCyc: PWY-7858 | MetaCyc: PWY-7663 | MetaCyc: PWY-4381 | MetaCyc: PWY-5366 | MetaCyc: PWY-5994 | MetaCyc: PWY-5973 | MetaCyc: PWY-5147 | MetaCyc: PWY-6282 | MetaCyc: PWY-5989 | MetaCyc: PWY-5966 | MetaCyc: PWY-6799 | MetaCyc: PWYG-321 | MetaCyc: PWY-5367 | MetaCyc: PWY-7664 | KEGG: 00780+4.2.1.59 | MetaCyc: PWY-5142 | KEGG: 00061+4.2.…	GO:0008152:metabolic process | GO:0055114:oxidation-reduction process | GO:0006633:fatty acid biosynthetic process	GO:0003824:catalytic activity | GO:0004312:fatty acid synthase activity | GO:0004318:enoyl-[acyl-carrier-protein] reductase (NADH) activity	GO:0005835:fatty acid synthase complex
Neofr_P00142	1333	ISNKREKELNILFGTQCGLTEDVAHVIGEEAEKRGFTKVTVNGANKVPMEKFKTMKNVLVVTSTVDGTFPPSIFKFYNRITSDDKLDLSHMKFSVLGLGGSNHEKFCEAARLINKRLEELGATRYLQYTTFDDQDKEEILDKLNKYMDKLFKSLDEEQMKIKNMIAEEEKKARNNESKAPSVVKQQRKKAKAITKEKVINIIYGTDLGSTETAAKKVAEAAKENGFVRVNTYEADSVDIYGLMKMKTVVFLMPTSGEGEFPPDALLFWKRLSQETKDTLNLRKTKYAVLGLGDSSYRDFCKAGKFLDKKLSSLGAVRFQKFTVIDENNIQQNPDLVIEEWQQEIFDKLGAEEVDENGNRRDAYPIHSKGVRHDRAKICDLNIIHGTERGLTEDISELLG…	#N/A				NO		PF00258 - PF00258 - PF00258 - PF00258 - PF00258 - PF00258 - PF00258	No hits					3	OG0001401	hypothetical protein H310_10357 [Aphanomyces invadans]			gi|673041969|ref|XP_008874945.1|	hypothetical protein H310_10357 [Aphanomyces invadans]	5e-34	47.32	29.6	43.3	0.92079	BUSCOfEOG7DVDK9	IPR008254:Flavodoxin/nitric oxide synthase | IPR001094:Flavodoxin-like | IPR029039:Flavoprotein-like superfamily | IPR001226:Flavodoxin, conserved site	PANTHER:PTHR19384:SF10 | PANTHER:PTHR19384	939..958 | 725..770 | 534..553	147..171			GO:0055114:oxidation-reduction process	GO:0010181:FMN binding | GO:0009055:electron carrier activity
Neofr_P00143	1330	SLSKNDVIEVRSMQRPPEGVKLVIEAVCIMKGIKPKRVDGDKIGKKVDDYWDVGKALLADPAKFLDSLMKFDKDNISEQTILKIKPYIESPEFQVSVIAHVSKAAKSICQWVRAMEKYYWVAKAVAPKREKLREAQKILEETLASLAESKRELETVDNNIRDMEKQYDDLILKKEELKQKVDECNLKLTRAQKLITGLADERKRWSESVSGFDKSIENAVGDILIASGSIAYLGAFSSEYRAELIDEWMDEFSTLSIPHSTNVSLWDILGDPVLLRDWEVHGLPKDTFSRDNGLIIHHSQRWPLLIDPQGQANKWIRNMEREKNIEIIKLSDQNYIRTLENAIRFGKPVLIENIGEKLDPALDPILLRQVYLQGGSQVIKLGDNIIPYHSDFKLYITTK…	#N/A				NO		PF12777 - PF12781 - PF03028	sp|Q63164|DYH1_RAT Dynein heavy chain 1, axonemal OS=Rattus norvegicus		57	1	0.29783	4	OG0000041	hypothetical protein BATDEDRAFT_87960 [Batrachochytrium dendrobatidis JAM81]			gi|575478880|ref|XP_006678734.1|	hypothetical protein BATDEDRAFT_87960 [Batrachochytrium dendrobatidis JAM81]		83.01	100	31	0.879858		IPR026983:Dynein heavy chain | IPR004273:Dynein heavy chain domain | IPR026975:Dynein heavy chain 1, axonemal | IPR024743:Dynein heavy chain, coiled coil stalk | IPR035706:Dynein heavy chain, ATP-binding dynein motor region D5	Gene3D:G3DSA:3.40.50.300 | Gene3D:G3DSA:1.20.1170.10		129..194 | 445..465			GO:0003341:cilium movement | GO:0007018:microtubule-based movement	GO:0016887:ATPase activity | GO:0003777:microtubule motor activity	GO:0030286:dynein complex | GO:0005858:axonemal dynein complex
Neofr_P00144	1322	NNNDNNNNNKNQSFYTTSSNANNFNSSLPNFSTEIIQISDVIPPSSPIISKLNVKTAKLVGTTSTSSVVSQQKEVKEEKALFDKSIFTPVNNKEEKEKVNDQKMLFDRSLLRQVDQKSISKAEINNEKVDKNKKISSANSIVYKSNLKSRPKGIVINTTSSISDDNIIRGRPVNVFKDKAFKRESHSQDSNASSPISKEIISPIDTHKITRRKNRASDPCTPSSLRHNKSVSNISRISPTGDIPLSERINALSLKSKVNMLRNSENIGLRRSSSYSSIQMLSSSTSSNSGIKPQLKTSNSMILRSTTKKESTKLNPMVNNEGEGNTPQKVIDSINKMNVESKKNTVTEYPKVIISIAQNIGIILVDKSNQLLHYFEERYPKLHTVISILQVIAQYFPTV…	#N/A				NO		PF00621	No hits					4	OG0000539	GrfA protein [Coprinopsis cinerea okayama7#130]			gi|299755797|ref|XP_001828895.2|	GrfA protein [Coprinopsis cinerea okayama7#130]	8e-23	47.5	17.9	20.9	0.941777		IPR001331:Guanine-nucleotide dissociation stimulator, CDC24, conserved site | IPR000219:Dbl homology (DH) domain | IPR035899:Dbl homology (DH) domain superfamily	PANTHER:PTHR22826	1205..1268 | 308..329 | 182..242 | 628..647 | 1284..1322 | 706..726 | 749..768	770..790 | 1109..1129		Reactome: R-HSA-194840 | Reactome: R-HSA-193648 | Reactome: R-HSA-416482	GO:0035023:regulation of Rho protein signal transduction | GO:0035556:intracellular signal transduction	GO:0005085:guanyl-nucleotide exchange factor activity | GO:0005089:Rho guanyl-nucleotide exchange factor activity
Neofr_P00145	1317	NPKTIKEIGNTKFSETINKSDSIPINNSIMNNTAITSTSVTTAQPIIISSSPTDIYNNSNNSSNNNLNVKDDNKNKNYLTPEFLNAYVNKTKNVDSSSPIMIKQPPPPPSALNKFSFQPNHISPYSTSSNNNVLLSSTENVNSFFKPKSAQLSSSFQSDQSNYMKDIKSSSSFISPSSGHLLVQDNNVNLLSSSYQPTSMVHDVVPTGNTSKLSSSLNYKSTLATNPNNSGKNKSKVWFTKGIPISENTLVKSQRMHRKRTMRLTKQAQSDVKLYYKFDINLLLQISVEQWVDFIAVTTFTLWQYPNIELSTHFMANAYEALINSSSQDTSYFLSYRRFLYTFMVKTSPNPFVILHAIVYLYKLKECSPNEIATPRSETFVFPVLVMLADKYIQDVHQL…	#N/A				NO		#N/A	No hits					4	OG0000970										0.953131				771..793 | 916..998 | 51..72 | 834..872 | 535..556 | 1040..1071	961..981
Neofr_P00146	1314	YIYQQVPVIAVVGLTNTLLNENSTEPRLQSQILEANLDSPLTSIKGQIIQYFTEQNNFNAWDVYKKNIGFFHTIFFERDRLIRPHKITTDPNVHSEISPLNPNSPLYPKGIMTSLWIQKYTSQIPCTMILFTDMFEYNVNDQSGMQEKDYDKIITNEIIERKKNCQERGIKLIVIILIKYHETELSRIDEKVNLYRKTCGLDAKNTIFVIPYGSNPIELISNIKKTIYEPSVNYYRELNRRIKKKKSKHVPSNPLFSTAATPMPDGTLSVSGWNVRYDLKSGFIAEFRQDMDIAIKNYENAYLELRNMFDSNPTNANNNSTKPILDQNSKEWDEAKMLADCINIKICQLYLFKEQPLSAFSQFQTHIQKYKTLPEHIKDNSNYRTVNRVPHYLKPSSSN…	#N/A				NO		PF11817 - PF07919 - PF07919	No hits					4	OG0001935	hypothetical protein RO3G_06581 [Rhizopus delemar RA 99-880]			gi|384490654|gb|EIE81876.1|	hypothetical protein RO3G_06581 [Rhizopus delemar RA 99-880]	7e-153	49.83	88.1	90.6	0.940231		IPR021773:Foie gras liver health family 1 | IPR011990:Tetratricopeptide-like helical domain superfamily | IPR012880:Gryzun, putative trafficking through Golgi	PANTHER:PTHR14374				Reactome: R-HSA-8876198		GO:0005515:protein binding
Neofr_P00147	1310	MRCDIGANELFEEIEGVPYVRTNDIFIRSEKSGKYKFITRVDSILTFATGLKMNPVPFEETVSYECDDITRCCLILDSTLTEVICFVEPNWSKIMIGGKAFDTSQDPSTLSKETIKQMKKQAQQQTWNSIYKVLMDDSKCLTNWTKQLTINNIYVIDYGKKFPSTDKGSLSRRVARLQYSYVLKYISKLISGEITELPDSLDEEEMKNDESNKLSVTNNIDKIVNMEEQREHMKEKEKKMEWENRKVEEEEEDNDSNDDDDDDDNHNDSNAGANGKTQEEIDEEIQKTVRIIYDSIKEIIPSTPDYEEFNPERPFNIYGIDSLATIKLTNILSRKLGKQFSPAILFNYGTSVELAKFLTNNKTSNAANVNTTSEGIPRSLGANGFNEKIAIIGMALRLP…	#N/A				NO		PF00550 - PF00109 - PF02801	sp|P9WQE6|PPSA_MYCTO Phthiocerol synthesis polyketide synthase	2e-91	38	0.398473	0.268657	4	OG0000094	hypothetical protein [Scytonema hofmanni]			gi|516356836|ref|WP_017746869.1|	hypothetical protein [Scytonema hofmanni]	1e-116	52.34	56.4	41.1	0.959434		IPR014030:Beta-ketoacyl synthase, N-terminal | IPR020841:Polyketide synthase, beta-ketoacyl synthase domain | IPR016039:Thiolase-like | IPR014031:Beta-ketoacyl synthase, C-terminal | IPR018201:Beta-ketoacyl synthase, active site | IPR036736:ACP-like superfamily | IPR009081:Phosphopantetheine binding ACP domain	PANTHER:PTHR43775 | CDD:cd00833:PKS | Gene3D:G3DSA:3.30.70.330	228..282 | 830..893	904..928 | 223..253 | 1204..1224 | 850..870 | 948..982			GO:0008152:metabolic process	GO:0003824:catalytic activity
Neofr_P00148	1308	MVEVDKFPSYDLLPKEVTQALAFIRKNPEYDGRGTVIAILDTGVDVGAPGLEKTSDGKQKIIEAIDCTGSGDVSLQIVPENKINVKDDAISIIGSTGKTLLLNKEWINPSGQWKVGMKPLYDLFPKSLLSRIKDERKEAFEKKHHHLIANVENGINNWGIKHPNKDKLTENEILEKEDLSNRLAVLKELYKNYDEPGMILDCVVFNDGNEWKAVIDIDGSGDLRNSTVLSNYNIKYQYLKFGNDDQLNFSINIYDEGETLSIVTVAGSHGTHVAAIASAYYPDKQEQNGVAPGAQIVSLKIGDTRLGSMETGAGLTRAAICLSQLKCDLANMSYGEGSSKSNIGSFIELIRDKVVNETGTVFVSSAGNNGPALTTSGSPGGTTEGVVSVGAYVSSGMME…	#N/A				NO		PF00082 - PF12580	sp|P29144|TPP2_HUMAN Tripeptidyl-peptidase 2 OS=Homo sapiens		37	0.996177	0.994396	4	OG0003855	hypothetical protein BATDEDRAFT_92717 [Batrachochytrium dendrobatidis JAM81]			gi|575487422|ref|XP_006683005.1|	hypothetical protein BATDEDRAFT_92717 [Batrachochytrium dendrobatidis JAM81]		61.93	99.2	99.1	0.950205		IPR000209:Peptidase S8/S53 domain | IPR023828:Peptidase S8, subtilisin, Ser-active site | IPR034051:Tripeptidyl-peptidase II domain | IPR022229:Peptidase S8A, tripeptidyl peptidase II | IPR015500:Peptidase S8, subtilisin-related | IPR036852:Peptidase S8/S53 domain superfamily	PANTHER:PTHR43806:SF14 | PANTHER:PTHR43806		1150..1170		Reactome: R-HSA-983168	GO:0006508:proteolysis	GO:0008240:tripeptidyl-peptidase activity | GO:0004252:serine-type endopeptidase activity
Neofr_P00149	1307	EEEKINEINSVMNNNESKKGKDMNISRTSLSDELQSQDLLVIEKQILGKNKLPSHIPQERPRSPLRSVSPTELKPHSSLRSLSPTELRPQSPIRSLSPTELRPQSPIRSLSPTELRSHSPAQRPITPTQMRPLSPAKLRIQSPSQSPNQIRAKTSTYLPSKVNTIIHNDQISNITESFKEKSENTKISPTINEEIVKSPSGKSFNKIFNNTQNFMYKNNNLSFSNQSLNSTTSTNTEKLDESISTTTGDELIINNKDLASVTIAFDKKVLQKIDNSLPQERNDNELINKIQRKKRTSFGSSSLSKTIDEDNDDDDNNYSINKNFKNNIIEEININSKSEGMRDNPMYKYLRNKNDIIYQNFNTKLNRYEDDSDASYESDGYISTDTESKKESFESKLRK…	#N/A				NO		PF00621	No hits					4	OG0000689	hypothetical protein CONPUDRAFT_95136 [Coniophora puteana RWD-64-598 SS2]			gi|628826031|ref|XP_007763319.1|	hypothetical protein CONPUDRAFT_95136 [Coniophora puteana RWD-64-598 SS2]	1e-21	46.72	14.4	17.1	0.95081		IPR001331:Guanine-nucleotide dissociation stimulator, CDC24, conserved site | IPR000219:Dbl homology (DH) domain | IPR035899:Dbl homology (DH) domain superfamily	PANTHER:PTHR22826	298..318 | 852..880 | 372..393 | 897..941 | 47..133 | 667..696 | 1..35 | 529..652 | 1287..1307 | 751..784 | 433..499			Reactome: R-HSA-194840 | Reactome: R-HSA-193648 | Reactome: R-HSA-416482	GO:0035023:regulation of Rho protein signal transduction | GO:0035556:intracellular signal transduction	GO:0005085:guanyl-nucleotide exchange factor activity | GO:0005089:Rho guanyl-nucleotide exchange factor activity
Neofr_P00150	1303	EIIYNRKIQYNKMLIKGKEIVFGQYQFNAEEDDEIGFKAGEPIMLLEKDEKYNDGWWKGMKFNGNVGIFPSNYIIDKNILNVDVEKLLDYREQALSKKNTIKLGSPKKGTKKSNISNDNSNSSPEYSSLKSPKQNSLKSHKSPINKSSSPKSPKKTSFIVENDKSEISTSKSSKKDKTFMYETNDESKFSLKSSKSPKSPKSPKTPKTPNSLKTVKKVSSPKTLKSPAKVVMSFYNGEATSCHGSIIRSPSIEEQDMTNSMIAPLPQKNNGDDSLTLKRQQLHNIQQELIDSTDRKNNKSSINDNSFDNKNDSLIRKNIHKITIDTNPSMMSSNNAPKSPYLLRTPRSASKSPYLLRTPRSASKSPYLSHSSSAKSSSFKYNSSFTPKSASVHSPFVQK…	#N/A				NO		PF14604 - PF07647 - PF00169	No hits					3	OG0001575										0.903813		IPR013761:Sterile alpha motif/pointed domain superfamily | IPR001660:Sterile alpha motif domain | IPR011993:PH-like domain superfamily | IPR036028:SH3-like domain superfamily | IPR001849:Pleckstrin homology domain | IPR001452:SH3 domain	Gene3D:G3DSA:1.10.150.50 | PANTHER:PTHR12844:SF39 | CDD:cd00821:PH | CDD:cd00174:SH3 | Gene3D:G3DSA:2.30.30.40 | PANTHER:PTHR12844	1032..1052 | 1211..1235 | 101..223 | 288..311 | 403..425 | 325..380	1066..1086				GO:0005515:protein binding
Neofr_P00151	1303	VEEQPIKEVKEEEVIEQPVVVEETVEEQPIEEIKEEIIEQPVVVVEETIEEQPTGEVKEEIVEPIVEEAVEEQPTEEVKEEIVEPIVEEAVEEQPTEEEKEEIVEPIVEEAVEEQPTEEVKEEIIEQPVIVEEQSVEEVNEELIEQPTERVKVEEIIEQSIEDQPTEEFKDEIIEQPVVVEETVEEQPIEIKDEIIEHPIVAEETVEELIEEVNEEIEQQPIEEQPTEEVKEEEIIEQPVVIEEVVEEQPVEVKDETIEKPIVVEETVEEPTEEVKNEIEQQQIEEQQIEEQPTEEVKEEEIIEQPVEVKDEIIEQPIIIEKVIEEQPIESNDENIEQPVVEEAVEKQPTEEVKEEIIEQPVVVEETVEEQLIKEVKEFEKLPTEEVKEEIIEQPIVIE…	#N/A				NO		#N/A	No hits					4	OG0000352	hypothetical protein [Gordonia neofelifaecis]			gi|497365922|ref|WP_009680135.1|	hypothetical protein [Gordonia neofelifaecis]	4e-26	54.9	53.5	82.2	0.607036				216..235 | 262..301 | 705..745 | 330..353 | 403..427 | 529..560	272..292 | 1004..1024 | 982..1002 | 1272..1299
Neofr_P00152	1302	YNDVLSMNIFNSDSASLSNDSQLLNLNFFAMGANGSDPTLANLNTNSMESILPLYGNLNEISSLNMEDTFSANTNNFITTTDTISAQPTDNQNSANTINTSSANELNSLESGKTDHLDFSQFIENDFLYDQSSVNVSTTNAMSTSTAVTAAAATATTATTSAAAVISTTTAQTTNTNANLTKSNSLNNINTTNTNTTTTTTTVNPTSTNPTTTTTINTTTTTTTHPTSINNFIPSNVSLIGNQTSRSITSTSAAVAGVASVATVPSTSLSSTNELSNISNKSNTTATTTDIKINNNTIIPGKSNKSETSKSTSLSSSIHNIEGGYHGISNISPFTKTGVVNPSGVSTSTIPSTISSSMPMVTDSHTSTITSTQKSKTTIGSVSSSVSSVVATTPKANVI…	#N/A				NO		#N/A	No hits					4	OG0001939										0.873907				649..694 | 812..851 | 425..450 | 710..795 | 188..223 | 350..369
Neofr_P00153	1301	TNGMGNIVNLISNDCNRIAEVCVNLHYCWSSIVEAILVCVLAYLEIEKSSLPAIGIILVIFIPFQVFFAIKTSSLSFKSTKNIKDRVHLMSEILTVIKLIKFYAWERYFEDRVNDIRVKEVNKIKQIIFSRCKSLIVVFVAPMISTLFSLVLYYAIKKETMSPTITFTILSIFNSLRYPLSLLPTAIRSIGDAYISIRKIDKFFVLPETFNNGIENYEIYNESEQDVAIFMKNAKFCYDHDNPIKLGYLNIVIRRGDKIAVVGEIATCVNFMDALLGQLILKSGTAYMNGKVGFISQQPWIVKGSLRDNITLGSTFDEVLFNRVLTLTFLSYDVARMDPKDFNDLTDDNLNLSHNFKQRICIARCLYSQPDIVILDDPFLNFEYPIEGLLFRNCIEEFL…	#N/A				NO		PF00664 - PF00664 - PF00005	sp|O15439|MRP4_HUMAN Multidrug resistance-associated protein	4e-151	28	0.863182	0.818868	4	OG0002743	hypothetical protein BATDEDRAFT_8420, partial [Batrachochytrium dendrobatidis JAM81]			gi|575471418|ref|XP_006675002.1|	hypothetical protein BATDEDRAFT_8420, partial [Batrachochytrium dendrobatidis JAM81]		59.6	86.9	85.9	0.727262		IPR027417:P-loop containing nucleoside triphosphate hydrolase | IPR036640:ABC transporter type 1, transmembrane domain superfamily | IPR003593:AAA+ ATPase domain | IPR011527:ABC transporter type 1, transmembrane domain | IPR003439:ABC transporter-like	PANTHER:PTHR24223 | PANTHER:PTHR24223:SF326 | Gene3D:G3DSA:3.40.50.300	1211..1301		791..810 | 684..706 | 565..587 | 21..43 | 823..845 | 608..630 | 53..75 | 650..672 | 134..156		GO:0006810:transport | GO:0055085:transmembrane transport	GO:0005524:ATP binding | GO:0016887:ATPase activity | GO:0042626:ATPase activity, coupled to transmembrane movement of substances	GO:0016021:integral component of membrane
Neofr_P00154	1302	MTVGVERRVFINTNLPPSMVDSFGAQLFSYPKNKIKTSKYTIINFLPKNLYEQCRRVANLFFIFLIIFQFVPVFQEMDPIWAIVPLAGVMLVTALKDGYEDLKRHQMDTDLNNSITYIPQSWKNLNYPSVNLSWKNYIFSTIYWYFRKQFKPKVRRMKRFKQTRPAALTIASIIGKDTKPLDKGTNEGWRKILWKYVRVGDIVCIRNNEMVPADIVVLSTCENDNICYAETKSLDGETSLKIRKGPEDTSYITTVEEAKSFKGFIDAEKPTPELQRFTGVLTIPTTTPQSPKSGDEEVIYPEGEKSIPLSVNNLLLRGSILRNTEWVIGVVIYTGSDTKVILGSGKTPSKRSKIEKTMNPQVLFNFVILFVLSIITSGVHYFVFRNWRERNVPWINYKN…	#N/A				NO		PF16209 - PF00122 - PF13246 - PF16212	sp|P32660|ATC5_YEAST Phospholipid-transporting ATPase DNF1 OS=Saccharomyces		38	0.892473	0.793762	4	OG0001140	phospholipid-translocating p-type atpase domain-containing protein [Lichtheimia corymbifera JMRC:FSU:9682]			gi|661189395|emb|CDH48254.1|	phospholipid-translocating p-type atpase domain-containing protein [Lichtheimia corymbifera JMRC:FSU:9682]		60.82	89.2	81.7	0.936415		IPR023214:HAD superfamily | IPR008250:P-type ATPase, A domain superfamily | IPR032630:P-type ATPase, C-terminal | IPR006539:P-type ATPase, subfamily IV | IPR001757:P-type ATPase | IPR023299:P-type ATPase, cytoplasmic domain N | IPR018303:P-type ATPase, phosphorylation site | IPR026871:Phospholipid-transporting P-type ATPase | IPR036412:HAD-like superfamily | IPR032631:P-type ATPase, N-terminal | …	Gene3D:G3DSA:2.70.150.10 | SFLD:SFLDF00027:p-type atpase | SFLD:SFLDG00002:C1.7: P-type atpase like | CDD:cd02073:P-type_ATPase_APLT_Dnf-like | PRINTS:PR00119:P-type cation-transporting ATPase superfamily signature		713..740	362..384 | 980..999 | 1067..1086 | 78..95 | 1131..1153 | 404..426 | 943..965 | 1030..1052 | 1093..1111 | 57..74	Reactome: R-HSA-936837	GO:0015914:phospholipid transport	GO:0000287:magnesium ion binding | GO:0005524:ATP binding | GO:0000166:nucleotide binding | GO:0004012:phospholipid-translocating ATPase activity	GO:0016021:integral component of membrane
Neofr_P00155	1294	LSYQKRQLKTNIGCVVALPTLLVFITFGLTLFGDNITRTVYKMYNYEYCTNYFNGTFVLPLDNKSNKSYKPNDPDVVIAHYDQGSNPCSVWFGTNDYFESSPYDIIPDNSEEQINRDTFFIPPVNASGNYALFFNKLADTTGFEDMEALKEALRLQEKFNSGDMSSFQDDMIRSMLKGYGLSDDQVEDALKKFKETGQLPLEDLMKGSMPNIDLGALVGGQSNSKYEDALIKAIKSGKMTQEIMTAYMNGEITQNDIIGLVASGKVTQKEVETFLENMSNPPEMQIPLPTENGSSSNNNQSKNKYEEALINAIKSGKMNEELMNAYKNGEISQSDIANLVMGGKVSQKDVENFMKNISGSTPTQPSPSNQQSPSKQSSSPQQSSSSKPSSPSSNNSSSQ…	#N/A				NO		PF12698 - PF00005	sp|Q9FLT8|AB12A_ARATH ABC transporter A family member 12 OS=Arabidopsis	7e-92	33	0.449768	0.623773	2	OG0001347	hypothetical protein MVEG_02072 [Mortierella verticillata NRRL 6337]			gi|672826887|gb|KFH71777.1|	hypothetical protein MVEG_02072 [Mortierella verticillata NRRL 6337]		57.63	60	81.4	0.954554	BUSCOfEOG7WDNCD	IPR027417:P-loop containing nucleoside triphosphate hydrolase | IPR003593:AAA+ ATPase domain | IPR026082:ABC transporter A, ABCA | IPR017871:ABC transporter, conserved site | IPR003439:ABC transporter-like	CDD:cd03263:ABC_subfamily_A | PANTHER:PTHR19229:SF154 | Gene3D:G3DSA:3.40.50.300	276..301 | 355..457		758..780 | 12..34 | 824..841 | 715..737 | 889..911 | 795..817 | 851..868		GO:0006810:transport	GO:0005524:ATP binding | GO:0005215:transporter activity | GO:0016887:ATPase activity	GO:0016021:integral component of membrane
Neofr_P00156	1293	MDFYNDSKNFGDIPGMTLSQEEKTAYPILFNKAEPTNGSISANQAFNFLSKSKLPFDILKKIWQLTQNNSTLNREGFYKALKYVALAQTNQPINPNLLYANTPLPNFEGIYLNSRPNASSGQDVNSLAISDLEYEKWSGLFYQSNPINNNISGNTAKDIFLKSGLSTSILAEVWQLVDLEKTGELDLNEFLIAMYIIMRIRDNTIREVPRAIPQNLWKSVAYNKKAPNFRAQRLSSISSNNENSFSNNFNSSVSLNRTGGSTLPVNINVTGNGVPLNVTGGSIPMNMTGGSININKTGGSSVSINKTGGSIIGRNATLIPSGTQGYNNYNSNIGTNQSSNQSLNAGYSNEYAITPQEREKYDQLFNSIDIMGNQYVTGEQSMEFFLKSQLSTQDLAQIW…	#N/A				NO		PF12763 - PF12763	sp|O42287|ITSN1_XENLA Intersectin-1 OS=Xenopus laevis GN=itsn1	1e-28	25	0.429234	0.403937	4	OG0001429	hypothetical protein AGABI2DRAFT_115317 [Agaricus bisporus var. bisporus H97]			gi|568447523|ref|XP_006458306.1|	hypothetical protein AGABI2DRAFT_115317 [Agaricus bisporus var. bisporus H97]	2e-59	46.29	53.1	52.6	0.918715	BUSCOfEOG7XWPWW	IPR000261:EH domain | IPR002048:EF-hand domain | IPR011992:EF-hand domain pair	PANTHER:PTHR11216:SF61 | Gene3D:G3DSA:1.10.287.540 | CDD:cd00052:EH | Gene3D:G3DSA:1.10.238.10 | PANTHER:PTHR11216 | Gene3D:G3DSA:1.20.5.1000 | Gene3D:G3DSA:1.20.120.330	1081..1293 | 809..833 | 952..1026 | 714..743	581..657 | 511..566 | 672..706				GO:0005509:calcium ion binding | GO:0005515:protein binding
Neofr_P00157	1292	MKNGNLINYIEDKEKLSLLNLLEILIGISSGMEYLHAKNVVHGDLMARNILLDEHLQPHICDFGFSKCRAVVDHHSKMKRLDSLRWTANEVHESFVYTKKSDVYSFAMLCYELFTWGSVPFQNLSERFLSEAVIAGKRPEYPEGCPMAIWKLMERMWNGNPEARPDFSDITRYLCHFKAQLKRQALQNEDSNSDSLKLSNDEIIEPIYSVYTASPVLYNNDTNSNPSIDSPYMSSGSNNNNSNAYSNRVYQRSPARSPRLISGIEDISKTGSGSGSGTGSIELNTSVSPSMALTSKFSPVHTEGMPVLTSSSSKSIAIPVIKNAQGRPVVIGNSSGTIKVQSQSQGQSQGQGRSHRGHAHSLSSSFSYGSHSNFSHSPSSTNAAMPIQSMGVGIHPVQL…	#N/A				NO		PF07714	sp|P42679|MATK_HUMAN Megakaryocyte-associated tyrosine-protein	2e-29	39	0.133127	0.335306	4	OG0000713	TKL family protein kinase [Trichomonas vaginalis G3]			gi|123490093|ref|XP_001325533.1|	TKL family protein kinase [Trichomonas vaginalis G3]	3e-26	61.49	11.4	13	0.953716		IPR011009:Protein kinase-like domain superfamily | IPR001611:Leucine-rich repeat | IPR000719:Protein kinase domain | IPR001245:Serine-threonine/tyrosine-protein kinase, catalytic domain	SMART:SM00368 | SUPERFAMILY:SSF52047 | Gene3D:G3DSA:3.40.50.2000 | PANTHER:PTHR44012 | Gene3D:G3DSA:1.10.510.10	410..462 | 227..252 | 638..746 | 773..828 | 843..869 | 337..385				GO:0006468:protein phosphorylation	GO:0004672:protein kinase activity | GO:0005524:ATP binding | GO:0005515:protein binding
Neofr_P00158	1292	SKSNEEIIVKSFCFDNCFWSFDKKSENYASQRIIYDQIGKELLDHAFIGYNTCIFAYGQTGAGKSYTMMGYNEDKGIIPLACDDMFKRIKENKDENLTYLVEVSYMEIYCERVRDLLNPSNKENLRVREHPILGPYVEDLSKLLVTSNEEIINVMDEGNKSRTVASTKMNEVSSRSHAVFTIKLTQKYIDKETNVTTQKESRISFVDLAGSERINSTKSTGVRLKEGVNINKSLTTLGKVISALAEQSARNATSSRPLSPLSRPMSPYSRPTSPNSRPNSPISSTGIRSPKLKLKRSIPELHIPYRDSVLTWLLKDSLGGNSKTVIIAAISPADINYEESLSTLRFVERAKHIVNTAVINESNNMKLVDELKKEVETLKKELESLKQIEALNQDSKNVS…	#N/A				NO		PF00225 - PF16183	sp|A1ZAJ2|KIF1A_DROME Kinesin-like protein unc-104 OS=Drosophila		51	0.472136	0.341916	4	OG0001165	kinesin family member 1/13/14 [Mortierella verticillata NRRL 6337]			gi|672828338|gb|KFH73227.1|	kinesin family member 1/13/14 [Mortierella verticillata NRRL 6337]		70	47.6	36.3	0.872603	BUSCOfEOG7VHT5Q	IPR027417:P-loop containing nucleoside triphosphate hydrolase | IPR019821:Kinesin motor domain, conserved site | IPR036961:Kinesin motor domain superfamily | IPR032405:Kinesin-associated | IPR001752:Kinesin motor domain | IPR008984:SMAD/FHA domain superfamily | IPR027640:Kinesin-like protein	PANTHER:PTHR24115:SF739 | Gene3D:G3DSA:2.60.200.20	1121..1154 | 248..289 | 1212..1236	1121..1153 | 361..388		Reactome: R-HSA-6811434 | Reactome: R-HSA-983189	GO:0007018:microtubule-based movement	GO:0005524:ATP binding | GO:0008017:microtubule binding | GO:0005515:protein binding | GO:0003777:microtubule motor activity
Neofr_P00159	1292	MAYVTIARAIYDYEPQEEGEIELKENDIVYIFEKDQEENDGWWKGKNKNQLTEGLFPSSYVEELPCISQGIALYSYESQNNEELTLNENEPLEIYEKDDDDWWLVKGTNGLLGFVPATYVEENGEAGKVDEVGDVGEINPVNQVVQDNVNETIEEVPPQSLSHMKDVSEQAMDALNAFKDAMTMNSTAPKNITYWPVEVNDKDNKKKQKGKLGVDNQSIYLIRNSDSKILNKWELIDIDNCKKKSKKISIELKNGKVFTIACQKSDLDRMFTTIQLKKSSCSQSNIISSAPPSNETTSVPAISSPPFTTPSPVKTISEQNTEQNQTSTQIAIALYDYEAQDEEELTITENDTLTVLDDSDPEWVKVRLNSKTGGGEGLVPRTYIEFKEPGQIQNSNEVS…	#N/A				NO		PF00018 - PF14604 - PF00018 - PF03983	sp|Q4P3H6|SLA1_USTMA Actin cytoskeleton-regulatory complex protein	4e-24	32	0.195046	0.210439	4	OG0001124	hypothetical protein MVEG_06434 [Mortierella verticillata NRRL 6337]			gi|672822808|gb|KFH67702.1|	hypothetical protein MVEG_06434 [Mortierella verticillata NRRL 6337]	4e-49	45.23	37.6	34.5	0.919834	BUSCOfEOG7F7WKS	IPR029922:Sla1 | IPR036028:SH3-like domain superfamily | IPR007131:SLA1 homology domain 1, SHD1 | IPR001452:SH3 domain	ProDom:PD936484:POLYPROTEIN GLYCOPROTEIN M G2 TRANSMEMBRANE NONSTRUCTURAL MEMBRANE CONTAINS: PRECURSOR SIGNAL | Gene3D:G3DSA:1.10.150.50 | CDD:cd00174:SH3 | PANTHER:PTHR11216 | Gene3D:G3DSA:2.30.30.40	958..1129 | 493..746 | 284..325	805..842			GO:0007015:actin filament organization | GO:0006897:endocytosis	GO:0042802:identical protein binding | GO:0008092:cytoskeletal protein binding | GO:0043130:ubiquitin binding | GO:0005515:protein binding | GO:0030674:protein binding, bridging
Neofr_P00160	1292	MEMITDSNSDNTITNEKVELVSNTKSSSQTLPLPLQNMPQGVIYQQPLVYAASCDEINKLKNVGSSPRSLITTSPSALQLQSASNNSRMNQNLIESPASISTVASSTPSKSSKKSKASSSNGSTNSSNNSNKNSNRNSIINLNGVAILGQPIIVTKENKELIKKLSKSQFKNTPAITVLKDGHSSFILPTPVSSKKSSLHEEEGVIKEKDKKEKSKNKKISFYIDGSTEEEEENTESSTTFEDEDDEEEEKEVDGNNFSKVINHKKNEESEDDDDEDDDEDEDEDDDDVDKELIYPSKNGYIPPRDDEEKLVQQFEKIEVEESKDSKIKEIPKKEIIEKVESTVPSESKSKFKTDKTSKSDKKSKKSKKSKSEKKNSKKSKEVNERISIEKEKENGLSE…	#N/A				NO		#N/A	No hits					4	OG0001011										0.891178				513..585 | 1063..1102 | 185..428 | 97..135 | 927..1037 | 834..899 | 1259..1292
Neofr_P00162	1281	LSKEKFTKQKIMSTNSGKTESNIFNSKLPPSIQKSTLARSSPLTQDPVTINEYNQNSSNIYFSSSQKSDSPLSTSLEHHATNALSSSFNNKLSIFDRAHNEFLGELPPPPPRHRPLGAKHRSGSYSLSFLPGTNVSSAFGANSNLFSSNAVSSNTNPWSTHTNNKETTTVGDRLFKSNPSAFSSGISGFNGTNGNTSLFENNRNSNGTVANKLSDFDVDQLEALSKTMDYLGLDDTTASQRFNNLLSNGGMTGQTFLGTSIFDKPKLMLNQPSASLLNSSNNNNDSFIPFPKKSFVGSSGLGDNSLNSTISTMAPSSSLPSPNPPKITHTLPNGLETSVTSNGNSSNLTTLPTTASGLSSTASNKPKPIRRPPFLYNTHQRSSSIAFLESQQTDVGPQP…	#N/A				NO		PF00076	sp|O60059|YG58_SCHPO Pumilio domain-containing protein C56F2.08c	4e-86	36	0.370804	0.72466	4	OG0001214	hypothetical protein GLOINDRAFT_346740 [Rhizophagus irregularis DAOM 181602]			gi|552930173|gb|ESA13921.1|	hypothetical protein GLOINDRAFT_346740 [Rhizophagus irregularis DAOM 181602]	2e-172	65.81	45.2	47.4	0.778988		IPR001313:Pumilio RNA-binding repeat | IPR011989:Armadillo-like helical | IPR016024:Armadillo-type fold | IPR035979:RNA-binding domain superfamily | IPR000504:RNA recognition motif domain | IPR033133:Pumilio homology domain	PANTHER:PTHR12537 | PANTHER:PTHR12537:SF73 | Gene3D:G3DSA:3.30.70.330 | CDD:cd00590:RRM_SF	467..497 | 663..725 | 307..371 | 1..28	485..507				GO:0005488:binding | GO:0003723:RNA binding | GO:0003676:nucleic acid binding
Neofr_P00163	1281	SSIANGSPQNKKYASIFTNNGINKNYIKIANSTPVSPKSKQSKRLSNPKRLSLDINEFSINKKSNYYSLESPEFIKPISPIEYPNIKRTSIASSVTSEHPLLKSPTVESDVPVNLSYQARSLNLHQQAESSTDTNEENDIYSKNSTGTKSKSRVHSSSFSIAKSGSPQKTSLKPSRSLFFDQIKRHSSLKSKNGRSISFSSQKGLKFADQESIKDIYEQEKDLMNNTSEEMRYSIDKFQSLIDRLTQQNSIVSNGNDENDKESKQIIAELTHELIKTKEESKELKERLNNTESKMNSLIGEKQSLESIIEEIKSKKDSIQQDYQDNMSQLHGDIADKTKKLDDLESKFRYYYEQYNIVSEEYNILKENFDRYTEEAKNDRENLEHDFADYKNQLLMERE…	#N/A				NO		#N/A	No hits					4	OG0004954										0.924724			Gene3D:G3DSA:1.10.287.620 | PANTHER:PTHR43939 | Gene3D:G3DSA:1.20.5.50 | Gene3D:G3DSA:1.20.120.330 | Gene3D:G3DSA:1.10.287.510	125..176 | 1204..1225	835..969 | 663..718 | 789..823 | 1018..1213 | 526..655 | 476..510 | 730..764 | 267..322 | 355..457 | 1226..1274 | 327..347 | 978..1005
Neofr_P00165	1275	AIVLLIILILVVCGISIEYYKRKVKRLKLELYRETKLKENQLNSKNGSVATTNYNYPSFMTTQTSIKKGSYIDNYNYDDDDDDEITSYSNCTSNKKDKMSFISEGVGDIQEKSRDKYQSLYSVNTTIHSAHSTKPSYSYYPLSGSQEFSQVNQQDPNSYQINHNRDSQNALSLYRNSNSNVLFYDEISNNNANLNSQADTITTISTTTTTITTNTNMNSTYAMALTPNSSNVRNYLSHPQPLTKSHDKLRINTSNLKPISPIHSGFKTSPNISYTQNTNNTTNSKPSSTPKHRLLNFPNNSSFIQNKSNNIDTKPISTTMIATSTIAVTQTSSYGYYSIDDSLVDNKRISLIQSQEKYSQSPRNTSPRTSLIIDPSAEIEYQSLSNNDNKNDLAKKKAK…	#N/A				NO		#N/A	No hits					4	OG0000543										0.922108				1109..1146 | 870..890 | 522..569 | 745..809 | 904..964 | 267..292 | 687..706	542..581	2..20
Neofr_P00166	1275	LNKPNNNIQKVVSNHESIPEDYPRLDKNQGGSIGIQEENTPTMKYTPRRTSLSLKTHQQLLHNKEIKPVKVISPNTPVPLNARLPKDNEVESDLLHTMGSPYSGSGQIDSPREIDLIQKELNKISISLKNKKRTRNESNSSMKSEKSGDTLDGTTIVSDVSSMVSPPPIKDTPNSAHSSPKLQISPKLPLRDAPSSAHTSPRLPLSPKSLLRDTPSSTYTSPRLPISPKSPLRDVPGSAHSSPKSLLRDNTGSTQSSPKLQINPKSPLKGNLNSPSVNIESPPAYLSMSLVTPMLASSLSPSANEKMSQDKFLISPDESEMDNIINTSIMEESTDNYFSDESSSLSHSDKKDKKLWKDKYLRYIKKNSIQGKGKSKLDQCISETNSDSVSEGTEANNEI…	#N/A				NO		#N/A	No hits					4	OG0000397										0.922395				374..420 | 675..709 | 128..280 | 925..993 | 331..352 | 590..648 | 898..917 | 1..45 | 730..753	458..481
Neofr_P00167	1274	AFNLSAFYCMSIGHIDETEIDVGKIGNANLWQDVPLSFEIKNDSVAPLCCELDLPGFIEIINQENKIDNYNLIIPGYASEIIEVKIKPHEIKNYEVGYKTFYIKVINKYNPENEMKVKVDAELTEYELRFERLNKGELFLPPLYHPYNAEALPCDNWFTILNSSNHDVKFEMGVKLNHEISKYVNVEVLSRFSNSPVVGTVTLAAHNSLEIKVRAYSREDSKLDNEKCKDLVNVDGITFGKLWIITHQTIKSFPYQSSLISSLSETDLTSLDMKGKLSEGVVIDDSDMYIQSNNNLILNLKNIIEKNKEILNDPNNRQIIEGVPLKGKIIEGPTFSISNNRIEFGSLVYSDSENSDNENSGEEDVASIIQNKKKKVMNLKKLDIQRETFVITNLSKVFP…	#N/A				NO		#N/A	No hits					4	OG0001399	hypothetical protein BATDEDRAFT_21428 [Batrachochytrium dendrobatidis JAM81]			gi|575471982|ref|XP_006675284.1|	hypothetical protein BATDEDRAFT_21428 [Batrachochytrium dendrobatidis JAM81]		51.55	99.5	29.1	0.874788		IPR013783:Immunoglobulin-like fold	PANTHER:PTHR39211	607..628	293..313
Neofr_P00168	1272	ENKRLSTSTSVSLSISASASPSLISETSNTNSIFYKTATPSSLLNYSNNGGKSDDKKKLKKVIHKFLNKTKLFNNIGHSHHKKSSYSRSLNSDNGNEKKIYIYEYTSQSNEKNVPDDVSNNISKNTNTISTSQPSTLLYTNATNNSNKNCTMSTAVSNSFMSIPNRSTPELPVQFNEEKESIKSIPLYYSLQDLEQKLQNETKNNMYSENLTAKEFAAEVGLPILEEEDTDYYTNNSHLHHPSCPTCFTSNKIQGTYYSSKSYGPRLDMSIFEPPKNKISESTECINARCSGDSSNYTLNSQQKNSLDSLFNTKDTNNESIEIVNIENLSKDDTNQNDRKNENSTRVNENKIVSPIIPTRKIKGKKLSRFTVEVLSSDNTPKSISLKPTINTNVKHFAN…	#N/A				NO		#N/A	No hits					4	OG0000685										0.883529				717..750 | 830..853 | 593..623 | 1159..1222 | 1015..1050 | 327..347	498..518 | 191..211
Neofr_P00169	1270	KIRFCIDRGGTFTDCLAFVKRDEEPEEEIIVTKLLSVDPNNYKDAPTEAIRRVLEKVTETTIDKNEKIPIENISQIRMGTTVATNALLERKGEPCALLITKGLKDLLFIGNQARDGIFDINIQCPEVLYKKVIEIDERIELLGYTCAKSGMNVAIPDGDEDYIEGITGEYIKILKRPDVEEIKKDLTELYNSGIRSVAVCLLHSYIYPEHEKIIGNIAKEIGFSNVTLSSEIMPMIKMVPRGNSACVDAYLTPCIQEYINNFIEGFDPKIKSEVVVEFMQSDGGLVNMNKFSGFRAILSGPAAGVIGYANNLYDKDHNMIIGFDMGGTSTDVSRFAGELEHVYETKTAGITIQAPQIDINTVAAGGGSKLFFRNGMFVVGPESGGADPGPACYRKGGSL…	#N/A				NO		PF05378 - PF01968 - PF02538	sp|Q10094|YAOF_SCHPO Uncharacterized protein C11D3.15 OS=Schizosaccharomyces		55	0.990551	0.96735	4	OG0001941	hypothetical protein BATDEDRAFT_12136 [Batrachochytrium dendrobatidis JAM81]			gi|575480162|ref|XP_006679375.1|	hypothetical protein BATDEDRAFT_12136 [Batrachochytrium dendrobatidis JAM81]		74.51	99.4	99.3	0.954144		IPR008040:Hydantoinaseoxoprolinase, N-terminal | IPR003692:Hydantoinase B/oxoprolinase | IPR002821:Hydantoinase A/oxoprolinase	PANTHER:PTHR11365 | Gene3D:G3DSA:3.30.420.40 | PANTHER:PTHR11365:SF2				Reactome: R-HSA-174403		GO:0003824:catalytic activity | GO:0016787:hydrolase activity
Neofr_P00170	1271	ENQKSKNMFSNLAFVFFPFTSTSTTTTSTVHNKTGNHENSHPNHPHQNTIGNNDTRKDSNPNSIFNSNTNHEDIVKNNIKEMILRKMYEYLKSKLKSELVDIYTRYVQHHHLNETLPQNYYVWLTNSYLHRYEQHILETESMMRVQIYGMEVLKDSLKKMRQQFIARFIDINHDKELYESLEVRLQDLNSLIIDKKAKTMNHESSITNSASKKLGILKFFKRSGQKHKEESKEIREVKRLKTEMKQIQFMMSSLKLTTDPSKRMIQSKVILRDQSILPIVEENGTAFEEMTMSSLQDFLSLDTQNSEINSSREEREDTSPSPLLTSKKQRAHKYKNVDELCYKLMLNDLNIEESSIIKYLSVKMNYNENNEMDKLVSTDEINSIVQPLSGSTLTAEGLA…	#N/A				YES	Cleavage site between pos. 22 and 23	#N/A	No hits					3	OG0001142										0.916261			PANTHER:PTHR13270 | Gene3D:G3DSA:1.20.1000.10	544..566 | 745..828 | 305..327 | 592..622 | 978..1017 | 1218..1271 | 24..69	178..198 | 587..620 | 779..830 | 1206..1235 | 743..763 | 1246..1271
Neofr_P00171	1270	NQNSQLFLSNFMSLLNPSINNSSSTDATNKSSTLGTGAMDNNALQNYLSLLSSISLPVANATNKVNGHTNSTISSSTKNNQKTLVEDSTTKTKPLLKKSNSTIDLTNTMTSTTKSNIFNNTSMSRVMSDLESTKKEILSLKKEALATNSTPTTPALSSATLKTTGKSPSNVNKRRKYASVGSTSNIAPSLSTAAATATTTSAGASTSSIPKLNAINPASTLPSLTNPLAMLTALQFPMLSSVATNSLNTNNTMASSSTSTTITNSTTASAATATSTSTSNSNSTNATTATATSDKKSTPVNILPNPNLSASGPAAALPPNLSALSSLLSSATGLPILPTTTPGATNPTIPLLPQPSASNLPLLQPNLNGTPGAAAALPNLFSSALPGLSAALQSNPLAS…	#N/A				NO		#N/A	No hits					4	OG0001920										0.952478			Gene3D:G3DSA:1.10.8.10	273..306 | 64..92 | 708..733 | 858..953 | 1170..1270 | 594..637 | 777..800 | 148..184	498..518 | 123..143 | 833..853 | 579..602 | 1114..1134
Neofr_P00172	1263	VETEDAEKTEKDNEKTTEVETEIETEVVTDVPTSKVEEGESEAVTDAPTSKVEEGESEAVTDAPTSEVEEPTGKPDEPATGICVVDPLERVDCGDPTISKKTCIEKGCCWGETDVANAPWCFYSSTGEKVGICDAIEDADKVACKSTTEDACLAETDCCWKESNDEKVPSCYYNRLVNTSGNFNPDAEITVRFLKPDSWNVVNLWSWDGGENLYGGPNWPGKAIEDLGNGWWSHTFPKGISLVNVIFNNGVADNTIKTYDITNVVTSTCFKLVGSAVITTTDCGLDLEMCHADASERIQCGSNKITEDECISLNCCYSELAGAPSCFYGVGSDFNNQYGTCVIEHELRSRCGEKDITEDECSDLGCCWDLSEDKNYPSCFYHGALVPTCSVDIFQRSSC…	CBM26 - GH31	GH31		CBM26	NO		PF00088 - PF16738 - PF00088 - PF00088 - PF16863 - PF13802 - PF01055	sp|Q92442|AGLU_MUCJA Alpha-glucosidase OS=Mucor javanicus PE=1		42	0.581156	0.893519	3	OG0003852	hypothetical protein RirG_042990 [Rhizophagus irregularis DAOM 197198w]			gi|595491915|gb|EXX75302.1|	hypothetical protein RirG_042990 [Rhizophagus irregularis DAOM 197198w]		57.81	68.7	85.1	0.925794		IPR031965:Starch-binding module 26 | IPR000322:Glycoside hydrolase family 31 | IPR000519:P-type trefoil domain | IPR011013:Galactose mutarotase-like domain superfamily | IPR017957:P-type trefoil, conserved site | IPR031727:Galactose mutarotase, N-terminal barrel | IPR017853:Glycoside hydrolase superfamily | IPR025887:Glycoside hydrolase family 31, N-terminal domain	Gene3D:G3DSA:4.10.110.10 | PANTHER:PTHR22762 | Gene3D:G3DSA:3.20.20.80 | SUPERFAMILY:SSF51011 | PANTHER:PTHR22762:SF82 | SUPERFAMILY:SSF57492 | Gene3D:G3DSA:2.60.40.1760 | CDD:cd14752:GH31_N | CDD:cd06602:GH31_MGAM_SI_GAA | Gene3D:G3DSA:2.60.40.1180	1..81			KEGG: 00500+3.2.1.1	GO:0005975:carbohydrate metabolic process	GO:0003824:catalytic activity | GO:0004553:hydrolase activity, hydrolyzing O-glycosyl compounds | GO:0030246:carbohydrate binding
Neofr_P00173	1262	MVAKQRISYIVRENYNEIGHNSGINSLALDTQTPGGILYSAGKDSKINSWNLHLNDDNLNSYYVKQENIDNGTIENPLPYEGSLRGDVPQIDVDNIEYNESPDSIKDFSIVKNFHSETNSYNPNLSFENSATAIAIKNNIHKLKQKNSQHFDIRRKKCVIQTPTFNKEYWYHSDWVNDIVLTANKDHFISASSDRSIYIWDVNNNIPSTRIGFHKDDVRVLAYSSKCNWVASGGFDQRVLFWDLGEGRAVPIFTSDDSLTQASIYSIATNTEGNVLVTGSPERIVRIWDTRTGKQVLKLTGHSDNVRALIISEDGKWVLSGSSDSTIKLWSIANVKRCVMTYSHYSDSVWSLTSNDPYLKTFWAGGRDGSITKINQSSNYDYNNQYDSDYGDCVLVCKE…	#N/A				NO		PF00400 - PF11816	sp|Q09731|BU107_SCHPO UBP9-binding protein bun107 OS=Schizosaccharomyces	2e-65	32	0.389857	0.482328	4	OG0002755	hypothetical protein GLOINDRAFT_6324 [Rhizophagus irregularis DAOM 181602]			gi|552917616|gb|ESA02642.1|	hypothetical protein GLOINDRAFT_6324 [Rhizophagus irregularis DAOM 181602]	8e-106	59.88	37.8	44.2	0.929479		IPR020472:G-protein beta WD-40 repeat | IPR036322:WD40-repeat-containing domain superfamily | IPR019775:WD40 repeat, conserved site | IPR015943:WD40/YVTN repeat-like-containing domain superfamily | IPR021772:Protein of unknown function DUF3337 | IPR017986:WD40-repeat-containing domain | IPR001680:WD40 repeat	PANTHER:PTHR22847 | CDD:cd00200:WD40 | Gene3D:G3DSA:3.10.20.90 | Gene3D:G3DSA:1.10.10.670	975..1000 | 724..902 | 1013..1046			Reactome: R-HSA-5689880		GO:0005515:protein binding
Neofr_P00174	1258	MVNFISGIKFNNNYANLNENVKTIYDMVNYCAKIYKKRSYFRYIKDNKIYDITYNEIVNSCQSISLWLDTYRKRLNHQLHVGIIGKNTPQFGVTSISVVYSGAISIPLNPDMDESDLEYYLNYFEVDILIYDNDLESKVKAIKDKCPRIVCWMPLRKVENSSSSIPTNDGDPTYLEDLFTDKPSDVYFQSPAKPETCCFYILTSGTTGKKKGVMISNDNVLKALLGHCSNYGEHDYRLTMLPFSHCFGGICELLFNMRFGVTVCINSSFQQLFKEFLIYQPYSTDVVPMVAKLIYKEINKLAKQNPNTPLKELKSRVVGDNLRLIICSGAQMDSSYIKFFEKIDIELQQCYGMTECSTAITQPVLKNENTINSVGTVNKFCQVRSKDGEIQIKGPIVML…	#N/A				NO		PF00501 - PF00550 - PF00668	sp|B2HGV4|FAC15_MYCMM Long-chain-fatty-acid--CoA ligase FadD15	2e-35	25	0.396661	0.913333	2	OG0000665	long-chain acyl-CoA synthetases (AMP-forming) [Clostridium sp. CAG:7]			gi|546472761|ref|WP_021868839.1|	long-chain acyl-CoA synthetases (AMP-forming) [Clostridium sp. CAG:7]		55.28	98.1	99.2	0.924412		IPR000873:AMP-dependent synthetase/ligase | IPR036736:ACP-like superfamily | IPR009081:Phosphopantetheine binding ACP domain | IPR001242:Condensation domain	Gene3D:G3DSA:2.30.38.10 | Gene3D:G3DSA:3.30.559.10 | Gene3D:G3DSA:3.30.300.30 | Gene3D:G3DSA:3.40.50.980 | SUPERFAMILY:SSF56801 | SUPERFAMILY:SSF52777 | PANTHER:PTHR43272					GO:0008152:metabolic process	GO:0003824:catalytic activity
Neofr_P00175	1252	MSRKRRSFKLIFGSKQSPNTTKIAPQDDYYENYSEEEEIPNVIYVAQKRKTTQRKTNNKSIVKPSILNQPTTRSVKQQKKIIKDARRRKLSNENEENNDPNDETMLEANENNDINNTESKETNNQEGTNESSNSNVNTKESTKQKVIKKRNMTSIQMLNENEKFNIVEEANNLFPKISLSQLLSASPSIRKELEQGCKPRVEKILCSLSNINIPIICGEIDNKTFNILYDTGANVNVITTEGLDKIENISIQQCENPENITIADGTSVATDIFVKLKIKINGKLTVTEKFYIINYSNPYFEVIFGRGIQKKYRLYIDPDDDAIYQKSKHGVKKVTNIINDETSIPLLNSVIIEKEENQEFLETLNQIVKSVPEEIRTQFEKLIHKYKNCMATSLSQLST…	#N/A				NO		PF00078 - PF00665	sp|P0CT35|TF22_SCHPO Transposon Tf2-2 polyprotein OS=Schizosaccharomyces	3e-110	31	0.667732	0.643661	4	OG0000004	retrotransposon ty3-gypsy subclass [Lichtheimia corymbifera JMRC:FSU:9682]			gi|661175507|emb|CDH61247.1|	retrotransposon ty3-gypsy subclass [Lichtheimia corymbifera JMRC:FSU:9682]	2e-163	51.67	80.4	89.4	0.96294		IPR021109:Aspartic peptidase domain superfamily | IPR001584:Integrase, catalytic core | IPR036397:Ribonuclease H superfamily | IPR000477:Reverse transcriptase domain | IPR012337:Ribonuclease H-like superfamily	CDD:cd09274:RNase_HI_RT_Ty3 | SUPERFAMILY:SSF56672 | Gene3D:G3DSA:3.30.70.270 | Gene3D:G3DSA:3.10.10.10 | PANTHER:PTHR24559 | CDD:cd01647:RT_LTR | CDD:cd00303:retropepsin_like	50..146				GO:0015074:DNA integration	GO:0003676:nucleic acid binding
Neofr_P00176	1251	MEIDDSSQLNESVKNSNTSIDQQCENNDISASGKKGSNDSSLSNNNKLFQDRRRLRKHNAGDNNDDGGYNKEWMDIERKNIQAYEYLCHVEEARDWIERCIEEQIDSKSFEEQLRRGIILAKLAQIIQPGSVKKIFDAEKLQYRHSDNINYLFNVMRNIKFPENFIFELTDLYDKKNIPKVIYCLHALSHFLEVTGFLHPAVRDLVGKLEFSEEQLNTVQVNFEENGLQLPQFKNVEAAVQKEINNAAEPVLTEEQKRELYYKENCDKIIKVQSISRGYIARKKFRDEYGNILDNKDKIIKIQAAMRGFMERKKYNDRKKHFKENEASIIKLQAMVRGKKARQEYLDRKNYYEKNIDKIIKVQAYVRRFLAMKYCRELKSGKATSHTVHRYLRLMGDNT…	#N/A				NO		PF00307 - PF00616 - PF03836	sp|P46940|IQGA1_HUMAN Ras GTPase-activating-like protein IQGAP1	1e-125	35	0.576339	0.445987	2	OG0003679	Iqg1p [Rhizophagus irregularis DAOM 197198w]			gi|595457948|gb|EXX62222.1|	Iqg1p [Rhizophagus irregularis DAOM 197198w]		61.84	97.5	97	0.918091		IPR001715:Calponin homology domain | IPR036872:Calponin-like domain superfamily | IPR008936:Rho GTPase activation protein | IPR001936:Ras GTPase-activating protein | IPR000593:RasGAP protein, C-terminal | IPR000048:IQ motif, EF-hand binding site	PANTHER:PTHR14149:SF14 | PANTHER:PTHR14149 | Gene3D:G3DSA:1.10.506.10 | Gene3D:G3DSA:4.10.270.10 | SUPERFAMILY:SSF143885 | Gene3D:G3DSA:1.20.5.190	936..984 | 1..45	1080..1107 | 916..947 | 979..999 | 422..442		Reactome: R-HSA-5626467	GO:0007165:signal transduction | GO:0043087:regulation of GTPase activity	GO:0005515:protein binding
Neofr_P00177	1247	MVRGKKPQLSASKEDIRELNPLTIETIVNNLRDRYSNNALYTRIGSNLMVAVNPNRRTDAITEETEMAYLEDAMDTSNEGSKKKLPPHVYEIASKAYLHLCRNGEDQSIILRGISGSGKSFTRDMLIKFLCDFSKGKKKSKIRTGIKNTSVILNAFGNARTVLNPDASRHGKYTEIQYDNHGKIIGAKLCDYLLEKNRITDIPSNERSYHVFYYLFAGASTEEKNYWRLGEATNYYYMGDQRSLQADDESKFKELTAAMKTVGIGRSAQNQIFQLLTAILQLGNLQFIDSGDMTQEPCQIKNLDVLEVIAETLGIHPRNLETVLTYKTMYIKRELCSVFLNAETAIIQRDSLAKCLYSLLFRWIVEHINNRLCKSEEETANFIGITDFPGFQDKKDNQL…	#N/A				NO		PF00063 - PF03142	sp|Q4P9K9|CHS8_USTMA Chitin synthase 8 OS=Ustilago maydis (strain		33	0.987971	0.656359	4	OG0000367	hypothetical protein GLOINDRAFT_348546 [Rhizophagus irregularis DAOM 181602]			gi|552925811|gb|ESA09719.1|	hypothetical protein GLOINDRAFT_348546 [Rhizophagus irregularis DAOM 181602]		58.55	99.8	68.5	0.8349		IPR027417:P-loop containing nucleoside triphosphate hydrolase | IPR036400:Cytochrome b5-like heme/steroid binding domain superfamily | IPR001609:Myosin head, motor domain	PANTHER:PTHR13140:SF550 | PANTHER:PTHR13140	794..829 | 735..764 | 564..587	815..835	1152..1174 | 876..898			GO:0005524:ATP binding | GO:0003774:motor activity	GO:0016459:myosin complex
Neofr_P00178	1243	MAEEKKILLIFSSICSAISAIFSLAPFISVYKILEVLLKNYVYYTNNTRDDEGAATDNEIMTKWGYIAIGYYIASVLFQCGALGLSHIAAFETLYNIRIRIAEHIGFLPLGYLSTTTTGSISKTLEQNVENIELFIAHTIPDIVKVGATVVFLVILFLRYNILLTVICLCTFIIALVSQFATMFSEESMKEQKRYFDVSEKISGSIVQFIHGIPVVKIFGKTVFSFRKLASDLEKYREVSMNICYISRSGMCMFLALLESFATFIIPVGLFLLSRNEKDLAMALDYIFFIIMCPGLANPLYSLLMLVANIETIDEGNKRIDRILNEDIIKQPENPKVPTKYNITFKNVTFNYKKSENSKTIDNVLDNVSFEAKNNKITALVGPSGSGKSTIGSLIPRFW…	#N/A				NO		PF00664 - PF00005 - PF00664 - PF00005	sp|Q9C7F2|AB14B_ARATH ABC transporter B family member 14 OS=Arabidopsis	5e-118	33	0.718423	0.70008	4	OG0000544	ABC transporter [Eggerthella sp. YY7918]			gi|503745902|ref|WP_013979978.1|	ABC transporter [Eggerthella sp. YY7918]		57.27	99.8	97.7	0.925769	BUSCOfEOG7WDNCD	IPR027417:P-loop containing nucleoside triphosphate hydrolase | IPR036640:ABC transporter type 1, transmembrane domain superfamily | IPR003593:AAA+ ATPase domain | IPR011527:ABC transporter type 1, transmembrane domain | IPR017871:ABC transporter, conserved site | IPR003439:ABC transporter-like	PANTHER:PTHR24222:SF24 | Gene3D:G3DSA:3.40.50.300 | PANTHER:PTHR24222			814..836 | 669..691 | 793..810 | 7..29 | 288..310 | 711..728 | 67..89 | 894..916 | 204..226 | 162..184 | 135..157 | 101..120 | 251..273		GO:0006810:transport | GO:0055085:transmembrane transport	GO:0005524:ATP binding | GO:0016887:ATPase activity | GO:0042626:ATPase activity, coupled to transmembrane movement of substances	GO:0016021:integral component of membrane
Neofr_P00179	1242	LHCLQKKVTVQGHFQYGRNVLPERVVITNQSILEDTNEDNQIDYILAQEPDTEVEMPKRELSVWGKYCCVTYTETKELVFGSPAFSAMYKNNLYLFASEDALIKFMKNPILYFQCEPISPITKICIIGPRYSGQSTIAKLIAKQYNLLNINMEKILRLINISPSPNESTEDLGISMEDSLLQKIKESCDQGLEVTGEMMVDIIKLALKKTEEDNKYRGWIIDGFPSTSEQAQLLIEENLIPDTVIFLRYDIQIEDIMERLSNIKVNALTGIEWNSNIRSNLKSPRKVSLKLPEHYKIQECPFIDEAFESYKKEEVEILNLLNENNIPQTIIESERDIPSIFSQVRSEIDQFFPRASQNVLNSENVEYGCTKDYCPVMLKKNNVLVKSSNTHSLEYQKRI…	#N/A				NO		PF00406 - PF00406	sp|Q5TCS8|KAD9_HUMAN Adenylate kinase 9 OS=Homo sapiens GN=AK9	1e-115	29	0.704509	0.510727	2	OG0004744	hypothetical protein BATDEDRAFT_87801 [Batrachochytrium dendrobatidis JAM81]			gi|575477588|ref|XP_006678088.1|	hypothetical protein BATDEDRAFT_87801 [Batrachochytrium dendrobatidis JAM81]	4e-169	51.45	91.6	73.1	0.982923		IPR027417:P-loop containing nucleoside triphosphate hydrolase | IPR000850:Adenylate kinase/UMP-CMP kinase	Gene3D:G3DSA:3.40.50.300 | Gene3D:G3DSA:1.10.620.20 | PANTHER:PTHR23359:SF81	567..605	303..323		Reactome: R-HSA-499943 | KEGG: 00730+2.7.4.3 | MetaCyc: PWY-7219 | KEGG: 00230+2.7.4.3	GO:0006139:nucleobase-containing compound metabolic process	GO:0005524:ATP binding | GO:0019205:nucleobase-containing compound kinase activity
Neofr_P00180	1235	MSETKSNETFLVAADVLVGNVLQEEPASFLPSEKSDNSKKSTMKNQKLLKIKNVNDTDNKVGNIASAAEDTSMYNNKNEKSSGNLNNNNSNNNNNTPTSSASTPVNSTYFGNRSNTNINGVKKSFEKRYNSISFSPNANLHSSGLNSSPILKPKKTLHVTNFTMNKSALRNLLLSFPGFKTVAFYQDYCFVVFADIESATNAAEQLLAKTKLKVNFSKADYIPNVVSPSSIGNPNSILHVTNYPTSTTETEMIEMYSSYPGYLHIHFSKNFSLVYYQDIASAKNVLQHMNQTTNFTTVYSIKNANNSPINMNNNYHNNVPNGPPPPFNPMMNNGYRNMNVNGGLVMANGYPPPPPPVSATAPTTSNFNANGVINHPHTNGVNISPNAPHNNSFIKYNNS…	#N/A				NO		#N/A	No hits					4	OG0002746										0.90481		IPR035979:RNA-binding domain superfamily | IPR000504:RNA recognition motif domain	Gene3D:G3DSA:3.30.70.330	67..114 | 28..48 | 1039..1091 | 1158..1179 | 974..997 | 515..582	1211..1235 | 1176..1203 | 1051..1076				GO:0003676:nucleic acid binding
Neofr_P00181	1235	DKKSENNEINKIKESDKSSIVRNNSELKIENCSNVKDSNNKNNNGNPEMNENFKEINNINILSLDKTKSKNFELLNEIEIKEQNNEIDKNSITSKNSENKTIKKEISKEYFKNQKINENKFLENLSEKSEDKSIGKNDKINNKKFELTENNKENLHSYNKDINQNINNEGKHQMNREDIIESNTIDNNTKNVNDFELKKKLEKDYDVNSLKNIDLNIDHKNIPIANNNIEGSSHFTLVINNKQLYKSTIKFYVNLGFSIENLQSKYNYKHEFEATTWEDNHYTKTLVEYSEDEHTVFDEETWLFLENENGKVKLRIVENLHKDFAVADFSQVSDEKLHKLLLEHTSLENTYMTFSAKLDEIENKFKMMKRPYKILKSPILGTDLIYKQIYTYDPLLNLL…	#N/A				NO		PF00365 - PF00365	sp|O42938|PFKA_SCHPO ATP-dependent 6-phosphofructokinase OS=Schizosaccharomyces		36	0.810526	1	4	OG0000787	phosphofructokinase alpha subunit, partial [Neocallimastix frontalis]			gi|387233021|gb|AFJ73480.1|	phosphofructokinase alpha subunit, partial [Neocallimastix frontalis]		69.93	77.7	97.6	0.90469		IPR000023:Phosphofructokinase domain | IPR009161:ATP-dependent 6-phosphofructokinase, eukaryotic-type | IPR035966:Phosphofructokinase superfamily | IPR022953:ATP-dependent 6-phosphofructokinase	PANTHER:PTHR13697:SF4 | Gene3D:G3DSA:3.40.50.450 | PANTHER:PTHR13697		344..364 | 64..84 | 1048..1068 | 112..132		KEGG: 00010+2.7.1.11 | KEGG: 00051+2.7.1.11 | MetaCyc: PWY-1861 | KEGG: 00030+2.7.1.11 | KEGG: 00052+2.7.1.11 | KEGG: 00680+2.7.1.11 | Reactome: R-HSA-70171 | MetaCyc: PWY-1042 | MetaCyc: PWY-5484 | MetaCyc: PWY-7385	GO:0006096:glycolytic process | GO:0006002:fructose 6-phosphate metabolic process	GO:0005524:ATP binding | GO:0003872:6-phosphofructokinase activity	GO:0005737:cytoplasm
Neofr_P00182	1234	GNLFESELGKYFIFLVIDVVVYFIIAVAIDYASGINFKTIGIRKSQMNATDDVSFAPDIQEDPVGGELFVQVKNIYKYFKFRRNIVVDSDENDVKLGKVFAANKNISFNVYKNEIFAILGHNGAGKSTLIQNMIGMQRADSGETYYNGLPISKNKKKIHRELGICLQNNVLIDGFSVADHCKLYAGIKEIDVDVDTWLKEVDLMEKKNFEVQKLSGGQKRKVCIGLAMIGNPKYVFLDEPTTGLDPLSRRKIWSLLLKKKQGRVIFITTHYMDEADIIADRKLILNKGSIRCLGSSIYLKNHFQMKYSLEVETICPSLVESIIKDYIPEAIFCDSKTKVNYEDYNISDYYYKSKNNDLPPLNCSGSLCYVWKLPIESASAFSSLLLRLKKEKGTSLTNF…	#N/A				NO		PF00005 - PF12698 - PF00005	sp|Q8K448|ABCA5_MOUSE ATP-binding cassette sub-family A member	9e-115	26	0.990276	0.735079	4	OG0000237	hypothetical protein TRIADDRAFT_60879 [Trichoplax adhaerens]			gi|196013954|ref|XP_002116837.1|	hypothetical protein TRIADDRAFT_60879 [Trichoplax adhaerens]	6e-131	46.78	99.7	80.4	0.971416	BUSCOfEOG7WDNCD	IPR027417:P-loop containing nucleoside triphosphate hydrolase | IPR003593:AAA+ ATPase domain | IPR026082:ABC transporter A, ABCA | IPR017871:ABC transporter, conserved site | IPR003439:ABC transporter-like	CDD:cd03263:ABC_subfamily_A | Gene3D:G3DSA:3.40.50.300		1229..1234	739..758 | 773..795 | 825..847 | 629..651 | 704..726 | 15..37 | 672..694 | 462..479		GO:0006810:transport	GO:0005524:ATP binding | GO:0005215:transporter activity | GO:0016887:ATPase activity	GO:0016021:integral component of membrane
Neofr_P00183	1232	EVVLEDKPTEETEPVSEVKKEIVEIPSEEPGKKKFRKRFVKYIKRINPTTGEKEVITQQVINEKPKDEPVAEVKEEIVEVPSEESGKKKYVKRVVKYVRKINSSSSERDNEETEENIEIENPIDNDIHVTRRVVTEYITVEDEEDEEANVKDLENEEEKIVNTKENDEISYVTKAVVTELVALVESESEDEDKEETKKLSTENTIEKESIEEETIVKETNGKKKTKKSKDKLFGKFKFGFKKSKKSKKQLKDLSSNLDEIENKEEIVETTEEQGKTKYIRRIIRYRINPITGEKEVIDEPVEHDSHDMYTIREEIIEVPSDNSNRRFVKRIIKSVIRINPATGEREVIEEEPIDEPIEQFDEPICIIREEIVEAPSEEPGKKRFVKKIIRHFVRINTIT…	#N/A				NO		#N/A	No hits					4	OG0001418										0.941463				186..205 | 1162..1232	143..163 | 243..273
Neofr_P00184	1231	MISNNNLSSNKPKPESILTNVEKSNSFSSVITPTSILSPTASFYASNSNTTGLDLSDLKEKDADVKAWINKMLSSNTFPTSKPSDTNLVSDISPAVLTSPPSATNTTPTDNNIPQQASILLIKLENAGQQISKSIEKISNEVVKNIPRVVYDIENIRKDTRAMQENINRVRMDYRKFNTDSSEVIQPMFLLDTIRLRMEETRKLLKEAENWSNLSSEMDDLFNNKEYERAAVTLEDAQNSLTLLKNSSDYEEKHELLRKYLNRLEAELSPLLLQTIKSKDIKNLRKYQKIFKKINREKEFYNCYFRNVKQEILEYWMGFEVKDSEQQEVVVPITPVTPSTPNKEEDDAEKPEENVNNVLIINSTNPQDLSFAEWVPSYFEELYSIIVKEFNWSANIFQQ…	#N/A				NO		PF10191 - PF10191	sp|A2VDR8|COG7_BOVIN Conserved oligomeric Golgi complex subunit	1e-37	22	0.445167	0.583117	4	OG0001953	hypothetical protein RirG_233350 [Rhizophagus irregularis DAOM 197198w]			gi|595442765|gb|EXX54575.1|	hypothetical protein RirG_233350 [Rhizophagus irregularis DAOM 197198w]	9e-60	48.01	51.5	61	0.903845		IPR019335:Conserved oligomeric Golgi complex subunit 7		1181..1202 | 870..925 | 744..803	153..173 | 247..267		Reactome: R-HSA-6811438 | Reactome: R-HSA-6807878 | Reactome: R-HSA-6811440	GO:0006886:intracellular protein transport		GO:0017119:Golgi transport complex
Neofr_P00185	1229	MLKSKLGIKNKDKDTNSSSNVNNKDSNVHSKSLKKLLNGKNAGHSILNNIKPIKSKSSHYDLNNNDKNDEDENDNTTLASTSPKTLEPLEVDKNNNISTKTITSSTENQDLNNLNDTPSSPSYYWASSVVSSKGLANNTFDSMKTLTSFSNHNSPKSNSASLTNISPKSKSNTSKSKTANKSNSPFLAPSKSPLEAISTKFARFKSSENVGSNSLSTKKGNSGNFLSVPDIVNKDLQTSVVSIPSSESGLNNKSISKKLSKKEKKEAGTSAKDGKKPSSLFSSIGKYFKNKATSQLKDKDYKKSKEKVEMTDVAKSNENVDNEREADIEITTREISTLNKDEKLEMKALNANSININIDSKEEIDSIDSEDLKTPKPKEKIEEEEEEEKKIEEEEEKEK…	#N/A				NO		PF00069	sp|O14019|HAL4_SCHPO Serine/threonine-protein kinase hal4 OS=Schizosaccharomyces	1e-48	42	0.178194	0.33805	4	OG0001010	HAL protein kinase [Mortierella verticillata NRRL 6337]			gi|672819263|gb|KFH64162.1|	HAL protein kinase [Mortierella verticillata NRRL 6337]	2e-57	64.34	19.3	51	0.878613		IPR008271:Serine/threonine-protein kinase, active site | IPR011009:Protein kinase-like domain superfamily | IPR000719:Protein kinase domain	PANTHER:PTHR24343 | PANTHER:PTHR24343:SF124 | Gene3D:G3DSA:1.10.510.10 | Gene3D:G3DSA:3.30.200.20	295..320 | 357..401 | 415..451 | 1..96 | 244..282 | 461..480 | 149..191 | 601..671	378..410			GO:0006468:protein phosphorylation	GO:0004672:protein kinase activity | GO:0005524:ATP binding
Neofr_P00186	1226	SYRMNSPPPNENSYRMNSPPPNENSYRMNSPPPNGSNYRMNSPPPSGNNYGVASQLPPLPVVNNYSSILRSTSVDSNIINNRMASPPPRPRSNSRSKQSRSIERPARTVSVRNSDYVYKSTPNNSLKNQEFIYKSTPNYNQNNSNGGVQRGRPLSREFDPRNPQIQAFQGINRTQSEYSSSPSNRPLRERPLTSRANEITRNLSVSNERPKQSRYSELKSRTAAGEYYVPKERYNRKYEHDRNESSSSFSSNTVRNVLNSYAPVPDPIMRPHSENKEYRPPTYMRRGISEPRRSSKYDYGYEESNLDFLSDYFGEDNSSKSSSRTSDSSYYNKEDNRHSSSSKSKNSRYTIDESPIVNYSKNTIIKDPTFGRDFGRDFGINLKSNKKNSMDVSSNLESL…	#N/A				NO		PF00168	No hits					4	OG0000682	hypothetical protein BATDEDRAFT_88240 [Batrachochytrium dendrobatidis JAM81]			gi|575478908|ref|XP_006678748.1|	hypothetical protein BATDEDRAFT_88240 [Batrachochytrium dendrobatidis JAM81]	1e-61	50.61	38.3	25.6	0.972668		IPR000008:C2 domain | IPR035892:C2 domain superfamily	CDD:cd00030:C2	234..296 | 1..60 | 315..348 | 135..219 | 385..435 | 508..536 | 77..123 | 549..732
Neofr_P00187	1225	MGEPMKQNPFKFTAQQLSELVDPKNEELLKQYGGLEGIAQALKVDIKTGLPIHKPEDGNIFADREEVFGRNVLPETKSKSLLQLMWEALHDKIMIILSVAAIVSLSIGLYEDFGPGSEENDEPKVHWIEGVAILISVFIVITAGSINDYQKEKQFRALNAKKDDRKVKALRGGENVMISVYDVQVGDVLLLEPGDLLCADGVFIQGHNLKCDESAATGESDTIEKGADKEHLLLSGSKVTEGVGSFLVTAVGVNSYHGKTMMSLRTENEDTPLQVKLNALAEKIAVIGTAAAVLMFFVLIIKYVIQLIRDDKIDKSFPNVLSQIVKIFISAITVVVVAVPEGLPLAVTLALAFATTRMLKDNNLVRVLNACETMGGATTVCSDKTGTLTQNKMTVVKGV…	#N/A				NO		PF00690 - PF00122 - PF13246 - PF00702 - PF00689	sp|Q9R0K7|AT2B2_MOUSE Plasma membrane calcium-transporting ATPase		39	0.881633	0.850584	4	OG0001826	hypothetical protein MVEG_02192 [Mortierella verticillata NRRL 6337]			gi|672827008|gb|KFH71898.1|	hypothetical protein MVEG_02192 [Mortierella verticillata NRRL 6337]		63.13	94.4	86.8	0.861245		IPR008250:P-type ATPase, A domain superfamily | IPR004014:Cation-transporting P-type ATPase, N-terminal | IPR006068:Cation-transporting P-type ATPase, C-terminal | IPR001757:P-type ATPase | IPR023299:P-type ATPase, cytoplasmic domain N | IPR018303:P-type ATPase, phosphorylation site | IPR036412:HAD-like superfamily | IPR023298:P-type ATPase, transmembrane domain superfamily	PANTHER:PTHR24093:SF370 | SFLD:SFLDF00027:p-type atpase | SFLD:SFLDG00002:C1.7: P-type atpase like | Gene3D:G3DSA:1.20.1110.10 | PANTHER:PTHR24093 | PRINTS:PR00119:P-type cation-transporting ATPase superfamily signature | CDD:cd02081:P-type_ATPase_Ca_PMCA-like	1162..1181		860..881 | 93..110 | 231..253 | 888..910 | 125..147 | 327..349 | 943..965 | 1027..1049 | 1064..1086 | 284..306	Reactome: R-HSA-936837		GO:0000166:nucleotide binding	GO:0016021:integral component of membrane
Neofr_P00188	1225	MGDNTTESSYKFTAQQLSELVDPKNPELLERYGGLEGIAEALKVDVKTGLPAHRAEENIFADREAVYGRNVLPETKSKTLLGLMWEALHDKIMIILSVAAIVSLSIGLYEDFGPGSENSTEPKVHWIEGVAILVSVFIVITAGSINDYQKEKQFRALNAKKDDRKVKALRGGESVMISVYDVQVGDVLLLEPGDLLCADGIFIQGHNLKCDESAATGESDTIEKARDKDQFILSGSKVTEGVGSFLVTAVGENSFHGKTMMSLRTENEDTPLQVKLNALAEKIAVLGTAAAVLMFFVLIVKYIIKLIRDDTVDKSFAGVLAEIVKIFISAITVVVVAVPEGLPLAVTLALAFATTRMLKDNNLVRVLNACETMGGATTVCSDKTGTLTQNKMTVVKGVA…	#N/A				NO		PF00690 - PF00122 - PF13246 - PF00702 - PF00689	sp|Q2QMX9|ACA10_ORYSJ Calcium-transporting ATPase 10, plasma		39	0.880816	0.904902	4	OG0001826	hypothetical protein MVEG_02192 [Mortierella verticillata NRRL 6337]			gi|672827008|gb|KFH71898.1|	hypothetical protein MVEG_02192 [Mortierella verticillata NRRL 6337]		63.97	93.9	86.4	0.888032		IPR008250:P-type ATPase, A domain superfamily | IPR004014:Cation-transporting P-type ATPase, N-terminal | IPR006068:Cation-transporting P-type ATPase, C-terminal | IPR001757:P-type ATPase | IPR023299:P-type ATPase, cytoplasmic domain N | IPR018303:P-type ATPase, phosphorylation site | IPR036412:HAD-like superfamily | IPR023298:P-type ATPase, transmembrane domain superfamily	PANTHER:PTHR24093:SF370 | Gene3D:G3DSA:2.70.150.10 | SFLD:SFLDF00027:p-type atpase | SFLD:SFLDG00002:C1.7: P-type atpase like | Gene3D:G3DSA:1.20.1110.10 | PANTHER:PTHR24093 | PRINTS:PR00119:P-type cation-transporting ATPase superfamily signature | CDD:cd02081:P-type_ATPase_Ca_PMCA-like		1215..1225	942..964 | 283..304 | 1062..1084 | 92..109 | 316..338 | 124..146 | 231..250 | 1030..1052	Reactome: R-HSA-936837		GO:0000166:nucleotide binding	GO:0016021:integral component of membrane
Neofr_P00189	1224	MFNKRLLVEFKETRSYIAGIVALQWLMLIVNIVFIYSTSKLVGVIFENKITNLKIYHYVIVAVIATILRAIFIRINGDLTNFVSSGVKAKMRSLIYNKLICIGMDYMDWCPSSEIVQLSTEGVEQLDVYFGKYIPQFFYALLAPLTLFIVVSFFYFPAAIILLICVPLIPIAIIFVQKFAKKLLDKYWGIYTDLGDTFLENLQGLTTMKIYNSDGFYAKKMHKDSENFRKITMRVLIMQLNSISIMDIVAYGGTAIGILICIIALLKGKIIISQCFFIIMISSEFFLPMRLLGSYFHIAMNGNSAADRIFKVLDIPIKSNGKNIEIIPEKGDNAIEFKDVSFTYKEDEKDVISHTNFIIPSHKIVGVVGKSGCGKSTVASLIMGEHNTYQGNIYIQGID…	#N/A				NO		PF00664 - PF00005 - PF00664 - PF00005	sp|P71355|Y663_HAEIN Uncharacterized ABC transporter ATP-binding	8e-157	45	0.463235	0.980357	3	OG0001559	ABC transporter, ATP-binding protein [Mogibacterium sp. CM50]			gi|497329454|ref|WP_009643667.1|	ABC transporter, ATP-binding protein [Mogibacterium sp. CM50]		58.58	99.5	99.1	0.93822	BUSCOfEOG7WDNCD	IPR027417:P-loop containing nucleoside triphosphate hydrolase | IPR036640:ABC transporter type 1, transmembrane domain superfamily | IPR003593:AAA+ ATPase domain | IPR011527:ABC transporter type 1, transmembrane domain | IPR017871:ABC transporter, conserved site | IPR003439:ABC transporter-like	Gene3D:G3DSA:3.40.50.300 | PANTHER:PTHR24222			804..826 | 891..913 | 243..265 | 661..683 | 700..719 | 15..37 | 775..797 | 270..292 | 158..180 | 50..72 | 134..156 | 918..940		GO:0006810:transport | GO:0055085:transmembrane transport	GO:0005524:ATP binding | GO:0016887:ATPase activity | GO:0042626:ATPase activity, coupled to transmembrane movement of substances	GO:0016021:integral component of membrane
Neofr_P00190	1222	TTTTTTTTTTTTKKTTPPPPTTTTTTTTTTLPPTTTTTTTTTTTVPPPPTTTTTTTTTTTTTTTTTVPPTTTTTTTTTTTKKATPPPPPTTTTTTTTTTLPPTTTTTTTTTLLPTTTTTVKTTTTTPQPTTIRCGPKFGHRICPSGQCCNYSGYCGTGDEYCGKHCLKNYSLFGNCYGNTTTTTTTTTTTTTTTTTTTTTTTTTTTTTTTTSSRSTPTNSLQRCGPSFNNAVCPEGECCSEYGYCGSSIGFCEDCLFGYGKCDYIPFRTYTCGPKYSNKKCPEDHCCGENGFCGTTSEYCEHCIHGFGKCDLKPVEKPEIRCGPKFGYRVCPTDQCCNLDGYCGTGDEYCGSRCMKGYSIFGKCYGTTTTTTTTTTTTTTTTTTTTTTTKTPTPTPFLR…	CBM18 - CBM18 - CBM18 - CBM18			CBM18	NO		PF00187 - PF00187 - PF00187	sp|Q9AVB0|LECB_PHYAM Lectin-B OS=Phytolacca americana PE=1 SV=1	1e-29	31	0.184124	0.570637	1	OG0005625										0.904585		IPR018371:Chitin-binding, type 1, conserved site | IPR001002:Chitin-binding, type 1 | IPR036861:Endochitinase-like superfamily	PANTHER:PTHR22595 | CDD:cd00035:ChtBD1 | PANTHER:PTHR22595:SF58	1..110					GO:0008061:chitin binding
Neofr_P00191	1222	MFAGKRKELQETVTNWKKSPELARSSSTRSLGSKEYPNDITPPTNNKLFRSQSTRSPRRLPFFRNNKHGIFNVNNDNNNSFKEEKPMKPIYINPNSDSIVDKNRATINYSSHALSPLLSPASKENSQKFFSPPVNYRPDPDYPEQELDERRGRRRSRSFSGYTNKVNPSLYPPVPPVPPVPNEPPPQPKVPVTPKRSKSLTRGRTPTRQQNVNSTLNSARKAVQNVKNRQQNGQPNLKNSPSINELSRKASQSSKLEEKSSTLDRLQPPVNGQTSLKRTQSLKASLQRWGVEHKKSQSQLSNPSTSPSPVPPVPIVPPKSSSPTMSSEENSPPKKLDNSMTNRNHSDDSVLNNPLRIGSLSSKSVNQNSLSPQNNFNGKNTRKINGKLSNELLVSSLSD…	#N/A				NO		#N/A	No hits					4	OG0000910										0.969664				472..761 | 1055..1134 | 116..383 | 1170..1222 | 399..420 | 837..861 | 1..98 | 890..950	941..972
Neofr_P00192	1221	MENIELLNDFDSNNYSDIDDYLKPTDTNIHKDFVESITKLSNLISNGLLFVNYGIYENISNQNKTNNGSTYIVPKDCKILSNVVSKGIRKDSFKNYRKSINEFNSNKSNSKSSSTNSINIIVTDADKENELVDDGDIFGIGIDQSMIRPHPDFSFADSSMLFDQSAIFDLQGDNVGNQSMIFMDTNGRNIFNHEDLSNRNTILLNINGLTENAEGNNSTLVNLTDVDNNYLSTSDNESNNSTAYWTDDRITGPVNDPEEYSIDEEDDQLMDEFNQAFAKKKFASLDSQDLKNLVYPRPNSRQKNIRHTYPPTSAIQVNQCQVFPEPWNDYDEINLAKATIMKQNYKNGFPHKKLYPVTETPNDEINTNSSPYPKGYVNIYKKNNSNDSMNSSFSYIKDE…	#N/A				NO		#N/A	No hits					4	OG0000915	hypothetical protein [Orpinomyces sp. OUS1]			gi|56398609|emb|CAI29551.1|	hypothetical protein [Orpinomyces sp. OUS1]	4e-107	99.44	14.6	100	0.808027		IPR001715:Calponin homology domain | IPR036872:Calponin-like domain superfamily		618..641 | 886..910	789..809				GO:0005515:protein binding
Neofr_P00193	1221	GNFEFKTIDTIFQGIYKFLIILGIIGIVSFIASFLFYAYLNVSSSRQILRIRALVFNSLMKQEIAWHEKTSPGELSSRIISDTILIEEGIGVRIGILLQNVCTFVACFVIAFFNGWKLTLYMAIILPFLIVIVTVMGTVLTKFTKKSQDAYGVVGGIAQEAFSQIRTIVSFGNEQKEIDRYVEKLKPTRKYGMIRAQTFGICLGLLFAVVYCSYSIAFIKGSEFIHDGIMNGGDVLKVFMGVMMGAMSISGCGNIMNSFGEATGAAAKLFHIIERKPKIDAEAGERPEKPVNGEIEFRNVRFNYPARPDVEILKGISFKCHPGQTVALVGASGSGKSTIVQLLERYYNKKEGEILIDGKPIEDYNIHWLRTQIGLVSQEPTLFDATISENISINCPNAT…	#N/A				NO		PF00664 - PF00005 - PF00664 - PF00664 - PF00005	sp|P08183|MDR1_HUMAN Multidrug resistance protein 1 OS=Homo sapiens		43	0.973792	0.899219	4	OG0000068	multidrug resistance protein 1a [Capsaspora owczarzaki ATCC 30864]			gi|470361259|ref|XP_004365053.1|	multidrug resistance protein 1a [Capsaspora owczarzaki ATCC 30864]		62.49	98.6	86.5	0.766054	BUSCOfEOG7WDNCD	IPR027417:P-loop containing nucleoside triphosphate hydrolase | IPR036640:ABC transporter type 1, transmembrane domain superfamily | IPR003593:AAA+ ATPase domain | IPR011527:ABC transporter type 1, transmembrane domain | IPR017871:ABC transporter, conserved site | IPR003439:ABC transporter-like	PANTHER:PTHR24221:SF400 | Gene3D:G3DSA:3.40.50.300 | CDD:cd03249:ABC_MTABC3_MDL1_MDL2 | PANTHER:PTHR24221			771..793 | 20..42 | 680..702 | 798..820 | 883..905 | 91..113 | 634..656 | 238..260 | 199..218 | 118..140		GO:0006810:transport | GO:0055085:transmembrane transport	GO:0005524:ATP binding | GO:0016887:ATPase activity | GO:0042626:ATPase activity, coupled to transmembrane movement of substances	GO:0016021:integral component of membrane
Neofr_P00194	1219	MQSLLTRNITAPSAIKNSLSLFSKQSLLNVKNSIVQKNTFSIKSNIIPLNQKPLSFYKPNQQRNYAIFSKNVPKPQKKVSKQPPLKKVLVVGSGGLSIGQAGEFDYSGSQAIKALKEENIKTVLVNPNIATIQTGKGLADTVYFLPINPEYLEYIIQRERPDGILLTFGGQSALNCGIQLDETGVLKKYNVRVLGTPIHTLQLSEDRDLFANALREINIPVATSTAVETVEDAVVAAKKIGFPVIVRSAYALGGLGSGFANNEAELRHLATKSLSLAPQILVERSMKGWKEVEYEVVRDAENNCITVCNMENFDPLGVHTGDSIVVAPSQTLTDEEYHMLRTAAIKIIRHLGVVGECNVQYALNPESLEYAVIEVNARLSRSSALASKATGYPLAFVAA…	#N/A				NO		PF02786 - PF02787 - PF02786	sp|O94313|CARB_SCHPO Carbamoyl-phosphate synthase arginine-specific		62	0.920427	0.916379	4	OG0002748	hypothetical protein GLOINDRAFT_340883 [Rhizophagus irregularis DAOM 181602]			gi|552910152|gb|ERZ96040.1|	hypothetical protein GLOINDRAFT_340883 [Rhizophagus irregularis DAOM 181602]		78.01	90.4	87.1	0.740728		IPR005479:Carbamoyl-phosphate synthetase large subunit-like, ATP-binding domain | IPR016185:Pre-ATP-grasp domain superfamily | IPR005483:Carbamoyl-phosphate synthase large subunit, CPSase domain | IPR036897:Carbamoyl-phosphate synthetase, large subunit oligomerisation domain superfamily | IPR011761:ATP-grasp fold | IPR036914:Methylglyoxal synthase-like domain superfamily | IPR005480:Carbamoyl-pho…	PANTHER:PTHR11405:SF48 | SUPERFAMILY:SSF56059 | Gene3D:G3DSA:3.40.50.20 | PANTHER:PTHR11405 | Gene3D:G3DSA:3.30.470.20				MetaCyc: PWY-7791 | KEGG: 00240+6.3.5.5 | KEGG: 00250+6.3.5.5 | MetaCyc: PWY-7790 | MetaCyc: PWY-5154 | MetaCyc: PWY-7400 | MetaCyc: PWY-5686	GO:0006807:nitrogen compound metabolic process	GO:0005524:ATP binding | GO:0046872:metal ion binding
Neofr_P00195	1217	MLSKFETKSNRVKGLSFHPKRPWILASLHNGTIQLWDYKMGTLIDKFEEHEGPVRGIAFHQTQPLFVSGGDDYKVKVWNWKQKRCLFTLTGHLDYIRTTYFHHEHPWIISASDDQTIRIWNWQSRNCISILTGHNHYVMCAQFHPKEDLIVSASLDQTVRVWDISGLVKKHAAPGMNTFEDNRNNRNQPDLFGTSDAVVKFVLEGHDRGVNWAAFHPTYPLIVSGADDRQVKLWRMNETKAWEVDTCRGHYNNVSSVIFHPRQELIISDSEDKTIRIWDMTKRTCLQTFKREHDRFWVITAHPELNLFAAGHDNGLIVFKLERERIASTTYQNTLFFIKDKNIRMYDFDSKDIPIMPLRTGSGTYTPPRTISYNPIENALLVCYTTDEGMYELYMLPRD…	#N/A				NO		PF00400 - PF00400 - PF12894 - PF04053 - PF06957	sp|Q27954|COPA_BOVIN Coatomer subunit alpha OS=Bos taurus GN=COPA		54	0.99507	0.994281	4	OG0001949	hypothetical protein GLOINDRAFT_334453 [Rhizophagus irregularis DAOM 181602]			gi|552912664|gb|ERZ98066.1|	hypothetical protein GLOINDRAFT_334453 [Rhizophagus irregularis DAOM 181602]		76.94	99.4	99.6	0.862952	BUSCOfEOG7VB2RJ,BUSCOfEOG7VQJQS,BUSCOfEOG7CK3G4	IPR011048:Cytochrome cd1-nitrite reductase-like, haem d1 domain superfamily | IPR020472:G-protein beta WD-40 repeat | IPR011990:Tetratricopeptide-like helical domain superfamily | IPR036322:WD40-repeat-containing domain superfamily | IPR019775:WD40 repeat, conserved site | IPR015943:WD40/YVTN repeat-like-containing domain superfamily | IPR010714:Coatomer, alpha subunit, C-terminal | IPR006692:Coa…	SUPERFAMILY:SSF50993 | Gene3D:G3DSA:2.140.10.10 | CDD:cd00200:WD40 | PANTHER:PTHR19876 | Gene3D:G3DSA:2.40.50.140 | PANTHER:PTHR19876:SF1 | Gene3D:G3DSA:1.10.10.670				Reactome: R-HSA-6811434 | Reactome: R-HSA-6807878	GO:0016192:vesicle-mediated transport | GO:0006886:intracellular protein transport	GO:0005198:structural molecule activity | GO:0005515:protein binding	GO:0030117:membrane coat | GO:0030126:COPI vesicle coat
Neofr_P00196	1216	MAQETIAVTKKNSKDIKKMLPPHLKNKGSKNKKFSSPLKNHVEIKDDKSSISSNNIDDNININNDIDDLDNSMVSRSKSTNEIIDQQKRNRFYNEPLDKSDLNKSNSLGSSSKLNYQQMKLNYLNNNNNNNSNINSIMNGGKRNSKQYVFNEDLINENVNPKNLSLNVNQFRSSFIEQNMNNSVNNNNLSNFNINNSIISTSPTKSSYSSSFPSQLTINATPVANKRRSLSLPTSPIDMVTGNKRMIRMNTFGVLDNFEVKSKDTKNHMNHSAQLSRSTSRGGSDDKIQQILGDGAVNSFERNNVQLLNESIKKSGNKRGNRDKIQQILIDGGNKNKIVNNNREPISPSGLSSSNGNLSYTGLNHNGNNNNSISNNNSINISNISNGSNVKINPNTSVD…	#N/A				NO		#N/A	No hits					4	OG0001152										0.599214		IPR011993:PH-like domain superfamily		790..847 | 1..57 | 1106..1138 | 449..496 | 991..1012 | 1029..1062 | 1191..1216 | 859..909 | 78..111 | 263..288	567..587
Neofr_P00197	1215	WYNIYRQMFDWMIYIDRTRADTEERIRRYSQGGSRAVPNGLDENVTEDLIIQCEKDQKHLEDRTKEWKENPRFKKVKKLSTKILELVSNVSEENDIMTKEEHQKIESYIKNKVERFNEVFNQFCQTIRKRKHDVIRLRKVYTEVAQPCKQLLKEISEIEEELVGVNTIIKNKEYTEESVSHVIKSLNDRTVEVSNKCNDLDSVIKNMSESYPESPRVSSYKHVSMLLRPVIDSRVYDLVSDVNQKGHALKKKMEKTVSEITKLAINNWENEIIIELQNWIERTQADIERPMDSDEDIAVILKSYLEKYKNYQEEANSKRDLLTQAENKTENLVKTLRSWAISNNSSYNKTLSINRPKSNRISNRISIRESFIRSSSSSFLGKRESYSLPKRISNISDLP…	#N/A				NO		#N/A	No hits					4	OG0002719										0.970229			Gene3D:G3DSA:1.20.58.60 | Gene3D:G3DSA:1.20.120.330		301..328 | 464..484 | 565..585 | 606..626 | 1118..1152 | 750..770
Neofr_P00198	1214	QYSFGKTVPNGSTDLHIAENSITDTFSHKNETYTNYTKEKRATTQTIAPKINLSPVDFTLIEDKKVTASLYIDKKDSEYDGISIIAEALKADIARVTGESVDKEGKASNSSNGLKIITDSSQLSKKMIIAGTFGTGGNDVINQLIDGGKIDVSDLKGRWECYQMQVVKNPVNGVNEALVIVGSDKRGTLYGMFHISEMMGVSPWVWWSDVTPTIQSNVVLPGEECNVISKEPSIKYRGIFLNDEAPSLTTWTDKRYGGRNQYFYAQVYELLIRLKANYLWPAMWGDTFSEGGRGDKLANARLADQYGIVMGTSHHEPLYRAGNEWGGYYRNDIGMSSAQAWNSYNIPGQQGYNQRVNQKIEEFWSSGVSRNKAFENICTVGMRGENDSTLPAADNPPKY…	GH115 - CBM10 - CBM10	GH115		CBM10	NO		PF15979 - PF02013 - PF02013	sp|P55296|MANA_PIRSP Mannan endo-1,4-beta-mannosidase A OS=Piromyces	2e-21	49	0.0807249	0.155116	4	OG0000613	hypothetical protein [Eubacterium xylanophilum]			gi|652441173|ref|WP_026836178.1|	hypothetical protein [Eubacterium xylanophilum]		78.64	64.9	78.1	0.898144		IPR029018:Chitobiase/beta-hexosaminidase-like, domain 2 | IPR009034:Fungal dockerin domain superfamily | IPR002883:CBM10/dockerin domain | IPR008979:Galactose-binding-like domain superfamily | IPR031924:Glycosyl hydrolase family 115	PANTHER:PTHR37842	857..880
Neofr_P00199	1214	MKEISTYHSPLFNKSLLELSDLKNSPTRSSLSTSRPVLPPRISSKIIEENILNDEILRLSNVNEAQSDSFLETYDRISNSIRIGLGNNHLIPKKKRIMINDKFMHDLANNKINNKNYSLNVSPCITMKPIVDILLKSIEVVVNEKTKSQNDNLKPNEDNKNGITGLCISESPQPSPSVIITSTENTIIQSEDPVEDDTNLINVYKDNKRSNSNNSDSIIVKSPTEESNNTENKNSSLYNDSIIVKSPTEESNNTENINSNLYNDSIIVKSPTEESNNTENINSSLYNDSIIVKSPTEESNSTENTNSSLLHANTTNTLSTFLSLKSYKTLKGEGKAYKDILLDSESFKQLYNSISRDINLIESITKSKKEPIEPISFSQNDISDTYFISNQNIEVNNME…	#N/A				NO		#N/A	No hits					4	OG0002316										0.865519				654..686 | 203..235 | 957..980 | 145..175 | 698..751 | 809..861	388..408 | 908..928
Neofr_P00200	1208	MFLYNLTIQQPTAINQAFIGNFSGNRTQEIIVARGSILELLRPDSSTGKVHSVLTHEVFGIIRSIIPFRLTGDSKDYIVIGSDSGKLVILEYNPDKNQFNKLHEETYGKTGCRRIVPGQYLAADPKGRAVMLGAVEKQKLVYILNRDSAAKLTISSPLEAHKSHTIVYHSVGVDVGFENPIFACIEIDYSDADEDPTGEAFLNAEKTLTYYELDLGLNHVVRKWSEVIDARSNYLISVPGGNDGPSGVLVCSENYITWMHQDCESIRIPIPRRMNRMDSYLGEEKERGVIIISSVLLKMKHALFIFVQTEDGDIFKITIDSVNNDGYSKIEEIKIKYFDTVPAASGMCLLKTGFLFIASETGNHYLYQIENLGDDDEDQPEFSSNDFPQGDIDELDDVT…	#N/A				NO		PF10433 - PF03178	sp|Q1LVE8|SF3B3_DANRE Splicing factor 3B subunit 3 OS=Danio rerio		58	1	0.999178	4	OG0003858	hypothetical protein GLOINDRAFT_341744 [Rhizophagus irregularis DAOM 181602]			gi|552941312|gb|ESA24291.1|	hypothetical protein GLOINDRAFT_341744 [Rhizophagus irregularis DAOM 181602]		81.04	100	99.9	0.774231	BUSCOfEOG7BW0T0	IPR036322:WD40-repeat-containing domain superfamily | IPR015943:WD40/YVTN repeat-like-containing domain superfamily | IPR004871:Cleavage/polyadenylation specificity factor, A subunit, C-terminal	SUPERFAMILY:SSF69322 | PANTHER:PTHR10644		1186..1206				GO:0003676:nucleic acid binding | GO:0005515:protein binding	GO:0005634:nucleus
Neofr_P00201	1206	QDIPWHEKTNAGELSSRIISDTLLIEDGIGSKMGMIYQNITTFICGLLLAFITNWKLSFYMSGTFIVITSVVGIMGGVLAKCTKKVQDSYGVSGGIAQETFSQIRTVVSFGNEQKESERYTQSLISSLKLGILKSHMLGISMGLLFCVTYLCYSVAFIKGGQFVNNGEITAGDVLKVLMGVVFGSLSIGSCGASFNAIASASGAAAFLYYVIQRIPRNNHHNEYTKVNVNINDNGDDSTSNHDNDVNVNIIKEMDNRQPLKGHVEFRNVHFTYPSRPDAEVLKGISFECHPGQTIALVGASGSGKSTIIQLLERFYEKNDGEILIDGKKIEDYSTPWLRSQMGLVSQEPALFNTSIGGNISISCPEKTSKEIEAAAKLANAHEFISKLSHGYQTLTGEK…	#N/A				NO		PF00664 - PF00005 - PF00664 - PF00005	sp|P08183|MDR1_HUMAN Multidrug resistance protein 1 OS=Homo sapiens		39	0.995854	0.870313	3	OG0001580	ATP-binding cassette alpha-factor transporter STE6 [Rhizophagus irregularis DAOM 197198w]			gi|595465392|gb|EXX65087.1|	ATP-binding cassette alpha-factor transporter STE6 [Rhizophagus irregularis DAOM 197198w]		58.53	99.6	83.2	0.929352		IPR027417:P-loop containing nucleoside triphosphate hydrolase | IPR036640:ABC transporter type 1, transmembrane domain superfamily | IPR003593:AAA+ ATPase domain | IPR011527:ABC transporter type 1, transmembrane domain | IPR017871:ABC transporter, conserved site | IPR003439:ABC transporter-like	PANTHER:PTHR24221:SF400 | Gene3D:G3DSA:3.40.50.300 | CDD:cd03249:ABC_MTABC3_MDL1_MDL2 | PANTHER:PTHR24221	506..538 | 568..607	569..607 | 525..549	178..212 | 670..692 | 136..158 | 758..780 | 36..53 | 58..80 | 784..803 | 628..650 | 869..891 | 906..928		GO:0006810:transport | GO:0055085:transmembrane transport	GO:0005524:ATP binding | GO:0016887:ATPase activity | GO:0042626:ATPase activity, coupled to transmembrane movement of substances	GO:0016021:integral component of membrane
Neofr_P00202	1203	MGKKEYPIPEEPKPSPYTKANILSKITYSWENPLFKIGYHRPLEKNDLYLLPPKLTEEYNEDKFYDKWNKTEAKKGKGNANVLKTLIKIFGLKWCSAGVLKLFSDACSTVSPVFLELLLDHLSNKEATEKEAYKGWVYIFCIFGLQIFSTLIVNYYTNLVNEVGLSIRATLIGIIYRKTLKLSNKERQTIGDGQIINLVSSDTGRLQRLTGSLHYLWSAPIQLIAILVLLVRSLGVWSLIGFAIFVLVVPLQGVIMKFLIKYRRQTFILTDQRVKKTQEVIGSMRVIKFFGWEESFLNILQNLRKKEINRSKKGIILHANTHAIFGSIPFISSAATFIAYSAAGNKLTAAKVFSSLAFFNMLRGPLAILPNTFNQLADASVSLKRLNKLINAKDIEDLP…	#N/A				NO		PF00664 - PF00005 - PF00664 - PF00005	sp|Q6UR05|MRP1_CANLF Multidrug resistance-associated protein		37	0.989194	0.779882	4	OG0000258	hypothetical protein BATDEDRAFT_9753 [Batrachochytrium dendrobatidis JAM81]			gi|575474502|ref|XP_006676545.1|	hypothetical protein BATDEDRAFT_9753 [Batrachochytrium dendrobatidis JAM81]		61.57	98.8	85.4	0.82114		IPR027417:P-loop containing nucleoside triphosphate hydrolase | IPR036640:ABC transporter type 1, transmembrane domain superfamily | IPR003593:AAA+ ATPase domain | IPR030244:Oligomycin resistance ATP-dependent permease Yor1 | IPR011527:ABC transporter type 1, transmembrane domain | IPR017871:ABC transporter, conserved site | IPR003439:ABC transporter-like	PANTHER:PTHR24223 | Gene3D:G3DSA:3.40.50.300 | CDD:cd03250:ABCC_MRP_domain1	422..466		911..933 | 776..798 | 233..255 | 819..841 | 1003..1025 | 135..157 | 209..231		GO:0006810:transport | GO:0055085:transmembrane transport | GO:0042908:xenobiotic transport	GO:0008559:xenobiotic-transporting ATPase activity | GO:0005524:ATP binding | GO:0016887:ATPase activity | GO:0042626:ATPase activity, coupled to transmembrane movement of substances	GO:0016021:integral component of membrane
Neofr_P00203	1201	IENDSAIMIKWAIIALMSYVLEIIFQALSLGFSHFAAFNILYNIRVDMAEHIGFLPLGYLSGSTVGSISKTLESNVQKIEKFIAHIIPDLVKVGGTVLFSIILLFKYNIILTFVIVGAFILAMFIQISGMWNKEAMVIYQKYYDLMEKVSGSIVQFVYGIPIIKIFGKTVYSFHKLASTIEATRNVCLDICHMYRKCMSFYNSLLESFATFVIPVGLLLLSRDVKDKAMALNYIFFIIMCPGLSNPLYNLLNLAGFMEEIKESNKRIDSILNEDIITQPEHPKVPTKFNVTFKNVTFNYKQKENSKGGEQDTLCNINFEAENGKITALVGPSGSGKSTIGSLIPRFWDVDEGEICVGGINIKDIKYADLMNIISFVFQDTFLFNDTIYENIIIGRPNAT…	#N/A				NO		PF00664 - PF00005 - PF00664 - PF00005	sp|Q9LJX0|AB19B_ARATH ABC transporter B family member 19 OS=Arabidopsis	4e-120	32	0.784346	0.738818	4	OG0000544	ABC transporter [Eggerthella sp. YY7918]			gi|503745902|ref|WP_013979978.1|	ABC transporter [Eggerthella sp. YY7918]		57.02	99.5	93.7	0.935903	BUSCOfEOG7WDNCD	IPR027417:P-loop containing nucleoside triphosphate hydrolase | IPR036640:ABC transporter type 1, transmembrane domain superfamily | IPR003593:AAA+ ATPase domain | IPR011527:ABC transporter type 1, transmembrane domain | IPR017871:ABC transporter, conserved site | IPR003439:ABC transporter-like	PANTHER:PTHR24222:SF24 | Gene3D:G3DSA:3.40.50.300 | PANTHER:PTHR24222		253..273 | 579..599	669..691 | 632..654 | 234..256 | 851..873 | 82..104 | 7..29 | 151..173 | 109..131 | 200..219 | 774..793 | 751..770		GO:0006810:transport | GO:0055085:transmembrane transport	GO:0005524:ATP binding | GO:0016887:ATPase activity | GO:0042626:ATPase activity, coupled to transmembrane movement of substances	GO:0016021:integral component of membrane
Neofr_P00204	1200	MSWLLKRVVSHKKNDKRRFSNGESSELRVKNLKSDHLQAQKKTFTRWCNAQLSKIEDVEGEDKNKYLIDDLQIDLQDGIRLLKLLEVLSGEELPKPEKSGRIIIRIHRILNVGKALTFLQSKLNEPLPNIGSEDIVDGNLKLTMGLIWVIILRFKIGIIAEKEKNIQDDTELEVEIYPNQEENIPLVDNSVISPTEVKEKRKSGKKQKERTNSTSWDDDDSEDEPQIIDISKKRNKKRRSTFRRSMFRRSSYGDEQAAAPMPKRQSIRKAVLIKNTAANAKTSLLNWCRSVLKPYVELGIINEIQDFSKSWQNGVAFLALVHKMQPSIMPEIEELIQAKEAGQPFSIPSLYTSDDQEDWFQNLYTAFQIAEKCFGIAQLIDANDICRVSAPDERIVMTY…	#N/A				NO		PF00307 - PF00307	sp|Q01082|SPTB2_HUMAN Spectrin beta chain, non-erythrocytic 1	2e-26	47	0.126667	0.0630288	4	OG0002719	hypothetical protein LRAMOSA09614 [Absidia idahoensis var. thermophila]			gi|671692359|emb|CDS07091.1|	hypothetical protein LRAMOSA09614 [Absidia idahoensis var. thermophila]	1e-41	49.63	33.3	11.2	0.943162		IPR001715:Calponin homology domain | IPR036872:Calponin-like domain superfamily | IPR001589:Actinin-type actin-binding domain, conserved site	PANTHER:PTHR11915 | Gene3D:G3DSA:1.20.58.60 | PANTHER:PTHR11915:SF273 | Gene3D:G3DSA:1.10.287.500	188..263	430..450 | 898..918 | 1166..1186				GO:0005515:protein binding
Neofr_P00205	1199	YRKLKYFILKFILFFRNYKIKMENNMDNIITSTFCLPVRAHRGIQTNGLDIQQYITDIINHLCEDSIKKYKCQIVFSQLETSPTISNLRAKNDYFDFNYSISINGPLNQVLQARGNILRNNPSQTVSTLYIERWLLLNKNEEIKSSINDKLKEIMQQTNATIIVDFNKNDKVKPPPGLGSDSIKIDILGQWEDVERARLKCLVYFDELSGFAVCYVEIDPKLHYILAGRKRETLNEIMNETSTNIYIPFPLINQSALKAHSVVVGDPPINGSHNDFYSQSIIYITGQYQDQVNIAKKELLNLAINKKLTVASRHVKCLPRKIDWMLISKRETLKKIMQDNATFIEFPPIGSSNDTIFVYGDERVFVERTIRSIMLLACSYYKATIKLLHPILFPQSNVI…	#N/A				NO		PF00013 - PF00013 - PF00536	No hits					4	OG0001956	KH domain protein [Rhodosporidium toruloides NP11]			gi|472581282|gb|EMS19026.1|	KH domain protein [Rhodosporidium toruloides NP11]	5e-146	56.56	59.1	59.8	0.765937	BUSCOfEOG7V4B6X	IPR013761:Sterile alpha motif/pointed domain superfamily | IPR001660:Sterile alpha motif domain | IPR004088:K Homology domain, type 1 | IPR004087:K Homology domain | IPR036612:K Homology domain, type 1 superfamily	PANTHER:PTHR10627:SF39 | PANTHER:PTHR10627 | Gene3D:G3DSA:1.10.150.50 | ProSiteProfiles:PS50084:Type-1 KH domain profile. | CDD:cd02394:vigilin_like_KH	981..1013 | 913..935	401..421				GO:0003723:RNA binding | GO:0003676:nucleic acid binding | GO:0005515:protein binding
Neofr_P00206	1198	DVVVAQSRNNLCIWYSIDSPDRVTMFPIKGEIEDIERINGKTEVIVDEGVNTVSYTLDEGLIEFGTAIDDFDYDRAINILEKLEITTETEAMWKTLGQITLKNRNLLIAERCYAALGDVAKVRYLHNLNDIAQSKKNEQHDGTDYYLVRAKLAVLDKQFKLAENIYLDQNCVEEAMQMYQEMHQWDKSIKVAEIKNHPELATLKKNYFRWLIDSGQEEKAGEIKEEDGDFVGAVSLYLKGGMPGRASYVLKQHGLTSNMELTERVAAALFNSGLYEKAGELYEKLGNNERAFNAYRKGKAFRAAVEISRTAFPQEVINLEEQWGDYLVSIKQVESAINHYIEAGQSLKAMEAAINSKQWKKASGIVDSLELNDNTKKYCILLAEHFEQINDLASAEKYY…	#N/A				NO		#N/A	sp|Q9UG01|IF172_HUMAN Intraflagellar transport protein 172 homolog		50	0.996661	0.680961	2	OG0005626	hypothetical protein BATDEDRAFT_11418, partial [Batrachochytrium dendrobatidis JAM81]			gi|575479114|ref|XP_006678851.1|	hypothetical protein BATDEDRAFT_11418, partial [Batrachochytrium dendrobatidis JAM81]		77.08	96.1	68.2	0.900822		IPR011990:Tetratricopeptide-like helical domain superfamily | IPR002885:Pentatricopeptide repeat	PANTHER:PTHR15722 | PANTHER:PTHR15722:SF2						GO:0005515:protein binding
Neofr_P00207	1194	MLKSKLGIKNNKDKDTNSSSNVNNKDSSNNVHSKSLKKLLNGKSTGHNILNSIKPIKPKGSLYDISNIDKSGDQIENEDENDNKTLPTSSPKTQESVDPTKTTENQNLNKLNDTLSSQKNRWTPSVTSKPSTSTITTNTISVNKSLDSIKTLNSNVNNTKNISNTANTTTSTSTPNMNTTTKSNSSFLAVPKSPTEAFSKFKSSDNIGLQSQNSSKRNSSNFLSVPDLNSKDLSNSLSSQASSISSQSSETGLNKSISKKLLKKEKKETNSLSKDSKRSSSLFSSIGKYFKNKATNQLKDNKKSKERIEITEDVGVTHENIENDVKVEADKQEMKIVNPNLTNIDTTGEDLDTFDPECLKTPKPKEEVDEEEEKLNSKRISLEFTPKFKSQALPSMKIN…	#N/A				NO		PF00069	sp|O14019|HAL4_SCHPO Serine/threonine-protein kinase hal4 OS=Schizosaccharomyces	7e-56	39	0.235343	0.444969	4	OG0001010	HAL protein kinase [Mortierella verticillata NRRL 6337]			gi|672819263|gb|KFH64162.1|	HAL protein kinase [Mortierella verticillata NRRL 6337]	1e-75	61.98	27.3	69.9	0.863659		IPR008271:Serine/threonine-protein kinase, active site | IPR011009:Protein kinase-like domain superfamily | IPR000719:Protein kinase domain	PANTHER:PTHR24343 | PANTHER:PTHR24343:SF124 | Gene3D:G3DSA:1.10.510.10 | Gene3D:G3DSA:3.30.200.20	1..135 | 734..756 | 204..223 | 233..257 | 485..572 | 342..369 | 154..188	101..121 | 1193..1194			GO:0006468:protein phosphorylation	GO:0004672:protein kinase activity | GO:0005524:ATP binding
Neofr_P00208	1194	FIYIYLYKYKNIKMSTIEGVPSSETKSNEEGSIDSFMNDLTNLSLEDIVQKHTKNPGSPKSTNLSNNESNNEINNENSNLKENDDNNENIESLPTPVSESEEVGSPNKDKKSKNKNKKSKKDKKSKNKSPKSPENSDATAIPSTISPTQTPNPNLINPMNLMNPMMSTPNGTTISPVVPIMGPGLPLANGTPNPALPVLPDMNLSLAQVNAQIQQLQQILIPNIVQRTQQLTQQRIAYVNQINVLQQQQPTSPENQQSTLQLYQLVNNINQQLVVNQNQFNMAQQQIRQFQQIQLNLMQNASPTSEQQSPTKAPIINERTHSMKNTTTSPSDASKETEKEVSTEAPKETPKEAASEEAAKEESKETKPIDQEKKPEENQIDYESIDLNAIAKAALAEEE…	#N/A				NO		PF08238	sp|P34226|SKT5_YEAST Protein SKT5 OS=Saccharomyces cerevisiae	2e-51	35	0.269682	0.49569	3	OG0002744	hypothetical protein RO3G_06610 [Rhizopus delemar RA 99-880]			gi|384490683|gb|EIE81905.1|	hypothetical protein RO3G_06610 [Rhizopus delemar RA 99-880]	1e-77	59.14	30	79.6	0.911555		IPR011990:Tetratricopeptide-like helical domain superfamily | IPR006597:Sel1-like repeat	PANTHER:PTHR11102 | SUPERFAMILY:SSF81901 | Gene3D:G3DSA:2.60.40.1180	737..804 | 300..384 | 51..156 | 424..594	869..889 | 388..408 | 66..93 | 417..437				GO:0005515:protein binding
Neofr_P00209	1194	MYNNKLDSYYKRFYMSSGSLSQPDSTKLGYNYSMDNYYGNLSQPNMMLHSPLSSPIESPLQSPTPSKFALPTTTTNTVVMTKTTDNGTHLSPVADINEAMLSSKVTSFPLKENNRKLNNYYATPNETPNVLSPIMKNNRNLSITNQFNSSYNKINDNMNFEKNENDKEDFNIMMDSTIESIVGAHHGAFQKRSELIESGSDNLVNQFKEFRLQSGKKSKVYLKGKLLRWTEEDPFSIYSDDVVRFSTSPTSKIQSYEQRRDVSFEKIIKENNGYWQEYNFLVTLEEMIFFPNGRWDNKVIEVMTLTDDCNITISSILFAKSEWVLEITTAEKNVYSQSNPIAQKMKNERETGKSSKEGKKKDSLKSKEKNTKEKSEKSEKIQDNKTNESSSALDSSRQC…	#N/A				NO		#N/A	No hits					4	OG0000816										0.93703				536..640 | 432..491 | 1162..1194 | 668..774 | 871..900 | 1017..1067 | 340..391	364..384
Neofr_P00210	1193	MAETVPLRMGENNIEIVDIHSSSKKTSNARGSRTSLNGEIPNNVPSMEISDIPTRPEMKQKYYEETAQTADGQVTGTLIKRKNTLSRPERRASRQRNLVAHDLPPPVRAGATTLRRKQNNVPQKKKKITLWECVAKTATCCVCSVCLKKCGGMTTPAVQQAWREKVTLCLICLIMMGFVGFITFAMQRLACPSDGSQSAVPWAEETKQGIRIPPKIGVTLIHGIFYSNKDLSKKTDIQIPDTMMNLDISDMFYDGGVVSKSKCKGYINESELDCRGQKCRDTKILRNVKVTGKQLFNWDFLKRLSSNNNPNQLVVYDGVVLNLTTFFDKHASNFKDKNLVKKLQKNIGRDVTMQLSLLENEMKPMECLKERFTVGFVSNQTMVCLAAQSFSVVFVVVIL…	GT2	GT2			NO		PF03142	sp|O13356|CHS1_CRYNH Chitin synthase 1 OS=Cryptococcus neoformans		42	0.743504	0.750809	4	OG0002750	Fungal chitin synthase domain-containing protein [Rozella allomycis CSF55]			gi|528893313|gb|EPZ33633.1|	Fungal chitin synthase domain-containing protein [Rozella allomycis CSF55]		63.6	74	86.5	0.935297		IPR036400:Cytochrome b5-like heme/steroid binding domain superfamily | IPR004835:Chitin synthase | IPR029044:Nucleotide-diphospho-sugar transferases	PANTHER:PTHR22914:SF10 | CDD:cd04190:Chitin_synth_C	1039..1058 | 20..50 | 1147..1193		837..859 | 869..891 | 166..185 | 392..414 | 898..920	KEGG: 00520+2.4.1.16 | MetaCyc: PWY-6981		GO:0016758:transferase activity, transferring hexosyl groups
Neofr_P00211	1193	EPLNKGSDLKKNTTVETMTSFMESFANHEVTEKDSPEEYQTRLAVKKKEEEIKIGTALSIRMKKSHYSNHKFSLEEWIPCNIIYTNDDQLYTKQVYCDAQGRLKLSREWCTRDSHVIREDGYDNFSFIAENFNNEKRVICGHILPNQEIKLWEPRTYDIKPGGGLTGGNGSEEEEDLSQIKGPIVYCKGCNRRIKDVRYYCTYCEKPMEEDAPPSQESKDQQQQQQQPQQDTSYNLCLYCIQCNFPTHIHPRLSFSCQKLNTEFHDQQLLEQGHKMEELDKDYYKRVDNSHNDTSGNGEKQRALPKKCAFCDEGDFTSGEAFINPYPFRPGHDKLTQPFWAHEYCAYYTPGVYKSVEGHWFNISTALEHARKTKCAECKHRGATIKCFDPGCHKTYHLG…	#N/A				NO		PF13771 - PF01555	No hits					3	OG0001912	hypothetical protein RirG_262840 [Rhizophagus irregularis DAOM 197198w]			gi|595436939|gb|EXX51317.1|	hypothetical protein RirG_262840 [Rhizophagus irregularis DAOM 197198w]		57.32	80.5	36.3	0.954148		IPR013083:Zinc finger, RING/FYVE/PHD-type | IPR002941:DNA methylase N-4/N-6 | IPR034732:Extended PHD (ePHD) domain | IPR019786:Zinc finger, PHD-type, conserved site | IPR029063:S-adenosyl-L-methionine-dependent methyltransferase	PANTHER:PTHR13793:SF106 | PANTHER:PTHR13793 | CDD:cd15571:ePHD | Gene3D:G3DSA:3.40.50.150	1150..1193	493..513			GO:0006306:DNA methylation	GO:0003677:DNA binding | GO:0008170:N-methyltransferase activity
Neofr_P00212	1190	MTYQPGEYETTNQYFSKDTIERINKKNERRDSNYKSILDNGDSKDSISIENSTNNFSIETKSKLINSSNESIITAKTQESHRNQRKIAAEAGFGLREPSEAHIQINLQDSSTNLEYKENSRTHLTITSRNGKNNSRNFGTLKKGATLSRPERQLTTRRRNIMRSENELPPMVRTGATSEKNNIDNPIIQQKHVSKWEKISKLCTCCIVPSLMNMCGMTDKNVQQAWREKVTLCIIIFVMMIVMGFLTFGLQPLLCRESRDQLYLEWKDEHGDIVTHDSSVLINGIWYSYKYVNEAVKNATGKELGTSYKTVDISNLFRACPVGQKCKDECKGIIDDKTLNDCRIQPAKFTENAFKSNCISKSVLENGRKYAKVAFKWDDVEDNFAGRTRLVVYNGNVLN…	GT2	GT2			NO		PF03142	sp|Q4P333|CHS7_USTMA Chitin synthase 7 OS=Ustilago maydis (strain		42	0.746218	0.734485	4	OG0001955	hypothetical protein MVEG_01604 [Mortierella verticillata NRRL 6337]			gi|672826414|gb|KFH71304.1|	hypothetical protein MVEG_01604 [Mortierella verticillata NRRL 6337]		57.56	84	95.5	0.926625		IPR036400:Cytochrome b5-like heme/steroid binding domain superfamily | IPR004835:Chitin synthase | IPR029044:Nucleotide-diphospho-sugar transferases	PANTHER:PTHR22914:SF10 | CDD:cd04190:Chitin_synth_C	1070..1135	1020..1040	950..972 | 470..492 | 230..252 | 889..911 | 921..943	KEGG: 00520+2.4.1.16 | MetaCyc: PWY-6981		GO:0016758:transferase activity, transferring hexosyl groups
Neofr_P00213	1186	LVNFPQNREQAILLERELTGYEEPKKIKPTLPKRKANNNVKNNVPYITKKPSTPAEDAGKAKETKLEGGLDLVLLMTIDNDIAFKRMTGRKIDTLTGKIYHLEYNPPPDNEPGIYERLAPFNDEVNNLNIQNQIASFDAHAESLKEFFNKFKNLHELDGSKTVIENVDRVQTIIDDIENERIRVEEKKKRDEERKLEEAKREFELQKERELERKKKEELENLEKTQEEAQVENEQEVNSSQGQNETTKGANNKGNAKEDDKKKNNRSRTQSGKEKDKDKDKEKEKEKEKEKDKDSKRKNNSASGNNSTVKGQKVGKDNKKKDAQDNQDKNEEVVLNYDEASELQIFASTNRTPVISSNGKKCPAKGLAEILIDVWASIEVNYVETLKFIFRSLRREQDA…	#N/A				NO		#N/A	sp|Q9R095|SPEF2_RAT Sperm flagellar protein 2 OS=Rattus norvegicus	2e-34	33	0.215852	0.134925	2	OG0001088	hypothetical protein BATDEDRAFT_24779 [Batrachochytrium dendrobatidis JAM81]			gi|575479256|ref|XP_006678922.1|	hypothetical protein BATDEDRAFT_24779 [Batrachochytrium dendrobatidis JAM81]	3e-114	49.2	80.6	50.3	0.964939		IPR011992:EF-hand domain pair	PANTHER:PTHR14919 | Gene3D:G3DSA:3.40.50.300	960..1060 | 43..62 | 545..599 | 187..332	461..481 | 956..976 | 273..299 | 167..239
Neofr_P00214	1187	PIVQKAPEKNTIDSKMKNTILNNYMYYSDEEEEDELINVNETFAKLQLQIDKQTKLIKKAKSKNNHGLAANLQNSNRGIRKDMEKLKESPLFDISKVNSIIREISKAAREKREADKNEKNEEKEDEQNEETLEKNEENEKSEENKETEEDDDMNIFGMFDDDGESQSPAENNIIKMELLDVKYKSWSGKSPFKLAEDTLRKRVGNNAKLIFEIVRKTPGYQGRIKIQCHDQSLNKKVIEDDYYYFETIEETKNYLGVKVLYTLNPNLNFNTLVPIPFRDLVGKWELKKDEGKMKVIEDRLEFIKIVMDARKLDETKVVDEKNSNEKSLEEEEIDEEEEEENDKSNRRRNKGNKHQPSTVKNSSYKAMLKKRKTLPIYKHRQEILDLIEQNQVVLIAGET…	#N/A				NO		PF00270 - PF00271 - PF04408 - PF07717	sp|Q6PGC1|DHX29_MOUSE ATP-dependent RNA helicase DHX29 OS=Mus	4e-178	32	1	0.812454	4	OG0003843	hypothetical protein GLOINDRAFT_15537 [Rhizophagus irregularis DAOM 181602]			gi|552940320|gb|ESA23343.1|	hypothetical protein GLOINDRAFT_15537 [Rhizophagus irregularis DAOM 181602]		55.43	86.6	68	0.971735	BUSCOfEOG757D5M	IPR027417:P-loop containing nucleoside triphosphate hydrolase | IPR014001:Helicase superfamily 1/2, ATP-binding domain | IPR002464:DNA/RNA helicase, ATP-dependent, DEAH-box type, conserved site | IPR011709:Domain of unknown function DUF1605 | IPR011545:DEAD/DEAH box helicase domain | IPR001650:Helicase, C-terminal | IPR007502:Helicase-associated domain	PANTHER:PTHR18934 | PANTHER:PTHR18934:SF190 | Gene3D:G3DSA:3.40.50.300 | CDD:cd00046:DEXDc	317..364 | 108..167	97..151 | 69..89 | 43..63 | 318..346				GO:0005524:ATP binding | GO:0004386:helicase activity | GO:0003676:nucleic acid binding
Neofr_P00215	1185	MSWNKVEKNSQKRKQQKQNIIIDNEDIEGIGKDSIFAALSDVDKNQKPTVTNKGNESPNNEMKPSSSNSSLNSPKISKKSQNVQTRTAPIQELSKLNVVNFINKNIKINDNEQDQLDQLKKLCNFIETEITNKLCCTTTKFSHKSFDIDSPEFKGPLNYLPSKQTKEIENIFKKCKESVIKKLFILISKCIIVGEKKAVSNEKFISNTIAHQICVQIISNLYPGIFYKLEKEKRIVYEQIIGNNKDSIEKLPAVGNTIVWICSQQHYKVNKKEIHCPEYIGFWMEYFINALASTDASIVIKTQSVKLLNKVLDGVKENKNKLNNKVQISLDSFIALVIILKSKNVNSQMKKYDNLYNGVTKAYNSLKSLLFDNESNILTLKVPYVNMFNKIYNILSDPK…	#N/A				NO		#N/A	No hits					4	OG0000695										0.954809				1..24 | 41..87 | 884..975	1104..1124 | 492..512 | 305..325 | 109..129 | 1053..1099 | 871..901
Neofr_P00216	1186	IPDLKYIGYLVSKDREIDKSLYGNVPPRSYNGSNYFNSKEKNHDLGNSDQKENSAIKAMSATKQRFFFNQCNNAKKDDSLQELLYPYSLWMCYRKDLVYIMKIRKARVEDCDDLVPMFKNKNLLDDPDSMYYFSELLEAKDENVNTIVGEINNKIVGFMSMRSNIEYSELLDSFDLDTYESLFDDMYEVDIDEDILRNFSSNNISNKSKKDSKSSEGLTVDPANPELKSEGKTSSDSNINQSNNIMDNNKIMEQVENKLQSLVNIKDDGNEVVENIRDSTILSSDTGKEGFFDEVSKPEDENANSENIYNQSNSTDSIETITDLKKIVYIKNAICINLFYIDDYYTSYSNEFLKSAFDLYPDKEYCLISLPTQELHIPLLESMNVVDYSEDANIRHSLY…	#N/A				NO		PF16092 - PF16092	sp|Q8NHU2|CFA61_HUMAN Cilia- and flagella-associated protein	1e-99	27	0.856661	0.814875	2	OG0003680	hypothetical protein BATDEDRAFT_86904 [Batrachochytrium dendrobatidis JAM81]			gi|575476512|ref|XP_006677550.1|	hypothetical protein BATDEDRAFT_86904 [Batrachochytrium dendrobatidis JAM81]	3e-161	55.34	72	66.7	0.912198		IPR016181:Acyl-CoA N-acyltransferase | IPR032151:Cilia- and flagella-associated protein 61, N-terminal domain | IPR036188:FAD/NAD(P)-binding domain superfamily	PANTHER:PTHR21178 | Gene3D:G3DSA:3.40.630.30	32..53 | 202..244 | 1100..1131	437..457
Neofr_P00218	1183	HLKYAEKKFSTPNGLGATIFETDVVGRPDMRYGGKKLTDPVNMIEDKWRLVPAFLKTRGLVKQHLDSFNYFINTDIKKIVQANSIIKSDVDPLFYAKFTDIWVDYPTVHDPQLQTDRKITPHECRLRDITYSGNIYIDIEYIKSRKIATAGKVCIGRLPMMLRSDRCRLSKKTPKEIVEMGECPLDPGGYFIIRGTEKVILIQEQMSKNRIIVDQDRQGGITASVASTTQERRTKTNVQYNKAKKVVLKHNSFTSDIPICVVIKALGILSDQEIVEIVCGFDPVLIDLFSPSIQECAKLKIFTQQQALEYMSTKVKMGLRTFQRGQKRSALDETKDVLQNMVVSHIAAENIKGSTNLRPKAIYIGIMIRRVLFAVRDGGIIDDRDYVGNKRLELAGQLL…	#N/A				NO		PF04563 - PF04565 - PF04566 - PF04567 - PF00562 - PF04560	sp|Q10233|RPC2_SCHPO DNA-directed RNA polymerase III subunit		62	0.97295	0.967382	4	OG0003859	hypothetical protein BATDEDRAFT_29606 [Batrachochytrium dendrobatidis JAM81]			gi|575476148|ref|XP_006677368.1|	hypothetical protein BATDEDRAFT_29606 [Batrachochytrium dendrobatidis JAM81]		80.29	97.8	99.7	0.932765		IPR007120:DNA-directed RNA polymerase, subunit 2, hybrid-binding domain | IPR007121:RNA polymerase, beta subunit, conserved site | IPR007646:RNA polymerase Rpb2, domain 4 | IPR007642:RNA polymerase Rpb2, domain 2 | IPR037033:DNA-directed RNA polymerase, subunit 2, hybrid-binding domain superfamily | IPR007645:RNA polymerase Rpb2, domain 3 | IPR007644:RNA polymerase, beta subunit, protrusion | IPR…	Gene3D:G3DSA:3.90.1100.10 | SUPERFAMILY:SSF64484 | Gene3D:G3DSA:3.90.1800.10 | PANTHER:PTHR20856:SF8				KEGG: 00230+2.7.7.6 | KEGG: 00240+2.7.7.6	GO:0006351:transcription, DNA-templated	GO:0003899:DNA-directed 5'-3' RNA polymerase activity | GO:0003677:DNA binding | GO:0032549:ribonucleoside binding
Neofr_P00219	1183	MQSMNMSYISPAQNYADNKEQYSSLKSAMNSVDSNTDYENFIKRNSYLQNKQNMNNKRIRNNYDDYHFDNVTYSQAKNSMPSPSFSQYRSPAQNTNKYNSIHHNRSNPYEYTMNSGDYSFEEYLRESKIKRSRSDSKSEYTMNSNPSMVYANYCPPEYNHNKSLNNHNHNQNSNDDLDGDYYHGPYNNYKTDMSSYSNYMCANRFNEGAYDNMVKEKFGYDFSKIRSSSADMSGLYRNMLDVIQQDPISKDMIPGRYGMKSNASMEIDSKNNTHEDDSCYKHKESQCCGFNDLDNKESFCTICADSHANSTEKYSVERADELFVFYISFLCKELIKNTKKMGSSGQDTQSSITGPIQESGPVVVNAGRSNEKYNNSSMNNGSSHPSRNGSSNNSNNNNN…	#N/A				NO		#N/A	No hits					4	OG0001139										0.83696				340..410 | 521..655 | 942..975 | 160..179		830..852 | 872..894
Neofr_P00220	1182	YNPNLFFVLSYEVCLMYSRQSNIELPILKIKSPEGQSWKKGLFLSSKTFILWTTSSNIYVYYIGQKTDLKIVNDNQISEIDDTYEIIFSNSKNHIIVKKTILQNDLLETNNPVIEIGTFNSGNNAQNAWDDADIQCIQGNNSKIHLISLQNIKNKAVLTYWSFYSCLEPSKYITNYKMSENILSQNQTNELSNNNIKRDSINKEFNVQVEPIHDILIEDLWNIKSENYPKKSLVTAVTSFSSLFIIFGYESGLIKVMPLYYPFLYDINSFSDSENEVYSLNGHSRRITSLFVPKKIDPNGKLLLFSSSIDASVIIWDLESGKQLLKYNEYTRPVVQFVQISKEKENSFLHDCVIAFSEDNSISIFSLEKLECIYHLSGHNSELAQISWRKDSDYLCAQC…	#N/A				NO		#N/A	No hits					4	OG0001421	hypothetical protein BATDEDRAFT_34642 [Batrachochytrium dendrobatidis JAM81]			gi|575476284|ref|XP_006677436.1|	hypothetical protein BATDEDRAFT_34642 [Batrachochytrium dendrobatidis JAM81]	2e-83	45.81	68	59.2	0.970042		IPR019775:WD40 repeat, conserved site | IPR016024:Armadillo-type fold | IPR015943:WD40/YVTN repeat-like-containing domain superfamily | IPR017986:WD40-repeat-containing domain | IPR001680:WD40 repeat | IPR011044:Quinoprotein amine dehydrogenase, beta chain-like	PANTHER:PTHR44099	493..519 | 878..937 | 811..864					GO:0005488:binding | GO:0005515:protein binding
Neofr_P00221	1181	IFDRPILIQSVEQPENNSREVVVEEEKVQEVLKPIIIDTGIFDRPILIQNVEPQIPETRADTGLWWLFAKPERKEEKVQEVAKPIIIDTGIFDRPILIQNVEPQVPETRADTGLWWLFAKPERKEEKVQEGAKAIIIDTGIFDRPILIQSVEQPEVNNREVIVEEEKVSYLNVNHRLPLGYKTEPWVPNSSYVLNVNQRLPLGYKTELWVPNSSVVMNVNHKLPIGYDVEWTPKVESEPVTYLNVNHELPLGYHVKPWAPRSSYMIKPLIKLPLAVDYLFEPKVEKTEREIPANVENVSDSEVNHLKNVINELTSKLDQKVQSLAELNGRVANLTLLLNEADQKNRALTNQYERKLDEILSKNVQLNGNLSRITLDFDDQVKALKKINNAMEERYDNLL…	#N/A				NO		#N/A	No hits					4	OG0001339										0.969852			Gene3D:G3DSA:1.20.5.50	1100..1156	684..704 | 924..976 | 770..797 | 628..648 | 310..358 | 547..581 | 653..680 | 381..408 | 505..535 | 1042..1062 | 469..503
Neofr_P00222	1179	MENKKKGSKEFIVDMEEIVETNKTTNDTNNSENSKQNQIKKSDETKEPDSKQSMLKNQALINAFNLDEESSEEENDSEDENDIEPKLKYQIITGNISDVLKGDDISTITASDRFLAVGTHNGMIHILDLTGNSVKRFKCHSVIVTHISLGANGEYFGSSFDDGLVFLTGLYCTESAGSTSPGLVKAIALEPNFSRKSSRQFASGGTAEQLILSGKGWFGNRDNVIFSGEGRISTIRWRNEYIAWANDIGINVYDVNSETKVGTVERPKNSPRAELFKCHLYWKSDTELICGWADIIRVIQIKETKNDDVLTAFTSSVQKCLEVIYEIKTDYIISGIATLDDLIILIAFTIDKNDLKDIDELSYTPKKRKKSQPPEIRVIDYDGNEVAADVISIQKYEKF…	#N/A				NO		PF00637	sp|Q9P7N3|VPS41_SCHPO Vacuolar protein sorting-associated protein	1e-122	28	0.729432	0.879449	4	OG0001962	hypothetical protein MVEG_06648 [Mortierella verticillata NRRL 6337]			gi|672823023|gb|KFH67917.1|	hypothetical protein MVEG_06648 [Mortierella verticillata NRRL 6337]		63.4	76.2	83.3	0.893955	BUSCOfEOG7S2265	IPR013083:Zinc finger, RING/FYVE/PHD-type | IPR019453:Vacuolar sorting protein 39/Transforming growth factor beta receptor-associated domain 2 | IPR001841:Zinc finger, RING-type | IPR000547:Clathrin, heavy chain/VPS, 7-fold repeat | IPR011990:Tetratricopeptide-like helical domain superfamily | IPR036322:WD40-repeat-containing domain superfamily | IPR016024:Armadillo-type fold | IPR015943:WD40/YVT…	PANTHER:PTHR12616 | SUPERFAMILY:SSF57850 | PANTHER:PTHR12616:SF1	17..86 | 655..676				GO:0046907:intracellular transport | GO:0016192:vesicle-mediated transport | GO:0006886:intracellular protein transport	GO:0005488:binding | GO:0005515:protein binding
Neofr_P00223	1177	QNMLLYLLSMNGSDVFNALQRYYNSSNACSFIKHTNSTAQPTTPGNSNTEEQQLFGDISFLYNYFQNFKGPSPLESAVGSGIACICLSFFDRDGNVITRQTDIDENIHEDINPQDTIQIVDNIEDRESLGSTNVIVEVWIQGSINVDVLVERIQQSLNETLSDYIIEIGISNLKDAHPLTTNTEVPLSSNKHYEPTNGGISSLTNGINGMSSISGMSGMSGMNGMNGMSGNEILKLSSNEIKKFNSFFTACRHVLENASINNNPVICELTSNIQLLPWMMENLVLEIKEALSDYQNIMSQIILHPSANVETLSEKSPLHLYDSSQDNSEISSYLYILSNGINTKNRNMHNQSLMVERKSSTDSFRSRHSSSDVSTSNMIQSYNHSKNRYLNSASNAYSS…	#N/A				NO		#N/A	sp|A2A9C3|SZT2_MOUSE KICSTOR complex protein SZT2 OS=Mus musculus	1e-40	22	0.637213	0.228796	4	OG0000791	hypothetical protein RirG_075480 [Rhizophagus irregularis DAOM 197198w]			gi|595484934|gb|EXX71780.1|	hypothetical protein RirG_075480 [Rhizophagus irregularis DAOM 197198w]	8e-98	44.57	98.9	38	0.948399		IPR033228:Protein SZT2			516..536 | 280..300					GO:0005777:peroxisome
Neofr_P00224	1177	PHVIEIDKKTEEDINNALKSKKNNSTNNTIENLLNTNIKEKITTYPRVRRKVKMLENNEEYNVLEDLNQVKCNITFGQLLNSSPQIRSQVSQGLKLIKQDKIVGTVDNITATAVLVNNIEHSYKSNRKEIQEDDIAMVDCTVEGIPGKLLIDSCSNLSIITKQYLDRIPTEFEPIGRSCGRIQLATQNEEYSESLIVKVPIKVGSLTMIVNCRIVDKEEPFYDALINLKTQANYQLFIHPILNYLCRFTNQGMIEKIAPLNNDYEDEPMLLCTVMKLSGQDTFKTDIKEIEGLPPQEYIHHEIFVNTLNKEYQVEIIALLEENLDIVATSSEELTPSDLTPHKIQLKEGAKPVKQRSYRLTKMKSDILKEELIKLINKNLIEPSCSSWSSPVVLVPKHN…	#N/A				NO		PF00078 - PF00665	sp|Q99315|YG31B_YEAST Transposon Ty3-G Gag-Pol polyprotein OS=Saccharomyces	7e-106	30	0.706032	0.555268	4	OG0000004	hypothetical protein LRAMOSA11498 [Absidia idahoensis var. thermophila]			gi|671688033|emb|CDS12578.1|	hypothetical protein LRAMOSA11498 [Absidia idahoensis var. thermophila]	5e-148	52.4	73.1	63.5	0.937788		IPR021109:Aspartic peptidase domain superfamily | IPR001584:Integrase, catalytic core | IPR036397:Ribonuclease H superfamily | IPR000477:Reverse transcriptase domain | IPR012337:Ribonuclease H-like superfamily	CDD:cd09274:RNase_HI_RT_Ty3 | SUPERFAMILY:SSF56672 | Gene3D:G3DSA:3.30.70.270 | Gene3D:G3DSA:3.10.10.10 | PANTHER:PTHR24559 | CDD:cd01647:RT_LTR					GO:0015074:DNA integration	GO:0003676:nucleic acid binding
Neofr_P00225	1175	DYKDNYIDDYSNDYKDSYRDDYRDDYRDDYRSDYRDDYRDDYRDDHRSDYRDNYRDDYKDNYRDDYKDNYRDDYRYDYKDNYRDDYRDDYKEDFRGRKPYRDSFRDNYRENSRSKYSHSVSGSANTLERVSSFRENHRNSQISLESTSTIARIPRNASLTNRLRSNSPARSITSCVSNSTLSTLPRSSSLRSRPMVIVDETPKPEENHEVTKKSGSGIFKFFKKLTGSSSSSSSDKNSKKNKSNNTNVTSPIQKSASTSNIIISPSLSQVSSIRSNSIRLSSPIQQPQSPLQGLNRTQNPIPAQPIMPHGSIRIAQSLVPPRPHSSIPPVPPVPNSVRISQNSIQSPVTRAQSPVRIPQSPMQSPANITQNSVRIPQSPMQSPANITQNSIIRVPQSPM…	#N/A				NO		#N/A	No hits					4	OG0001427										0.946626				179..212 | 96..124 | 1126..1153 | 972..1074 | 801..903 | 21..69 | 226..254 | 610..736 | 278..297 | 397..572 | 345..367	593..613
Neofr_P00226	1174	KMPSTFHTLEREREFKHPSKTGSNAEELQKLSEPHVESFNAIFHVEGSKDGKGLLDRAVDDISPCVIFDGKGSDGSKGNKLKFWIEEVNVGKPSVMCDGHSKLLYPYECRERGITYKSKMQAKFCWTVNDGPENSEIKNLGYLPIMVRSSKCNLYGLSSAELIKKREDSEEFGGYFVINGIERLIRLLIIPRRNNPIALVRSSFQNRGPTYTHFGVSIRCARPDQTSQTITIHYCTDGNVTLRFIYRKQEYMVPLMLILKSLVECSDKEIFERVIMGDSDREVQDTFITDRMELLLRDFKKFNLYNREQCLAYLGTKFHVMMDSPDDMNALEVGKEFLKRVILVHLSEDREKFNILIFMLQKLYALVAGKCVPDNPDSPMNQEVLLGGFLYLAHIKEKL…	#N/A				NO		PF04563 - PF04565 - PF06883 - PF00562 - PF04560	sp|Q9P7X8|RPA2_SCHPO Probable DNA-directed RNA polymerase I subunit		56	0.995741	0.998296	4	OG0002761	DNA-directed RNA polymerase I subunit RPA2 [Mortierella verticillata NRRL 6337]			gi|672821036|gb|KFH65932.1|	DNA-directed RNA polymerase I subunit RPA2 [Mortierella verticillata NRRL 6337]		77.21	99.5	99.3	0.882266	BUSCOfEOG7PVWXQ	IPR007120:DNA-directed RNA polymerase, subunit 2, hybrid-binding domain | IPR007121:RNA polymerase, beta subunit, conserved site | IPR007642:RNA polymerase Rpb2, domain 2 | IPR037034:RNA polymerase Rpb2, domain 2 superfamily | IPR009674:DNA-directed RNA polymerase I subunit RPA2, domain 4 | IPR037033:DNA-directed RNA polymerase, subunit 2, hybrid-binding domain superfamily | IPR007645:RNA polymer…	Gene3D:G3DSA:3.90.1100.10 | SUPERFAMILY:SSF64484 | Gene3D:G3DSA:3.90.1800.10 | PANTHER:PTHR20856:SF5	1..27			KEGG: 00230+2.7.7.6 | Reactome: R-HSA-73772 | KEGG: 00240+2.7.7.6 | Reactome: R-HSA-427413 | Reactome: R-HSA-73863 | Reactome: R-HSA-5250924 | Reactome: R-HSA-73762 | Reactome: R-HSA-73777	GO:0006351:transcription, DNA-templated	GO:0003899:DNA-directed 5'-3' RNA polymerase activity | GO:0003677:DNA binding | GO:0032549:ribonucleoside binding	GO:0005634:nucleus
Neofr_P00227	1172	SEKVFDKVFNSDICRLLKMENLWKTRTKPIPINNEQYKKALETSMEVDKEKKQFNLSLKLSECEKADNASKYLNKDMNDYFTTFDEISATNYEAKKEKGRKKNLAQWKNLSIGGPVEGFIKTNVPAGTVVELKGKITGLILKEHFEGEEKKIGASVKGRIMDIDIKNNVVNITMKSDLIKGDAKIPKELTAKGKMVDAIVQLVKQNYVIVSLPKYGQQLAYLSENGYNKPEVNHTSKYSIGQSISAITVGVLKSDAGFERVLLKLNASTKNAVADTRRIIKDPIDKSITALEDLIPGREIKGRIKGVKKTQINITLGSNLKGRIHITEVFDKLEDVKDKSKPLANYKAGQIISCRVIGVFNSKGYKYLPLTHRNPISQTTVELSVKPSRMALEPNTMGT…	#N/A				NO		PF00575 - PF00575 - PF05843	sp|O74835|RRP5_SCHPO rRNA biogenesis protein rrp5 OS=Schizosaccharomyces	6e-173	35	0.91041	0.608876	4	OG0001119	U3 snoRNP-associated protein Rrp5 [Schizosaccharomyces cryophilus OY26]			gi|528315322|gb|EPY49902.1|	U3 snoRNP-associated protein Rrp5 [Schizosaccharomyces cryophilus OY26]		57.62	91	60.5	0.718921	BUSCOfEOG706108	IPR008847:Suppressor of forked | IPR013026:Tetratricopeptide repeat-containing domain | IPR023318:Ubiquitin activating enzyme, alpha domain superfamily | IPR003029:S1 domain | IPR003107:HAT (Half-A-TPR) repeat | IPR011990:Tetratricopeptide-like helical domain superfamily | IPR022967:RNA-binding domain, S1 | IPR012340:Nucleic acid-binding, OB-fold	CDD:cd05708:S1_Rrp5_repeat_sc12 | PANTHER:PTHR23270 | Gene3D:G3DSA:2.40.50.140 | PANTHER:PTHR23270:SF11 | CDD:cd05702:S1_Rrp5_repeat_hs11_sc8	761..890	769..796			GO:0006396:RNA processing | GO:0006397:mRNA processing	GO:0016881:acid-amino acid ligase activity | GO:0003676:nucleic acid binding | GO:0005515:protein binding	GO:0005634:nucleus
Neofr_P00228	1172	QQYQISSPLKNEKLQELFNKNFNTFEEFIRDIKKYALNSSSSLMQELTNTLEDISQKLKTDSIKLEDVLHVDPTRLNDFINKINRIIESVMISFQNVKGSLNEGAKNEETEETVEEDEFEAIHLNDINKNLLNSKETLKIERIIAATEELFNFINGLSSDEKLLKEFVLQQIKNLFVIYDHYNIIVQQQLYEFTCYHRVFIKFTLINCKLFISLYKAGLSIPKIYNGEEETMEDNVAGTGIGEGQGNKNVSDEIENEDQIEGTQDEQTQQPQDNENKDKDDDNAIEMNEDFEGKLEDVERQPGDENDDDDEEEEEEDGEEELEEQMGEIDEDQSNVIDEKMWNDEEDEKADENEKTEKDSEAKEGTSQEEMVAKNDDEPEQGKEDDQETKQDKNKDKKE…	#N/A				NO		#N/A	sp|Q12019|MDN1_YEAST Midasin OS=Saccharomyces cerevisiae (strain	9e-115	34	0.928328	0.200407	4	OG0006017	hypothetical protein GLOINDRAFT_342223 [Rhizophagus irregularis DAOM 181602]			gi|552940335|gb|ESA23358.1|	hypothetical protein GLOINDRAFT_342223 [Rhizophagus irregularis DAOM 181602]	2e-171	56.1	93.8	41.3	0.823076	BUSCOfEOG7JMGNQ	IPR036465:von Willebrand factor A-like domain superfamily | IPR002035:von Willebrand factor, type A	PANTHER:PTHR22908:SF66 | PANTHER:PTHR22908	236..875	383..427 | 571..594 | 527..547 | 741..768 | 621..641 | 37..57 | 840..862 | 874..901
Neofr_P00229	1193	MSNNEPDSPSNPFSDYHSTNTPIEITKPISIKERSHFFEQQAQNSYQNNALKSPTLRSTPLSPKIRQSQTIFQQQVNSYNEIDKRTSYLSNSFKNNTTILTNGITKNIKTDDIDNPFSDSNKIAPSPSDEINPVSNNYLDSNSVRRGNLNKSLSPLVPSKPLALRSSPRVSINGMTSPTLNPPVISVSPNNKRVNDVELQSSVLSNDFKKLHLNIAKNNDVAITNPFSPVDVSPSPMNDDELGSGMSPLIKNGDKKHDKHKKHESHKEKKRISLRASHFKHNKDKNTSKVASASNYEEQLQESTNNNTNYLSSNYALSPEGIQPSQTYTSSTARPVPIPKASTVSSSTPHSFRQSLQMPILEPSPASKLRAANIQHSTTTLQPQQPPPIPERPNLHNKQ…	#N/A				NO		#N/A	sp|O14306|YE8A_SCHPO Probable inositol polyphosphate 5-phosphatase	3e-110	33	0.620285	0.624685	4	OG0001445	inositol polyphosphate phosphatase [Neurospora crassa OR74A]			gi|553135693|gb|EAA31945.2|	inositol polyphosphate phosphatase [Neurospora crassa OR74A]	4e-123	53.24	61.3	59.1	0.883932		IPR011042:Six-bladed beta-propeller, TolB-like | IPR036322:WD40-repeat-containing domain superfamily | IPR000300:Inositol polyphosphate-related phosphatase | IPR015943:WD40/YVTN repeat-like-containing domain superfamily | IPR036691:Endonuclease/exonuclease/phosphatase superfamily	PANTHER:PTHR11200:SF240 | PANTHER:PTHR11200	232..353 | 1..21				GO:0046856:phosphatidylinositol dephosphorylation	GO:0005515:protein binding
Neofr_P00230	1167	NYNSKMMKAQLQWRQFNFFEKEQIYDPIERSRSPKWLQNMDITSWTNGRGHLIFGDSAGLITLVNYSLNLNYSYPAHPSSITQVKIMKYKNILISVGEDESSVPNIKVWNLDKMNKNTKSPVCLRTIKVNHAGKISPVTSIAILDSMSQMAIGLENGTVILMRGDILRDRFTKTRIIHEGKGAVTGLGFKEEGKQTLLYIVTNSSIYLYNTLVKDYKKLIDEQGCNVGCSVINFHDPFSDLIIGKNEAVYFYNSEGRGPCSIIDCEKYQLLWYRNYLVIVSYDKLNKYKSADDSQFNKHDPTQNEKTMSITIYDLKNKYIAYTESFTEDFIREDQNDINSKFVEKKGAIRCICSEWGSLFIFTGDRKMYRLEEIDLSTKLDILFKRNMYTLAINIVNSQ…	#N/A				NO		PF00637 - PF17122	sp|Q91W86|VPS11_MOUSE Vacuolar protein sorting-associated protein	2e-147	42	0.526135	0.606801	4	OG0003920	hypothetical protein HMPREF1544_03150 [Mucor circinelloides f. circinelloides 1006PhL]			gi|511008779|gb|EPB90038.1|	hypothetical protein HMPREF1544_03150 [Mucor circinelloides f. circinelloides 1006PhL]	8e-169	62.74	52.1	55.5	0.977881	BUSCOfEOG7GN2W1	IPR001841:Zinc finger, RING-type | IPR000547:Clathrin, heavy chain/VPS, 7-fold repeat | IPR011990:Tetratricopeptide-like helical domain superfamily | IPR036322:WD40-repeat-containing domain superfamily | IPR016024:Armadillo-type fold | IPR024763:Vacuolar protein sorting protein 11, C-terminal | IPR015943:WD40/YVTN repeat-like-containing domain superfamily | IPR016528:Vacuolar protein sorting-asso…	PANTHER:PTHR23323 | CDD:cd16688:RING-H2_Vps11	651..674	1049..1069			GO:0016192:vesicle-mediated transport | GO:0006886:intracellular protein transport	GO:0005488:binding | GO:0005515:protein binding
Neofr_P00231	1168	IHEADVFAHGESPETIKVYKAKTIQEKLDIRFNGPRDNIAIVAKENLLSLPFKGVSHPDYPSPWLTVNFGEYGDLVKATAYVLKKKFDLPPFARVALVSSSVPHYQLICLALWYLRCTVVSISPKLGNDVKQFWVRTLDIRMMFYDKNLVIYDEEKQKPLDEGGEWIWPWEYPLHEDELNLSAGTRGILMLSVYQKDFCEEILQAKLEGKSYKREGKEEDIILINGTSSSTQAIIKNGQCSKMKFVPFTAHTYTTPFLNRLFHYNKPYLKAFSNIPFYFTMGNSWINTSTITNGGPIIYHTQQLYDIGFVPENLLDDLMETNPDGVLLFPFNYAEIKKLFDDNHPRCPIWRKFISSRENFYFRVSGAPLSESLAKWFREELDTVIIDSYGSSEAGLLMW…	#N/A				NO		PF00501 - PF00109 - PF02801	sp|Q03131|ERYA1_SACER 6-deoxyerythronolide-B synthase EryA1,	8e-75	35	0.385274	0.126325	4	OG0000094	Malonyl CoA-acyl carrier protein transacylase [Crocosphaera watsonii]			gi|546209461|ref|WP_021830100.1|	Malonyl CoA-acyl carrier protein transacylase [Crocosphaera watsonii]	2e-86	61.08	31.5	61.4	0.949254		IPR014030:Beta-ketoacyl synthase, N-terminal | IPR020841:Polyketide synthase, beta-ketoacyl synthase domain | IPR016039:Thiolase-like | IPR000873:AMP-dependent synthetase/ligase | IPR014031:Beta-ketoacyl synthase, C-terminal | IPR018201:Beta-ketoacyl synthase, active site | IPR036736:ACP-like superfamily | IPR009081:Phosphopantetheine binding ACP domain	PANTHER:PTHR43775 | CDD:cd00833:PKS | Gene3D:G3DSA:3.40.50.980 | SUPERFAMILY:SSF56801	665..710				GO:0008152:metabolic process	GO:0003824:catalytic activity
Neofr_P00232	1163	TSDILDTAYKKSELTHLSLNKAKRFLDEKYNNVCQGLKINVLGVSLHNAKSRVETQTKICIQVVTDKGEKVQRWSHLRLPEILVNTPKIRKSKYSNQYDDVDKESILNLDAMVVCASDLSKSAIHMCVGCVQRERKRLLKRDLKKNAVETAIDKEINNLMSEHENERIIIFNCNQIIEFGGGDCILPSRITCYCRHHKEKIGFCIYFVLRDHNGVVVATGLSPPILITDDHKSNAFKKNGRKRVKLEQQSALPPSPSLTSSSLTPPQSINENDVATPMMTQQNEASVLVDYTSNNGIYKQSVIINKTVPSNAMGSQDLKSNTPVNSIQYSNGLDMNMTPLSPISSPEMNMNYSQQATYTTIASTSSSAVNTTVQPTMPNYGITNNIVSPTSHGLHMNIK…	#N/A				NO		PF01833 - PF12796	sp|O13987|YEG5_SCHPO Ankyrin and IPT/TIG repeat-containing protein	2e-39	25	0.680997	0.650738	4	OG0001948	related to spt23-suppressor of tyretrotransposon [Lichtheimia corymbifera JMRC:FSU:9682]			gi|661186409|emb|CDH51199.1|	related to spt23-suppressor of tyretrotransposon [Lichtheimia corymbifera JMRC:FSU:9682]	6e-85	48.01	64.4	70.4	0.89772		IPR002909:IPT domain | IPR036770:Ankyrin repeat-containing domain superfamily | IPR002110:Ankyrin repeat | IPR014756:Immunoglobulin E-set | IPR020683:Ankyrin repeat-containing domain | IPR013783:Immunoglobulin-like fold	CDD:cd00102:IPT | PANTHER:PTHR24148:SF17 | PANTHER:PTHR24148	240..272 | 793..817 | 1041..1064	1034..1069	1117..1139			GO:0005515:protein binding
Neofr_P00233	1160	VQSKAIKDSSLHVKLPLKRHAYGYPFIPFYCIWLYLVLFHYNSLFGSIEAAYVTLIAIGTIHALVFLICQWSISIKAKLTCKLVTDPRVANVIKVIPITNHGSGAFCDIKRSVVDSSDGKKEIIYFYFQKRKYIWDEEKKSFKKLDFICDKDVSIEFFKEKMGLVSEKEIEFVKQKYGENNFDIPIPPFLELFKEHIVAPLFVFQIFCVALWFLDEMWYYSLFTLVMLFVFESTLVFQRLRNLKEMRSMVMTPYTVFVYRKNKWSKIKTDELLPGDLVSIVNAKDEEQLVPCDLLIMNGSCIVNEAMLSGESTPQLKESIEVLDANTFYNINKQKNNTLYGGTKVLQVNKPEEYPIEAPPDNGCLATVLRTGFGTSQGKLVRTIIYSTERVSANNWESY…	#N/A				NO		PF00122 - PF00702	sp|O14072|ATC4_SCHPO Manganese-transporting ATPase 4 OS=Schizosaccharomyces		46	1	0.995045	4	OG0002760	hypothetical protein BATDEDRAFT_12948 [Batrachochytrium dendrobatidis JAM81]			gi|575482644|ref|XP_006680616.1|	hypothetical protein BATDEDRAFT_12948 [Batrachochytrium dendrobatidis JAM81]		70.57	99.7	99.3	0.680918		IPR008250:P-type ATPase, A domain superfamily | IPR006544:P-type ATPase, subfamily V | IPR001757:P-type ATPase | IPR023299:P-type ATPase, cytoplasmic domain N | IPR018303:P-type ATPase, phosphorylation site | IPR036412:HAD-like superfamily | IPR023298:P-type ATPase, transmembrane domain superfamily	PANTHER:PTHR24093:SF82 | Gene3D:G3DSA:2.70.150.10 | SFLD:SFLDF00027:p-type atpase | CDD:cd07543:P-type_ATPase_cation | SFLD:SFLDG00002:C1.7: P-type atpase like | Gene3D:G3DSA:1.20.1110.10 | PANTHER:PTHR24093 | PRINTS:PR00119:P-type cation-transporting ATPase superfamily signature			218..237 | 969..986 | 396..418 | 21..43 | 197..214 | 53..75 | 1086..1108 | 1003..1025 | 1051..1073	Reactome: R-HSA-936837	GO:0006812:cation transport	GO:0000166:nucleotide binding | GO:0016887:ATPase activity	GO:0016021:integral component of membrane
Neofr_P00234	1160	IKKMKVLFLLLVSLAVASKVSAESSCWADALGYNCCTYTKEVIYTDESGDWGVENDEWCGIIKSKEETNCWANILGYKCCENTKEVFLKDESGSWGIENDDWCGIIQEAPVSTTTNKPVTTITNKPVSTVTNEEGDITTKYIKNPSFEQDNVNSLSKDSTRGAFIATSVVNWKLSGSYGVSDIMTSSATATDNNFGAPGNPSDGKQMYYIRNAWKASSASLLQSVTLPAGVYKLTLDNKCITASSHAAYLVAGEDNVTLPFKDSLPSKWTTTELLFTLSRDTTLNIGIEVEFGSGSGGSVLVDNFRLYRLPNNTEVSNEPKENDVPSFTEGVINNNFVPEAEMKRDLLQMLADFSTYMVNDFQECAAPNSLGEKCGCFKGENTMANDERGVRPNADLSM…	CBM10 - CBM10			CBM10	YES	Cleavage site between pos. 22 and 23	PF02013 - PF02013	No hits					3	OG0006870	putative uncharacterized protein [Prevotella sp. CAG:1092]			gi|547256168|ref|WP_021991471.1|	putative uncharacterized protein [Prevotella sp. CAG:1092]		71.06	84.5	73.2	0.929268		IPR009034:Fungal dockerin domain superfamily | IPR002883:CBM10/dockerin domain | IPR008979:Galactose-binding-like domain superfamily
Neofr_P00235	1160	KKKKMGEKTQGAGTDLHKLDIISEGEIIKALQKLYNKNKHFCRAGSNVLLYLNPFSEDESFSDRTSKKYVKDCRTYSNESTPLPPHVFDMVNSAYTHMIREKEDQSIVISGDGGSGKTEIFKAISNHLCHLTRETKKKTVTQSAILKINKILGSFGTAQTLNNPSSSRFGKYIEYQFDRTGKIIGAKLVHYCLEKARVSNVPEDERNFNIFYHLLASATANEKNNLNLSSPSSYYYLSQNSLYKRTTNDDTLDGRDLRTALKSFGIGSRQQAQVFQLLAAILHLGNITFADKPKNVQEPCSIKNNGSLELVADLLGVTTEALETTLTYQAKCINSDVFTELLNANDAAKQRDRLANTLYSLLFNWIIERINNKLCMDDDTDNFIGVVDLFGFQNDKLNQ…	#N/A				NO		PF00063	sp|Q4P9K9|CHS8_USTMA Chitin synthase 8 OS=Ustilago maydis (strain	8e-144	30	0.987069	0.632918	4	OG0000292	hypothetical protein GLOINDRAFT_348546 [Rhizophagus irregularis DAOM 181602]			gi|552925811|gb|ESA09719.1|	hypothetical protein GLOINDRAFT_348546 [Rhizophagus irregularis DAOM 181602]		52.93	99.9	65.9	0.933323		IPR027417:P-loop containing nucleoside triphosphate hydrolase | IPR036400:Cytochrome b5-like heme/steroid binding domain superfamily | IPR001609:Myosin head, motor domain	PANTHER:PTHR13140:SF729 | Gene3D:G3DSA:3.40.50.300 | PANTHER:PTHR13140	755..786 | 558..592		1112..1134 | 850..872			GO:0005524:ATP binding | GO:0003774:motor activity	GO:0016459:myosin complex
Neofr_P00237	1157	MTEQKVKKGGITKMFKKNILSPCIKGPKVKETRKHDKHDLDGIDNGTLSFDSTKYLKKNNSDLDSINTNFNSLNSRHSNAKTESPLSTEAETPESYLKRKTLTKKLDKGKGKAESDNEQPEINDIESSDSDDDIPLSQISKNKNTPVLPSKNEIADDRKPTISMPNPVGSKADENTISIPAKMEPTKSDMASHVDEDVANQAIPMPLPTESAIVDEPLDMENSTSSEYVVEEIVTEKIVDGKKKITKQTITKKAPNSNQSNEKQNLKMPVAVGSKAEKIVIPAKMTATKVETSTDTEGIVEMPMALPQPSITKTDTNTSNQVPNLVEAKIGSPLSQVVSNNAPESHITGNLVDSPTMDEELPVQPTEPGFNFNGTQTTLNQVEPGFNIVVDSKGIELTG…	#N/A				NO		#N/A	No hits					4	OG0001128										0.889672				632..702 | 70..178 | 1055..1077 | 747..950 | 493..522 | 550..589	532..559 | 756..776
Neofr_P00238	1155	MLTYILNIVELNNKTRKALKKNQDVKISWFNAVKNDDILGIKDLIKNDFDIEITNEKGSTALLIAAKEGYFDLVQCLVEHNANVNLQNDDGDTALLLAIQAENYEIVEYLMNIMEDIDSVNKKGCSALTIASSKNQDEISKLLIGRYAYIDQQDDKQCTPLIYYCKEGNRSMVDFLLIRDANPDLEDCEGNTAIICACERGLIDIVKLLVAKGADLNHQNHEGNTAFMYACANNSVSCIDYLILHGADIFLSNKTGDNALTISALYNNYKLTKFLVEKGMNINYQNKEGWNALMIACKMNGWTNVIYLLENGADYKVKNKDDNNALMIACINGQEFIAEHLIKIDSSFNVNDEDNKKAFIYASQNGHKKVVELFLNKDININCKNIDNCTAFLSAAKNG…	#N/A				NO		PF12796 - PF12796 - PF12796 - PF12796 - PF12796 - PF12796 - PF13637 - PF12796 - PF12796 - PF12796	sp|Q12955|ANK3_HUMAN Ankyrin-3 OS=Homo sapiens GN=ANK3 PE=1 SV=3	8e-88	28	0.687446	0.169751	4	OG0000696	hypothetical protein [Candidatus Amoebophilus asiaticus]			gi|501450016|ref|WP_012473465.1|	hypothetical protein [Candidatus Amoebophilus asiaticus]	1e-157	53.26	92.8	66.8	0.752878	BUSCOfEOG793BHT,BUSCOfEOG72890R	IPR036770:Ankyrin repeat-containing domain superfamily | IPR002110:Ankyrin repeat | IPR020683:Ankyrin repeat-containing domain	Gene3D:G3DSA:1.20.120.660 | PANTHER:PTHR44181		624..644 | 1113..1133				GO:0005515:protein binding
Neofr_P00239	1153	LNYHLIMSEVINNPNSENENSQSEYLIENNPNCETQEEQKNENKSSETGDDINIEPNQYISNNEDIEIHQENISEPTIENDNLNYNNVITENIVEELKNQTEDSNEIENQGEVNGIVSKGIEFFNDLSNDTNEQVEAKEEAGVIKEEHKEENNQMGEDVLQEIQEANDEIKTKEEVVEGIVSRGIKYFNNLNEDGDEQFKEKKEISEGNDKLQELKNEIKEAKEELKEEADKLQDELSDLMVETPVNEVENQGEKVEGVVSKGIEIFNELFKDTDEQAQNEVKEKDELQELHCGNNEVREELKENTDNLQENENNSIEDTIYKEINEAEREINNELNEIEEKYINSENIEMKENLEQYNEEFEDYMEEEPKKDVIVEVEEKGNATDIDNNIDENEIQKE…	#N/A				NO		#N/A	No hits					2	OG0000883										0.694469			Gene3D:G3DSA:1.20.58.340	937..1056 | 1069..1153 | 33..56 | 492..604	939..959 | 437..474 | 271..291 | 481..501 | 202..243 | 295..368 | 1030..1057 | 80..110 | 581..621 | 149..183 | 390..420
Neofr_P00240	1151	DDDDDDDDDDDDDDDDDDDDDEDDEDNENANSTMMYNPMMQQQLMMPVMPQIAGIPAYQNRVSMMVMDPNQLAAQQAMLQNTMMNTNAKTETKETPQGPQPIPQYVQNAHLQMMKGGSLDVFQDMDPTSSEFMNMLQAQRASVLGLPQQPIVPQQPAKSQNSEEDDDDDEEEESVNSQNIEAEGVQPSNYPLFAPNSLMAQRERANAQKKLLEEQQQKLREEYGVAQTGPLLGTVKKDGGKPKLEGGLVGEVDRRAREKEMLKKMGIYKPPPPQERLPSYVQKPAPGSPMLNGMRPMSMMGPPSNMLRPMSMMGSPLNLPHSGATSYGNPGNDYEVEDPMSVRNRDILARTWLEKEREKERQRQFERNMEMMPNNNNMLHPPGSGHLSSFMGPGDRRAS…	#N/A				NO		#N/A	No hits					3	OG0007118										0.906628			PANTHER:PTHR23401 | PANTHER:PTHR23401:SF0	431..1049 | 1..34 | 151..193	197..222 | 537..579
Neofr_P00241	1151	RLPSGSDKSLISKLYQKFNNKESKFFKKPRFSQDEFTIVHYALDVTYQIEGFIEKNKDTVSDEQLDLLQKSSNDFIKELTQTKDDVEITSPVSPTNRRTSFGFSSISPTSPRRMSMGGFKPKNGKHTLGSIFKKSLIDLMTTIRSTDAHYIRCIKPNQAKEAFEFDPIMVLSQLRACGVLETIRISCAGYPTRWTFQEFVERYYLLINSKDWDFNDPKTFSLKIVSNTIKDEDKFQVGLTKIFFRTGMLAYLEKLRSDKLKKCVIFVQKNARRFVYQRRYQELKKSAILIQNHIRSAIAKRKLRELSEEHAAIIIQKFIRRFLAKKRYNEIKSSTLFIQAHIRSYFARKSLTGLRKELAAIKIQKVFRGQNARHKYIQARKDIIFVQSCIRRHFATKEF…	#N/A				NO		PF00063 - PF01843	sp|P19524|MYO2_YEAST Myosin-2 OS=Saccharomyces cerevisiae (strain	6e-145	30	0.991312	0.655019	4	OG0000207	myosin ATPase [Mortierella verticillata NRRL 6337]			gi|672828706|gb|KFH73595.1|	myosin ATPase [Mortierella verticillata NRRL 6337]		57.86	99.8	67.2	0.913487		IPR027417:P-loop containing nucleoside triphosphate hydrolase | IPR000048:IQ motif, EF-hand binding site | IPR002710:Dilute domain | IPR001609:Myosin head, motor domain	Gene3D:G3DSA:1.20.5.50 | Gene3D:G3DSA:4.10.270.10 | PANTHER:PTHR13140 | PANTHER:PTHR13140:SF725 | Gene3D:G3DSA:1.20.5.190	725..757 | 656..680 | 590..625	423..464 | 763..783 | 476..542				GO:0005524:ATP binding | GO:0003774:motor activity | GO:0005515:protein binding	GO:0016459:myosin complex
Neofr_P00242	1150	MKCFTKISLVLLSCFSLTKGAVIPNDNSNIDLSSFFANLLDQKQTPVTNNVQEVNKVAVVANPNEIDDTYTQDDIRKYTKFLLNFVNTKNEVVQQPTATTTTTTVAETTSAAKVLSDIKDLSNELDQIKERRVDEIDELIDIIKNVSQRLDTLEDTVEQSLAKQEAANAETANDDAKEVEVVESKDQTISPINENDLKYAAIFNAFNKKNEEKIASMQESEIELLQEIKELLSNNKANANVVKVDDGKSMVDATEEVKPQAEAENANVAPSSSEETAETTEKAENPNVISINHLKKIINKVASGTTNEKQVDEVQRLIKEIQLNEQAESIEQVYEKDPVEDALFKVSSNTVNDEQVEEVRKFIKSIEAKAIVDDNIKKDEIIKKLIYDISANTTNEEQV…	#N/A				YES	Cleavage site between pos. 20 and 21	#N/A	No hits					1	OG0009267										0.833461				972..1040 | 417..437 | 252..283	689..709 | 1045..1065 | 581..601 | 214..234 | 408..428 | 111..170
Neofr_P00243	1149	MAQNNENNQVDNDVYNPICYINVKLATIDSPKFRASVNYFEDQLNEFTKLLDGLTKLIELFTKEFMKSNDFIDSIIKRLLIIKNKDIVDNISKTILQTLNDNIGVIYSFKINMVDELFEKIISELFVFCQMATKDLNEKKHAYNKSLEKYESLLNKYSSATKSKDPNALAEMYSQAEEMKKKYINNSIELCNCTISFKIKLNQSIHKLFTFFYEENIKYHTSILKSYDSVKPDFNNLKEKLDENISYYNKLKESVESDTVKPKYEKSGWLFKKYQKGWNRRYFSIKKGVFKYSMTTSSGKKRGFVWSSTPINVLLCEVKEEPNNDRRFCFSVLTAKKTYILQAENEKELKEWLSTFENAKHEKLKNLSNNVEGNQKNNEILDNLSDDEVKIEDEDEDGE…	#N/A				NO		PF16746 - PF00169 - PF02893 - PF16016	No hits					4	OG0001957	Sip3p [Rhizophagus irregularis DAOM 197198w]			gi|595493890|gb|EXX76701.1|	Sip3p [Rhizophagus irregularis DAOM 197198w]	1e-42	44.33	48.9	42.7	0.922847		IPR027267:AH/BAR domain superfamily | IPR031968:VASt domain | IPR011993:PH-like domain superfamily | IPR001849:Pleckstrin homology domain | IPR004182:GRAM domain	PANTHER:PTHR23319 | PANTHER:PTHR23319:SF4	574..667	423..443 | 133..153 | 364..384 | 633..655	920..942
Neofr_P00244	1149	MNNFSTQGYKNAMSYSFNESNIEPKGRESISTTYVPEFEIIQPQSQENNNMSSIVHNLEKNAEHISNQRFKNAMNEKLKHSTSYSDILRNKKNNRKEKTKTWCVDNSKKLSKALARASLNNMPKQGEEHEFNPPTMPPPPPENIDNYTKKNHNINKNYNDLSISIAHDDDENNENESRNKSFIIASGLSDKSGISPLKTNSFFYEPYLSVQDQLNDLIKNENKLNQEFMKTEMDLKNLNINMNNLNLNVNNLNLNMNISDNDGYGSTYHNLINNMYAMTSENYDINNMNNYIQTIQDPINSIIKDEDDVEENLNSSRLFDINTSIIRSQPPPVSPMNLLFSPNTPLSIKPLVPEKVAFDNKPKSTKEKLTLDTNINLNENSEQILLSAINEKNQLNSED…	#N/A				NO		#N/A	No hits					4	OG0001916										0.768498				415..443 | 907..933 | 465..500 | 766..808 | 835..854 | 575..598 | 691..724	207..255 | 378..398 | 771..799
Neofr_P00245	1143	LYPKEYPKFAIIGTGIRLPGEINNKDDFWKVMTDKKVITGLIPDDRWDREEWYSKVEKPGTIQTLHGGFIENAFDFDNKYFGISQNEALDATPEQRWLCELTVETVEDANMDMDDFKGSHTGVFVGTSGMDYGSYVFSVPEKITKYTYSGIEPSIHANRVSYLFNLHGPSLSTNTACSSSMTALSIACNSMAAGDCEMALVAGTNFFQAPANGVAYSQLRVVSKKGACRPFDVGADGYARLEGAAMVLLKPYEKAIKDNNRIYATILSTACNEDGKTSSLTTPSSEAQCQLMKRVYDKGHIDPCTIDFVEAHGTGTSVGDPIEARSIGEAYGKVNKANGHPSLPVGSVKGNVGHGEYLSGIVGLIKGALILHKNTIVPQTAFETLNPKIHCDELGIRIA…	#N/A				NO		PF00109 - PF02801 - PF16197 - PF00698	sp|Q869W9|PKS16_DICDI Probable polyketide synthase 16 OS=Dictyostelium	4e-104	32	0.761155	0.315789	3	OG0000926	polyketide synthase [Nocardia brasiliensis]			gi|651086212|dbj|BAO99136.1|	polyketide synthase [Nocardia brasiliensis]	2e-130	51.37	75.2	31.9	0.96142		IPR032821:Ketoacyl-synthetase, C-terminal extension | IPR014030:Beta-ketoacyl synthase, N-terminal | IPR020841:Polyketide synthase, beta-ketoacyl synthase domain | IPR016039:Thiolase-like | IPR016035:Acyl transferase/acyl hydrolase/lysophospholipase | IPR014031:Beta-ketoacyl synthase, C-terminal | IPR018201:Beta-ketoacyl synthase, active site | IPR014043:Acyl transferase | IPR020801:Polyketide sy…	PANTHER:PTHR43775 | CDD:cd00833:PKS | Gene3D:G3DSA:3.40.366.10	1015..1034 | 1057..1143	610..636 | 1003..1023		Reactome: R-HSA-75105 | Reactome: R-HSA-2426168 | Reactome: R-HSA-199220 | Reactome: R-HSA-163765	GO:0008152:metabolic process	GO:0003824:catalytic activity
Neofr_P00246	1142	LFQFFFLLNKYIYKNNNRKFLIMISGKEGVCNTIKYKSCGECGNSANYFYTCPFTDTDTSLSCDTCGNKYVCVECAGSQLRIVDEGEVQSAEQKDDSNNNDNTKNEETHTTATTPTITKLTGKPTITSKSTPGRTTIFSKDENSSINQLFNKTGLSNGAIYGIGIVAIITLLIIIILIVKCMRKPKRNNKTYNGERNYNESQGYNQLNDDNYSNYRTLSNPNLHKPVDDNPYAQIPSIKDLPNYDSILIDDKKILNSLNTSINNNNNSGNITIATPTTNNSMNPLYSNEKASNSQSSLILKNSNHYDDGNMRSGSESFLKSSNSHLFEGSEIYANSNRPMSKIGSSDLQYNSPNIHSQTNIDVMPMSATVTTTDAMNNGKMMSPKFMNNHPSNMSYSSF…	#N/A				NO		#N/A	No hits					4	OG0002778										0.849761				547..576 | 1000..1069 | 803..949 | 87..138 | 608..788		157..179
Neofr_P00247	1142	MVTSWNWIYLSDFEGFKPAYLPEDNPEWFSFFFDSSKRRTCYIAPERFYASDNILLQPEIIKDGKLTAEMDIFSLGCVIAELFLEGSSIFSFSQLLKYRDNKYDPSEELEKIKDIHIRSLIKDMIQLNPKDRKSIDFYLEHWKGKAFPNYFYDFLHQYISSFTDLSLYSNSDNIIERIYKNFEEVIESISLDGYDNNNIIELLEFLENDDDFNLEKELQKLKFEFVPIKNNLLRMHDGGCQILISYICSNIRNVIIPSSKIYALNMLFFLSLCISDQYKLDQVLPYLLKLLQDDENTYVKMNAIQKLVKLLQTVRSISPENINIFTDYIYPYLKPLSKDPDVLIRATYAKHLSDIANIASRFIKLSYMYIDDNLCNSNGFDSKDYYQQENCDKKLNSLR…	#N/A				NO		PF00069	sp|Q99570|PI3R4_HUMAN Phosphoinositide 3-kinase regulatory subunit	4e-105	35	0.527145	0.429308	3	OG0002060	hypothetical protein GLOINDRAFT_30059 [Rhizophagus irregularis DAOM 181602]			gi|552925951|gb|ESA09858.1|	hypothetical protein GLOINDRAFT_30059 [Rhizophagus irregularis DAOM 181602]	8e-151	59.91	52.3	67.7	0.892465	BUSCOfEOG77WWMQ	IPR011009:Protein kinase-like domain superfamily | IPR011989:Armadillo-like helical | IPR000719:Protein kinase domain | IPR036322:WD40-repeat-containing domain superfamily | IPR021133:HEAT, type 2 | IPR019775:WD40 repeat, conserved site | IPR016024:Armadillo-type fold | IPR015943:WD40/YVTN repeat-like-containing domain superfamily | IPR017986:WD40-repeat-containing domain | IPR001680:WD40 repeat	PANTHER:PTHR17583 | Gene3D:G3DSA:1.10.510.10					GO:0006468:protein phosphorylation	GO:0004672:protein kinase activity | GO:0005488:binding | GO:0005524:ATP binding | GO:0005515:protein binding
Neofr_P00248	1141	YSFELNIKMIEQNEADQDSIRQKRLLRLAQLEAQNENKNENEKENTEKNEPKKPKEEVKDEPKSTEPKVITPTAKPNAFSSLASPKLKKNSSPSPLSQKKKKSKIEAIVTFLSQNEDDWDDQQYKRIFRCCLNENESDENGQLKYLKELSEDLISEDLPLKFTTSIVERLLVARLSLDENADDNATPLFDYLVSCWVELCEVQRKTNKLLLEKDITEMQKKDLTDKVKERIERLNTTKELIVSYSGFVISTLAEMFPQSDRALELGPKCIAEKLIHSNAFELENQLPTLFFDEFIKRFSDNLEEIFEPILKHIMDEMNKQNLNKNYLPPLNAASRLLTNKTIAALVPTFDYWNPETTIAREIEDKSFLGAFYSKVSAFPDSDSGISQAYFSNRNTFSYS…	#N/A				NO		PF10408 - PF04564	sp|Q9HE05|UFD2_SCHPO Ubiquitin conjugation factor E4 OS=Schizosaccharomyces	1e-172	34	0.982472	0.993069	4	OG0000925	hypothetical protein BATDEDRAFT_34827 [Batrachochytrium dendrobatidis JAM81]			gi|575477444|ref|XP_006678016.1|	hypothetical protein BATDEDRAFT_34827 [Batrachochytrium dendrobatidis JAM81]		60.94	98.2	97	0.978701	BUSCOfEOG72C57N	IPR013083:Zinc finger, RING/FYVE/PHD-type | IPR003613:U box domain | IPR019474:Ubiquitin conjugation factor E4, core	PANTHER:PTHR13931 | SUPERFAMILY:SSF57850 | CDD:cd16657:RING-Ubox_UBE4A	31..100	882..909 | 1035..1055 | 578..598 | 1118..1141 | 21..48		MetaCyc: PWY-7511	GO:0016567:protein ubiquitination | GO:0006511:ubiquitin-dependent protein catabolic process	GO:0004842:ubiquitin-protein transferase activity | GO:0034450:ubiquitin-ubiquitin ligase activity	GO:0000151:ubiquitin ligase complex
Neofr_P00249	1140	KVISSQQSIRDWCVRSISIIFSKKGNSDELKNLLMETLKHLQPLNWANISNDAEIYSPCTPKSATPEEFYQYNEYTKLPLLLNGSIDFTNYSCTLNCVPSQFDENVNLNQYFGLQSNDSTTSTIENYAIELDVKKMYSLSSPSSPEKKEEKSEKAILSPIQQQSLGISSGYNSNSLSSLISPSSPAKYSITPVISHCELQFPIHGGKSNIYQIEGLILLLEFLVRYVDSLDVNLFTSVFNISKYYLGHINPNIRQNASSLIKTLLINHNENHEINILFIMNSLAAEWPIRGPLCSTNNTLEDNIPWEWKEGRLYVFEQLFKFLNNQQLHFITPTVLKNSEGISVKPGSPLKERVLSLSKTNLKHIDTSMDSDLDESSSQDNIGMNTQSLDQLINIEMLK…	#N/A				NO		#N/A	No hits					2	OG0001839										0.919832		#N/A	#N/A	#N/A	#N/A	#N/A	#N/A	#N/A	#N/A	#N/A
Neofr_P00250	1139	SCKIPQVVLEGPNVSVTLNNIEFIQNDDSALQATSIKSVNIKNCKFSKSKKGTRPQIYIENKKDFRTMINIENCTGIENTNDIKDVTSSGGWGYFSNSEIHFKNILSNGNKSDNNGAVFNIRNCTGEITDSEFKNSKFNGKGVIYQHYSVVNIKNTTFHDNEGYGCGIYYVYGTTSDSLDKYEPSIIENCTFENNIGVDTQRAGAIYLEGAQTVKVYNSNFKNIKVISRGGCFQINGNSYMLVDHCYFDTIYASDAGAVFNSGYDSKVEIKNCYFKEIYANTGAIVNSNSGNSVLVEDSYIEESFSLKALFYMVEYNAKTYAIYNNITIINSIGGDGLLYLYKNSYEDSDVTFKVTNSKFINNGQKSKSASFAANASTSTVSVAAPVINISDVGQSTVV…	#N/A				NO		PF00003	No hits					2	OG0006392										0.884165		IPR006626:Parallel beta-helix repeat | IPR012332:P22 tailspike-like, C-terminal domain superfamily | IPR013032:EGF-like, conserved site | IPR017978:GPCR family 3, C-terminal | IPR012334:Pectin lyase fold | IPR000742:EGF-like domain | IPR011050:Pectin lyase fold/virulence factor	PANTHER:PTHR32158 | CDD:cd00054:EGF_CA | Gene3D:G3DSA:2.170.300.10	898..920 | 1115..1139		847..869 | 1023..1045 | 784..806 | 992..1011 | 815..837 | 940..962 | 1060..1079		GO:0007186:G-protein coupled receptor signaling pathway	GO:0004930:G-protein coupled receptor activity	GO:0016021:integral component of membrane
Neofr_P00251	1137	MAFVLLNNETQAHSIRLTSPKSYTPDPSFTTLQNANKKLISLSNSKQQLESENNNNNILSIIQTNHNEYNLNDGDKTIKPSDLKNLHIDSSDTLNSFDKNDNMSKVFENDTDKFESPTDDSTLKADVKPVIDTTLNTENKMNSNGMHLIDLKQLIQKNTFQKPKYDFIYNDVDTLENEINEFYNYQDNPYIQEGKRLFEYSFQNEWLKASENERTEYIAYLLETLEMINSDQRSASATILLYLSQGVFGECSTKEEQIKWIKYNCKLLWKNDALPYCYQILKIGSSLLDSIVKSYDQNSKNEELQNAMNQTNSEISLYLSLLYMIVEVNNGDEEFSKDLDKLEPPLPAYLFNLVALLANRKNYPVKKLLLLLWKTMLASYGGLDKLKTLKNRLRKENGL…	#N/A				NO		PF07923 - PF11882	sp|Q9ULQ0|STRP2_HUMAN Striatin-interacting protein 2 OS=Homo	3e-27	31	0.223395	0.328537	4	OG0001434	Far11p [Rhizophagus irregularis DAOM 197198w]			gi|595488880|gb|EXX73697.1|	Far11p [Rhizophagus irregularis DAOM 197198w]	1e-112	52.09	79.8	86.4	0.675318	BUSCOfEOG7RV9QF	IPR012486:Far11/STRP, N-terminal | IPR021819:Far11/STRP, C-terminal | IPR011989:Armadillo-like helical	PANTHER:PTHR13239:SF4 | PANTHER:PTHR13239	1104..1137 | 758..828 | 969..988	770..790 | 32..52
Neofr_P00252	1136	QENNELKASQNNLKSDNLYVDVNNLIQSRKTGLGNTFIKNKRNQLKLKMNIENTGSPLRTYENIPSPVQSISSLKSNSNEDCSSNSNSNLIVSTPIQKQPLFMPKAKQGKEHIKYPRRESLKQHLIVMTLDKGQSKSSINQGPLSAPPYMDIYNNELKDDYKMQSVVKENNMKKSSLSKIKEKIHEKPTKPNKENVFENKPFPRRASLKDNIIFDGGKYRKEKEVNELNKKLSKEMEKKQLKEKEALKKKSKKEAKREKKEKKNEEKLEKQEKKHQEKLEKLNINKLKISSPQPLTDDEVNLLNSPKSTTKKEKSKKGWYQIALSKLPTKSLNSQNKKNNLFSDFKKGDTSTEILIKRTPTCSSHTSVRRRVVSSNRTSICTNGTNNTVSSQASIPYAS…	#N/A				NO		PF00620	sp|A2RUV4|RHG21_XENTR Rho GTPase-activating protein 21 OS=Xenopus	4e-26	33	0.203345	0.096124	4	OG0001129	related to GTPase-activating protein beta-chimerin [Ustilago hordei]			gi|388857796|emb|CCF48690.1|	related to GTPase-activating protein beta-chimerin [Ustilago hordei]	2e-30	48.7	19.3	24.7	0.906946		IPR008936:Rho GTPase activation protein | IPR000198:Rho GTPase-activating protein domain	PANTHER:PTHR12552:SF1 | PANTHER:PTHR12552	181..202 | 849..890 | 772..801 | 708..754 | 236..279 | 985..1024 | 291..315 | 455..479	218..285		Reactome: R-HSA-194840	GO:0007165:signal transduction
Neofr_P00253	1135	KNFITILPLLAVFAKVKSEEICWSESLKDDKKFPCCSSNDVKAVGKDMDGSWGYENGKKCGIRNQRYNWNLRDKYDETREEWEAFKVKWDNEYKYNFERIALTPGEDETKLNFGWESLTQIEPVIRISSDKDMKNYKEFIGKNEFYRELDRKKYYGNQVTVTDLKPNSVYYYQRKLNGEWDEVVEFNTYDSNDFKFVFVGDPQIGGSNDRLAYQSSSRMDSASIRNDAFNWNMTVNSFYELTGKPSLLLSAGDQADSMGSGSTQERQYSAYLLPELIKKTPIAPALGNHEVYSESFRRHFNVPNPIIQKRHYSNKPVSAYNYYFRYNNVLVVVLETNTNTCHECEKVISKAVKEYPDLDWRIALFHQDLYGNGVTHSQGDAQKLRPCLTGLFDIYKFDL…	CBM10 - CBM10 - CBM10 - CBM10 - CBM10 - CBM10 - CBM10 - CBM10 - CBM1			CBM10;CBM1	YES	Cleavage site between pos. 18 and 19	PF02013 - PF16656 - PF00149 - PF02013 - PF02013 - PF02013 - PF02013 - PF02013 - PF02013 - PF00734	No hits					4	OG0000024	Predicted phosphohydrolases [Megamonas hypermegale]			gi|505374728|ref|WP_015561830.1|	Predicted phosphohydrolases [Megamonas hypermegale]	1e-89	54.89	38.4	91.5	0.729785		IPR009034:Fungal dockerin domain superfamily | IPR035971:Cellulose-binding domain superfamily | IPR002883:CBM10/dockerin domain | IPR029052:Metallo-dependent phosphatase-like | IPR008963:Purple acid phosphatase-like, N-terminal | IPR004843:Calcineurin-like phosphoesterase domain, ApaH type | IPR000254:Cellulose-binding domain, fungal | IPR015914:Purple acid phosphatase, N-terminal	PANTHER:PTHR22953:SF41 | PANTHER:PTHR22953	1062..1092				GO:0005975:carbohydrate metabolic process	GO:0016787:hydrolase activity | GO:0003993:acid phosphatase activity | GO:0030248:cellulose binding | GO:0046872:metal ion binding	GO:0005576:extracellular region
Neofr_P00254	1135	GQSIKRKTYRNIIWFELFIFLIMFSGVLIFSQGFLLSRRALDNCNQCNLIKQENLWNQQFNYTGNQINPEIVDANSNVEETCWYPRRFKKAVVLIIDALRYDFLHWEDDMNKINPYYSNKLTIIHKLLTEQPNNAFEFQFKSDPPTTTMQRLKGLTTGTLPTFIDAGKNFAAPAISEDNLIQKIVSNGKKIRFMGDDTWMSLFGEYLDETSIPCDSLNVWDLYSVDNKIKEHLFPTLKQKEKDWDVLFAHFLGVDHCGHRYEPNSEHMDLKLREMNGIIENVIEELDDDTVLIIMGDHGMSDEGDHGGETENELNASLFFYSKKELTNKNSDKKYFQNFIKGLKPIETESEHEIYRTVPQIDFSPTFALLLGLPIPFENIGTIIPELFWYPSPYGKNKN…	#N/A				NO		PF01663	sp|Q8TEQ8|PIGO_HUMAN GPI ethanolamine phosphate transferase 3	3e-93	38	0.435242	0.416896	4	OG0003991	hypothetical protein MVEG_10394 [Mortierella verticillata NRRL 6337]			gi|672818801|gb|KFH63701.1|	hypothetical protein MVEG_10394 [Mortierella verticillata NRRL 6337]	9e-151	48.45	95.2	91.5	0.94501		IPR017849:Alkaline phosphatase-like, alpha/beta/alpha | IPR015943:WD40/YVTN repeat-like-containing domain superfamily | IPR002591:Type I phosphodiesterase/nucleotide pyrophosphatase/phosphate transferase | IPR017850:Alkaline-phosphatase-like, core domain superfamily	PANTHER:PTHR23071 | CDD:cd16023:GPI_EPT_3	895..931	1118..1135 | 883..917 | 427..454	656..678 | 773..795 | 841..863 | 12..34 | 699..716 | 495..517 | 569..588 | 608..630 | 965..982 | 1012..1034 | 1054..1076 | 530..549 | 815..837 | 1091..1113		GO:0008152:metabolic process	GO:0003824:catalytic activity | GO:0005515:protein binding
Neofr_P00255	1134	MSSKSDIPDLITPNSLLNISKSDIANTSVIFKNPEPVEYCLTKFNFEASKNDELSFKAEQYIRVIKKVDGGWWEGKLDERIGWFPTDFVSFEIEPQKLQELTRNDKALTTEEISILKYKNIVFNRSQLELSDLGHVEIEISESEFVRNEITKDLIHSEEAYIEDISNFTNQIIKPLESETWISYADRNDMFGRIPWLSNLHICLTSELKSALNQPEEKNIGNCFSCVVQNFEIVYSDYFTSCPRAIYVASQYSANNNMTTFLVNAGCQSLPPILHILSFLHKPIQRITKYSPVLSEILHFTKPEDPGFDELVNMVTKFKQLEVYLKSLKDNAEKKERLKNLYSSIEDWVGPGIENYGELLLESQVQLLDPAYNTTPKIHFIYLLEKLFVILKPLSKSEN…	#N/A				NO		PF00018 - PF00621	sp|Q5ZLR6|ARHG6_CHICK Rho guanine nucleotide exchange factor	7e-26	22	0.371252	0.496073	4	OG0000395										0.853997		IPR000219:Dbl homology (DH) domain | IPR011993:PH-like domain superfamily | IPR036028:SH3-like domain superfamily | IPR035899:Dbl homology (DH) domain superfamily | IPR001452:SH3 domain	PANTHER:PTHR22826 | Gene3D:G3DSA:2.30.30.40 | PANTHER:PTHR22826:SF145	1102..1134	1089..1125 | 318..338 | 561..599			GO:0035023:regulation of Rho protein signal transduction	GO:0005089:Rho guanyl-nucleotide exchange factor activity | GO:0005515:protein binding
Neofr_P00256	1134	NIQDRNTIQPISMLPVPMNQPMQRNTMNVQRSGPMPNNMNMMLNPGTGNPNPISNTNSNTMGMGNAMNTMTSNSNHPSSLEMNNINGAVGHPNQAMGGDGSLYTMFPYQASMMTNANSYYPFAMGNYSIYQQPLSGPNQPPGPLPSQSQSQSQAQLQPPPQSQPQSSQGPQGPQGPQGLPQPNQPYFVPPQSQNVSVPPQIPSQSQSQTSSQAPSQAQTPSQNTSSHSQPHPNSMMRTGASSQIPPTQLSSQPQPTQPNQVQLSSQGIQPQPPYYSNASSSSFLMDMQGGHALSNGMNSATGGFAPGGNTGGNNAFNTFNSTIPSMNYNSNSGYTPFNTNLYFNNNGNGGGMGYNNGASNSTMFNTNVNPSLNSSTFNTNMNGSLNNVNNSTVFNTNVN…	#N/A				NO		#N/A	No hits																0.977605				930..958 | 65..92 | 1012..1037 | 1..21 | 534..644 | 133..282
Neofr_P00257	1130	KARRELALKLQTVEADLENEKAERQKLIAQKNKLEGEIENLHDVMQANDDDKTKQNELRKIREAEMSNLKSQLEDTTKELEDTRRKTNSQIEKLKAEIEELQHENENLRQAKSALEKSVNELTEKLEDAEKNIAKLEKNCRQLEGNLQDSQKHSEEIESQLNDLIVAKSSNEKQIQNLNTRADDLESKNQTLEREKIQFKKQAESLRNELEEEVNKKKILEDAKNKLNNNINELQQQYDELEASNNDLQRKLAQKSSEFDAYKEKFNKENKDKVDELDSSKKKLEKELAEVKDKLVLAENSNQTLEKTKSRLVAEIEDLKHEVEHEHDVSRAAERATKNAENQLSQVTQQLESEQRDHALTESQTKKLQSTIDSLNDELENLKHNYDTVNRKKNDLENE…	#N/A				NO		PF01576 - PF01576	sp|Q8MJU9|MYH7_HORSE Myosin-7 OS=Equus caballus GN=MYH7 PE=2	6e-39	27	0.636283	0.360724	2	OG0000884	hypothetical protein MVEG_07901 [Mortierella verticillata NRRL 6337]			gi|672820902|gb|KFH65798.1|	hypothetical protein MVEG_07901 [Mortierella verticillata NRRL 6337]	1e-159	62.07	100	49.4	0.909003		IPR002928:Myosin tail	Gene3D:G3DSA:1.20.5.340 | Gene3D:G3DSA:1.20.5.170 | SUPERFAMILY:SSF90257 | Gene3D:G3DSA:1.20.5.320 | PANTHER:PTHR13140:SF574 | PANTHER:PTHR13140	67..87 | 1108..1130 | 323..368 | 610..646	330..357 | 721..860 | 654..716 | 3..44 | 869..910 | 491..560 | 59..160 | 568..651 | 168..322 | 459..479 | 413..454 | 365..406 | 1094..1128 | 918..1085				GO:0003774:motor activity	GO:0016459:myosin complex
Neofr_P00258	1123	KKKKKKEMISTPANTGRRVAKQGWVYKKGGNHFLSKWRLKWFVLFDKPQVELHIYDKRDHAVQSCHPKHLINPENTIIEVPNDTINLSKGILRKTEKISPFIIITKNKRYYFAGQTKSDREDWIKIIQETSSAQTVVKSGKSKGDEDELYSVYSEDTTSISGSAYAQSNYSGNEVENAYTSVSVLSIGDASILTSDELNHLNTPNAQLPTATQRLEDFKRKNELSNNPKIKDFLNPGDKWNEKYQNIISLNEEDKDNTFLQMNIKIYELIGAFQEAAQYYGRKIIDELHSSNKHDQQQADISSPRKYLYGEIFFQFATDYENDDSNVINAELSKTNQELKAINAINKLKSDVCTSLFCLVDYKGFRLVACALMPLDEKNSLLFDLTADEYKIDNNAIFK…	#N/A				NO		PF00169 - PF13236 - PF12807 - PF13424	No hits					2	OG0006393	hypothetical protein BATDEDRAFT_35312 [Batrachochytrium dendrobatidis JAM81]			gi|575480564|ref|XP_006679576.1|	hypothetical protein BATDEDRAFT_35312 [Batrachochytrium dendrobatidis JAM81]	7e-137	50.42	76.7	63.2	0.969603		IPR036388:Winged helix-like DNA-binding domain superfamily | IPR019734:Tetratricopeptide repeat | IPR011990:Tetratricopeptide-like helical domain superfamily | IPR011993:PH-like domain superfamily | IPR033646:CLU central domain | IPR001849:Pleckstrin homology domain | IPR025697:CLU domain	CDD:cd00821:PH | PANTHER:PTHR12601 | PANTHER:PTHR12601:SF40	793..823					GO:0005515:protein binding
Neofr_P00259	1120	MTGSGGIFAGENPIKPENAISLLMVQILVVIFMTRLLSVVLVRLKQPRVIAEVLTGIVLGPSVLGNWQAWTDYIFPEESMPVLKAFSEFGLIFFMFLVGLELDTKLMKAHMKESLIISATGIVFPFLLSIAASVLLYNKFSTDDVPFTSFMLFIGVSMSITAFPVLARILTDRKLLMTKVGMTAISAAAVGDAASWVFLALVISIVNSSSSSITCVYILIAGFAFAIFMMTAVKKVFNKLMQLSSTREDLNVFMIFITFALILASSWFTEAIGIHSIFGAFLTGLIIPNESGFAIKLTEKIEDIITVMFVPLYFAYSGLQTKLSALNSWSVWGMLVLVIAMACFGKIFFSSVAARFCKLTLRESITLGILMNTKGLVELIVLNIGREAGVIDERVFVIM…	#N/A				NO		PF00999	sp|Q9SUQ7|CHX17_ARATH Cation/H(+) antiporter 17 OS=Arabidopsis	5e-122	37	0.609821	0.791463	3	OG0003870	hypothetical protein GLOINDRAFT_349009 [Rhizophagus irregularis DAOM 181602]			gi|552924766|gb|ESA08685.1|	hypothetical protein GLOINDRAFT_349009 [Rhizophagus irregularis DAOM 181602]	8e-138	58.04	64.7	82.5	0.947146		IPR006153:Cation/H+ exchanger | IPR020846:Major facilitator superfamily domain	PANTHER:PTHR32468 | Gene3D:G3DSA:3.40.50.300 | PANTHER:PTHR32468:SF0 | Gene3D:G3DSA:1.20.91.10	1011..1031 | 800..943	861..881 | 813..840	49..70 | 304..321 | 85..102 | 152..171 | 20..42 | 395..417 | 184..206 | 115..137 | 250..269 | 216..238 | 331..353 | 273..295		GO:0055085:transmembrane transport | GO:0006812:cation transport	GO:0015299:solute:proton antiporter activity	GO:0016021:integral component of membrane
Neofr_P00260	1119	MAFHWTSKTSSSSSAGVEDMVLLSKVTEEQIVENLRKRYQNDLIYTYIGPTLVAVNPYKQLPYFTQKEIDMYRGAASHENAPHIYATADTMFQNMMTDEENQCVIISGESGAGKTESAKLIMNYIAAVSDHGGSGNNIVEQVKNIILGSNPLLESFGNAKTLRNNNSSRFGKYFEIRFLRGGQPVGGNISNFLLEKSRVVSPGKGERNFHIFYQLTKNATEKDKTELGLSAPNNFNYLNCSGTYDADGIDDTKDFQDMKKSLDVCGISQEDQTSLFQIVAGILHLGNIEFTEENNEAVVADPRTLEFPAYLLGVSAEALNDKLVSRLMQTGFMKKRQSDIRMTLNREQACGTRDALAKSLYSRMFDWLVQEINIAMKRLQGTNQDQILNLGVLDIYGFE…	#N/A				NO		PF00063 - PF06017 - PF00018	sp|Q12965|MYO1E_HUMAN Unconventional myosin-Ie OS=Homo sapiens		51	0.995532	0.990072	4	OG0003891	hypothetical protein BATDEDRAFT_91391 [Batrachochytrium dendrobatidis JAM81]			gi|575485054|ref|XP_006681821.1|	hypothetical protein BATDEDRAFT_91391 [Batrachochytrium dendrobatidis JAM81]		70.76	96.6	99.8	0.826091	BUSCOfEOG7FBRS6	IPR027417:P-loop containing nucleoside triphosphate hydrolase | IPR036072:Class I myosin, motor domain | IPR036028:SH3-like domain superfamily | IPR001609:Myosin head, motor domain | IPR010926:Class I myosin tail homology domain | IPR001452:SH3 domain	PANTHER:PTHR13140:SF341 | Gene3D:G3DSA:3.40.50.300 | PANTHER:PTHR13140 | Gene3D:G3DSA:2.30.30.40	941..1001 | 1019..1039					GO:0005524:ATP binding | GO:0003774:motor activity | GO:0005515:protein binding	GO:0016459:myosin complex
Neofr_P00261	1119	KKKKKKKKKMKFFNKKTILLTLFSLSQLKFSQAEEIKYQASTIDQGVILHAFCWSFNTIKEKLPEIKKAGYTAIQTSPITKCYNGEPDDLSMKYWYWTYQPISYEIGNYMLGTEEEFKSLCAAAKSYGIKIIVDAVMNHMTAHTEAILPPFNDPKNLHGSPLTLNEGCRNEITQMDLIGLRDLNTQSKTVQKLALDFLKRVIADGASGIRYDAAKHIELPDDREIGGNYWENVLDNGAEFQYGEILQTNVSREKDYSKLMKVTASGYGFTLREAVTHNDFSIGRIADYNITVSDDRLISWVESHDNYSNEAKESTSLTNEEITLSWALLAARKATTPLFFTRPRGGGGVNAQFPEGTVVGEAGDPLYKSKTVVAVNLFRNAMEGEMENLRNIKDNKVVM…	GH13_28 - CBM26 - CBM26 - CBM26 - CBM25	GH13_28	28	CBM25;CBM26	YES	Cleavage site between pos. 33 and 34	PF00128 - PF16738 - PF16738 - PF03423	sp|P00691|AMY_BACSU Alpha-amylase OS=Bacillus subtilis (strain	6e-148	41	0.571939	0.974203	2	OG0007119	alpha-amylase [Streptococcus equinus]			gi|636817590|ref|WP_024343707.1|	alpha-amylase [Streptococcus equinus]	2e-159	60.31	56.3	82.1	0.882625		IPR031965:Starch-binding module 26 | IPR031319:Alpha-amylase, C-terminal domain | IPR005085:Carbohydrate binding module family 25 | IPR006046:Alpha amylase | IPR006047:Glycosyl hydrolase, family 13, catalytic domain | IPR017853:Glycoside hydrolase superfamily | IPR013783:Immunoglobulin-like fold	Gene3D:G3DSA:3.20.20.80 | SUPERFAMILY:SSF51011 | PANTHER:PTHR43447:SF1 | PANTHER:PTHR43447 | CDD:cd11315:AmyAc_bac1_AmyA | Gene3D:G3DSA:2.60.40.1180	773..804			Reactome: R-HSA-189085 | KEGG: 00500+3.2.1.1	GO:0005975:carbohydrate metabolic process	GO:0003824:catalytic activity | GO:0043169:cation binding | GO:2001070:starch binding
Neofr_P00262	1118	MYKDKYKVKYLSRKVVLAWKKASDSQVISWHEIFPIICALYELDDNFQKDEAFKALNIESQPFYSHFQEILNELNLTKHDIHYFRKITKHLLKTYIEVNKELHKLQDQNKDLDSNSLVSGKDSIEEVVDTPSMTPITMPVVPMVKATSNINYSLNKNSEDYGVSINELIIPSIIVEELINFYIELKKADSDNSNHNTVKKEENNGNKTINKKNSEKSSVDTTSSEINDIKTNQRQRSFSTPDVSVNKSRKNSINEEGKSNSKPMVVQRRNNIPPVSSNRSPSISIGYMKEMNNNKVSSRTADKGIFSPRLTSPISAITSPNSATTLASNDIMSTSLNTIYSPMNVPLNKNINMIPSTKGNINGIVNGNINGSVNGNGNVNNVKHSKKSKLRKIKKMSLR…	#N/A				NO		#N/A	No hits					4	OG0001146										0.936396				892..920 | 623..708 | 191..264 | 1043..1118 | 1005..1027 | 408..443	862..886 | 1084..1118 | 997..1056 | 95..115
Neofr_P00263	1116	ELISKIASRSGVFNNCISIVTKDKQEYVFSNLFHREQTYQLLDELTQRTMDRLLKVTSKADQVPGLSYSDSLSNTDSISDKNSKPIDVKDIQAQRQNAEFQQLFNLPEQEDLKCVSFAVLSISTNASIKSSGQFFLSKTFLCFYSSNNPQLYLVLPYFVIKRVEKANTTNNNIISLIITTYHKIKLTFELFCMRQQVNLICSTLKDQLKGSISKMAISKSFISNLSSEELLVNSKITKKCLGEKFGYIKSKRTNEKAKTKYWLQYFSEYGRNLTILRTPTFTKLVRIGLPNVLRGEIWEICSGSIYLRFLNQGYYQKILEKYAGHVSLSTEEIEKDLNRSLPEYKAYQTEEGINSLRRVLYAYSFHNPELGYCQAMNIVASVLLIFMTEEQVFWMLTVL…	#N/A				NO		PF02893 - PF00566	sp|C8VDQ4|GYP2_EMENI Putative GTPase-activating protein AN11010	3e-125	39	0.447133	0.504464	4	OG0001027	hypothetical protein BATDEDRAFT_91657 [Batrachochytrium dendrobatidis JAM81]			gi|575485558|ref|XP_006682073.1|	hypothetical protein BATDEDRAFT_91657 [Batrachochytrium dendrobatidis JAM81]		67.38	56.6	57.5	0.831488		IPR035969:Rab-GTPase-TBC domain superfamily | IPR002048:EF-hand domain | IPR000195:Rab-GTPase-TBC domain | IPR011992:EF-hand domain pair | IPR004182:GRAM domain	PANTHER:PTHR22957 | Gene3D:G3DSA:1.10.8.270 | Gene3D:G3DSA:1.10.238.10 | PANTHER:PTHR22957:SF289 | Gene3D:G3DSA:1.10.10.750	662..687 | 892..954 | 1016..1058 | 1095..1116	636..659 | 894..914 | 854..887				GO:0005509:calcium ion binding
Neofr_P00264	1116	NSKEFVPGMNSFSKEMASLNNSKEFVPSLNSFSSKEIASLNSSKEFVPGLNALNSKEFIPGFNNLTKDMANLKLNREKLFSSNSSSLKPSPNITGPVHEKRMSFGGAFNPSNSNSSINTLVNYNMMANMGSSSNLTGNALSNPNLSSSTEMVLKKKKSTSIIPFITRPGFGQAGRKIKLKANFYAIQNLPIENVHQYEFVIVQKSPRKDTNISPELLRLLYQRWWEIFKKENHKPLYPVFDGRHYIFSATLLPFPNDKAVYTINLVRDGNVSSERVFEITLRKVQEISMKGLHQFLEGKNLEVPSEALQVIDTIFRHFPSFLDNQFSIVGRSFFTNDDIEEISNGVQLWRGHHQSLKASRDRLLINIDISATAFYKPGSLKDVIQNYFGKDDLKILLND…	#N/A				NO		PF16486 - PF08699 - PF02170 - PF16488 - PF16487 - PF02171	sp|Q8CJG0|AGO2_MOUSE Protein argonaute-2 OS=Mus musculus GN=Ago2		37	0.732975	0.917442	4	OG0002757	hypothetical protein BATDEDRAFT_16026 [Batrachochytrium dendrobatidis JAM81]			gi|575475766|ref|XP_006677177.1|	hypothetical protein BATDEDRAFT_16026 [Batrachochytrium dendrobatidis JAM81]		63.89	73.6	91.2	0.892675		IPR032472:Argonaute linker 2 domain | IPR036397:Ribonuclease H superfamily | IPR011989:Armadillo-like helical | IPR003100:PAZ domain | IPR032473:Protein argonaute, Mid domain | IPR014811:Argonaute, linker 1 domain | IPR036085:PAZ domain superfamily | IPR003165:Piwi domain | IPR012337:Ribonuclease H-like superfamily | IPR032474:Protein argonaute, N-terminal	Gene3D:G3DSA:2.170.260.10 | PANTHER:PTHR22891 | PANTHER:PTHR22891:SF24 | Gene3D:G3DSA:3.40.50.2300 | CDD:cd04657:Piwi_ago-like | CDD:cd02846:PAZ_argonaute_like	989..1093	990..1010		Reactome: R-HSA-5628897 | Reactome: R-HSA-5687128 | Reactome: R-HSA-1257604 | Reactome: R-HSA-8934593 | Reactome: R-HSA-426486 | Reactome: R-HSA-426496 | Reactome: R-HSA-1912408 | Reactome: R-HSA-8943723 | Reactome: R-HSA-4086398 | Reactome: R-HSA-203927 | Reactome: R-HSA-8948700		GO:0003676:nucleic acid binding | GO:0005515:protein binding
Neofr_P00265	1116	MKFSKILTTIFINAPALIKAASQDYVRHLELSILFYEAQRSGKLPTDNRIYWRHDSMMDAGADNKVDLTGGYYDAGDNVKFNFPQASSLTLLAWSAVEWKDGYKKAGQWEHMKDLLKWGMDYFIKCHTDKYVLYGQVGNAELDHELWVSPESIDYEYPSYKITESAPGSDLAAETSAALVAASMVFRDEDPSYSDLLLKHGKELYEFADKYRGLYDDSIPEAKAYYHSYNGYNDELVWGAAWLYRATGDEIYKKKVDAIWDHPYDKNDPNKFLGSKTPISWDDKKASSYTLMAMISNDNKYLKEAISHSDLMVNYSTTPGGLWYDENLSLWGSNRYASNAAFTVAMMTSVIKDNDSKRQDYVDFIKKQIDYILGDNPAKVDYVVGAAPNSPKAVHHRGA…	GH9 - CBM13 - GH43_19 - CBM10 - CBM10 - CBM10	GH43_19;GH9	GH43_19;GH9	CBM10;CBM13	NO		PF00759 - PF14200 - PF04616 - PF02013 - PF02013 - PF02013	sp|P26221|GUN4_THEFU Endoglucanase E-4 OS=Thermobifida fusca	4e-115	45	0.421147	0.545455	4	OG0000731	putative cellulase [Neocallimastix patriciarum]			gi|372325938|gb|AEX92719.1|	putative cellulase [Neocallimastix patriciarum]		89.24	42.4	61.6	0.877104		IPR009034:Fungal dockerin domain superfamily | IPR002883:CBM10/dockerin domain | IPR035992:Ricin B-like lectins | IPR000772:Ricin B, lectin domain | IPR023296:Glycosyl hydrolase, five-bladed beta-propellor domain superfamily | IPR006710:Glycoside hydrolase, family 43 | IPR033126:Glycosyl hydrolases family 9, Asp/Glu active sites | IPR008928:Six-hairpin glycosidase-like | IPR001701:Glycoside hydro…	PANTHER:PTHR22298 | Gene3D:G3DSA:1.50.10.10 | Gene3D:G3DSA:2.80.10.50				MetaCyc: PWY-6788 | KEGG: 00500+3.2.1.4	GO:0005975:carbohydrate metabolic process	GO:0003824:catalytic activity | GO:0004553:hydrolase activity, hydrolyzing O-glycosyl compounds
Neofr_P00266	1115	NNNHFPPPNHMNNNQFQGQPPHNKHQNGHPNQRNSVFNNRQNARMNQPPPPPPYGPMNYPPNQPPQMIYQPGPIYYQPPVYYAAAPVITQPYIVQASIPQSRPANKIKITNPNNNEEVNFKKESKPYNKPSTYIPPEPKSKAIKIVKPQDDKKDDKKTETPTSATTPQAKTDANDKKSSASTPTKISANSPIKTSSAPTSAVEKESVKKSGEIGEKEETQITDDKVVKENNAKVTPTVSTGLSTSAPATPSGEKTNSIKITSPSKGGPLKTPLSANAANAANVASSPLKIENIGEKESKELEVSEPEKEVAANEPEKPVKITPPKAEEKKEKEKQQTPKKEEKAKKEVKDIKEVKEVKEEKAKVEEKAKVEEKVKEEEKAKKENGKKVEVLTSSEDKKE…	#N/A				NO		PF02854	sp|Q10475|IF4G_SCHPO Eukaryotic translation initiation factor	4e-64	42	0.286996	0.23521	4	OG0000777	hypothetical protein MVEG_09281 [Mortierella verticillata NRRL 6337]			gi|672819650|gb|KFH64548.1|	hypothetical protein MVEG_09281 [Mortierella verticillata NRRL 6337]	2e-72	51.01	46.9	37.2	0.975329		IPR003890:MIF4G-like, type 3 | IPR016024:Armadillo-type fold | IPR035979:RNA-binding domain superfamily	PANTHER:PTHR23253 | Gene3D:G3DSA:3.30.70.330 | Gene3D:G3DSA:1.25.40.180	1..64 | 104..517 | 722..763 | 618..646	780..804 | 997..1017 | 341..387 | 1051..1071				GO:0005488:binding | GO:0003723:RNA binding | GO:0003676:nucleic acid binding | GO:0005515:protein binding
Neofr_P00267	1114	MIIAGPDNSNLQLIQEETGAKVRIPPYIMNEKTFDPEEISVTGTKAATNLALEKIKSIYEELKRKTDELVFTCNKKQHQFIYGPKGKNLQDILKSTGCGVELPLPKEKSDKIIIRGPPENLPVALKLITEKANSQFIEDIKISEFVSDPSNYHFFRKYLYAKEWQNIKALEEKHSVTINIRENQNSPNNLEVNGKNKKNTEVAAKAFADSLKKCKTFEYDTIEIPHGVHSHIIGKNAKNINKIKSKYQDKLIDIIIPNEKEESDEIIIIVDGKNMAKGSITNLLDQVKNDINESADKLANMVTQTIEVDPKYHGSLIGTGGSAIKELRAKYNNTIMVRFPQKDAKGNDSTITVSGPEKDVIEAINDLKAAVESQKHFDFMNRFTEVVTIGKGIGRRIVG…	#N/A				NO		PF00013 - PF00013 - PF00013 - PF00013 - PF00013 - PF00013 - PF00013 - PF00013	sp|O59810|VGL1_SCHPO Vigilin 1 OS=Schizosaccharomyces pombe (strain	6e-60	24	0.794434	0.697909	4	OG0002735	hypothetical protein BATDEDRAFT_36186 [Batrachochytrium dendrobatidis JAM81]			gi|575486714|ref|XP_006682651.1|	hypothetical protein BATDEDRAFT_36186 [Batrachochytrium dendrobatidis JAM81]	5e-86	46.41	81.1	63.3	0.984922		IPR004088:K Homology domain, type 1 | IPR004087:K Homology domain | IPR036612:K Homology domain, type 1 superfamily	PANTHER:PTHR10627 | ProSiteProfiles:PS50084:Type-1 KH domain profile. | CDD:cd00105:KH-I | CDD:cd02394:vigilin_like_KH | PANTHER:PTHR10627:SF31	1002..1033 | 1081..1114	983..1010 | 1106..1114 | 284..304 | 45..65				GO:0003723:RNA binding | GO:0003676:nucleic acid binding
Neofr_P00268	1114	RNIGETEETKKREFLVKFKNTSYLHVDWVPEEWLKTINDQKYTLFIKKVKKDNSISSFYGRLPVWPKSEKDVIKPEYCKVEMILDIDFFERSERNNFFNDEGKITNIIDFEKKLKRILIKWEGLPFSDITWEDYPDPEQNDIVDYRQALEYFLKIRAVAFMEPTTYDDIIRNDTYFVRKFKALTEQHPSIVGGELKDYQIDGVNWLLYKWTKRESCILADEMGLGKTIQIIAFLSILKEKYNNYPFLIIAPLSTLDNWYREFKKWAPDLIVVKYEGKKESRDIISQYLLYSNSVKLSGYSRKMINCHVLITTPAIFRADHTLFKSIRPKWEVVVVDEGHCLKTENGRLGTTINELNIDFKVVLTGTPLQNNILELFNILSFLNPVQFHDAKNMQKEFET…	#N/A				NO		PF00176 - PF00271	sp|Q9S775|PKL_ARATH CHD3-type chromatin-remodeling factor PICKLE	1e-149	37	0.706463	0.544075	3	OG0002842	hypothetical protein MVEG_03990 [Mortierella verticillata NRRL 6337]			gi|672826253|gb|KFH71144.1|	hypothetical protein MVEG_03990 [Mortierella verticillata NRRL 6337]		52.84	90.3	55.5	0.840207	BUSCOfEOG7WDNB3	IPR027417:P-loop containing nucleoside triphosphate hydrolase | IPR014001:Helicase superfamily 1/2, ATP-binding domain | IPR000330:SNF2-related, N-terminal domain | IPR016197:Chromo-like domain superfamily | IPR001650:Helicase, C-terminal	Gene3D:G3DSA:2.40.50.40 | Gene3D:G3DSA:3.40.50.10810 | PANTHER:PTHR10799:SF929 | PANTHER:PTHR10799 | Gene3D:G3DSA:3.40.50.300 | CDD:cd00046:DEXDc	811..841 | 745..767					GO:0005524:ATP binding
Neofr_P00269	1111	ACLYYNWNNLYADKSKRRNDELNDPSIPVRPPRGRSITIEKKPPPLKEIEPPLEFDDNLAKYILSVVIRFFQTSSTQIISDNITHNTFNIQTSNENPSISSCIPEFKAIYELKEIIANIVNFPVPSITSYDNTNMASLEIFKEIQKYAGRIIFYLSASNWVPIFQRIKSRLVCLASNNNSDMKPNNTDLSDLLSTNPSDIFTSSNGAASNIQINEANSTDLTELRLLEWLCLNRNRLFALFKEFIICFKWLKKTPQFVAAILLRKAIWNWIIVHPIEFGNLWKEPVKVDAGPEKLFDVIVNLADNNKKKALFWPLQTMLLIISPDSLFKIGVNDVNVSNSSLAKKAAFLETLRKSLKSSRLSDVAAFSYVDICRASTFVSKTDGSALRLLVPNIENELR…	#N/A				NO		#N/A	sp|P97526|NF1_RAT Neurofibromin OS=Rattus norvegicus GN=Nf1 PE=1	6e-59	24	0.887489	0.324823	4	OG0000476	Ira2p [Rhizophagus irregularis DAOM 197198w]			gi|595487302|gb|EXX73089.1|	Ira2p [Rhizophagus irregularis DAOM 197198w]	2e-150	52.06	95.4	32.7	0.947695		IPR011989:Armadillo-like helical	PANTHER:PTHR10194 | PANTHER:PTHR10194:SF60	756..775 | 18..37	508..528
Neofr_P00270	1109	SDKVDNWFFETFGIRTTQIYGSSESGPVMISDFSVPALPGEETYLTKYPYIDIYFKPIDNNDPTIGELYVHSPTLTTGYIRKAEKDEFYESNVPGMRTDIEADNLFIYINGQKFYRTNDIWKRSPKSGKYKYISRIDDIIVFSTGLKMNPLPFENTVSLECSDITCCCLMLDDTKTEVVCFVEPQWDKIILDDGKPMDISIDPSTLTKIEIKKLNKIAQKQVWSSIYNLLMDDSKSLTSWAKQLTINNIIVIDYGKKFPCTAKGSLARRVAKLEYDYILKKISKLISGEIKAIDDEVVEIDTKKVSNSNIDTDTESTIDFDIESISDISDDNEEDDDEEVEEDDDEEVEEDEEEITEINSNKSFERNKQTDDDDNEYIKAVHIIYESIKEIIPSTPEFE…	#N/A				NO		PF00501 - PF00109 - PF02801	sp|Q02251|MCAS_MYCBO Mycocerosic acid synthase OS=Mycobacterium	2e-89	35	0.463481	0.240171	4	OG0000094	polyketide synthase module [Moorea producens]			gi|495467126|ref|WP_008191817.1|	polyketide synthase module [Moorea producens]	5e-113	53.62	65.1	30.1	0.968278		IPR014030:Beta-ketoacyl synthase, N-terminal | IPR020841:Polyketide synthase, beta-ketoacyl synthase domain | IPR016039:Thiolase-like | IPR000873:AMP-dependent synthetase/ligase | IPR014031:Beta-ketoacyl synthase, C-terminal | IPR018201:Beta-ketoacyl synthase, active site | IPR036736:ACP-like superfamily | IPR009081:Phosphopantetheine binding ACP domain	Gene3D:G3DSA:2.30.38.10 | PANTHER:PTHR43775 | CDD:cd00833:PKS | SUPERFAMILY:SSF56801	321..371 | 997..1033	348..368 | 987..1014			GO:0008152:metabolic process	GO:0003824:catalytic activity
Neofr_P00271	1109	MGNNLVRVIESEREKGTVEMNLSQRGILELPPEIGLLTNLKRLKLDGNQLTRIPFEINYLSNLQYLNLKSNSLKEFPEALCYMQRLEILDISKNQIKSLPEDFGRLQTTLKAFSISKNRLQEIPTYFCRMKELKILKLEFNPIEYPPQNIINCPPEMPQDVWLNRLKEFLKRDEKNGYIKINDNENKTRHSKSLESHIREAASINDCDILCDTYFHNVPRLTQNIENLDPWVYYFVESARNLIYAVAQLCRAIKQYSPAISNPKINELFEKEYGDVNRKVCQIIYSLDRFDRGISEASLHRRLCSDLKLIVMTTIPDVKKLLVSIQSNLKLLMDSTNIRVSRNFLFTCHSVIVEVHAATESVLMAIPASERNFNPVSTTMTRSSSSASIPSVMNHKSSN…	#N/A				NO		PF13855 - PF10428	sp|O94294|SOG2_SCHPO Leucine-rich repeat-containing protein sog2	3e-29	36	0.207394	0.257336	3	OG0001160										0.92147		IPR003591:Leucine-rich repeat, typical subtype | IPR001611:Leucine-rich repeat | IPR019487:RAM signalling pathway, SOG2 | IPR032675:Leucine-rich repeat domain superfamily	PANTHER:PTHR44179 | SMART:SM00364	436..474 | 754..775 | 377..398 | 1000..1028 | 649..711	682..708				GO:0005515:protein binding
Neofr_P00272	1107	MKLTKGKISSKAYKNLKNFINMRFQNAIFNGNSKEVKSLLKNTPVDVNVKFSINENIRFLLLLFGPRGNDPSPRFVALQWAALKGHDEIVEMLLEHPDIDVNLQDDQGSTALMWMITPLTAYSQSLSEFETPMIKMIENYNRQMGIIGMIENVKKRQMRIVELLLKHPDIDVNLKNKNGSNALFLAISGNCKEVVNLLLQNKKININTKDNEGRTALMLAVRGGKAEIVNLLLKHKKINVNMQENNGCTALTFAAMRGHEEIVKMLLKHPDINVNMQDNQRFTALMWAIFPFYTSEFFKPQGSSEEFQKRLKELENDCQFKKSKKNLDALNTSQQVRLIKLLLKHPDIDINLKCINKYTALHFAAGGNCKEIVNLLLQHKKIDVNMPDVFGISPLMIAA…	#N/A				NO		PF12796 - PF00023 - PF12796 - PF12796 - PF12796 - PF12796 - PF06769	sp|G5E8K5|ANK3_MOUSE Ankyrin-3 OS=Mus musculus GN=Ank3 PE=1 SV=1	9e-52	28	0.669377	0.368689	4	OG0000221	hypothetical protein V492_00073 [Pseudogymnoascus pannorum VKM F-4246]			gi|682309658|gb|KFY18207.1|	hypothetical protein V492_00073 [Pseudogymnoascus pannorum VKM F-4246]	3e-85	44.71	75.4	51.6	0.938358	BUSCOfEOG793BHT,BUSCOfEOG72890R	IPR036770:Ankyrin repeat-containing domain superfamily | IPR002110:Ankyrin repeat | IPR035093:Toxin-antitoxin system, RelE/ParE toxin domain superfamily | IPR009614:Toxin YoeB | IPR020683:Ankyrin repeat-containing domain	PANTHER:PTHR44139		304..324 | 931..951			GO:0006401:RNA catabolic process	GO:0005515:protein binding | GO:0004519:endonuclease activity
Neofr_P00273	1106	YLLKNNSNLNTFSTLNHNSIGNKIISSKIRSTLTNKYIQNYNINKSLYSTKSILSRNLINGNVNSSLINSHNSQKLFLKNEYALSNYISSTSATINLFQLNSYSTKNKEKDGDNDNSKNKDKDNNIDKENKDEEDDNSKSISDDNTENANKDKLDKSSSKSNDNIEKSNKNEIKKDENKDKEDTKDNEAKNNEFNDTSFVSEVKRLAQLLDLDPKMHNSPQEKIEVPKEYPQVMALPLTRRPLFPGFYKTLFVKDPKVINAINDLMARKQPFISVFMTKDETFDGDVVNDMSQIYDVGVFAQISNVYHSGPDNKGLTILLYPHRRIKIKNLIPPLKKEEEDSADNQTVKKEESSNKNAIETKNKNDNKEENENKEEKELPKEYLDKFDEVNVPLAKFGV…	#N/A				NO		PF02190 - PF00004 - PF05362	sp|A2QCJ2|LONM_ASPNC Lon protease homolog, mitochondrial OS=Aspergillus		56	0.792948	0.805031	4	OG0002001	hypothetical protein GLOINDRAFT_343817 [Rhizophagus irregularis DAOM 181602]			gi|552936714|gb|ESA20015.1|	hypothetical protein GLOINDRAFT_343817 [Rhizophagus irregularis DAOM 181602]		74.6	81.2	79.2	0.677131	BUSCOfEOG7327X6,BUSCOfEOG7RV9TT	IPR020568:Ribosomal protein S5 domain 2-type fold | IPR027417:P-loop containing nucleoside triphosphate hydrolase | IPR027503:Lon protease homologue, chloroplastic/mitochondrial | IPR008269:Peptidase S16, Lon proteolytic domain | IPR015947:PUA-like superfamily | IPR027065:Lon protease | IPR014721:Ribosomal protein S5 domain 2-type fold, subgroup | IPR003959:ATPase, AAA-type, core | IPR003593:AAA+…	Gene3D:G3DSA:1.10.4060.10 | Gene3D:G3DSA:2.30.130.40 | PANTHER:PTHR43718:SF2 | CDD:cd00009:AAA | Gene3D:G3DSA:3.40.50.300 | PRINTS:PR00830:Endopeptidase La (Lon) serine protease (S16) signature | Gene3D:G3DSA:1.10.8.60	337..380 | 105..196	357..379 | 864..884			GO:0030163:protein catabolic process | GO:0006515:misfolded or incompletely synthesized protein catabolic process | GO:0006508:proteolysis	GO:0005524:ATP binding | GO:0004176:ATP-dependent peptidase activity | GO:0004252:serine-type endopeptidase activity
Neofr_P00274	1106	DNSHSSVKEEQELPPTPVNLTPNSSHLNLFKINTDNGNIHNKYEQNTEDQIITDENTVYYNTIDHDPRNLLTPVSPSSPISPSSPVSPLYPITPISPLYTDIDSISDNEYNNYNNNNNNDNTNNNDLVYKKRSSKHQRIPSVNVIDDDRKIELLNGDEIQSQDLNNNDNNDNDTKVENKRKSNQSIISSDSNKDKKLLYNERRKSNQSVISNISNNDRDRIIDNEETSNKEKRKSNITKVSNISDNNNNDHNNIMGNEKNSNKEKRRSTLGMFSSFSSNDKRTDSEKTSKKEKRRSVFSILGNISNNDRVGESEKKSNKEKRRSTFGMLSNAAFNNDKSVESEKTSNKDKRRSTMSNQSMFGNNTSNNDKPMENEKTSTKDKRRSTMSNTSMLSNNTSN…	#N/A				NO		PF00787 - PF08628	No hits					4	OG0000699	hypothetical protein LRAMOSA00312 [Absidia idahoensis var. thermophila]			gi|671688592|emb|CDS02910.1|	hypothetical protein LRAMOSA00312 [Absidia idahoensis var. thermophila]	4e-61	51.24	46	34.2	0.925694	BUSCOfEOG7PZS5P	IPR013937:Sorting nexin, C-terminal | IPR001683:Phox homologous domain | IPR036871:PX domain superfamily	PANTHER:PTHR22775	500..542 | 1..24 | 156..194 | 221..464 | 835..875	494..518 | 620..669 | 571..591				GO:0035091:phosphatidylinositol binding
Neofr_P00275	1105	MKSTDIDNNYNNNNNNMEIDDVPFTKEQYVSELKRLMESDNAVVDEVFEESFFEWEIEDWNKLENKKEYSPEFTIGGYKWRILLFPKGNTEKEFVSAFLDNLDVKEENAPENAHVCAKFVLSIRNYNEYKCFSAKPSHHRFNGKESDWGFNRFIEKTHLYNENNNYIRPLIENDKTVLSVYVRIYVDELGILWHDFANWDSKKETGYVGFKNQGATCYMNSLLQALYFTNYFRKATYEIPTENDIPVKSIPLALQRVFYNLQYSNQSVDTRELTKSFGWDTVESFTQHDIQEFNRELQDNLETKMKGTAADGAISRLFRGKMKSYIECININYNSNRIEEFYDIQLNVKGCKGLIESFDEYIKVETLDGDNQYMAEGHGLQDARKGVIFESLPPVLQLQ…	#N/A				NO		PF00917 - PF00443 - PF12436 - PF14533	sp|Q9UTT1|UBP21_SCHPO Ubiquitin carboxyl-terminal hydrolase 21		39	0.940271	0.93977	4	OG0001144	cysteine proteinase [Punctularia strigosozonata HHB-11173 SS5]			gi|599115235|ref|XP_007385792.1|	cysteine proteinase [Punctularia strigosozonata HHB-11173 SS5]		61.57	97.9	98.1	0.918909		IPR001394:Peptidase C19, ubiquitin carboxyl-terminal hydrolase | IPR029346:Ubiquitin carboxyl-terminal hydrolase, C-terminal | IPR024729:Ubiquitin carboxyl-terminal hydrolase 7, ICP0-binding domain | IPR002083:MATH/TRAF domain | IPR008974:TRAF-like | IPR028889:Ubiquitin specific protease domain | IPR018200:Ubiquitin specific protease, conserved site	CDD:cd02659:peptidase_C19C | SUPERFAMILY:SSF54001 | Gene3D:G3DSA:3.90.70.10 | PANTHER:PTHR24006		538..565		Reactome: R-HSA-6781827 | Reactome: R-HSA-6781823 | Reactome: R-HSA-6804757 | Reactome: R-HSA-8948747 | Reactome: R-HSA-6782210 | Reactome: R-HSA-6782135 | Reactome: R-HSA-8866652 | Reactome: R-HSA-5689880	GO:0006511:ubiquitin-dependent protein catabolic process | GO:0016579:protein deubiquitination	GO:0036459:thiol-dependent ubiquitinyl hydrolase activity | GO:0005515:protein binding
Neofr_P00276	1101	NNNNNNNNSSINLELEELYIKCLKSFINNKLEELYIICLRSFMNNKIGLTAIIETPESLLTITMSLQSSSSKTQALVLDILSAVCLIAHDCTLQAVTDYSEQVGEFNRFETVVHCLEKTLHHKDEKNEIVAAKDLQLACLSFINSIICGAKEDLEFRMQIRYEFLKLGIENIIDKISESSENKLVHTQIDIFKERMESDDEQLFSKYELNEKNIDQDNPYEVYKILEVTLKNTNCWAYVIDIFKHYLLIPTNTTLRAKYWQIISKLINQLVLQRDNEDQDPSQKILQINYKSIINDLEDDNKAENLNLKEELKKAREANKKREKDYENQIDELNKNNKTLNDELEQIKKVSGDKKDLITAINDQNNNFQKLLKEKFTNAEEAEKVIEKLKSEFKGPLII…	#N/A				NO		PF06371 - PF06367 - PF02181	sp|Q9Y4D1|DAAM1_HUMAN Disheveled-associated activator of morphogenesis	2e-61	30	0.454133	0.437848	3	OG0001539	DAAM1 protein [Capsaspora owczarzaki ATCC 30864]			gi|470323096|ref|XP_004349407.1|	DAAM1 protein [Capsaspora owczarzaki ATCC 30864]	2e-53	52.29	43.6	42.1	0.718096		IPR015425:Formin, FH2 domain | IPR010472:Formin, FH3 domain | IPR014768:Rho GTPase-binding/formin homology 3 (GBD/FH3) domain | IPR011989:Armadillo-like helical | IPR016024:Armadillo-type fold | IPR010473:Formin, GTPase-binding domain	SUPERFAMILY:SSF101447 | Gene3D:G3DSA:1.20.140.50 | PANTHER:PTHR23213 | Gene3D:G3DSA:1.20.120.330	993..1101 | 404..581	893..913 | 294..350 | 928..955 | 979..1016 | 354..392			GO:0030036:actin cytoskeleton organization | GO:0016043:cellular component organization	GO:0005488:binding | GO:0017048:Rho GTPase binding | GO:0003779:actin binding
Neofr_P00277	1101	MDVENSRPVEETNEKIEKVDKDQPTEIIEEIIYEIETEGPEGTIEEIIEITTEGLPESDNEASRSVKIEEIEDEDVTDNAVDEVDDVNNDDENVKDSTENEEGEAEENKESEDEEVEIEEKGENEEIGEGEDEEVKESEDEEVENEEIEEGEDEEIEEKDDKEDKENEDNEPQTEVTDQQDREIHIEEEEEELQPKEDDSSLQSPDIINPPRPSRKRPVDDHLNIEALKSMTQSMSDELKKLRSMIEAKDNSIKEIRSTFDKTVKEKDSSIRELEEELEMTISQTQKQLTAKDLQLTNYQKSYDELQKELELLKTNQSEELVSRDIKATETEEAFNKKYNLLKEEFVKSKEDYATLIKEKDASIEDIKSQLETAKSNHSEIESQLMEEIEINNRKSREQ…	#N/A				NO		PF01363	No hits					4	OG0004964										0.941688		IPR013083:Zinc finger, RING/FYVE/PHD-type | IPR000306:FYVE zinc finger | IPR017455:Zinc finger, FYVE-related | IPR011011:Zinc finger, FYVE/PHD-type | IPR023129:MTH889-like domain superfamily	Gene3D:G3DSA:1.10.287.620 | SUPERFAMILY:SSF58104 | Gene3D:G3DSA:1.20.5.730 | Gene3D:G3DSA:1.20.5.50 | PANTHER:PTHR23164 | Gene3D:G3DSA:1.20.5.110 | PANTHER:PTHR23164:SF6	1..24 | 51..222	145..168 | 436..509 | 386..427 | 264..284 | 518..552 | 568..998 | 95..115 | 225..245 | 289..316 | 357..384				GO:0046872:metal ion binding
Neofr_P00278	1100	VNNDDESTLNNESLSIEINESVINDTNENEDSTPIVVDSIKEDNQDTKMNDEVNEVAIVNLPNNDDDNTNIPTPTIPDDNATDADLKKVDDTENTKLEDTIPKPTSNNENATDSINEDSTEATVNTIENSTESINDQNEQNEQNEQNEKNEQNDISNSDSSLNEIDLNKMISEQLNTDFSEVEINTSAEENNSVELINEVNVNNNIETVNNNYNPFIIGNTTTDIINSSLQEFTEENSVDESIVEQINTTADSSTDSETSTESESNDDAVNIKIILNTPDNKKTELLNNNDIKIIVTDPYNVKQTIYPYEESELKEAVNKAIKKHKSKSKSSLKKSKSKKHKKSKKTVRFNIENDTYNSDNEVIPMVDENSVESLRKEIDRLNSRIVEEIKARTILQHT…	#N/A				NO		#N/A	No hits					4	OG0004143										0.883668			PANTHER:PTHR14430:SF0 | PANTHER:PTHR14430	61..161 | 884..903 | 812..859 | 322..347	526..630 | 470..514 | 372..392 | 127..154 | 656..697
Neofr_P00279	1100	VELLKIASFYDKNNIERLSQTLISKFKELNDSDEDYNPIYPSFPGETINPSSIYLNYCQWLHYLDHSPDYDKKSLIPKSYQWNMEKKDQEEEGNSNFLSEISVGETNKKNLKIISYGDEEEFCQSMTALMQSSETFVVKDKEDIEVFMKYVLDHVKYIPKPILNIENLAHVTNAYLLNFRGKNFPFNTIYSWFSHFNISYDEVLIIALAFSDHFNVASDLKKYRTFEYLSDTHEKILMKFLNDCSGTNRYDEFLKKKKVWARLCDKIYTDNFMKEYPELVKDLLKISKQDVFNFISINRSRKYIDFDEDNEEGNNSNNSSSRGNLDDLYKKEIEKALKNNNKNLSSATIKSCHLLSCVITVNGTDYEFEDGKLLLDEEEEEEEEGDEENEKENDNNSKS…	#N/A				NO		#N/A	No hits					4	OG0000340	hypothetical protein [Bacillus sp. FJAT-14578]			gi|654948196|ref|WP_028398329.1|	hypothetical protein [Bacillus sp. FJAT-14578]	4e-26	51.85	24.5	35.8	0.976172				1028..1047 | 377..400 | 753..785	730..768 | 330..350 | 375..395
Neofr_P00280	1100	MNPNYGQQGGFRPPPMANQQQQPNFMPNYANQNMNAGQSMMGAQQTNTSVPPPMMSNQTRSPQAGTPPMMRPPMMGQAQPQQQQMQTAGTPPMARPPMMARPPMMGAGAAQSPMLANAVQSPMARPPMMGAPAGLQSPLQSGATQSPMARPPMMGAQAGMQTGVSQSPMTRPPMMGATAGMQSPLQSGAAQSPMTRPPMMGAPAGLQSPLQAGAPPMARPPFNMPQGQAQQMVRPGFGMNQAGAPPTGLSNQQTQQKIAPPPTAQQQAQQAQQQQNQQQTQQPLMNTQQQIPQQAQQPLMNSQQNMMPGVPPPGNAQMMNNRSPSIPPPPMAGQPYQPQTQGPPMAGQPGQPGQADMNNLSNQMKNMYINQQQRYMNQNPNDQFTNNQRASRVYNQPPN…	#N/A				NO		PF04810 - PF04811 - PF08033 - PF04815	sp|P53992|SC24C_HUMAN Protein transport protein Sec24C OS=Homo		41	0.612727	0.619744	4	OG0001143	hypothetical protein GLOINDRAFT_345159 [Rhizophagus irregularis DAOM 181602]			gi|552933970|gb|ESA17290.1|	hypothetical protein GLOINDRAFT_345159 [Rhizophagus irregularis DAOM 181602]		72.67	62.3	63.7	0.902195		IPR036180:Gelsolin-like domain superfamily | IPR036175:Sec23/Sec24 helical domain superfamily | IPR012990:Sec23/Sec24 beta-sandwich | IPR006896:Sec23/Sec24, trunk domain | IPR006895:Zinc finger, Sec23/Sec24-type | IPR036465:von Willebrand factor A-like domain superfamily | IPR006900:Sec23/Sec24, helical domain | IPR036174:Zinc finger, Sec23/Sec24-type superfamily | IPR029006:ADF-H/Gelsolin-like d…	PANTHER:PTHR13803 | Gene3D:G3DSA:2.60.40.1670 | Gene3D:G3DSA:2.30.30.380 | SUPERFAMILY:SSF81995 | PANTHER:PTHR13803:SF13	391..428 | 1..76 | 128..359			Reactome: R-HSA-2132295 | Reactome: R-HSA-5694530 | Reactome: R-HSA-204005 | Reactome: R-HSA-1655829 | Reactome: R-HSA-983170	GO:0006886:intracellular protein transport | GO:0006888:ER to Golgi vesicle-mediated transport	GO:0008270:zinc ion binding	GO:0030127:COPII vesicle coat
Neofr_P00281	1099	LDEETLHELCEEVGIRVNSFIDENQKFSVDLLKEVFISKYEKRPSQIERINEMPLYPDENTIFDESLVPPTQNFSNIHCLAIPKLNLQFLTLHDYLLRNFNLFRLESAFEIRQDIEDVIKRLGASYDADQQKTVFSGWSRMAVEILSFNIIEIGPPKLGENKPSYIKADVEIDTKRFTDSIRKEWDSLRPHDILFLLDVHAKEQLPGWVEYQKQQENNVEETSSQKIRDEYGLGFVRGCEILALLGEDGNPIDEALPYVTPIKSIGEPKTIRSIRVLLDPNQYKMDIDNLNNKQIENDVYNSFTILMRRKPKENNFKAVLETIRDLMQTELVVPNWLHEIFLGYGNPNGAEYTKISNPIRTIDFCDTFLDWEHLTDSFPNKKIVTFKDNKIKKESIPPP…	#N/A				NO		PF16399 - PF13086 - PF13087	sp|O60306|AQR_HUMAN Intron-binding protein aquarius OS=Homo sapiens		54	0.914468	0.651178	4	OG0003850	hypothetical protein GLOINDRAFT_348525 [Rhizophagus irregularis DAOM 181602]			gi|552925848|gb|ESA09756.1|	hypothetical protein GLOINDRAFT_348525 [Rhizophagus irregularis DAOM 181602]		71.76	99.7	69.8	0.958732		IPR027417:P-loop containing nucleoside triphosphate hydrolase | IPR026300:CWF11 family | IPR032174:Intron-binding protein aquarius, N-terminal	Gene3D:G3DSA:3.40.50.300 | PANTHER:PTHR10887		1079..1099		Reactome: R-HSA-6781827 | Reactome: R-HSA-6781823 | Reactome: R-HSA-72163 | Reactome: R-HSA-6782210 | Reactome: R-HSA-6782135	GO:0000398:mRNA splicing, via spliceosome		GO:0005681:spliceosomal complex
Neofr_P00282	1096	MRLSVFSLVSLVLGLALAKDDYFGKVDARAELFKITDFEVPNITINFSDEDYKNFFLTYQCHYDTSRQHLTRNDECYSAPWVNLNNAIARAFNKGFINKDAITDPKDLDLIESKNMTITDFEHLVTTYTNNTLEYMLSSKNKLFVIPEYSTEDASLTFDLNGDVTEIPKIKFAIGGQYTTNFSKLGYNIKVKKGLLFERKQLRLRSEVVDPAFIREKLAYDICNILGLPSLSANFAKLYFNEKYMGFYTLRDAFKPQWIEYTFGEKSTKHLYTCNESYGDNKFFNCFNDDEDLKDTDTEFSKFQDKLAKAKNRKDLEEFFDVETFMRWQAFRYLLGSWDHYANYHNTVYYMYQDKSNGKEKWIPLLYDFDSDIGAYRYPDPNRRFNDEILENDHPLFGL…	CBM10 - CBM10 - CBM10			CBM10	YES	Cleavage site between pos. 18 and 19	PF08757 - PF02013 - PF02013	No hits					4	OG0000037	putative cellulase [Neocallimastix patriciarum]			gi|372325940|gb|AEX92720.1|	putative cellulase [Neocallimastix patriciarum]	3e-49	47.86	42.3	99.8	0.759854		IPR009034:Fungal dockerin domain superfamily | IPR002883:CBM10/dockerin domain | IPR014867:Spore coat protein CotH | IPR000254:Cellulose-binding domain, fungal | IPR011004:Trimeric LpxA-like superfamily	PANTHER:PTHR24269 | PANTHER:PTHR24269:SF16 | Gene3D:G3DSA:2.160.10.10	957..977 | 812..911	293..313			GO:0005975:carbohydrate metabolic process	GO:0030248:cellulose binding	GO:0005576:extracellular region
Neofr_P00283	1095	LLKNENVNLLKDAIHTSNIDIINLLLDININVDVKFGLERNTPLIYTIKRIMKDLNIDTSEDEILHTKRSLFSTASTSNTDSDLDKDEIDHMSVSSSNSSVTTLAINKSISITDNNYYSRVFSNMENEEEEQDHKDEHELFPYGYDSDDTLSDSENCNDKTSEGNSQINNDNNFSSKDEVIGKKNIINTDIPVLSHKASFDKHYNVGDMSIVVDQRYCDIVKALLRYHAKVNLTNDSKDNALILACRYGLKNIVEVLIRESRQYNLNLDLNMVDRYGNTALHNACKKNYTSIVQLLLSEEDSINVNVQNQNGNSALMIAVYENNMEIIHELLKCKNININTLNVQLETPLIAACRMNNYKIAKILLDNKAIINKRYDLNGETAIFHSIRNNNKKLTSLL…	#N/A				NO		PF12796 - PF13637 - PF12796 - PF12796	No hits					4	OG0001934	ankyrin [Brachyspira innocens]			gi|518849141|ref|WP_020005031.1|	ankyrin [Brachyspira innocens]	4e-24	56.73	18.3	29.1	0.939355		IPR036770:Ankyrin repeat-containing domain superfamily | IPR002110:Ankyrin repeat | IPR020683:Ankyrin repeat-containing domain	PANTHER:PTHR44181	693..731 | 582..608 | 151..175					GO:0005515:protein binding
Neofr_P00284	1093	MNVAYDDAMLLHPQKSSSYVKNEKYYSFNNLNKKSIKSAEEEAKNLNRIKSLSTSSYNLKPETLKSLSLDKVSEEGPSNLTVDTKLKHDKSNEQISIFQMDREDKQPMTAIEPAMANLNTKLCMTPETVLRTKYDVLTSYERVEIRDYDEIWYIGSNSVQKIDIAYKKPTEKKHGEKPEVVNNGYDDSRGDYHIILHDHINYRYEIISLLGKGSFGKVLKCYDHKEKNYVAVKIIKNKKRFEKQGMVEVKVLDAIKSRDPENVMNSYNIKFIESFYFRGHLCIVNELLGINLYEWIKNGGFRGVTISMIRHITKEVLISLEVLEKKKIVHCDLKPENILLRDPMQIKPSLSSSDLDKIGIKVIDFGSSCYEHERIYTYVQSRFYRSPEVILGIPYNMSI…	#N/A				NO		PF00069	sp|Q9NR20|DYRK4_HUMAN Dual specificity tyrosine-phosphorylation-regulated	2e-136	51	0.360476	0.707692	4	OG0001151	hypothetical protein CHGG_00567 [Chaetomium globosum CBS 148.51]			gi|116179878|ref|XP_001219788.1|	hypothetical protein CHGG_00567 [Chaetomium globosum CBS 148.51]	3e-150	70.36	37.9	59	0.865057	BUSCOfEOG72RN6D	IPR017441:Protein kinase, ATP binding site | IPR008271:Serine/threonine-protein kinase, active site | IPR011009:Protein kinase-like domain superfamily | IPR000719:Protein kinase domain	PANTHER:PTHR24058 | CDD:cd14210:PKc_DYRK | PANTHER:PTHR24058:SF22 | Gene3D:G3DSA:1.10.510.10 | Gene3D:G3DSA:3.30.200.20	627..652 | 902..956 | 783..815 | 524..561	29..49 | 816..843 | 1027..1047			GO:0006468:protein phosphorylation	GO:0004672:protein kinase activity | GO:0005524:ATP binding
Neofr_P00285	1093	NNNNNNTDSGNSEEIETNNNIAFKRMKITSEVDKDINISQTSSVKMNIENSNSSSNNENEKSSNDFLNDDFSKTNNQIAPINTFSSTNPETFDQINNKAISNTRDNTYQEVPYTPPRSSNLKNPGDSNSHDDEPPPYESLYKATSFSSSYKNHIPGTTGLSNLGNTCFMNSGLQCIAHTNLLREYLLKGYWKKELNLTSIHGMKGKIVKAFVKVLENLWGENDGPFRPTEFKSIIGKHTPSFEGYHQHDCQEFISSLLDGLHEDINRVPVKKFEEYPDMNEMKDEEAATKSWDLHIRRENSFIVDLFYGQYRSINICQKCNTKRKNFEPFVYLTLPIPENQEIEVPIQVLLDGKLINTVRINVLKSDSIASMKDKICEKLKEGGCINDIEVNRKNIEIF…	#N/A				NO		PF00443	sp|O60079|UBP12_SCHPO Probable ubiquitin carboxyl-terminal hydrolase	5e-54	36	0.31107	0.329928	4	OG0002767	hypothetical protein MVEG_06175 [Mortierella verticillata NRRL 6337]			gi|672822549|gb|KFH67443.1|	hypothetical protein MVEG_06175 [Mortierella verticillata NRRL 6337]	2e-56	51.12	36.1	23.4	0.916993		IPR001394:Peptidase C19, ubiquitin carboxyl-terminal hydrolase | IPR028134:Ubiquitin carboxyl-terminal hydrolase USP4 | IPR028889:Ubiquitin specific protease domain | IPR018200:Ubiquitin specific protease, conserved site	SUPERFAMILY:SSF54001 | Gene3D:G3DSA:3.90.70.10 | CDD:cd02674:Peptidase_C19R	43..140 | 631..650 | 559..618	1045..1065 | 647..667		Reactome: R-HSA-5689880	GO:0006511:ubiquitin-dependent protein catabolic process | GO:0016579:protein deubiquitination	GO:0036459:thiol-dependent ubiquitinyl hydrolase activity
Neofr_P00286	1092	LSSAGLIKRKEDQCSCSVEPSSRKDCGYYGITEDECINIGCCWNPSSVSGAPWCFHTVSGGKTTDCKKEENKSCEMDIYSRKDCGYPGINQNQCTSRGCCWAESSVAGIPWCFNPKSTTEIKKKCPSDEKSRVDCGYIGITKKQCEAGGCCWAESENVGIPWCFNEEGKHIKIEKEGITVRFQKPSGWNTVNLWAWDEEKKNLYGDVWPGKPISDIGDGWYSYTFPAEISSVNVLFNDGNKQTSDINNIKSSSCFKLVGDNVMKTDDCGLGPSDCSYTVTDLKKSKSSISAVLDLEDRVCEKFDIDIPKLDFKAKFETNDRLHIHIQPTDIKNYPHNVDVPAAAYPFEIEDGPNDDLQYSYELVDGDSFKLNVKRKGGTPVFESMSFIFERQYLEISKN…	CBM26 - GH31	GH31		CBM26	NO		PF00088 - PF00088 - PF00088 - PF16738 - PF16863 - PF13802 - PF01055	sp|Q92442|AGLU_MUCJA Alpha-glucosidase OS=Mucor javanicus PE=1		41	0.696886	0.921296	4	OG0000294	hypothetical protein TRIADDRAFT_21692 [Trichoplax adhaerens]			gi|195998694|ref|XP_002109215.1|	hypothetical protein TRIADDRAFT_21692 [Trichoplax adhaerens]		60.71	64.8	99.2	0.766205		IPR031965:Starch-binding module 26 | IPR000322:Glycoside hydrolase family 31 | IPR000519:P-type trefoil domain | IPR011013:Galactose mutarotase-like domain superfamily | IPR017957:P-type trefoil, conserved site | IPR031727:Galactose mutarotase, N-terminal barrel | IPR017853:Glycoside hydrolase superfamily | IPR025887:Glycoside hydrolase family 31, N-terminal domain | IPR013783:Immunoglobulin-like…	Gene3D:G3DSA:4.10.110.10 | PANTHER:PTHR22762 | Gene3D:G3DSA:3.20.20.80 | SUPERFAMILY:SSF51011 | PANTHER:PTHR22762:SF82 | SUPERFAMILY:SSF57492 | Gene3D:G3DSA:2.60.40.1760 | CDD:cd14752:GH31_N | CDD:cd06602:GH31_MGAM_SI_GAA | Gene3D:G3DSA:2.60.40.1180				KEGG: 00500+3.2.1.1	GO:0005975:carbohydrate metabolic process	GO:0003824:catalytic activity | GO:0004553:hydrolase activity, hydrolyzing O-glycosyl compounds | GO:0030246:carbohydrate binding
Neofr_P00287	1093	MAYIAIARAIYDYEPQDEGEITLKENEIVYIIEKDTEENEGWWRGKNKEQSTEGLFPSSYVEEFPCISQGLALYSYESQNNEELTINEDEPLEIFEKDDEDWWLVKNANGQLGFVPATYVEENGEGGEIVQDDVNESVEDVSPEVQSHMKEVSEQAMDALNAFKDAMTMNPIAPKNITYWPVEINEKDSKKKQKGKLGVDNQSIYFIRNSDSKILNKWELTDLDNCKKKSKKITLELNSGKIYTIACQKSDLDRMFTTIQLKKSSCSQSNITPSVPPPPPIETMVAPSTLPPPIIQPSPVKMMSDIQNNEPEQTVPQIAIALYDYEARDEEELTISENDNLMVIDNSDPEWVKVRLISKTGGGEGLVPRTYIEFREPGQVQDNNEVSTQQEQQVQFNPV…	#N/A				NO		PF00018 - PF14604 - PF00018 - PF03983	sp|Q4P3H6|SLA1_USTMA Actin cytoskeleton-regulatory complex protein	4e-26	33	0.217749	0.211268	4	OG0001124	hypothetical protein MVEG_06434 [Mortierella verticillata NRRL 6337]			gi|672822808|gb|KFH67702.1|	hypothetical protein MVEG_06434 [Mortierella verticillata NRRL 6337]	7e-50	46.88	43.5	34.5	0.867846		IPR029922:Sla1 | IPR036028:SH3-like domain superfamily | IPR007131:SLA1 homology domain 1, SHD1 | IPR001452:SH3 domain	ProDom:PD936484:POLYPROTEIN GLYCOPROTEIN M G2 TRANSMEMBRANE NONSTRUCTURAL MEMBRANE CONTAINS: PRECURSOR SIGNAL | Gene3D:G3DSA:1.10.150.50 | CDD:cd00174:SH3 | PANTHER:PTHR11216 | Gene3D:G3DSA:2.30.30.40	477..641 | 797..1000	700..737			GO:0007015:actin filament organization | GO:0006897:endocytosis	GO:0042802:identical protein binding | GO:0008092:cytoskeletal protein binding | GO:0043130:ubiquitin binding | GO:0005515:protein binding | GO:0030674:protein binding, bridging
Neofr_P00288	1092	MDNIIENIIKIEDEDTFNEYMQENYIKIKCLKGENDILIKCIETGVSERIIELIIINAYNTLNYAINPDNIKTPLSSALEINRFDISELLIEYGADINYIPADTIREILNDSNLNYILNKGYDIVLLIENLIENNSNYYLKQTLKYCLLNNIYIYNLMKEKNKNDQLVSNTKNNSNNNINKESELNINNSLYKTAIESKNYEALNILYNNNTGEKEQIMSDIFNIYKSKDEIVDKEELIESIKNPKLETYIDKSFLKSLENLTTYSEDIKNVQDLIHNSKNYIEIQNYIKEHNIKLSSLKFGDENKKEIISYTIANSNSIELINYVIDQCQQEDSTYTNITCDPNTLLYYTLLTNKFKISEFLVSKFGNEKFNLTFTWLLSNGKLNVKNLNFILYHNIF…	#N/A				NO		PF12796	No hits					2	OG0000885										0.944782		IPR036770:Ankyrin repeat-containing domain superfamily | IPR002110:Ankyrin repeat | IPR020683:Ankyrin repeat-containing domain	PANTHER:PTHR44294						GO:0005515:protein binding
Neofr_P00289	1091	MYKKEYSEKFPMLAPASDTDDGNSEAPSVDLSYSGNVNNNNRNNNNYVPSAPIVNMPMAMPTPVNQNNNNNMYYNSNNTMNDVSMQQINYNYNNNGMYDPNNGYQQEPPPQYQYAIDEDINIQFQHQPQSTQYGYDYDLNNGQQQPEYGYASGYGNDEIQQQYDSQANLQSNMSTQSISYEDEKSSINKPERDRTKPFHNLPVLHNSKRKANGDFIFGILFFALVIAIGYIGWRDRDNLTDPSTFCRFVTDVSLPDDMPPSTSKVSDTFYDNCLGFVVSGDEFAKSRCFTFGISEVVKEEKKAKRDFNLSSTELYKRANVSDTALNVITEFYNECAKYVVEGDKSATDKCIRYAINLFGESENVKDKTDELMNTCISPMANGESNSYAKCVDYAINELV…	#N/A				NO		PF04515	sp|Q869R1|CTLHB_DICDI CTL-like protein DDB_G0274487 OS=Dictyostelium	9e-29	31	0.294225	0.565766	4	OG0004736	protein pns1, putative [Acanthamoeba castellanii str. Neff]			gi|470430535|ref|XP_004338311.1|	protein pns1, putative [Acanthamoeba castellanii str. Neff]	5e-43	52.57	33	66.3	0.930599		IPR007603:Choline transporter-like | IPR020846:Major facilitator superfamily domain	Gene3D:G3DSA:3.40.50.300	1029..1091 | 177..200 | 1..43	1025..1075	215..233 | 678..696 | 652..674 | 960..982 | 778..795 | 923..945 | 623..645 | 719..741 | 821..843 | 751..773	Reactome: R-HSA-425366 | Reactome: R-HSA-1483191
Neofr_P00290	1090	KIDRFMLKFAERYLKGNPQTFSSADTAYVLAYSVVMLNTDLHNDQVKNRMTKAEFVKNNRGIDEGKDLPKEFLEAIYDDILKNEIVMNDKKAAAVKMKSSETIEEEEEGGSKHSMDQSVQDGSRFYILRNKKDMAFASEDLAMKTEAEFYRIKNKTGSINQEDDDKTWYTATHHEHIKSMIEVSWMSILTGLSAPIQESDDPEIVEMSLDGFKYSIYLICLFDMELEKKAFISTVSRFTQLNNMSELKPKNIEAMKYLLEIACMESNHLDECWKEVCMCISQLEKLQLLGGSLGMDNPDSTKALSIVEPKKPVNNIIPATIQMVVDQTLNFNKPQFPQKVDHKALAEEFAEETSSQTMVVMVDKIFSSSVKLSASAIVQFVKALCEVSMNEIQSTANST…	#N/A				NO		PF01369 - PF09324	sp|Q9P7V5|SEC7B_SCHPO Protein transport protein sec72 OS=Schizosaccharomyces	1e-174	39	0.762385	0.418222	4	OG0003834	hypothetical protein BATDEDRAFT_12995, partial [Batrachochytrium dendrobatidis JAM81]			gi|575482654|ref|XP_006680621.1|	hypothetical protein BATDEDRAFT_12995, partial [Batrachochytrium dendrobatidis JAM81]		62.5	76.2	42.1	0.861401		IPR023394:Sec7 domain, alpha orthogonal bundle | IPR000904:Sec7 domain | IPR011989:Armadillo-like helical | IPR016024:Armadillo-type fold | IPR035999:Sec7 superfamily | IPR015403:Sec7, C-terminal	PANTHER:PTHR10663 | CDD:cd00171:Sec7	98..118 | 870..1059	976..996			GO:0032012:regulation of ARF protein signal transduction	GO:0005488:binding | GO:0005086:ARF guanyl-nucleotide exchange factor activity
Neofr_P00291	1089	KKPFAAKPYQDLFVTASIPANGFPGIHKPTDALFRVSYYYIVRYYKNGSVIVDKNGRVVDSLDGDQSDLTIHTCNEVTKVCTQSNSCKPNTILYDSENKKAIRCNEEGEMKYTDSDGFLVNDDDEKGKKTKPALIIYCEEKGENCYVINPGGNGNGNGNGGNSSGGNSSGGNGSGSGGSKTVYYTNGTSLIKCINTICEKVESNPGNYVGYGEDGKLGIIHCNNSGECALIEVSNGVKYINHGADQNIYPLIECNLINGCSVMRGEPGYYLTNPSTSLIFCRSSTNCYEVRPSEHYFFNADSTDDNNTIINCVEAGNVISCSLEDALNGYYLTDEPDILIHCRLNQRCKPIRVHNGIFRGAIKGLVSPNRLYDRREYEPMFNNKLAMSRKLAARQEKLF…	#N/A				NO		#N/A	No hits																0.955691				400..455		1066..1088
Neofr_P00292	1089	KNVRKSINAPSRLENDLPTVGGLIIRQRQGKKDEEKHVFKKPEPKTSLLGLDKLAKQKRYEDRKHEKDEDINLNGKRKKNYSKKDDEIHNKHSRHHSQENINKHEKYDKNERNNKYNKYNKQDKYIRYTPRRDNSNHNSSWDFTTPLTKSNMEDDLNFEEEESENWENEEDRLQWEEEQKRLDREWYNIEEGSTMDETHNPYVEYEEYYQKKEEELAKQQAKKMTIRQAQYNQDNNLWETNRMITSGVVQRTEIDMDFDDNQEARIHLLVRDLKPPFLDGNIIYTKQLEAVQSIKDPSSDMAVVARKGSRLVREKRERQERIKAQPKSWELTGTKLGNIMGITDNEQEKEKDKTVNDEDYKGESKFAEHLKDKSDAVSSFARSKTIREQREFLPVFAVR…	#N/A				NO		PF00270 - PF00271 - PF04408 - PF07717	sp|Q17R09|PRP16_BOVIN Pre-mRNA-splicing factor ATP-dependent		62	0.895317	0.778321	4	OG0004967	DEAH-box RNA helicase PRP16 [Rhizophagus irregularis DAOM 197198w]			gi|595492909|gb|EXX76145.1|	DEAH-box RNA helicase PRP16 [Rhizophagus irregularis DAOM 197198w]		86.6	83.5	69.1	0.904294		IPR027417:P-loop containing nucleoside triphosphate hydrolase | IPR014001:Helicase superfamily 1/2, ATP-binding domain | IPR002464:DNA/RNA helicase, ATP-dependent, DEAH-box type, conserved site | IPR011709:Domain of unknown function DUF1605 | IPR011545:DEAD/DEAH box helicase domain | IPR001650:Helicase, C-terminal | IPR007502:Helicase-associated domain	PANTHER:PTHR18934 | Gene3D:G3DSA:3.40.50.300 | PANTHER:PTHR18934:SF91 | CDD:cd00046:DEXDc	26..150 | 1..20 | 1067..1089	149..176 | 202..229				GO:0005524:ATP binding | GO:0004386:helicase activity | GO:0003676:nucleic acid binding
Neofr_P00293	1089	MSNPEDNWSSKNYTWITDKEEGYIAGRIISQEGDNFVVELDNGDKRTVHGNDLQKMNPPKFDKVEDMADLTHLNEASVVHNLRLRYHSNLIYTYSGLFLVAVNPYFKINIYNDQYIQNYKGKKRGEAEPHIYATSDMAYLDMLQDHENQSILITGESGAGKTENTKKVIQYLAAIAGGHGKDKSGNLEDQILQANPILESFGNAQTVRNNNSSRFGKFIRIEFNSSGQIGGANIKKYLFEKSRVTHQTSKERNYHVFYQLLKGGDAELKKSLLLDKTLNDYEFVKNSNKNIDDVDDASDFKDLCESMRIMGIDKEKQLNFFSVVAAVLHLGNIKPVNDRQDQAQLPDTSAAEKVCHLLGINVDEFVRGLLKPKIKAGRDWVTQAKNQEQVIYSIEALAR…	#N/A				NO		PF02736 - PF00063 - PF01576	sp|P35748|MYH11_RABIT Myosin-11 OS=Oryctolagus cuniculus GN=MYH11		48	0.99449	0.559331	2	OG0000884	hypothetical protein MVEG_07901 [Mortierella verticillata NRRL 6337]			gi|672820902|gb|KFH65798.1|	hypothetical protein MVEG_07901 [Mortierella verticillata NRRL 6337]		74.12	98.4	46.5	0.864033		IPR027417:P-loop containing nucleoside triphosphate hydrolase | IPR004009:Myosin, N-terminal, SH3-like | IPR008989:Myosin S1 fragment, N-terminal | IPR000048:IQ motif, EF-hand binding site | IPR002928:Myosin tail | IPR001609:Myosin head, motor domain	Gene3D:G3DSA:1.20.5.340 | Gene3D:G3DSA:4.10.270.10 | Gene3D:G3DSA:3.40.50.300 | SUPERFAMILY:SSF90257 | PANTHER:PTHR13140:SF574 | PANTHER:PTHR13140 | Gene3D:G3DSA:1.20.120.330 | CDD:cd01377:MYSc_class_II	1040..1068	805..1089				GO:0051015:actin filament binding | GO:0005524:ATP binding | GO:0003774:motor activity | GO:0005515:protein binding	GO:0016459:myosin complex
Neofr_P00295	1089	MSNSPMPSSNMNSEDVYDTQSMSTQTLPEAIFHFQFYSERRHENNGNLSDSNSKKNQVEDWRMRERLKTVSVALVLCLNIGIDPPDIVKTSPCAKLECWIDPFAYPQQKALESIGKALQQQYEVWQPRARYKLSLDPSAEETKKLCCSLRRNAKEERVLFHYNGHGVPKPTPGGEIWVFNKNYTQYIPVSIHDIQTWLGSPSIFVYDCSNAGNIVNAFNRFAKERDNEARRQLPTIDPQTGMKTTPRFSAFKNCIQLAACGSNEILPMNPDLPADIFSCCLTTPIQIALKWFVMQNPLLIHITPEMINKIPGRLNDRRTPLGELNWIFTAITDTIAWNVLPIDLFKRLFRQDLMVAALFRNYLLAERIMRSFNCHPMSSPVLPPTYKHSLWKAWDLAAD…	#N/A				NO		PF14538	sp|P87141|MIP1_SCHPO Target of rapamycin complex 1 subunit mip1		48	0.972452	0.704494	4	OG0001135	regulatory-associated protein of mtor isoform 1 [Lichtheimia corymbifera JMRC:FSU:9682]			gi|661188727|emb|CDH49574.1|	regulatory-associated protein of mtor isoform 1 [Lichtheimia corymbifera JMRC:FSU:9682]		68.06	97.2	70.9	0.930915	BUSCOfEOG7D864S	IPR029347:Raptor, N-terminal CASPase-like domain | IPR011989:Armadillo-like helical | IPR004083:Regulatory associated protein of TOR | IPR016024:Armadillo-type fold	PANTHER:PTHR12848:SF16 | Gene3D:G3DSA:3.40.50.1460 | PRINTS:PR01547:Saccharomyces cerevisiae 175.8kDa hypothetical protein signature	737..766 | 891..996 | 1..20			Reactome: R-HSA-5628897 | Reactome: R-HSA-8943724 | Reactome: R-HSA-166208 | Reactome: R-HSA-380972 | Reactome: R-HSA-165159 | Reactome: R-HSA-3371571 | Reactome: R-HSA-1632852	GO:0031929:TOR signaling	GO:0005488:binding	GO:0031931:TORC1 complex
Neofr_P00296	1088	ILSSLLFIGSEYVQALSNCSTCRAVTVEDGISWGVENNDWCIVPTSCFNDGREQSKCLSIPGYNCCEECKVSEIDDDGISWGIEGGEWCIVPLTCNDSSNKENQCFSYPEYSCCKSCNVYAEDDNGQWGIENDEWCGIRDSCNAHNDLDIEFDGEPDFYVSVDGSDSNDGSKDSPFATLDKARQAVRGLSKNKNIVVEIADGFYPVDKTIKFTSEDSGNNKSTIYYKSAKGAHPIISGGEKITSSWTKATEVNWLRNGLTAYKTPLKRNKKLRAIYVNGDRADMTKKVIRPSGKSGNYSVRKGQASWAWNSRNGMVDAVIFPSNAGLSANTRNPQNIELDSSSTWARQIVCVDSLSSSNGVVAKLQMPYGAFAQNLGWGTAYSPTSDNTVSNVFEWLNN…	CBM10 - CBM10 - CBM10 - GH141	GH141		CBM10	YES	Cleavage site between pos. 15 and 16	PF02013	No hits					4	OG0004975	hypothetical protein [[Clostridium] leptum]			gi|489623352|ref|WP_003527792.1|	hypothetical protein [[Clostridium] leptum]		71.23	85.6	51.7	0.966484		IPR006626:Parallel beta-helix repeat | IPR009034:Fungal dockerin domain superfamily | IPR002883:CBM10/dockerin domain | IPR012334:Pectin lyase fold | IPR011050:Pectin lyase fold/virulence factor | IPR036601:CBM10 superfamily	PANTHER:PTHR36453					GO:0005975:carbohydrate metabolic process	GO:0030248:cellulose binding
Neofr_P00297	1085	MDNSLNEVVVQLANLLCQLKDSNNEQRNAAEVQLNNEWMAKQPVLLLTGLSNIARNHIDNQMRSHAAILLRRISLNIKGENEYLWTSLPEDARQYCQIQLLESLNVETDLYVRRKICDTISELYKISISKGLQWPELLRIVIECTESKKAEHRESAFKIISNVPTLIADYDISTLKNVFNIALSDASEQVRISALEAVVNFMLEMNPDEVQQMFDLIPVMLNVLPPLVNEAGEDSLVNGIIYLIDLADSIPKCLKNVLEDVITFMTELMKNEKFEDSTRQTALELLLTISESIPSLVRKSPTFQQQVIPVVLKWMTELEDDESWYTTEDLDDDENDTNSDVAEQAMDRIARSLGGKYVLPMTFELIPLMLNSQDWKERHAALMTISAIGEGCVKVMIDE…	#N/A				NO		PF13646	sp|O74476|IMB3_SCHPO Importin subunit beta-3 OS=Schizosaccharomyces		42	0.99447	0.989954	4	OG0001964	Pse1p [Rhizophagus irregularis DAOM 197198w]			gi|595451595|gb|EXX59344.1|	Pse1p [Rhizophagus irregularis DAOM 197198w]		72.54	99.5	98.5	0.863584	BUSCOfEOG7WX0HQ	IPR011989:Armadillo-like helical | IPR016024:Armadillo-type fold	PANTHER:PTHR10527:SF5 | PANTHER:PTHR10527	807..831	5..25				GO:0005488:binding
Neofr_P00298	1083	INNSCDDLIFDNMSIDDASLATGIEDEINAKINSYAKIQFDNRVLPSTSSNPKVKFRDCHSVPNATLAAGINYEDSYDVNTVCRSVEYYNDVFNSGAFKRTSQLPPNNINQSYYNPSDRRNSMMDYISRSQPLNGGSNLLSQYMKFHQGSDKFKFNSNEPQENLTLKGDKGKYPNSWHSNPIPVNKPNSLLNTAYSASPISSPKSVHNIIFDPNINTIPSFKGKRQTHSHHHHRHPSTSSNDIKPSTSSSQPINTNSVYIPMTQEPHSSIIEDNNYKRSEYGDNNDNDSDNENEPLMMKYHHRPSDIIEMSVSPIKKTIHAKRRSSRPPPPSPIGSYYGSYSSSKFSSTPVSSTILAKASQYIPDATLPYLVKTIDSHLINDDDSSENIYKIYNLKGGD…	#N/A				NO		PF01490	sp|Q10074|AVT3_SCHPO Vacuolar amino acid transporter 3 OS=Schizosaccharomyces	5e-66	44	0.265928	0.435976	4	OG0001980	unnamed protein product [Kuraishia capsulata CBS 1993]			gi|584393047|emb|CDK26302.1|	unnamed protein product [Kuraishia capsulata CBS 1993]	1e-98	49.93	65.9	82.8	0.974405		IPR013057:Amino acid transporter, transmembrane domain	PANTHER:PTHR22950 | PANTHER:PTHR22950:SF459	217..296 | 583..602	1079..1083	632..654 | 862..884 | 744..766 | 1001..1020 | 1025..1045 | 678..700 | 1058..1075 | 786..805 | 715..737 | 825..842
Neofr_P00299	1082	MTSTNPFASVVPPEIGPLELKKLGDDSFNSKEYKKAIYCYTKALEFQPNNPILYANRSVCWGELGQLNRALIDADAAIRANPMYAKGHTRRGAALFAMKRYKDAVVSLQSSLNIDPKDELTKKAFDIAKEKAEKCPEEDQSSKFANKKENHFTPRYKQLKEINDTIYENIVDRAFIPAYLPYRESLDDWLFHMTTEERRKILEASRDSNKNSPSLAPEVIPAAHQVLHDLMASPEQLLNYLDSIAFFSLERRNGGKTIVDMSLVGPQEASENPELMQKWLIYLAVETEFMKQVKKIDKSKITHQPSVLSGELLTQVAMFIGEVSNQWISLQEKESSHKDKVKIVSLLDQEALASSWKLVDLEAEYFVGYLKELNPKDVDKSAFDIIQSVARDRKQAGIL…	#N/A				NO		#N/A	No hits					4	OG0001447										0.775582		IPR013026:Tetratricopeptide repeat-containing domain | IPR019734:Tetratricopeptide repeat | IPR011990:Tetratricopeptide-like helical domain superfamily | IPR023392:Mitochondrial outer membrane translocase complex, Tom20 domain superfamily	PANTHER:PTHR22904:SF394 | PANTHER:PTHR22904		605..625				GO:0005515:protein binding
Neofr_P00300	1081	MATVHKIQALQKNIKNIRNICILAHVDHGKTTLSDSLLASNGIISERLAGKVRYLDSREDEQERGITMESSGISLSFQVLTNYLNSETKQTEMKKENYLINLIDSPGHIDFSSEVSIASRLCDGALVLVDVVEGICTQTHTVLRQAWDENIRCIIVFNKIDRLITELKLTATEAYIHIRNILEQINAIMGSFFAGGVMEEDNLKRENKKGEDNEDNEWDEEKEKEIFFSPEKGNVIFASAIDGWAFRIDSFAKIYAKKLGIKENLLKKVLWGDYYLDPKSKKVIGYKHLKGRNLKPMFVQFILDNIWTIFEAVENNDKEKIDKIVKSLNLKILPRDLKSKDTRAVQSTICSTWLPLAQTVLYSIVEQLPSPLEAQKIRLPKLLYPHNINNNSDPDLTEN…	#N/A				NO		PF00009 - PF03144 - PF14492 - PF00679	sp|O74945|RIA1_SCHPO Ribosome assembly protein 1 OS=Schizosaccharomyces		49	0.993525	0.992	4	OG0003875	hypothetical protein GLOINDRAFT_334522 [Rhizophagus irregularis DAOM 181602]			gi|552910431|gb|ERZ96264.1|	hypothetical protein GLOINDRAFT_334522 [Rhizophagus irregularis DAOM 181602]		71.2	99.9	99.8	0.939786	BUSCOfEOG7PVWXS	IPR020568:Ribosomal protein S5 domain 2-type fold | IPR027417:P-loop containing nucleoside triphosphate hydrolase | IPR004161:Translation elongation factor EFTu-like, domain 2 | IPR014721:Ribosomal protein S5 domain 2-type fold, subgroup | IPR000640:Elongation factor EFG, domain V-like | IPR009000:Translation protein, beta-barrel domain superfamily | IPR005225:Small GTP-binding protein domain | I…	Gene3D:G3DSA:3.30.70.240 | CDD:cd16261:EF2_snRNP_III | Gene3D:G3DSA:3.30.70.870 | Gene3D:G3DSA:3.90.1430.10 | Gene3D:G3DSA:2.40.30.10 | PANTHER:PTHR42908 | CDD:cd16268:EF2_II | CDD:cd01681:aeEF2_snRNP_like_IV | CDD:cd04096:eEF2_snRNP_like_C | Gene3D:G3DSA:3.40.50.300 | CDD:cd01885:EF2 | PANTHER:PTHR42908:SF3	686..711	436..456				GO:0003924:GTPase activity | GO:0005525:GTP binding
Neofr_P00301	1080	TETIVLLKGDGIGPEIVTEAQKVLQLVSDARKEANDLQLEFKEELIGGIAIDQTGSPLPEKTLNSCLNASAVLLGAVGGPQWPRPATPENPHPPRPEQGLLDIRKKMNLFCNIRPCIFPCDSLKEKSPLKEEIVKDTEFIVVRELTGGAYFGQRQEENAEGVAYDTIIYSVPEVQRITRIAAKLALAHDPPYPIISIDKANVLASSRLWRRVVTETIKNEFPTVKLQHQLVDSAAMIMVKNPSALNGVLLTENMFGDILSDECSVIPGSLGLLPSASLNGWGKESNGLYEPIHGSAPEIAGQNIANPIGTILSAAMLLRYSLGLEREAKAIEKAVAKVLDDEKHGGLNIRTKELGGNATTTEIGDAICKALADELNQLNIEDFADQVEVDSTGHLIPSS…	#N/A				NO		PF00180 - PF00330 - PF00694	sp|Q4WBR0|ACON3_ASPFU Putative aconitate hydratase OS=Neosartorya		52	0.600926	0.806412	4	OG0002771	hypothetical protein MVEG_01593 [Mortierella verticillata NRRL 6337]			gi|672826403|gb|KFH71293.1|	hypothetical protein MVEG_01593 [Mortierella verticillata NRRL 6337]		75.57	99.7	99.3	0.840565		IPR015931:Aconitase/3-isopropylmalate dehydratase large subunit, alpha/beta/alpha, subdomain 1/3 | IPR001030:Aconitase/3-isopropylmalate dehydratase large subunit, alpha/beta/alpha domain | IPR024084:Isopropylmalate dehydrogenase-like domain | IPR011827:Hydrolyase LeuD/HacB/DmdB | IPR015932:Aconitase/3-isopropylmalate dehydratase large subunit, alpha/beta/alpha, subdomain 2 | IPR019818:Isocitrate…	Gene3D:G3DSA:3.40.718.10 | PANTHER:PTHR42979 | PANTHER:PTHR42979:SF1 | SUPERFAMILY:SSF53659 | SUPERFAMILY:SSF52016		20..40		KEGG: 00660+1.1.1.85 | KEGG: 00290+1.1.1.85 | MetaCyc: PWY-7396 | Reactome: R-HSA-71403 | KEGG: 00290+4.2.1.33	GO:0008152:metabolic process | GO:0055114:oxidation-reduction process | GO:0009098:leucine biosynthetic process	GO:0000287:magnesium ion binding | GO:0016836:hydro-lyase activity | GO:0016616:oxidoreductase activity, acting on the CH-OH group of donors, NAD or NADP as acceptor | GO:0051287:NAD binding | GO:0003862:3-isopropylmalate dehydrogenase activity	GO:0005737:cytoplasm
Neofr_P00302	1076	NEDNIEQKNENEDNIEQKNENKDNIEQAKENEGLQEENTENPTENDENKIESNSNENPSEENKKEEEDINSQESYSSESSYDSDSDESYSDAESTNSSSTKKTEVTENETKDNENKDNENKDDENKDDEVDKNEKMENNGDNDNENSSKSDLNKEDKSNNNSEVKEISDEDNKDNNEKGENIDNENGNNNDSNDQKEKNEDEANKDTENKDNNNDESNEKKEHHHRHRHHKKGDKLNVKKSKKKHRSKHGSQRLKLLEKEKENFDNAPKSYTSNTEKENMILKYVSNFNRQYSQQFPNRKKLMLCPENEYGIKKFVCTTIRPTQLPFNEIYDYKACALFVANYIKYEPLEPSHELPLVLASPTFTLEKQVGNCYECSTLLVSLLRGVGYDAYIVSGYAT…	#N/A				NO		#N/A	sp|Q0V9S9|DRC7_XENTR Dynein regulatory complex subunit 7 OS=Xenopus	1e-171	38	0.746283	0.913551	2	OG0004745	hypothetical protein BATDEDRAFT_90078 [Batrachochytrium dendrobatidis JAM81]			gi|575482400|ref|XP_006680494.1|	hypothetical protein BATDEDRAFT_90078 [Batrachochytrium dendrobatidis JAM81]		67.35	75.1	91.8	0.969143		IPR002931:Transglutaminase-like | IPR033551:Dynein regulatory complex subunit 7	SUPERFAMILY:SSF54001	603..624 | 1..272	1..35 | 470..513 | 182..213 | 895..915
Neofr_P00303	1077	GINNDGIKYKPSIGNKDKLRKKKIEEDVLIEKIPVSHILIKMDKLQQLCYNNNKVVEIVNNKCIENSISMNDVKSQLLERIEQGESKIIQLIYNYTEKQKISEMIWRNEQNEQLQAMQNTMNTFENYIKKLNTKISEQENTIETLQTQLTSNEKRLENLVRDYGNQIGNLKQDLKSSHSTLEKKFETINEELNNTIKNNEKLCLSKYNTLNETFQNEKVKSKMNTDEIKKSINNLWDIVKKLEEKEVQNINSLKESINTSQSVIATAIKDKEAQLREYIEKSNESLTTKINENSMYKQKQITEINEKTKSLSDSLKEKVDTINKQQTKQSANYTKLMSDFETKFNNSLQLTMKELRDKINRIEESQKKDEQERAANQMKINEDIQNLEKKCNQDINLIK…	#N/A				NO		#N/A	No hits					1	OG0009268										0.950744		IPR027267:AH/BAR domain superfamily	Gene3D:G3DSA:1.10.287.1060 | Gene3D:G3DSA:3.90.20.10		107..198 | 749..773 | 623..643 | 345..372 | 866..893 | 571..598 | 673..693 | 1022..1071
Neofr_P00304	1074	NTNQNQNQFSKTLNGDRDKMINSTSKDATQNQAPVNINYAIFAWKEPGPFQCQIPTTVNGIKNPIKQSILYNLSFPYRIVEVKENFDDPEFERQIRLRGYFSSGNQINCQKLLPKKNNNLTVKNNKTVEEPPVEHQSNQPDTFDIWISFEEFCLTFKYILYYYSPSVFKVQKSFQYYPDYIINKLPVKDQTLIPESLRIPQVLYVPEDTQNPINIYMTVSTFSKIKPGLSRDGSVVVQKYDWTSLNPQKPLIRLSTNASLTCQYLIKPGDAFTFVIDNPCGFISIQFWTFTQQFSLEEEGKYLSDVLKVNVTDVDDVFNIQQPNTWNILYKQAFTLTKPLFLSPAFYVSESIQYNTSLHIIDNDTNTEISQPLFRLRPKRYLPNTNGYTVVAECRSPNT…	#N/A				NO		#N/A	No hits					2	OG0005627	hypothetical protein BATDEDRAFT_35218 [Batrachochytrium dendrobatidis JAM81]			gi|575480496|ref|XP_006679542.1|	hypothetical protein BATDEDRAFT_35218 [Batrachochytrium dendrobatidis JAM81]	1e-43	50	39.6	28.3	0.935597		IPR015943:WD40/YVTN repeat-like-containing domain superfamily	PANTHER:PTHR10183 | PANTHER:PTHR10183:SF378	781..801 | 1..29 | 505..576 | 593..684	1036..1056				GO:0005515:protein binding
Neofr_P00305	1071	MLSNEGLNSKEELNNSRNDNFNEVDKDKGEIDDSKKNFSKSHSSLKSLNDERKSLQEISSNDSMHSLKDISSNNSKHSLKNISSNDSKQNIEDISSNDEKQSLQKINSYTSNKSHSSSKGSRTDIGIINASGRSRSSISCKSRSASYINNTSKSQSIVKETNIQDKEIIDKINKQLKESIDHHLDYYPNYLFTSNSIIGINKNNVFSEPRFPKKEEAPVWKTDLLLNSKTKALIESLGYYEPITSIYTAEQLTLEGEDNYGYFTIFIREAKYNNESCYYVCTDTKIYEKGTSNIIADKVLIAYVSTTLHTLNQVTREYIGKCEDQDDINHYILTKYRITDYKTENQKIVASIYDENYYNENSKVILAPHILTEAGEEVLSRILGLLLDEDPGDQLLDSI…	#N/A				NO		#N/A	No hits					2	OG0002612										0.857998			PANTHER:PTHR15505 | PANTHER:PTHR15505:SF3	1..103 | 559..621 | 109..128 | 662..723 | 752..832	870..897 | 447..467 | 486..521 | 726..746
Neofr_P00306	1071	LFYASLKMENILDFSRELDINLLDSTVETFFKGGPESQRAGNIIAQFKEHPDSWTRVDQILEKSQFTQTKYIALQILESLIKTRWKILPKEQADGIKNFIVSIVINSSSDEEKLVSERAYLNKLNLVLVQILKQEWPHNWPTFIPDIVASSKTNLALCENNMNVLKLLSEEIFDYSAEQMTQKKIKNLKNSMCGEFSEIFQLCHEVLEKAQKPSLIRATLETLLRFLNWIPLGYIFETNIIDILRNRFLEVPMFRNPTLKCLTEIGSLNVEEYNNKFGILYEMVITSVMNMIPKDTDFASLYDEQMNDEEQQFVQNLALFLVNFFSEHVKLIEPQRELLLTGHWYLLRISLVRDREIFKICLEYWAKLVADLYEEIQKIPHVGMQLLNMNPGYLDDVSL…	#N/A				NO		PF03810 - PF08389 - PF08767	sp|P14068|XPO1_SCHPO Exportin-1 OS=Schizosaccharomyces pombe		64	0.988796	0.993506	4	OG0001147	exportin-1 [Mortierella verticillata NRRL 6337]			gi|672821710|gb|KFH66605.1|	exportin-1 [Mortierella verticillata NRRL 6337]		82.07	98.8	99.4	0.937642	BUSCOfEOG7MWH56	IPR014877:CRM1 C-terminal domain | IPR001494:Importin-beta, N-terminal domain | IPR011989:Armadillo-like helical | IPR013598:Exportin-1/Importin-beta-like | IPR016024:Armadillo-type fold	PANTHER:PTHR11223 | PANTHER:PTHR11223:SF4					GO:0006886:intracellular protein transport	GO:0005488:binding | GO:0008536:Ran GTPase binding
Neofr_P00307	1166	MDNEIENIRRNKDDQQKEANTLEKLISTNIKEPKKINNQVVKRNIKMMSNKEPYDIMEDLNNLQCNITIGQLLNACPKIRSQLSQGLKLEKAKIIGTVDNVIAQTLLVNNSDHSYISKSNEVAEEDLAMVDASVNEVLGKLLVDSCSNLSIVTKQYFEKLPGEYEIVGKSRGRIQLATQDEEYSEGIIVRLPVKINNYEFNVDFRIVEKEDSFYDMLINYKTQIDHGLFIHPILNSLCKLLSETEFEVIAKINNQYYEEESIICTIRKVEENPNEKEKELTPMEYIESDDFLNTLDENYKEQIKKILKEMIIIVATSTEELTPSKLSPHKIRLKANTKPVKLRSYRLTKLKSDILKEELTKLIKKGLIEPSCSEWSSPVVLVPKHNGKWRMCVDYRKVN…	#N/A				NO		PF00078 - PF00665	sp|P0CT35|TF22_SCHPO Transposon Tf2-2 polyprotein OS=Schizosaccharomyces	2e-104	31	0.710978	0.64066	4	OG0000004	retrotransposon ty3-gypsy subclass [Lichtheimia corymbifera JMRC:FSU:9682]			gi|661175507|emb|CDH61247.1|	retrotransposon ty3-gypsy subclass [Lichtheimia corymbifera JMRC:FSU:9682]	7e-139	50.25	89.9	84.4	0.966682		IPR021109:Aspartic peptidase domain superfamily | IPR001584:Integrase, catalytic core | IPR036397:Ribonuclease H superfamily | IPR000477:Reverse transcriptase domain | IPR012337:Ribonuclease H-like superfamily	CDD:cd09274:RNase_HI_RT_Ty3 | SUPERFAMILY:SSF56672 | Gene3D:G3DSA:3.30.70.270 | Gene3D:G3DSA:3.10.10.10 | PANTHER:PTHR24559 | CDD:cd01647:RT_LTR | CDD:cd00303:retropepsin_like		5..25			GO:0015074:DNA integration	GO:0003676:nucleic acid binding
Neofr_P00308	1070	NKILNDKNKKANIGYVIKNGNDHDFNTNSKILVDGKEVEIKQFADKINREIKQLESQINPMDNATGLKLFLYKYGFHKRNEIAYQVEVNGYILNEEKINEKHIIINGLKPSTSYKIRIWSIMNNRIKSPSSFINVQTLKSYSESLNKTKITKANINEKPEESIEDHLKTIAKIDNDINEINQEFEKLKRQRLEFTKQVNDINDQYKEEEIPLRKQLDELKIEKNEVDEEKLQYKGELKELKEEKRRIDLVKSQREQGLKTKERGKQQIIDRCNRTQADINKLQKDMQRLEEKEQSFNVIYENAKKEYNEEKKKYIKEQNKLKDKLKEEKKYHKSLIKELNDKKSKFKQFELSRKKLLQDSRERNKEKLKVDEEYKILSKKYKELKEKNNSLKNQLKLEN…	#N/A				NO		#N/A	No hits					4	OG0001437										0.931564		IPR003961:Fibronectin type III | IPR036116:Fibronectin type III superfamily	Gene3D:G3DSA:1.20.1170.10	499..539 | 440..479 | 834..857 | 641..662	44..64 | 265..342 | 212..253 | 367..412 | 163..204				GO:0005515:protein binding
Neofr_P00309	1067	EKEKEEKIINLSKVSEEDYQKINDDLVKSEKRNEILKGIVDAIKKSRDEFSEKYNQEVESNKTNKEEIEHLNKINMTLKTNKDEIEFMCNKLLRDIDNYKYEIEDVTTKNHHIMDELEGKNIELKEKVEECSNNANTIVKLNETIKNLYAEMKEKDEALKEAENKFVLLRKEDEEEEKMEEEINELSLHNKEMEEQYNELINQVNYYKKETEISKNVINSLKEDDKLNNNKINELQEQYKLLEEASIEKENKIMEYERDIKILQKSIMNEVNKSDDYVSRLNYVEDKLQSKEEVISSQLNEINQLKVEINDIYQINHTLEFDLDKADKKMDEYENSLYEMRQELLDMDENKKALEIENIYKEEKIHDLEVESLLREEKFKNLQVENISLQEKLKIIEME…	#N/A				NO		#N/A	No hits					2	OG0004746										0.919923			Gene3D:G3DSA:1.20.5.340 | Gene3D:G3DSA:1.20.5.170 | Gene3D:G3DSA:1.20.1170.10		484..504 | 379..399 | 114..134 | 593..725 | 856..883 | 888..908 | 407..466 | 796..834 | 533..560 | 138..210 | 1036..1056 | 733..767 | 218..273 | 288..308 | 316..357 | 89..109
Neofr_P00310	1068	QQTYINNSEDTIEALYKFPLDSEAAVESFEADIDGQSVYAKIYKNDEASKLYEQELEQGNMAFLLDEEYKDVFQVSIGNLKPKQKVHIKLTYVTELNTGNENNKVTFILPNIIAPRYGKSDSKVESRIIKGNPKYSNNVNYTLDLNVELEMSGKINAIESPSHEIIKNISEKKNNEATITFKSDTVYLEKDFVLDIEVEELNTSKVLIEYNEELKSYASLLTLMPNLIQNEQLKVEIIFLIDQSGSMHGWKLDYLKDALTLFLKSMPVDSYFNIIIFGSLYEHLFDKSVKYNEETLEMAIDLIKTLDASMGGTEMRDALEYIYSTEVPEGFNRSIFLLTDGEIWDVDPVIDLVRENTAKQNSVLYTFGIGKSVSHYLVSSIARNGNGMSLFVTEGERLE…	#N/A				NO		PF08487 - PF13768	sp|O00534|VMA5A_HUMAN von Willebrand factor A domain-containing	8e-65	27	0.718165	0.913486	4	OG0003863	hypothetical protein GLOINDRAFT_20359 [Rhizophagus irregularis DAOM 181602]			gi|552935439|gb|ESA18756.1|	hypothetical protein GLOINDRAFT_20359 [Rhizophagus irregularis DAOM 181602]	2e-112	58.29	52.9	71.8	0.974494		IPR013694:VIT domain | IPR036465:von Willebrand factor A-like domain superfamily | IPR002035:von Willebrand factor, type A	PANTHER:PTHR10338 | PANTHER:PTHR10338:SF110		787..807
Neofr_P00311	1066	MKKNSLNLKFIILFISVYISLVYADNIRIPGFKWEKVDVVSNVGDDLPEERKDYAIGYSTDQDEIIIFGGRTVDNRILSDTWIFNLNQRSWRKPMLVRTEADPHPPGRYGMVYGNDQPPSNSFRNAFVITHGKGSDEKLYNDVWSFDFIRECWVEIKATGNAPEPRYNAIGGIDLTKMAHLNQMSTEYLILSHGKNDQKYFTDTYVLKLDGRSQQGDYSQLTAEWIKLNTNHAPSLKEGVTGSVLSSDRLVAFGGCEENGNCDNQGYYLDVNFDYFRTAVEPEATWKEVKNECIRPKAYAASVRGSDLSVSDTIENDRLIIFGGLTEKKYGSDADGEISIFDMDKQKFFGVQPSSSNNNEFPKSTKGAKMVATAPKSGDTNGFSIIFYGGEPLNGDQWS…	#N/A				YES	Cleavage site between pos. 24 and 25	PF13418	No hits					3	OG0004734	hypothetical protein RirG_166870 [Rhizophagus irregularis DAOM 197198w]			gi|595457275|gb|EXX61893.1|	hypothetical protein RirG_166870 [Rhizophagus irregularis DAOM 197198w]	1e-43	49.87	36	44.1	0.838753		IPR037293:Galactose oxidase, beta-propeller | IPR011043:Galactose oxidase/kelch, beta-propeller | IPR015915:Kelch-type beta propeller	PANTHER:PTHR23244 | PANTHER:PTHR23244:SF401			483..505 | 510..532 | 5..24 | 712..731 | 454..476 | 675..697			GO:0005515:protein binding
Neofr_P00312	1064	RVKSKKVPFLFLKDPKTGEYDEKLTKVYYKSLYAMANDGISFKNKYVLITGCGRNSIGSQIIKGLLNGGAKIIATTSRFSKATMQYYRQLYEDHGSKGSCLIVVPFNAASVEDVNSLIDFIYSKDPKNGLGWDLDYVIPFAAISENGRTLENIDSRSELAHRIMLTNLLRMLGKIVTEKEAHKYDTRPAQCILPMSPNHGTFGGDGLYSESKIALETLFNRWHSEGWGGYLTVAGAVIGWTRGTGLMNSNNLVAEGIEMFGVHTFSTHEMAFNLIGLMHSDICKLCLKNPVFADLNGGLQFIDNLNGNINMIRTVLNETSEIRRSIKNEKELEKNITLGKLLAKEKKLVLKPRANLKFSFPKVKPFEELKKLDYLRGMIDLDRTVVVTGYGEVGPYGNS…	#N/A				NO		PF00109 - PF02801	sp|P43098|FAS2_CANAX Fatty acid synthase subunit alpha OS=Candida		61	0.99812	0.565517	4	OG0000903	fatty acid synthase subunit beta [Mortierella verticillata NRRL 6337]			gi|672822732|gb|KFH67626.1|	fatty acid synthase subunit beta [Mortierella verticillata NRRL 6337]		79.35	99.5	25.7	0.816773		IPR014030:Beta-ketoacyl synthase, N-terminal | IPR016039:Thiolase-like | IPR014031:Beta-ketoacyl synthase, C-terminal | IPR018201:Beta-ketoacyl synthase, active site | IPR036291:NAD(P)-binding domain superfamily	Gene3D:G3DSA:3.40.50.720 | CDD:cd08950:KR_fFAS_SDR_c_like | CDD:cd00828:elong_cond_enzymes | PANTHER:PTHR10982 | PANTHER:PTHR10982:SF22		825..852			GO:0008152:metabolic process	GO:0003824:catalytic activity
Neofr_P00313	1063	MLPNSYETFQQDDAEHFLVAIDKANSKEVNNSSPHSDNEFSTYKNFFYNDEPIKSKIYNAFLKVPELLQWAVLLLGPNVPFSCTIRNFIDDLCNDVECMIIRDRGVDIHWSSMEDGVSTIPFLLTAITKQISHQAEVNNLFSESVDKPQLILCVIPNEGGKEYIEEIKRICKKIKIVVVFIKCSEIANSTPEFRSSLGEEMKDKLIQFLIEQSQEQNKRKSDDEFMKPPKTPNTNKYYSGNSNSNNQNNDQDYKNGSVSLSEFNSPKYYNTNSNNNNNNNFDISLVNNKGNYLSPLNMTNSMPRSFHFNSPGRMERDRNYHYEDNIPNPSWNSSKPIYFSKGTNSSAQYSNSYNSRNNSFSISPSPHSSTPRREREGTFSSLRNYSCFNSQYHSSTSPI…	#N/A				NO		#N/A	No hits					4	OG0004974										0.83941				357..377 | 1044..1063 | 701..736 | 213..282 | 568..608 | 953..977	1055..1063
Neofr_P00314	1062	NNNNNSNNQQESKDQVQNNTTIHTGYDAYGNVQETNEQDSNNTTSYSGYDAYGISHEIKKPNSSSPTPYSGYNTYDMPQKQEEQTTINTPSYSGYDSYGIPQESNQVSSYNAYDDNISVPQEKEPVVEVPTTSFIESFGIPKVKRIYKSNKSSNPTQRYIQEGIRSRDPLVYLKNGCPIVRFGFGGKIICMFPKAKHIDSNDARFMYRSINEKMATPGPIIIKSLKSVIDPSLSESEKRFKGPLVNPYNKKRSANKKEILEQINDRIIQVTSNYSSNSLNDETILWKLIKLFIEYNGVLSGSDVKEEALIELRKLLIPTNRMLKPVTDIKQPIIQSDQIDELEEYLMKGNLEEALEYCKDNNLWTHALIISNFVGKEAYKDVVICYTKSVFGNSLDDED…	#N/A				NO		PF12932 - PF12931	sp|Q9HEC9|SEC16_NEUCR COPII coat assembly protein sec16 OS=Neurospora	1e-48	27	0.412429	0.220729	4	OG0000435	hypothetical protein GLOINDRAFT_65248, partial [Rhizophagus irregularis DAOM 181602]			gi|552930779|gb|ESA14484.1|	hypothetical protein GLOINDRAFT_65248, partial [Rhizophagus irregularis DAOM 181602]	2e-68	49.69	40.6	79	0.926458		IPR024880:COPII coat assembly protein, Sec16 | IPR024298:Ancestral coatomer element 1, Sec16/Sec31 | IPR024340:Sec16, central conserved domain	PANTHER:PTHR13402 | PANTHER:PTHR13402:SF6	843..922 | 651..692 | 789..822 | 971..1011 | 56..94	645..668 | 884..904		Reactome: R-HSA-204005	GO:0048208:COPII vesicle coating
Neofr_P00315	1060	MSGYPTNGPGAGYPQDGRRPVIINAYPNNGAALPKRNQTLTRPDRQPTLRRTLMRNENRPPPAARAGATSGRTLNRPTNLMPIEDDEEEPTGCWTLSSRILTFWAIGPIRALFGVGKDKAIIQAWREKMALCIIIFFCWCLMGFFTVGLQPLLCPNNDDNVKDSFLEHDSDLFNSDLVLYKGRGYSLQAVNDMLTQNNQPKIPDEFAGKNITPLFRKCADSSSVGTMCNQKYKQPCAKIYDANSPENECKIISQDRGNKEYKPQNCLNEKLMELKLVSKYRASFKWDEIKGKGTASYTVFNGFVFEKMDTIVSENNGLTPEAKKMLKHTLSTDGTRYFLATEEMKNLSECLIQNHAVGFVYKDSMGCGLSTIITWITTIAILGVVLTRFVMAIVFSWFV…	GT2	GT2			NO		PF03142	sp|P78611|CHSD_EMENI Chitin synthase D OS=Emericella nidulans		62	0.483019	0.422111	4	OG0000546	hypothetical protein, variant [Mortierella verticillata NRRL 6337]			gi|672820394|gb|KFH65291.1|	hypothetical protein, variant [Mortierella verticillata NRRL 6337]		58	93.4	93.5	0.905492		IPR004835:Chitin synthase | IPR029044:Nucleotide-diphospho-sugar transferases	PANTHER:PTHR22914:SF10 | CDD:cd04190:Chitin_synth_C	1..20 | 922..1060 | 29..89		827..849 | 859..881 | 784..806 | 372..394 | 131..153	KEGG: 00520+2.4.1.16 | MetaCyc: PWY-6981		GO:0016758:transferase activity, transferring hexosyl groups
Neofr_P00316	1058	MSMINDIEGKLKELSHRIKAKQQQSSVILTPQQKNLLKLKKIWHYIDTHHGPAFKDVYVSNTSLTYYVQNMLNLLEREERQIMSNPVSPISPLVFQGISNSNQAGVLMEFMLDNAIFISFVDAALQDQPFGFLQVVIRSFSHLCGELNPAFLTRHSVQRALNKLIYVTATTPKLNELYENSLIELIFVLCQKMQENPTLINFFIFPKKNPDSTLIDSIPNQKISSYFFSSSTSNDSCLSPYSLKSPYHVSSIFEKDYPPSEQNYEFFIFNYLMNYYFRAGNQGDYALTAISILLDLDFDLLYKYLLNNDFPLVITASLCGSYNALPTNKDSGYLELNDDKNDILNFNTSKEFEEALKVKIDKEKELFNIKNEIFRGYIISDELNIFLRIFQFIQKITSE…	#N/A				NO		PF10257	No hits					3	OG0002613	hypothetical protein HMPREF1544_01033 [Mucor circinelloides f. circinelloides 1006PhL]			gi|511010993|gb|EPB92208.1|	hypothetical protein HMPREF1544_01033 [Mucor circinelloides f. circinelloides 1006PhL]	2e-23	41.42	40	40.4	0.9487		IPR019384:Retinoic acid induced 16-like protein | IPR011989:Armadillo-like helical	PANTHER:PTHR21705	497..532	490..517 | 4..24
Neofr_P00317	1059	MQDFNPNRTILTNYNGYYNQYYPYMPSNMYQNALFIYPAVVYKCLWTPPDKPPCNRQFTDPEKLYNHLCDDHVGRKANNNLCLTCYWNNCRYTKKKRDHVTSHIRKHIEFKPHICQTCYRAFKRPQDLKKHQAIHEDEKTRNEMKQKKLERERQKKAENSSNENKTKSVDKNNTNSTSSSTKTTGSSGVLTNPSSLSSADSKNITSNSSSDNKKTYHPLTPTTSPLSNSADLPKDESSDKNNVKIEDSKKRSLDSVNNLMDEIQNKKIKPEYNDEMKNLLNNLSVSDIKNIKVEKIDETIDFLKDLNEQINMTNGPNQNMISPICNYSPISNQEEVLINPQVVTTIPSTNYYTNVTQSTVTTNSTTQQPIFKNCEQIYDEVIASNNNNSNGNGQHQQYA…	#N/A				NO		#N/A	sp|Q6BSZ4|PACC_DEBHA pH-response transcription factor pacC/RIM101	8e-33	54	0.106704	0.170178	4	OG0003871	transcription factor [Moniliophthora roreri MCA 2997]			gi|630172560|ref|XP_007842592.1|	transcription factor [Moniliophthora roreri MCA 2997]	8e-39	51.95	23.3	33.8	0.910015		IPR036236:Zinc finger C2H2 superfamily | IPR013087:Zinc finger C2H2-type	Gene3D:G3DSA:2.40.155.10 | PANTHER:PTHR19818 | Gene3D:G3DSA:3.30.160.60 | PANTHER:PTHR19818:SF97	129..251 | 1003..1059 | 876..902	135..155 | 830..850				GO:0003676:nucleic acid binding
Neofr_P00318	1057	MDKGLKFYDIGDTQGSQYEYSDYTQDNQLVDKDENDFTLDSLTQATDNDKESNEDGSQNSDLNFEDTEENDLDFVTEDQNENKQCCQYCGIHNPNCLVKCLICDKWFCNSRGNTSGSHIVSHLVRSKHKEVGLHPDSPLGEITLECYNCGCKNIFLLGFIPAKSDTVVVLLCRQPCASTSSSKDMNWDLSQWLPLIDDHCFLNWFVKVPSEQEQLRARHITTQQINKLEELWRNNSEVNLEDLEKPNVDDEPQSILLKYEDAYQYQNIFGPLVKIEADYDKQLKESQTEEDVVVRWDIGLNQKRVAYFILPKLEQGDIKLMIGDELILRYEGELHTRWEGKGHVIKIPNNLSDEVALEFTRNDHIPIDCTHNFSVDFVWKSVSFDRMQHAMKIFAVDET…	#N/A				NO		PF09416 - PF13086 - PF13087	sp|Q92900|RENT1_HUMAN Regulator of nonsense transcripts 1 OS=Homo		62	0.89404	0.858282	4	OG0006011	ATP-dependent RNA helicase NAM7 [Rhizophagus irregularis DAOM 197198w]			gi|595453337|gb|EXX60126.1|	ATP-dependent RNA helicase NAM7 [Rhizophagus irregularis DAOM 197198w]		77.77	99.2	98.2	0.629264	BUSCOfEOG7FZ06K	IPR027417:P-loop containing nucleoside triphosphate hydrolase | IPR018999:RNA helicase UPF1, UPF2-interacting domain | IPR006935:Helicase/UvrB, N-terminal	Gene3D:G3DSA:3.40.50.300 | PANTHER:PTHR10887:SF388 | PANTHER:PTHR10887 | CDD:cd00046:DEXDc	34..65 | 962..981			Reactome: R-HSA-975957 | Reactome: R-HSA-975956	GO:0000184:nuclear-transcribed mRNA catabolic process, nonsense-mediated decay	GO:0003677:DNA binding | GO:0005524:ATP binding | GO:0004386:helicase activity | GO:0016787:hydrolase activity | GO:0008270:zinc ion binding	GO:0005737:cytoplasm
Neofr_P00319	1057	MITNQGQEQLIRNFDSPLQQNFERTGSPANIPPELLNDPNFIRQQQMLQQQQYMQQQQLMQQQQQYMNSPHGFNNGMGPGFNAGQFNGVDLDLSSDDELLDDIVPRKKPTETEALAEFLRRTGPEEPPANNQKKKKNSIFSFKKQNKKDKSKNNNDMANRPKHIPLMGENENNGNGVYNPSPNNMNNGPNPNGMSMNGPMNMNINPLSPEENRMMMQSPQSQHQHIPGQNQNRRKKTDSQILEESLKTSNQMKQYMRQIQQITEQENQKKMSMLGFPIDFRQNQRKSLIQTQSAFLQQQQLEDDDMDYPQAPVPIQPAPFMPPPPQPMGMGNMDDMNGMSNTNNANVNANANANPNANANVNGNDGNGEERKRNSRHPPRTSSMVISHFLINQQGMEPY…	#N/A				NO		#N/A	No hits					4	OG0001467										0.819906		IPR011990:Tetratricopeptide-like helical domain superfamily	Gene3D:G3DSA:1.20.1170.10	504..737 | 346..382 | 215..240 | 119..175	596..637 | 746..815 | 941..975 | 834..861				GO:0005515:protein binding
Neofr_P00320	1056	KKMKRQTTQPKNNLPPRINTPNNPDFIKDYFSGGNQHPLSPFSPSNTMDNNMFNNMYFPNNQMMHANSPMYKTVDAIENYDIGDGNKNKNMVRGISSPNTPVHPMNEMNQFNIPVQQFRNGYEMYGDPQQQLMTPPPYMRGNGPFMNGGHHGNEDMMGIHHLKERNNNLLSPVVMENTGGAQNNKKANLYKTELCRSFEETGHCRYGSKCQFAHSESELRHVDRHPKYKTEMCKTFWELGTCPYGKRCCFIHTLREDAPGRTTPSTPTKNIEKKTLPDANAAINLNKKKENANETTTNLSEGETIAVTSEEGENTGNNRSRSGSGSDSATAASITEEVISTAENDDKTNQEESRKNSEGEKETSKIEDKKEETTKNESDTTTSTSNANNQTKTSGSSAV…	#N/A				NO		PF00642 - PF00642	sp|Q7ZXW9|TISDA_XENLA mRNA decay activator protein ZFP36L2-A	5e-26	62	0.0776515	0.225895	4	OG0000296	hypothetical protein FOMPIDRAFT_1024338 [Fomitopsis pinicola FP-58527 SS1]			gi|527298290|gb|EPS99099.1|	hypothetical protein FOMPIDRAFT_1024338 [Fomitopsis pinicola FP-58527 SS1]	2e-33	79.07	8.1	11.4	0.844962		IPR000571:Zinc finger, CCCH-type | IPR036855:Zinc finger, CCCH-type superfamily	PANTHER:PTHR12547:SF100 | PANTHER:PTHR12547	1..40 | 257..405 | 615..651					GO:0046872:metal ion binding
Neofr_P00321	1057	KKLNLTENSKNKKTGRPKKIVENVKSDLPQALRGKSESPLSKDIKNKRVSFGGNDYKIEYESPSKKTTDKIKDDITNKKQEEKVPLIQSTIKRLNEEKELNNLFTKSYDSEQSGITQGRVKRARQQFNNENKQQDIEIKKIEEEEPSSKKRKQNEKLNAKAAVNTSPGNIFQKFDTGKTNQSSTSSRIPKANVVFAEENDDEEDDEDYVYQSNSPSYSSSEDDAINDEEMEDIEHDYATSSNINFSSTVGDNEESNQEQNPPESSSASGTSILQLDNISYSQAMNEGSPLNKISKLEKPKISPSKEPASFSYNNNSNLYNNSNKLEKQRPKTSHSFSYNPNNSFNRSNRIEKPKYSQSFSYNNNYNSFNKSNRLGKPEYSPSNNKKSSSYSRKKVPSPY…	#N/A				NO		PF09402	No hits					4	OG0003866										0.955917		IPR018996:Man1-Src1p-C-terminal domain	PANTHER:PTHR13428 | PANTHER:PTHR13428:SF7	1..80 | 291..403 | 1026..1057 | 105..269	77..97 | 124..144		Reactome: R-HSA-4419969 | Reactome: R-HSA-2995383 | Reactome: R-HSA-2993913			GO:0005639:integral component of nuclear inner membrane
Neofr_P00322	1055	IKNKFINHNKMKLLAILVLISFILLQLFGLAIGKPTKDNPIEYNVSFGYYGGEKELSVKTNSIVKIEIETNNAIGCSWSFVNDAEIKSSECIEFQDDSYKNPCINSQMNGCDGLRTLTFYVRDASKPLPYLNLVCKRPQEKENIGEIMVTLYSDEQIEDPPSNVITSFFSDEDGEKEIFVDTNSYVELHLQSNPSTGYSWTLMNEDEFKTSETLSFIGTEYESSCPELIDGCGGVDKYIFFVKDAYGELPKIKLVYKRVWENKSLAETLVTLKPIVYPDQPTRLEFPISFDINGGKEVLLVQRDSIVRVNLESNPSTGYSWILVNEDEINNSEVLEYQDSSFKSNCGPEVDGCGGIEAFSFLVKNTKKELPRIHLVYKRPWEKENIVAEVVVILQSNES…	CBM10 - CBM10			CBM10	YES	Cleavage site between pos. 33 and 34	PF09394 - PF09394 - PF09394 - PF09394 - PF09394 - PF02013 - PF02013	No hits					1	OG0009269										0.903845		IPR009034:Fungal dockerin domain superfamily | IPR018990:Proteinase inhibitor I42, chagasin | IPR002883:CBM10/dockerin domain | IPR036331:Chagasin-like superfamily	PANTHER:PTHR36530	651..737		13..32
Neofr_P00323	1055	KKLKYQEYTNGQLKRKRELNEIEDRREFNGHIIVKNKRRHSSESFENIHHIEQGKENYEIMYYDNIEEPSLMNDRIETNGNLFNNVHFIENEPSIGEGSVLDGIDGVEVIHGESDLSNQPPIKDINVEMIDIETGLSDSNNSEEKISENDKDPDNYRTEVIEINESSNETLSNDEDEVYEIVDNSNDIEDSHEINEEDYENEEDEEIEDNDDIDNNEVDNDNEDNNDNDEDEDDDNDNENDDDNENDDDNENDDDNEDDDDNEDNENSYNNSEEEKIDDSNTSSDTESDEIQQEDDNNEYIHESLDNNEDDNEESENKSEKINNEEDSSEKIIESNNEEEENKNENEENKNDKSSENLYTVEDNEDHYNFSMTNEEMGHYEDINESNYLGDIELNNDFS…	#N/A				NO		#N/A	No hits					3	OG0001937										0.96302				1035..1055 | 844..864 | 184..364 | 134..156	305..357 | 969..989 | 722..742 | 196..216 | 480..500 | 848..877 | 564..618 | 693..713 | 542..562 | 419..446
Neofr_P00324	1053	NNNNYHNNYNNHDISYDIKIVEATKKIPLIRFYVFIKKLKAKCVIKILYHVSYILSLFDINKRINILNSIPFQLPKIIQKIFLINFPIKVIEAIIPNYKNYHIPTTQEIVAPFLELIISLSSVPISRNPVSDIHVNELQYHSNENNYLSYENANNNNDYQNKNEKENNSKFTMSPLVLPQTELPCKNSPENIRIIQTPSTFLNKNSMQCNLETKQNVDNSKTYEDQMNNHSMLSSNKINNDNIFTEIFNNDMILKQNFNKISEKKTIIDNNNINSINSKNDSSEAPYNFLANNMKLQSNLTLFPLSPYITLKNSDFETDIPPISSESSNDKNKPNVSNANGISVSDTSSSNQTTTLNVSSSPAATLSTVAASIAALKCSSSSSKHNESSLSKKEKRNLS…	#N/A				NO		#N/A	No hits					4	OG0001457										0.928994				320..361 | 503..523	447..481 | 727..761 | 701..721
Neofr_P00325	1054	NENITNENITNENITNENITNENCDTKTNDQPSFNSNINSSSKLDETSSNNNSNNNINNNLNNNLNNCKNDIESGINNFMNNGPTSSENVSKNNIKSIHNNSLIKNLSSSDNPSQNPEKSTIENKNINNNNSIIESQNINVNHCQNQSQIIDHPKNNKSGSNTDKNNSLILSNTMEPIYSYEVESSQNIESLAEYSSMNKVKQNNNIPTTTNSLSTYSKPKSQISLQQYSKLQKLSNQSRPQSYQFGNHFYDKNSFLPYTASLNSKKSPTTIDDYIPLQHYSNSPSSSQMAMKSQRDSLLNQIFGTNNDNHNVDNHSYISMNALADNGRKETYQSFDQLTPLEDYHHQPLMDEPAENASITKLPRDIPNDISNDIVNEMQSRSLSQTLYHSNIDSYDHS…	#N/A				NO		#N/A	No hits					4	OG0001136										0.935288				104..128 | 17..62 | 672..736 | 972..1054 | 613..646 | 395..428	58..78
Neofr_P00326	1053	SSLLLLFGLSSRLAFAYEECEGCAVLYEDDMKWGVENDDWCIIPAKCENQVAECFSYPSYPCCNGCDVIEETEEGKWGVENNDWCGLKDSCFNNEPEPEPETPEENTYNPNYTVQNGWYTIKNTGSGRYLQVSQGRAGDSANIVIGSNAQKWKLENVDEDYFTLLTMYGNYMIDVANGEDKNGSNIQVYSAYGGDAQQFTLIKTSKENVYVIGTKVSQGTRVFDVESASTAEGSNVLQWSNGGERSNQTWLFEKVEGPSEEDLHPKAALKLWYNSPARTWTDALPVGNSHLGGMVYGGAQRDEIQLNEDTFWAGGPHNNIPRNAASALPQARRMIFEGRFGQAQDYIDKNFFTGQNGMGYLTLGSLFINFSDINSFSNYYRDLDLNNAIATSKFTANGS…	CBM10 - CBM10 - GH5_35 - GH95	GH5_35;GH95	GH5_35;GH95	CBM10	YES	Cleavage site between pos. 16 and 17	PF02013 - PF02013 - PF14200 - PF14498	sp|Q8L7W8|FUCO2_ARATH Alpha-L-fucosidase 2 OS=Arabidopsis thaliana	2e-156	37	0.68471	0.902728	4	OG0003883	uncharacterized protein [Bacteroides sp. CAG:633]			gi|547749167|ref|WP_022162189.1|	uncharacterized protein [Bacteroides sp. CAG:633]		71.72	78	76.3	0.648216		IPR009034:Fungal dockerin domain superfamily | IPR002883:CBM10/dockerin domain | IPR027414:Glycosyl hydrolase family 95, N-terminal domain | IPR035992:Ricin B-like lectins | IPR000772:Ricin B, lectin domain | IPR008928:Six-hairpin glycosidase-like	Gene3D:G3DSA:1.50.10.10 | PANTHER:PTHR31084 | Gene3D:G3DSA:2.80.10.50 | Gene3D:G3DSA:2.60.40.1180		1053..1053		KEGG: 00511+3.2.1.51		GO:0003824:catalytic activity
Neofr_P00327	1052	TIINRRYDPYYYLSTKNNCAMIQTGHSNGSSTPDERKILANLIFFLVQLQTKSPLIDNSAMDYAPPYEPTIEYQKEPDMDKEYLTISDTDDGTLYYYKIEEFDKNDTSIQLNNNATVTAGRVTIGIKEYRYIIDEKENTEITIKNLSTAEAVEVNNNSSNNKIDNMINIDVDKEEGKVQYLHVVAVDHSGNISPTSHHEIPEKRTIEIDNTIEKVNAGDATPDEPIHIPVNITSFESLSGKTGRGAASINWTTNDDKIYVVAKSTNGLDYQSVGVNYDDIADKIKVLQIYPTDDAKNQLKEWMLDDKFGNELMDIDSYSIDDFNANPDSLLKSDDAWKYDVIFFGTWEYQSNNNLNEDAVLATEAYIKSGRGCIMGHDTIGYIWGNEGFGKLREYFGIV…	#N/A				NO		#N/A	No hits					1	OG0002614	hypothetical protein [Clostridium cellulovorans]			gi|497762024|ref|WP_010076208.1|	hypothetical protein [Clostridium cellulovorans]	7e-47	49.09	39.8	33.6	0.881508		IPR013783:Immunoglobulin-like fold		725..745
Neofr_P00328	1052	MSDIEVELPLLPKGPEDNIPRRRLRSDGAFYLVKDKLRAFFNLFSISNQNQRKARVINIPNENNGNKYSPNIVRNQKYSLLTFFPVVLYEQFKFFMNLYFLLVALSQIFPVLRIGYLITFYGPLSFVLAVTISKEAYDDIQRYKRDKEINNQIYQKLTKDGLVDIPSSKIKVGDLIKINCNQRIPTDMILLRTSEESGSCFIRTDQLDGETDWKLRLAVPISQKLPTDESLAHMNAQVYAEKPQKDIHKFVGTFTYFPENPEEIETTIPLEVENTLWANCVVAQGTSIGLVIYTGKDNRSVMNISKPNTKVGSVDWEINRLTKILMVITLLLSFILVGLNQFRGVWYVSFFRFMIIFSSIIPISLRINLDLAKTYYSYEIEHDKSIPGTTVRTSTIPEE…	#N/A				NO		PF16209 - PF00122 - PF13246 - PF16212	sp|F1Q4S1|ATP9B_DANRE Probable phospholipid-transporting ATPase		55	0.952471	0.912889	4	OG0002781	phospholipid-translocating ATPase [Mortierella verticillata NRRL 6337]			gi|672828257|gb|KFH73146.1|	phospholipid-translocating ATPase [Mortierella verticillata NRRL 6337]		77.63	97.8	84.7	0.926097		IPR023214:HAD superfamily | IPR008250:P-type ATPase, A domain superfamily | IPR032630:P-type ATPase, C-terminal | IPR006539:P-type ATPase, subfamily IV | IPR030355:Probable phospholipid-transporting ATPase IIB | IPR001757:P-type ATPase | IPR023299:P-type ATPase, cytoplasmic domain N | IPR018303:P-type ATPase, phosphorylation site | IPR036412:HAD-like superfamily | IPR032631:P-type ATPase, N-termi…	Gene3D:G3DSA:2.70.150.10 | SFLD:SFLDF00027:p-type atpase | SFLD:SFLDG00002:C1.7: P-type atpase like | PRINTS:PR00119:P-type cation-transporting ATPase superfamily signature			955..977 | 324..346 | 850..872 | 79..101 | 111..133 | 877..899 | 1013..1035 | 350..369 | 929..951 | 984..1003	Reactome: R-HSA-936837	GO:0015914:phospholipid transport	GO:0000287:magnesium ion binding | GO:0005524:ATP binding | GO:0000166:nucleotide binding | GO:0004012:phospholipid-translocating ATPase activity	GO:0016021:integral component of membrane | GO:0005802:trans-Golgi network
Neofr_P00329	1052	ENDDKALDTISSLEDIHSHLELILLFKKLWDPNLKEYISHEWCEEFENSYNKPNEVPLNICSRMIVQGISPYLIYQTSMILQNRYKFIARESEDEHASKAFDLLNIYNTTLDTIIMTKEVYPLRALGISSSEALFEDILDWVIYTTISYDIQNLEDKKWHEKLENGIFEYLKNVIANTESDNSLTNDKRRKLIEIFNRQFQSKISENTNITNILQSTKIQCIIRDNWNAEYSVEDLNDETKYVDIIKYLLENSQSISHINAITEILNEWIFNNSKEGENAKNTKEISDTLKDCWKLFMLWMVKHQYYQKLFYLRLKYIKYDLLGPKNEEELLVNLKKNTDNYIYYLQNVMLTKQNSQIDMVIPDVLKLLDAEKSGKKKVIKKKRKSLPPQSIDSFSTKR…	#N/A				NO		#N/A	No hits					4	OG0000680										0.650482			Gene3D:G3DSA:1.10.8.10	532..620 | 635..728 | 440..462	695..722
Neofr_P00330	1051	MYSNSLRATSRDTSEHNLTVNIKKALNPEETAPKQKHVRACIVYTWDYKSANSFWTGIKLQPIYGNEIQTFKALITIHKVIKDGHPSVLKEGIRELQWIESIARSPSSISSPMGYAPLIQAYVSFLSAKLNFHRTHENFKANFDYEEYVSLKGVDDPNEGYESIFDLLILLDKIDNLQKTIFSYLRPAANNECRISALVPLIEESYNIYKFLQSMLMAMHKKISSTDVLAPLRDKFKTSHHKLLKFYNEARSIQYLVSLVDVPNLPLEPPKFIDEPVKALSPVTPKPAEVIPQNQDVWTMTKSTSIEIQNQQLIEQQQRFLLQQKAQQEQELLIRQQEQERLLMIQQQQQEQERIRLLQQEQERQFLQQQMQMQQQGRVAELESQLVQFKHLAERDKIT…	#N/A				NO		PF07651 - PF01608	sp|O00291|HIP1_HUMAN Huntingtin-interacting protein 1 OS=Homo	2e-95	26	0.99334	0.948891	4	OG0003876	hypothetical protein HMPREF1544_02176 [Mucor circinelloides f. circinelloides 1006PhL]			gi|511009687|gb|EPB90922.1|	hypothetical protein HMPREF1544_02176 [Mucor circinelloides f. circinelloides 1006PhL]		66.82	99	99.4	0.864319	BUSCOfEOG7G1VG0	IPR002558:I/LWEQ domain | IPR011417:AP180 N-terminal homology (ANTH) domain | IPR013809:ENTH domain | IPR030224:Sla2 family | IPR008942:ENTH/VHS | IPR035964:I/LWEQ domain superfamily	CDD:cd03564:ANTH_AP180_CALM | Gene3D:G3DSA:1.20.1410.10 | Gene3D:G3DSA:1.20.120.230		1009..1045 | 345..377 | 431..472 | 980..1000 | 824..844 | 498..543 | 545..593 | 393..427		Reactome: R-HSA-8856828	GO:0006897:endocytosis	GO:0030276:clathrin binding | GO:0005543:phospholipid binding | GO:0003779:actin binding
Neofr_P00331	1052	MEQSIPNNKGINYRSYHVASFPSLKNELEEDNDNLITPQEVRYETLSWVDREFNPDRFNPSESMNDGSSPSEIKIVYSSSMSDEKLIEMNNKNNTMNNKRKTGKKYISSPPKLVNEKPKFSNDDSSCPSSSPTITELSETEENQNTVNQSYSNYGTFSNPIKNQNLNYESLNNNFNNNNFNNNKINKNDSSNEHFIIDHDFDNTVHNSYQNSKEDLYSVTTSIINESETTPLTSPHYPSNSPYKSNGIVPFLQTWSIQCIKFLPAVLLGVLLNLLDSLSYGIIIFPKHESMPSTYVQSGISMFLVSTIVAQLVYASGLSKFKGGNGSMMIEVMPFLHIICQTIIEKVGVDKPKEIIATVMVAYAISTILTGVVFYLLGAFKMGNIMSFFPRHILIGCIG…	#N/A				NO		PF00916 - PF01740 - PF00027	sp|Q09764|YA7B_SCHPO Uncharacterized protein C24H6.11c OS=Schizosaccharomyces	5e-175	39	0.734791	0.796451	4	OG0001449	sulfate transporter family protein [Lichtheimia corymbifera JMRC:FSU:9682]			gi|661176628|emb|CDH60365.1|	sulfate transporter family protein [Lichtheimia corymbifera JMRC:FSU:9682]		63.59	75.9	79.2	0.944557	BUSCOfEOG75J0WF	IPR001902:SLC26A/SulP transporter | IPR014710:RmlC-like jelly roll fold | IPR011547:SLC26A/SulP transporter domain | IPR002645:STAS domain | IPR018490:Cyclic nucleotide-binding-like | IPR000595:Cyclic nucleotide-binding domain | IPR036513:STAS domain superfamily	PANTHER:PTHR11814:SF59 | CDD:cd07042:STAS_SulP_like_sulfate_transporter	91..143		262..284 | 428..450 | 666..688 | 457..479 | 393..415 | 564..583 | 294..316 | 355..377 | 521..543 | 323..345 | 598..620		GO:0008272:sulfate transport | GO:0055085:transmembrane transport	GO:0008271:secondary active sulfate transmembrane transporter activity | GO:0015116:sulfate transmembrane transporter activity	GO:0016021:integral component of membrane | GO:0016020:membrane
Neofr_P00332	1050	YYSDEEQDTKEVKHEEDYERDDYYSDEEQDTKEVKHEEDYEEDDDYDEEYEHPTKKSRSARNMFIDTEAAVDDEEEEMEDEEEEDYERSEEAEAASIEKNYLDERSHRQLDRSRQYQDEMDAEELAEQINQRYKSQSQGFRGNVDHVPQNLLMPDVKDPKLWCIRCKPGKERDIVFNMMRKYFDMEYSQHPVQILSIFTRDNLKGYLYVESESKAFVQRAIEQTNNVYMSRMTLVPIKEMTDVLTIRGKESEIKPGSWARVKRGKYAGDLCQIIEISESTDAVRIKIIPRLELKKKGIMGDKKRKKETERPPQKLFNPNDVDKSDHQLSKSKGYWIYGSDMFNKEGYLEKEMKIISLDINGINPTLDEITKFSGGAIGENQMDLAELSITSGSAIASTE…	#N/A				NO		PF11942 - PF03439 - PF12815	sp|O13936|SPT5_SCHPO Transcription elongation factor spt5 OS=Schizosaccharomyces	3e-157	37	0.737143	0.79798	4	OG0003885	hypothetical protein BATDEDRAFT_84603 [Batrachochytrium dendrobatidis JAM81]			gi|575473364|ref|XP_006675975.1|	hypothetical protein BATDEDRAFT_84603 [Batrachochytrium dendrobatidis JAM81]		60.79	95	94.7	0.963797	BUSCOfEOG77WWNF	IPR005824:KOW | IPR024945:Spt5 C-terminal domain | IPR008991:Translation protein SH3-like domain superfamily | IPR014722:Ribosomal protein L2, domain 2 | IPR022581:Spt5 transcription elongation factor, N-terminal | IPR006645:NusG, N-terminal | IPR017071:Transcription elongation factor Spt5 | IPR005100:Transcription elongation factor Spt5, NGN domain | IPR036735:NusG, N-terminal domain superfamily	CDD:cd09888:NGN_Euk | CDD:cd06084:KOW_Spt5_4 | PANTHER:PTHR11125:SF7 | CDD:cd06081:KOW_Spt5_1 | CDD:cd06082:KOW_Spt5_2 | CDD:cd06083:KOW_Spt5_3 | CDD:cd06085:KOW_Spt5_5 | PANTHER:PTHR11125	852..907 | 636..676 | 299..325 | 1..98 | 715..828	64..84		Reactome: R-HSA-112382 | Reactome: R-HSA-167243 | Reactome: R-HSA-77075 | Reactome: R-HSA-113418 | Reactome: R-HSA-167287 | Reactome: R-HSA-167160 | Reactome: R-HSA-6807505 | Reactome: R-HSA-75955 | Reactome: R-HSA-167238 | Reactome: R-HSA-72086 | Reactome: R-HSA-167200 | Reactome: R-HSA-6796648 | Reactome: R-HSA-167246 | Reactome: R-HSA-167242 | Reactome: R-HSA-167290 | Reactome: R-HSA-167158 | …	GO:0032784:regulation of DNA-templated transcription, elongation | GO:0006355:regulation of transcription, DNA-templated | GO:0006357:regulation of transcription from RNA polymerase II promoter	GO:0005515:protein binding
Neofr_P00333	1048	TTNIPTKDNKTEINTTNIPTKDNKTGINTTNIPTKDNKTEINTTNIPTKDNKTEINSAKYESPFVISLHKPKPKPLDPILPRSFKPLSLLFSKVKNSEPQLDSGIDDDLLFDSEGNLIHKNDEKNAYSLFNDINDEDQSSELKDNENSDKKNISNLRKAEPKQSFKLENALETAFKRINTIKEDEIDENQSPNIKDYRMYFAPMNNFFDNMEFDSSLVTKLDKKYSKFSNKSHSISGGEMKYNNSINKQETDELEKFITDRINFISPILSSKIDLSQKVNELMEKRQENQTEVSKVQTEEENIQNLNKPEIKDIDKNILKPNKPKIEDDNRNIQKYDKPENIDDNKDIQKSSKIEVKNINTNVQKPNKLDIKDDNINHDILPDFRPKEVKKSDTEKQKQ…	#N/A				NO		#N/A	No hits					4	OG0000553										0.910743				319..349 | 866..888 | 475..510 | 366..412 | 1..50 | 774..799	394..414 | 850..878 | 272..299
Neofr_P00334	1048	FQNLKNNQFDQFLSNYSAEKLQFFTNKCFFDIPVFKYQEEGINIDTPPYTNNTSTVKLLDGIVSTMEAEGNQKDCSNVSLRERLNKEFLSNYEYTRLNSGFGIRHFNTQVSYDLSQFVEKNNDCIQTDIITLVRGGAKTKASTNIFLRSLFSEKAVSITRHPTQYNTIVRANTNLPRRMPSVKHATGELIKNRENGNKDCCTIANQFNKSLTTLNESLFNTQSWFVFCISPNHDFVNDQFDSKLVFKQLRNFNIPNIAQLRSENNEVKSYPMDDFCSLYNDLMRETNINTDDPRHACKELAHVFGFEPRDINIGRNQVFLSEYAWRFLEDARLEGGNIIEEDSNIDETYEEEDGESVMESEYEMSNAAREIEEEDQMAEEEEVKKPVMKMKKPIAPSKE…	GT2	GT2			NO		PF00063 - PF03142	sp|O13395|CHS6_USTMA Chitin synthase 6 OS=Ustilago maydis (strain		50	0.625954	0.55678	4	OG0000292	hypothetical protein BATDEDRAFT_8502, partial [Batrachochytrium dendrobatidis JAM81]			gi|575471436|ref|XP_006675011.1|	hypothetical protein BATDEDRAFT_8502, partial [Batrachochytrium dendrobatidis JAM81]		58.37	99.4	63.5	0.799719		IPR027417:P-loop containing nucleoside triphosphate hydrolase | IPR036400:Cytochrome b5-like heme/steroid binding domain superfamily | IPR004835:Chitin synthase | IPR001609:Myosin head, motor domain | IPR029044:Nucleotide-diphospho-sugar transferases	PANTHER:PTHR22914:SF16		364..384	444..466 | 707..729	KEGG: 00520+2.4.1.16 | MetaCyc: PWY-6981		GO:0005524:ATP binding | GO:0016758:transferase activity, transferring hexosyl groups | GO:0003774:motor activity	GO:0016459:myosin complex
Neofr_P00335	1045	MYTICQDSIVDSVKATQNSSTFSNISFILNSIPESLVIISEKGIILEINSATSRLFGWTKDEIINKKNISFLLTNRDGEKLMKTINSEELSSFNDNTYHYHGLNKNGSTFPCDISLGIFPKSLLDNSSSSSSSDDLSNSALIAVISVIKKGNRTSDSVLFDLKSRYQNEYDEIEALGKGGFGQVYKARNRLDGQLYAIKKIKLQSKPKEFSNSFDLQAFENLKSFDSNNTTSTTTSNLSFLSAEDLRIVREVKTFARISNHPNIVRYHASWIEVEEKIKKNKRKDSFDSDTTSDTSSDCSEDEDDETNETDDEESNASDDGSEYSDENVTSSSKIQQQLNSNSDDDDCYSYSNNINVSHDANFNSHDSSINEEIDSNNQESNNDFIISFTDTRNSESRN…	#N/A				NO		PF00989 - PF00069 - PF00069 - PF00069	sp|Q9NZJ5|E2AK3_HUMAN Eukaryotic translation initiation factor	9e-50	27	0.548325	0.439964	4	OG0001985	predicted protein [Naegleria gruberi]			gi|290981664|ref|XP_002673550.1|	predicted protein [Naegleria gruberi]	1e-38	56.43	23	23.2	0.961847		IPR000014:PAS domain | IPR017441:Protein kinase, ATP binding site | IPR035965:PAS domain superfamily | IPR008271:Serine/threonine-protein kinase, active site | IPR013767:PAS fold | IPR011009:Protein kinase-like domain superfamily | IPR000719:Protein kinase domain	Gene3D:G3DSA:3.30.450.20 | PANTHER:PTHR11042:SF98 | PANTHER:PTHR11042 | Gene3D:G3DSA:1.10.510.10 | Gene3D:G3DSA:3.30.200.20	948..975 | 363..382 | 282..353 | 416..440	952..978	840..862		GO:0006468:protein phosphorylation | GO:0006355:regulation of transcription, DNA-templated	GO:0004672:protein kinase activity | GO:0005524:ATP binding
Neofr_P00336	1044	YDLLQNLLSVLENICKNYPEESRTEFKKSIKWRTIHITPNIFQDNANYVINKELTKNSLLVYSTQLQKNGTPLFSLEDDITSNISTNTPIYIARACTLEQINSILTLAGEKKLIELQNMVKENKDFYSYITGVSGNNQINDIWDNKTYMNDDEESKKRFKLLLVLNACDNNMLRSLLETNVKNETVTMNKIESELLMIQSFCGKENHYALESIEWESDYKFANGCRATPWRQIYNELGYIKCIPKDKEKIIITACINGFFINKGYVANDKGVENIDYEAKSSVYPSLINLLEDYSPHFKDKIQNQDYVYVNSSKSQNEEEITEIVPPPKSESLLDPVNFVEEKKKESDSTQNVTQFKPEQKKKMTIKKSKGRSSSANKKLDVNSKWRNLNTNSVEIGNK…	#N/A				NO		#N/A	sp|B2RY50|ARMC4_MOUSE Armadillo repeat-containing protein 4 OS=Mus		47	0.995211	0.969142	2	OG0005628	hypothetical protein BATDEDRAFT_35992 [Batrachochytrium dendrobatidis JAM81]			gi|575485372|ref|XP_006681980.1|	hypothetical protein BATDEDRAFT_35992 [Batrachochytrium dendrobatidis JAM81]		73.88	99.5	96.2	0.62398		IPR011989:Armadillo-like helical | IPR023231:GSKIP domain superfamily | IPR016024:Armadillo-type fold | IPR000225:Armadillo	PANTHER:PTHR23315:SF44 | PANTHER:PTHR23315	341..457					GO:0005488:binding | GO:0005515:protein binding
Neofr_P00337	1044	NTLYLMLNILIALTSPLSITASENLFTDHSKINDIVPYLEVADGCDHKKELANEYLGLCKQWIEYASKVSSVEINGLLQSYLLNIHIPTPGAQRFIGTGVTSQFGDMFGSKFINSSFMNTFSLQSYCIGKVLGIRDAVKDNLISENAILMQMKEKLQRFVKQYQLNVTALNQPEIEITKIVEEFTSELYMVCAYIIVSKNVYKDLIQDVCWIPVQMFHPQVMTVAKAAWIWLMTTRPELSLNILIELLSAWEWTKFKKRGIFSVNKIREDPFMHRITYTVPTKRKPKAHFAEVHSIWVEFLADRYNVLKYNGDVYDKVFMKLIQISFCDDNLSNSMYARKTTFQLLTLGMKVLHHPKQRPDDSKFELLLKKELYEVAFSWFKDPSAWGDSNDKQTLENE…	#N/A				YES	Cleavage site between pos. 21 and 22	PF00613 - PF00454	sp|Q9USR3|STT4_SCHPO Phosphatidylinositol 4-kinase stt4 OS=Schizosaccharomyces		53	0.515326	0.288759	4	OG0002725	hypothetical protein MVEG_03727 [Mortierella verticillata NRRL 6337]			gi|672825989|gb|KFH70880.1|	hypothetical protein MVEG_03727 [Mortierella verticillata NRRL 6337]		61.32	96.2	53.5	0.915903		IPR036940:Phosphatidylinositol 3-/4-kinase, catalytic domain superfamily | IPR018936:Phosphatidylinositol 3/4-kinase, conserved site | IPR011009:Protein kinase-like domain superfamily | IPR016024:Armadillo-type fold | IPR000403:Phosphatidylinositol 3-/4-kinase, catalytic domain | IPR001263:Phosphoinositide 3-kinase, accessory (PIK) domain | IPR015433:Phosphatidylinositol kinase	Gene3D:G3DSA:3.30.1010.10 | CDD:cd05167:PI4Kc_III_alpha | Gene3D:G3DSA:1.25.40.70 | PANTHER:PTHR10048:SF15	774..795				GO:0046854:phosphatidylinositol phosphorylation | GO:0048015:phosphatidylinositol-mediated signaling	GO:0005488:binding | GO:0016301:kinase activity
Neofr_P00338	1042	SELLFHSYEYYFSYILIRGSVPLFWEQPQTTQMTHKIELSRGMESTAPAFKRHFEKMIKKYGHIYIINLLSRKEGSDENFLGQEYDKHFRNSPKSIKNYLNKLDFDFHEVYKNGEYRDCEDIISIIRNDLENYSYFLMKNNEIVSKQLGVVRVNCKDCLDRTNVVQTNIAFYVFRKFIYNEDNANYRSLVYGDDNFKVVFKNIWADNGDSLSRIYAGTGALKSSITRKGKQTVLGYLTDAKNSINRFVNNAFFDKSRQETINLLLGRFDNQKDVILHDPLSDAVQAKLQKQIHKFSSKGSITIFAGTWNVNGRPPPSYGNEDIYQWLNPDDDELPDIYVIGIEEIVELTPQQVMSTDPEKRQIWENEILRFLKKLDSSYIHLKSKQLVGAFIAIYIRKK…	#N/A				NO		PF02383	sp|O43001|SYJ1_SCHPO Inositol-1,4,5-trisphosphate 5-phosphatase	5e-161	43	0.590211	0.557621	4	OG0000785	hypothetical protein MVEG_07669 [Mortierella verticillata NRRL 6337]			gi|672822251|gb|KFH67146.1|	hypothetical protein MVEG_07669 [Mortierella verticillata NRRL 6337]	1e-180	66.07	58.7	40.4	0.791284		IPR002013:SAC domain | IPR000300:Inositol polyphosphate-related phosphatase | IPR036691:Endonuclease/exonuclease/phosphatase superfamily	PANTHER:PTHR11200:SF249 | PANTHER:PTHR11200	719..821 | 843..1042				GO:0046856:phosphatidylinositol dephosphorylation	GO:0042578:phosphoric ester hydrolase activity
Neofr_P00339	1041	SKNKNDLYNSLLNLDIPQSSGLRQFSDELYSKVPHKTKSVKKETQERKNKEKETISLLQKNSSYKLLMDDSDEDEVEHTKMKKKHKHKRKHEKSDDIDSDTKRKKHIRRKRKEDKDKGWETDSEEERRISSAIQDTYNEREERYEEEEESEDEYLKEERERERDLRERDEFAERLKQKDLEKTKKLVEDHSSKADSEAAKRRNIANDKELRKKALPSIRERSRQEYLKKREEQRLELLRKKIEDEELLFKDSELTERERKEHEYDKQVLKLATERMNINDKVDGYQMPEDYITEKGKLDKKKQESVLYSRYEDDENKDSFVTEQDRWEEQQIEKSLLKVGNKEKLAADEDYEYVFDEEQHIDFIKSQAMPGKDDNDNEAPEISTEKKKAMTMKEVRESL…	#N/A				NO		PF00270 - PF00271 - PF04408 - PF07717	sp|Q10752|CDC28_SCHPO Pre-mRNA-splicing factor ATP-dependent		58	0.986551	0.96019	4	OG0002601	mrna splicing factor rna helicase [Lichtheimia corymbifera JMRC:FSU:9682]			gi|661178095|emb|CDH59022.1|	mrna splicing factor rna helicase [Lichtheimia corymbifera JMRC:FSU:9682]		79.16	98	95	0.888479	BUSCOfEOG79PJXZ	IPR027417:P-loop containing nucleoside triphosphate hydrolase | IPR014001:Helicase superfamily 1/2, ATP-binding domain | IPR002464:DNA/RNA helicase, ATP-dependent, DEAH-box type, conserved site | IPR003593:AAA+ ATPase domain | IPR011709:Domain of unknown function DUF1605 | IPR011545:DEAD/DEAH box helicase domain | IPR001650:Helicase, C-terminal | IPR007502:Helicase-associated domain	PANTHER:PTHR18934:SF117 | PANTHER:PTHR18934 | Gene3D:G3DSA:3.40.50.300 | CDD:cd00046:DEXDc	33..216	41..61 | 137..175 | 228..248				GO:0005524:ATP binding | GO:0004386:helicase activity | GO:0003676:nucleic acid binding
Neofr_P00340	1039	MSSVNDTVSSDSETADGTLYSVFYQFLLAFAIVGGFMVGYELLRQSRFGKYIYAPRLLLLPDQTPEVANGWFGWFNKNKKVNEDYILKNNGLDSVMVLKLYRMGYQMFLVIGLFVLIFTLPINILYRDHDLLNSISKSNSTDGILSIGDKSTDREVNVTEPEVNDVNSNITSITNGNNTNHLPDPADNSLGKKILDSFFTKREYQIDISDLNIEEQRNVFLNGFKNNKFEEDSKVLNSTDVNSLNSTDVNALNSTNINGNSTTIEESKSGNSTIIGDVSKVTEHAVQELKRFNIQKYIFFDTMQKGREKFALFHVVAVYFVIGFICYKLFKLYQEYLVAMEMYVKDGGIVQERNLIGEILQHSTIMVRNIPPELQDDERLTNWFSKLGIGKIESIVIAR…	#N/A				NO		PF13967 - PF14703 - PF02714	sp|A9LIW2|CSC1L_BRAJU CSC1-like protein ERD4 OS=Brassica juncea	3e-29	26	0.470645	0.639004	4	OG0002798	membrane protein [Moniliophthora roreri MCA 2997]			gi|630201737|ref|XP_007852013.1|	membrane protein [Moniliophthora roreri MCA 2997]	1e-45	45.27	67.9	61.2	0.901663		IPR035979:RNA-binding domain superfamily | IPR027815:10TM putative phosphate transporter, cytosolic domain | IPR003864:Calcium-dependent channel, 7TM region, putative phosphate | IPR032880:Calcium permeable stress-gated cation channel 1, N-terminal transmembrane domain	PANTHER:PTHR13018 | Gene3D:G3DSA:3.30.70.330			669..691 | 742..764 | 884..901 | 20..42 | 310..332 | 784..803 | 104..126 | 629..648 | 849..871 | 807..829 | 571..593			GO:0003676:nucleic acid binding	GO:0016020:membrane
Neofr_P00341	1039	MSSITGISHLTISAPNLQLYKAVIEFYIALGFKTVSGFNNDALGPSTTEVWPTNISSESAENLLEESTESLVGEEKAVTEECWLYLKTAEALSDIKIRVVLAIQVDFAVAEFTSIYEKKLKVLSTQQIQNEATFLSLISNNLEEIEQTFKKLGQPFCKHSFPIVGSEKIYTQLFVYDPLLNLIVFDNKETPLTDAVESSTIDPARFKALNISTEAINIQKSSGQKKKIGIMTSGGDSSGMNCAVRATVRCALARGCVPYLIFEGYQGLVDGGDKIMKAGWDDVRGLMSLGGTVIGTARCLDFKTKEGRLKAALNLIKNGIDALVVVGGDGSLTGADLLRAEWKTYVDELLQNSSITSEEADKYRNLTIVGMVGSIDNDMAATDLTIGANTSLHRICEAL…	#N/A				NO		PF00365 - PF00365	sp|O42938|PFKA_SCHPO ATP-dependent 6-phosphofructokinase OS=Schizosaccharomyces		46	0.982676	0.995754	4	OG0001987	phosphofructokinase beta subunit, partial [Neocallimastix frontalis]			gi|387233023|gb|AFJ73481.1|	phosphofructokinase beta subunit, partial [Neocallimastix frontalis]		99.8	94.3	100	0.798798		IPR015912:Phosphofructokinase, conserved site | IPR000023:Phosphofructokinase domain | IPR009161:ATP-dependent 6-phosphofructokinase, eukaryotic-type | IPR035966:Phosphofructokinase superfamily | IPR022953:ATP-dependent 6-phosphofructokinase	PANTHER:PTHR13697:SF4 | Gene3D:G3DSA:3.40.50.450 | PANTHER:PTHR13697		1022..1039		KEGG: 00010+2.7.1.11 | KEGG: 00051+2.7.1.11 | MetaCyc: PWY-1861 | KEGG: 00030+2.7.1.11 | KEGG: 00052+2.7.1.11 | KEGG: 00680+2.7.1.11 | Reactome: R-HSA-70171 | MetaCyc: PWY-1042 | MetaCyc: PWY-5484 | MetaCyc: PWY-7385	GO:0006096:glycolytic process | GO:0006002:fructose 6-phosphate metabolic process	GO:0005524:ATP binding | GO:0003872:6-phosphofructokinase activity	GO:0005737:cytoplasm
Neofr_P00342	1039	KFNNMDEQQYLANLEQLLKQVTSPDSNAIKQATEILKQNYFNNENCIPALVEIISNSKDTAIRNVAAVELPKHIRKHFDKINDDLKSQLEQRLLEIITIEPQKIISHAIARCISAMAEFEIPQKRWTNLIEFLFECCKSQNSNHREAGVFVIYSLFEVIVDHLTERLPQIIELLSVTINDPESIDVKITTIKALGSVVEYIDEDNQREIELFRSLIPSMVNVLYQCLEQSNRDGAQACFDVIDILLPLETQIVADHFAQLVQLTVDIAKNTDYDETIRNLALSSLFFIPIYKKNNLIRLQLVKPIIDGIFPIGTEEEPDDEDEDCPARLTFRIINCIATNLPPNYIFPIIMEYIVNYMQNPNPLFRKAALMSLCSLIDGCADLIRSRINDIFTFIAQGL…	#N/A				NO		PF12717	sp|O60100|IMB4_SCHPO Probable importin subunit beta-4 OS=Schizosaccharomyces		36	0.9923	0.979381	4	OG0003654	hypothetical protein MVEG_08969 [Mortierella verticillata NRRL 6337]			gi|672820594|gb|KFH65491.1|	hypothetical protein MVEG_08969 [Mortierella verticillata NRRL 6337]		65.61	97.2	96.2	0.804764	BUSCOfEOG7F7WJ5,BUSCOfEOG7WX0HQ	IPR001494:Importin-beta, N-terminal domain | IPR011989:Armadillo-like helical | IPR021133:HEAT, type 2 | IPR016024:Armadillo-type fold | IPR032682:Condensin complex subunit 1, C-terminal	PANTHER:PTHR10527 | PANTHER:PTHR10527:SF6					GO:0006886:intracellular protein transport	GO:0005488:binding | GO:0008536:Ran GTPase binding
Neofr_P00343	1038	WSQSLKDNPFRCCESDNVKVVGKQMDGSWGYENGEKCGIRNQRYNWNLRDKYDETRDQWEEFKVKWDNEYKYNYQRIAVLPGEDETKLNFGWESTTNTEPVIRFFFNEDMTDFIEFTGTTEYYRKLNNQKYYYNKVTVTGIEPNSVYHYQRKLNNEWEDPVQFNTHDPDNFKFVFVGDPQIGGSVDRLGYNSSTKIGTDNATRNDAFNWNVTVNNFFEQTGGKPSLLLSAGDQADYGADGDTQEQQYSAYLLPDLIKTLPIAPALGNHEMYTENFKHHFNVPNPIPRNKLYDFNVVSAYNYYFKYNNVLVVVLETNFNDCHECELTIAKALEAYPDTDWRIALFHQDIYGNGKSHSQGDAQKLRPCLTGLFDIYNFDVVINGHDHVYTTTHFVNYSDKS…	CBM10 - CBM10 - CBM10 - CBM10 - CBM10 - CBM10 - CBM10 - CBM1			CBM10;CBM1	NO		PF16656 - PF00149 - PF02013 - PF02013 - PF02013 - PF02013 - PF01456 - PF02013 - PF02013	sp|P55296|MANA_PIRSP Mannan endo-1,4-beta-mannosidase A OS=Piromyces	9e-21	42	0.130058	0.193069	4	OG0000024	Ser/Thr protein phosphatase [Megamonas rupellensis]			gi|517828651|ref|WP_018998859.1|	Ser/Thr protein phosphatase [Megamonas rupellensis]	1e-86	54.37	42.3	89.6	0.805997		IPR000458:Mucin-like glycoprotein | IPR009034:Fungal dockerin domain superfamily | IPR035971:Cellulose-binding domain superfamily | IPR002883:CBM10/dockerin domain | IPR029052:Metallo-dependent phosphatase-like | IPR008963:Purple acid phosphatase-like, N-terminal | IPR004843:Calcineurin-like phosphoesterase domain, ApaH type | IPR000254:Cellulose-binding domain, fungal | IPR015914:Purple acid pho…	PANTHER:PTHR22953:SF41 | PANTHER:PTHR22953	837..890 | 692..727				GO:0005975:carbohydrate metabolic process	GO:0016787:hydrolase activity | GO:0003993:acid phosphatase activity | GO:0030248:cellulose binding | GO:0046872:metal ion binding	GO:0005576:extracellular region
Neofr_P00344	1038	MRRFNTFSKYRNVVAKLDKDKSLSFPGTTLNTDGLDSCNMITASQYFIGFKSNGNNIGVLSLNEYEKINNSVIPMGRPNIQAHSSTVNDFEFSPFAYDLLASVSNDKTLKLWEIPEDGIKENLNNALVTLVHDENTSGVNMVHFHPTVDNIISTASLNKVYLWDIENQKIINTFNSENEIQYYSWKEDGSLFVRSLKANSNGLEVIDPRNSGSPTVGAGHPGSKATRALWLGNTNNIVTTGFSRTRDREIFLWDTRNMSSSVFSSRMSFSPGILMPLFDSDTNLLYICGKGNNILLKYELKNNNLEDNNQLLVTSNNFTGATLVPKRALDVMKCEVDRILQVTKDTVTPISINVPRTNMRNFIPEIFPDTKGDVSALTTEEWINGVTKEVQKLSLDPAK…	#N/A				NO		PF16300 - PF08953 - PF16300	sp|P57737|CORO7_HUMAN Coronin-7 OS=Homo sapiens GN=CORO7 PE=1	3e-59	28	0.460501	0.507027	4	OG0002790	hypothetical protein LRAMOSA11193 [Absidia idahoensis var. thermophila]			gi|671686141|emb|CDS10707.1|	hypothetical protein LRAMOSA11193 [Absidia idahoensis var. thermophila]	3e-119	47.9	99.7	99.8	0.893285		IPR015505:Coronin | IPR015048:Domain of unknown function DUF1899 | IPR036322:WD40-repeat-containing domain superfamily | IPR019775:WD40 repeat, conserved site | IPR015943:WD40/YVTN repeat-like-containing domain superfamily | IPR017986:WD40-repeat-containing domain | IPR001680:WD40 repeat | IPR027331:Coronin 7	SMART:SM01167	397..563 | 1012..1038					GO:0005515:protein binding	GO:0005794:Golgi apparatus
Neofr_P00345	1038	QNEVSGDLHTEFGGNSMPLKAEELALEELGKQVSSTFNGQLGKYTTQMINRMLSGKMPAGFSASAVKSYLANSYGLGKGRTDGVLLIAITMEPSSRLGSEADAQGWLDNVVSAYSSASGVSISKGSAAPAAAIAAPVMPVAAMPVAVAAGPAAAVADAPISPNEIIRVMLAQKLKKSINEIPMSKSIKELSGGRSTVQNEVSGDLHTEFGGNSIPLKAEELAITELGGAIGANHNGKLGKYTSTMVNRMLSGKMPAGFSASKAKDYLKTSYGLGERRTDAVLLYSTTIEPSSRLGSEADAQAWLDKAVDLYSGANSLGLSKGGSGGAVAAAGPGVAAMGMVNSAEVTALKMKQDSLIRTQLENYAKYLGVDLREDQKKLVASAESTAKLQSDLDLWFDE…	#N/A				NO		PF00106	sp|S0DL59|APF5_GIBF5 Fatty acid synthase apf5 OS=Gibberella fujikuroi		38	0.880539	0.545455	4	OG0000257	hypothetical protein RO3G_16171 [Rhizopus delemar RA 99-880]			gi|384500969|gb|EIE91460.1|	hypothetical protein RO3G_16171 [Rhizopus delemar RA 99-880]		66.41	85	22.9	0.871569		IPR002347:Short-chain dehydrogenase/reductase SDR | IPR036291:NAD(P)-binding domain superfamily	Gene3D:G3DSA:3.40.50.720 | CDD:cd08950:KR_fFAS_SDR_c_like | PANTHER:PTHR10982 | PANTHER:PTHR10982:SF22
Neofr_P00346	1037	MVNTSYSSQLEKLLPEEGSNFEEYIDTDNIEKDEDDIWNELKYSRRNASFKHKAHMFFRMNWYRPIVYSLTVLFLFFFFVPGLTHKIPHHQPAYSDIRLPKTVVPNAYRLDFSTSLENVSFNGKAEIDIEVKERTNFIVIHSHKLSLSKIKITNGKKKWKAKSVKYNEKNQYAILKFNTVLKPETNYTLSIQYAGILSDDMSGYYLSKYGDNENPSYLATTQFESTSARKAFPCFDEPEFKATFQLNMTVDAGLTALSNMNVVDIETIKNSEKKKYIFANSTRMSTYLVAFIVSNFKSISLNDKGIDISVYTRPEQIESAEYALEVATKILRFYESTYNIPYPLPKLDLVAIPDFEAGAMENWGLITFRETALLYNKKQASSINKQYVATVVAHELAHQ…	#N/A				NO		PF01433 - PF11838	sp|Q07075|AMPE_HUMAN Glutamyl aminopeptidase OS=Homo sapiens	8e-137	33	0.851495	0.84953	4	OG0001970	hypothetical protein BATDEDRAFT_34313 [Batrachochytrium dendrobatidis JAM81]			gi|575473060|ref|XP_006675823.1|	hypothetical protein BATDEDRAFT_34313 [Batrachochytrium dendrobatidis JAM81]		53.66	90.7	90.8	0.804362		IPR014782:Peptidase M1, membrane alanine aminopeptidase, N-terminal | IPR034016:Aminopeptidase N-type | IPR016024:Armadillo-type fold | IPR024571:ERAP1-like C-terminal domain | IPR001930:Peptidase M1, alanine aminopeptidase/leukotriene A4 hydrolase	Gene3D:G3DSA:1.10.390.10 | Gene3D:G3DSA:2.60.40.1730 | PANTHER:PTHR11533:SF249 | SUPERFAMILY:SSF55486 | SUPERFAMILY:SSF63737			61..83		GO:0006508:proteolysis	GO:0005488:binding | GO:0008237:metallopeptidase activity | GO:0008270:zinc ion binding
Neofr_P00347	1036	MSGDKQPRISSFGFSKEIFNDPSFSSFLFDNNDVMNFDLDKKTETNKIKSENSKRSPSMTSPKLKSYSPNMTSPKLTSHSPNMTSPKLKSPQYQHQSYGMYDSNYSNTMSSQKSYDSNYSNTMSSQRSYNKYGSSSNSYHLNSPISAPVENYSASYKQSNAGVTNESSESNNYYSIINAIKRENINNINMTSKSLNSANSNVTCPSSPPLIPPSMNMNNQKFYKGAAQQSYSAVDLSRPDHYYDEIKGSKSVKDYSMSGTQHVKQRSKSIHTINSSTNQNVMSSTYDDDTLDYLNDSMTEYSFTQKESYEPSITTNGSEKEKKGHSRSLSKSLKRAVSRSSKKNKKGHHKNASTSEKSSKTYDNASYSSSVKQNEMGQFQELNDSALVFKPSSGAISSY…	#N/A				NO		#N/A	No hits					4	OG0001473										0.848345				305..369 | 980..999 | 38..93 | 698..743 | 517..540 | 254..287	961..999 | 1015..1035
Neofr_P00348	1034	ERIMRSFNCHPISSPVLPSTYNHSLWKAWDLAADMCLSQLPNLIKKQEAGENIINEYKHSTFFTEQLTAFEIWLAKGTISKKPPEQLPIVLQVLLSQVHRLRALMLLSRFLDLGPWAVNLALSVGIFPYVLKLLQSPAAELKPVLVFIWAKILAVDQGCQNDLLKDSGYAYFINILSNNNNNPHIQNISENRAMCCFILSVFCHNFREGQQACLRSNLLTICVLHLNDQDPLLKQWACICIGKVWENYPEAKMISIRDNIHERLYDILTDIVPEVRAAAMYALGTFIGGIEKTEQVINIEHNLAISVLVATADASPLVRRELVITLSAIVHNYHSKFVYAASELMEEERRRISGHLDDIHYYNANNYAKGKDTENTSSSSNPNGNNNVSHSSSHNTIYS…	#N/A				NO		#N/A	sp|Q9LZW9|RTOR2_ARATH Regulatory-associated protein of TOR 2	2e-148	32	0.971954	0.710329	4	OG0001135	hypothetical protein LRAMOSA06984 [Absidia idahoensis var. thermophila]			gi|671689712|emb|CDS04029.1|	hypothetical protein LRAMOSA06984 [Absidia idahoensis var. thermophila]		63.92	97.4	68.9	0.948069	BUSCOfEOG7D864S	IPR011989:Armadillo-like helical | IPR004083:Regulatory associated protein of TOR | IPR011042:Six-bladed beta-propeller, TolB-like | IPR036322:WD40-repeat-containing domain superfamily | IPR016024:Armadillo-type fold | IPR015943:WD40/YVTN repeat-like-containing domain superfamily | IPR001680:WD40 repeat | IPR017986:WD40-repeat-containing domain	PANTHER:PTHR12848:SF16 | PRINTS:PR01547:Saccharomyces cerevisiae 175.8kDa hypothetical protein signature	514..541 | 370..390			Reactome: R-HSA-5628897 | Reactome: R-HSA-8943724 | Reactome: R-HSA-166208 | Reactome: R-HSA-380972 | Reactome: R-HSA-165159 | Reactome: R-HSA-3371571 | Reactome: R-HSA-1632852	GO:0031929:TOR signaling	GO:0005488:binding | GO:0005515:protein binding	GO:0031931:TORC1 complex
Neofr_P00349	1033	KLPSGSDTSLITKLYSNFTTNEKYKNFFKKPRFSEDSFTIAHYALDVTYSIEGFLEKNKDTVSDEQLNLLMNSTSEFVKEIVKLERVEASSPAQSRKNSVESNDQSKRRSMMRPNSTPQKKTLGSIFKRSLIELMHVIGFLDVYCFGCFDPNSFEQFFIFYSIVVLSQVFACGVFEFVRVGCVGYPIGWSFLDFVDRYSFIFLLDGWFCKDYKALTEKIVQSTISNPDKYQFGISKVFFRTGMLAYLEKIRSNRLNEAIIMLQKNIKRFIYQKSYERTKEAALIIQNAIRRKNAQELLKLKRETYASIVIQKNIRAYVKRKRYNELRNAAVIIQSAIRLIQAKNEFNERKRNCAAIKIQKVFRGEQTRKFYKDQVSQIIYVQSCIRRIFALHEFRELKK…	#N/A				NO		PF00063 - PF01843	sp|Q875Q8|MYO2_LACK1 Myosin-2 OS=Lachancea kluyveri (strain ATCC	9e-141	31	1	0.653797	4	OG0000207	hypothetical protein BATDEDRAFT_13697 [Batrachochytrium dendrobatidis JAM81]			gi|575484578|ref|XP_006681583.1|	hypothetical protein BATDEDRAFT_13697 [Batrachochytrium dendrobatidis JAM81]		63.12	99.7	64.6	0.732041		IPR027417:P-loop containing nucleoside triphosphate hydrolase | IPR000048:IQ motif, EF-hand binding site | IPR002710:Dilute domain | IPR001609:Myosin head, motor domain	Gene3D:G3DSA:1.20.58.130 | Gene3D:G3DSA:4.10.270.10 | PANTHER:PTHR13140 | PANTHER:PTHR13140:SF725 | Gene3D:G3DSA:1.20.120.330 | Gene3D:G3DSA:1.20.5.190	89..121	537..564 | 425..445 | 464..526				GO:0005524:ATP binding | GO:0003774:motor activity | GO:0005515:protein binding	GO:0016459:myosin complex
Neofr_P00350	1033	MDPEDLLGKNLPYDGGLRLESILGYGSFATVYKAVNKEGQVFAVKWLNKIGMSDRDQALQRDEVMYMKMLGDHKNIIHLYDVIETSDSLFLILECCTTDLYELITQSEKTIEIPRVKRYFNEICDSVKHCHNNHIYHRDLKPENILISKDDHCKLSDFGLCCFDEWTNDFNCGSLRYMSPECIDNEEYDDDDDYEDEDEDSDGNYYEIRKRNEKTGLECNSRGSDVWALGVILINMIFGQNPWSSADMENPTFNMFIHKDPNVLQRKLGLSDEFNRVVKRMFAKNVYDRYSLEELRQEINHIEVFTDFSKRVSNYLGVDEELINMSNLSSYKNEDDSQYDNVDEFDDWIDEDTFSVNDDHVIVPDIDTLELDNEEIENDHNYSFNYMKSNIPVISQWGD…	#N/A				NO		PF00069 - PF00069	sp|P08092|RAN1_SCHPO Negative regulator of sexual conjugation	8e-45	31	0.355276	0.780851	4	OG0002789	RAN protein kinase [Coniosporium apollinis CBS 100218]			gi|667832894|ref|XP_007780616.1|	RAN protein kinase [Coniosporium apollinis CBS 100218]	1e-54	52.91	31	65.7	0.913488		IPR017441:Protein kinase, ATP binding site | IPR008271:Serine/threonine-protein kinase, active site | IPR011009:Protein kinase-like domain superfamily | IPR000719:Protein kinase domain	PANTHER:PTHR24343 | PANTHER:PTHR24343:SF181 | Gene3D:G3DSA:1.10.510.10 | Gene3D:G3DSA:3.30.200.20	187..206 | 972..999 | 531..585 | 597..959 | 414..453				GO:0006468:protein phosphorylation	GO:0004672:protein kinase activity | GO:0005524:ATP binding
Neofr_P00351	1030	DIIQVISRLDSGWWDGICNGERGWFPSNYVTETYVEENQTVQWYPQLDAQGNQYYVNSQTQEVSYEYPLIKSISDTMSNKSKEHLPRNWGVKYTQDERPYYYNKETDETCWSLEDINMETGELMKKRSNSNSFVSINEEITYSTSPKAGELTWEKLSNDIYYCLQQLYNSARMNKKELYISHSTSIVETIRTMLYASNTAKRDSPVLTGNKSLKQLHKHIMNSLSKLVVTTKTASQIWPPPDAVPKMQQAANDVHTSVKNFIKMAKELNLPLDIKLVEDSNIDDKRSEGSRDDESQQNSSKIIAQLEEYSRTISESTQKLTKTIHTQENISSEMIITETRNIVIDVGTFLSVIDEIDYEQLNNDIVVDFKLNRLAVCNSISGLVMATQNIVNNLRPSNF…	#N/A				NO		PF00018 - PF00618 - PF00617	sp|P43069|CDC25_CANAL Cell division control protein 25 OS=Candida	3e-75	34	0.413592	0.324081	4	OG0001148	hypothetical protein GLOINDRAFT_185811 [Rhizophagus irregularis DAOM 181602]			gi|552928330|gb|ESA12213.1|	hypothetical protein GLOINDRAFT_185811 [Rhizophagus irregularis DAOM 181602]		56.65	90.5	90.3	0.944524		IPR036964:Ras guanine-nucleotide exchange factor catalytic domain superfamily | IPR023578:Ras guanine nucleotide exchange factor domain superfamily | IPR001202:WW domain | IPR036020:WW domain superfamily | IPR001895:Ras guanine-nucleotide exchange factors catalytic domain | IPR019804:Ras guanine-nucleotide exchange factor, conserved site | IPR000651:Ras-like guanine nucleotide exchange factor, N-…	Gene3D:G3DSA:1.20.1440.10 | PANTHER:PTHR23113 | Gene3D:G3DSA:2.20.70.10 | PANTHER:PTHR23113:SF311 | Gene3D:G3DSA:1.20.120.230 | Gene3D:G3DSA:2.30.30.40	492..558 | 454..478				GO:0007264:small GTPase mediated signal transduction	GO:0005085:guanyl-nucleotide exchange factor activity | GO:0005515:protein binding
Neofr_P00352	1030	DDPNGPPTPPRTPRIRDDDPNGPPTPPRTPRIRDDDPNGPPPPPRTPRVRDDDPNGPPPPPRTPRTRNDDPNGPPPPSRTPRMRDDDSYGPPPPRTPRIRDDDHMKDRDQSNPGDRSFRDDRRDRDRPPRTPRARNEELNDPKGNDNNNNNEFNDPLPPPRAIRDNGNNEINGPPPLPFGDYDDPPPPPRTRSIKKDVNFPPKPRDDPDTSFNNPDSSRSSITPPSIIDNFNIPPRTHHGGRPRSRSREPTNPNPFKPLLKDTSPDRSRYLPRSRENSPSRGNFNEGLKEDKDTSRDILNSEGKNDLNEKSREIINPRDKMSPRFRDKNIETNKIKADIDDLIKDGLNENSRDDLREGRDDSRGRRERERGRDRNRGRGRSMLRDESREKERNDELSRR…	#N/A				NO		PF15456	No hits					4	OG0001122	hypothetical protein BATDEDRAFT_34900 [Batrachochytrium dendrobatidis JAM81]			gi|575477480|ref|XP_006678034.1|	hypothetical protein BATDEDRAFT_34900 [Batrachochytrium dendrobatidis JAM81]	8e-35	55.83	25.5	19.1	0.904323		IPR029191:Up-regulated during septation protein 1 | IPR036274:HR1 repeat superfamily	Gene3D:G3DSA:1.10.287.160 | Gene3D:G3DSA:1.20.5.170 | Gene3D:G3DSA:1.20.120.330	1..524	788..829 | 658..678 | 748..779 | 857..877 | 889..930 | 1008..1030 | 720..740 | 941..982
Neofr_P00353	1029	NNTYLVDHKVNNQIVFPAAGSVSRALYGFSRSRGQMGKKSMVTLTDLEFIGLTVFQKDKESQLNSRGPIPMKLYESKEHRFVLKHQDGSMISKGVFPDSSPKELLDFPELSEVVKGCSTVKGGEGIRKDLIYQRANAIELQYGPEFQLIQRGRSGRSYSYVKIEVSEKHGQMICHPAVLDNCFHSVICLGLGSGNRQVLPFKIKRFDMMNGGHFKAGTITCVSQLIYQDLSRVIINLFIYDSDDQPFMKIDHMEFLVRKLKPIRPLEWQNILQLEKIDASPEKAFPIACHQVIVICDKQQEDVVKMHLISTLASFNLLVYIVTENPNDSIQVMLQNGSITKTDTCIVDVTLLEDSSLPTAFIKIQFYVSQGLNFVMGNIRLDHAKNDENPENLFTASNS…	#N/A				NO		PF14765 - PF08659	sp|Q8J0F5|MLCB_PENCI Compactin diketide synthase mokB OS=Penicillium	3e-29	23	0.446064	0.182599	3	OG0000926	polyketide synthase family protein [Cylindrospermum stagnale]			gi|505024316|ref|WP_015211418.1|	polyketide synthase family protein [Cylindrospermum stagnale]	3e-40	46.75	46.1	21.8	0.985867		IPR013968:Polyketide synthase, ketoreductase domain | IPR020807:Polyketide synthase, dehydratase domain | IPR011032:GroES-like superfamily | IPR020843:Polyketide synthase, enoylreductase domain | IPR036291:NAD(P)-binding domain superfamily	Gene3D:G3DSA:3.40.50.720 | PANTHER:PTHR43775 | Gene3D:G3DSA:3.90.180.10 | PANTHER:PTHR43775:SF7 | SMART:SM00822:This enzymatic domain is part of bacterial polyketide synthases and catalyses the first step in the reductive modification of the beta-carbonyl centres in the growing polyketide chain. It uses NADPH to reduce the keto group to a hydroxy group.				Reactome: R-HSA-75105 | Reactome: R-HSA-2426168 | Reactome: R-HSA-199220 | Reactome: R-HSA-163765		GO:0016491:oxidoreductase activity
Neofr_P00354	1029	MLSDKYSEYYTDTRIFDEFLYPVCKSNENQDEKRKINLSSAEIKVPVISDEQADDTSNTYTYQPEQTVEPAKEEEVESDDEVIHGRLLNSIIKNDEPAPVSKQSSFIVQLNPSAPKPTTVKPKFAFRDDESDSELEKLEAEQKFADAVSNKLKNVKTGKSIRDMESDEEDEVAFIPPKSKRYSTGNEQPSYVKYPTREEYDAAESSDNEDEFKRYVPAPVKNNVVRKPSKSGKKSKIVFNSENEKKDAYKDINNSVLELPPPVEEPRLPGFVHPHHHHYPPPPPPPHLAHPPLPYPLYYGQVPPAAGPFVPPVPFDAASTTSSSSSSSSSSSSSSSSSSSSSSSSSSSSSSTSSSSSSSSSEDEKIIITKPKISKSKKSDKKKKHGKKNGKKDGKVISP…	#N/A				NO		PF09726	No hits					4	OG0000806										0.883942		IPR019130:Macoilin	PANTHER:PTHR12673:SF62 | Gene3D:G3DSA:1.10.287.620 | PANTHER:PTHR12673	161..407 | 47..79 | 984..1012 | 778..972 | 693..743	646..666 | 548..589 | 1001..1028					GO:0016021:integral component of membrane
Neofr_P00355	1028	MIKTIELLALLTLANAGVIKKRDPYWVKMSDVIQQVRPDFYFGVATSIGYSANPKYKDIVSSFNLQVGGNECKFYTIQSSQTRNFNQCDQSLSYAKKFGAKYRGHNLFWPANSPSWFKTYSDDIEVTKSYIIEYITSVLEHYRDDDSIIYWDVINESVMDDSTSNDIHLRTGSKTSDEFLGWDTYTEDIFRLARNHVNENVKLIYNDYYCEANNGNFDGKTGAVFNYIKGMKEKEVPIDGVGLQMHVSCNDAPSYDDLYRLISQYEEIGVEVHVTEIDVTMARCNSLKEQKEVYMNVFKACFDHNNCKVFTVWGAYDTESWIGAENTPLIFDSDMYPKDIYFEMLDYVLNKLPLGATYPTPTVTSKPTTSVQTPEVSSNFIIKPETYMIDGNWSNWSWE…	GH10 - CBM29 - CBM29 - CBM29 - CBM10 - CBM10 - CBM10	GH10		CBM10;CBM29	YES	Cleavage site between pos. 16 and 17	PF00331 - PF02013 - PF02013	sp|Q02290|XYNB_NEOPA Endo-1,4-beta-xylanase B OS=Neocallimastix	4e-57	35	0.309339	0.353488	4	OG0000320	RecName: Full=Endo-1,4-beta-xylanase B; Short=Xylanase B; AltName: Full=1,4-beta-D-xylan xylanohydrolase B; Flags: Precursor [Neocallimastix patriciarum]			gi|74655003|sp|Q02290.1|XYNB_NEOPA	RecName: Full=Endo-1,4-beta-xylanase B; Short=Xylanase B; AltName: Full=1,4-beta-D-xylan xylanohydrolase B; Flags: Precursor [Neocallimastix patriciarum]	3e-55	55.14	30.9	35.3	0.934558		IPR009034:Fungal dockerin domain superfamily | IPR002883:CBM10/dockerin domain | IPR008979:Galactose-binding-like domain superfamily | IPR031158:Glycosyl hydrolases family 10, active site | IPR017853:Glycoside hydrolase superfamily | IPR001000:Glycoside hydrolase family 10 domain | IPR036601:CBM10 superfamily	PANTHER:PTHR31490 | Gene3D:G3DSA:3.20.20.80 | Gene3D:G3DSA:2.60.120.430	845..878			MetaCyc: PWY-6784	GO:0005975:carbohydrate metabolic process	GO:0004553:hydrolase activity, hydrolyzing O-glycosyl compounds | GO:0030248:cellulose binding
Neofr_P00356	1028	QQCEMNLNESHRRIEFLKGEMKKLRKKKRELTGETSPISASNSVGSMEAYKNINGSQSPAEDIVMPRSSSLNAIHVRNRSETYISQSPSNNALANTLNRQSSGNIISNLFINLTLGRRSASSNNIGTYSTRSSSSSLSFPSLPNITDKEPATVFDLLKCEVGLSNEKIAYKLKEIKWKLGVETKVRTGTEKLFATINRDQPEEQDKKRVQEIQDKLLESAGKVTCLTKALQRYQGLYIGNEEDLDYEKDDEHNDESNKENTDENKQTDLLARISGKSRKIPTSGKFLLRIITATNLPGRKSHKSDSYCVIRIDNTPKGKTRSSRHSKWNEDFNISIENASDVEITVYEKGGTVLAMSWFKFGELIEELQHRGLYHGGSSENLSSPPQNQSHSDSHNGID…	#N/A				NO		PF02185 - PF00168 - PF00130 - PF00130 - PF00069 - PF00433	sp|P36583|PCK2_SCHPO Protein kinase C-like 2 OS=Schizosaccharomyces		44	0.837549	0.882874	4	OG0002763	hypothetical protein BATDEDRAFT_19449 [Batrachochytrium dendrobatidis JAM81]			gi|575478176|ref|XP_006678382.1|	hypothetical protein BATDEDRAFT_19449 [Batrachochytrium dendrobatidis JAM81]		66.11	79.2	95.2	0.917512	BUSCOfEOG7Z95VF	IPR017441:Protein kinase, ATP binding site | IPR002219:Protein kinase C-like, phorbol ester/diacylglycerol-binding domain | IPR008271:Serine/threonine-protein kinase, active site | IPR011072:HR1 rho-binding repeat | IPR011009:Protein kinase-like domain superfamily | IPR000008:C2 domain | IPR000719:Protein kinase domain | IPR017892:Protein kinase, C-terminal | IPR000961:AGC-kinase, C-terminal | IP…	Gene3D:G3DSA:3.30.60.20 | CDD:cd05570:STKc_PKC | PANTHER:PTHR24356:SF240 | Gene3D:G3DSA:1.10.287.160 | SUPERFAMILY:SSF57889 | PANTHER:PTHR24356 | Gene3D:G3DSA:1.10.510.10 | Gene3D:G3DSA:3.30.200.20	244..268 | 638..669 | 376..396	7..34 | 574..598			GO:0007165:signal transduction | GO:0006468:protein phosphorylation | GO:0035556:intracellular signal transduction	GO:0004672:protein kinase activity | GO:0005524:ATP binding | GO:0004674:protein serine/threonine kinase activity
Neofr_P00357	1027	PISLSENYVYSNISNEDFSNLSNKEKALKLYYTQNRSTSNIYNTNTSVNNNTITKNDIRSKSEAYPHTHWSGSSKMSSNLELQQRDILIDLVKSVKLYNDDVCLMIKDLFKTNSESNKTELNYYDVEDFFKYSLIVGQQECTVSEKLINTIRHFSKCLVEQTQEIKRLKKQNTEYSLNKYLNNLNKVTRIFKENKNEELIESHFKVDDFNRECLAHLEEMKEHLDNNEVYYQNLIKDLLNEIRQRDELLDCYQKRENNLFNSYYPELIRKIESNNLSKYQSKEAVINEMTQQLEELEKAFEDKLVMKNNLIEEINVQKSLMEASYLEKLKAKDEIISNINEQYKEKERKLQNEIKQYRNRSAVQVKLAEQIKTQIQNQQIEYCKKMDEMQQNLDSRGKI…	#N/A				NO		#N/A	No hits					4	OG0002747										0.972514			Gene3D:G3DSA:1.10.287.620 | Gene3D:G3DSA:1.20.5.730	576..595 | 609..667	489..533 | 279..313 | 843..863 | 894..914 | 801..835 | 158..178 | 235..255 | 425..484 | 665..794 | 329..360 | 638..658
Neofr_P00358	1028	NDNPNKKMTKKEFLKNTMTLLESMTDEPFSSSQKIKSANIPNLNRRSFFASPRSSSPQPFASMTLPRNFTTESPESKQKRWKKQMEQLLGDLYNSIRTKKIIQKTIPKENEASSSQSLDVPSSSNSINSADPSKVQTLFGNDKSNSSTFSSMKSLISKSGSRKVKDKNNYLSAPTLNSDAASYNSASDISYSNRSYDRLSMISKSNNGLGNNKGNAIIVQKGALNRKHYTEQGRQRAKDKRWAKTHCALFIDQSGSANGVCELRIWIENSSSKKKNSVNRDIEDIFEIAAGEPDIESQNIPYYQSNYQEALPINHSVANIIKTYNSINVIRKNVFSLKLSSGSTYLFEAASEDIMNEWVNVINYWAARKSKEPLRGAVGNMEYGWSQVEKIEKPKTFTE…	#N/A				NO		PF15410	No hits					4	OG0001173										0.93996		IPR011993:PH-like domain superfamily | IPR001849:Pleckstrin homology domain		50..82 | 423..449 | 663..700 | 465..644 | 936..977 | 105..150	848..868
Neofr_P00359	1027	MASQNTIKICEPSDIIKDAETKRKSVFNSTSVLDLVKLDNEEVLIKYLLPRKSMANKDWPTLLSNEVEKLKELQLNQNSNLVRIRGFVKDIHFERRNNNFPGLVVDYFSDGNLQNYIEKHSDLPWKKRYEIALKITEGLRTLHQFGVYHNDLKISNILMKGDVPYISDYGFSVVNDPCRSNGIYSAPLFLSPVQLEELFLGSKNPTPYNEKDDIYSLSFILYYIAYLKKPWAAEIKDTSDASLICSILFENKRPLIKGKVLHPDFEKLITQCWHKTAEKRPSIDEIIRILNNLLNPDETFKSEVLNKFDSMPTPHELKLKEQELRKEQELKKEQELQKQKEKEENELAKLKIKEEESKEEVKSLKSPSLKSPSIKSPVLSSSNSMESTIELKKDNPNHI…	#N/A				NO		PF00069	No hits					4	OG0000954										0.658456		IPR008271:Serine/threonine-protein kinase, active site | IPR011009:Protein kinase-like domain superfamily | IPR000719:Protein kinase domain	PANTHER:PTHR23257 | Gene3D:G3DSA:1.10.510.10 | Gene3D:G3DSA:3.30.200.20	997..1027 | 355..457 | 896..980	317..360 | 985..1012 | 952..979 | 552..583 | 588..613 | 620..703 | 402..455 | 474..550			GO:0006468:protein phosphorylation	GO:0004672:protein kinase activity | GO:0005524:ATP binding
Neofr_P00360	1026	NIKYNNKKLFFIAFLFLILISFVTCETSNNEENEVKPKENEETNPIEKVKEEPIIAKDKEDINEPQKEDIKKDKIDESKEENEGYKYYEQAMKILEDIPDKKFNGKPKKTFVGILTNAFKKITGKPEFKYYEKPKIKDRYFDLNEEISDNENDNTKRLMKALNLLEKAGLDYNLEEALEELTEITFFARHGAVRNMPAAFKYINILCTEFGNADALYKLGLIYSTGLGGVVDRDQAKALMYYTFSALNGNKEAEMVLGYRYMHGIGTARNCEEAVWYYSKISKRVMDYLESGPPLGRVQPHPKLRLSDEDGGIFGLGASGSGDKKSEVDDVKQSLPPKDVVQFYKYSADGENGDAIAQHTLGRIFYYGIPGIPGIPVDYEKAFHYFLKAANQLPKTPLV…	#N/A				YES	Cleavage site between pos. 25 and 26	#N/A	sp|Q5TEA6|SE1L2_HUMAN Protein sel-1 homolog 2 OS=Homo sapiens	1e-67	36	0.463938	0.616279	4	OG0002784	hypothetical protein GLOINDRAFT_344849 [Rhizophagus irregularis DAOM 181602]			gi|552934627|gb|ESA17944.1|	hypothetical protein GLOINDRAFT_344849 [Rhizophagus irregularis DAOM 181602]	2e-109	54.96	62.4	72.2	0.881658	BUSCOfEOG741Z9S,BUSCOfEOG7D59X9	IPR006597:Sel1-like repeat	PANTHER:PTHR11102 | SUPERFAMILY:SSF81901 | Gene3D:G3DSA:2.60.40.1180	935..965 | 693..776 | 30..68	662..685 | 897..938	9..28 | 988..1007
Neofr_P00361	1091	NLRFEEKLNQFLEGDHSSFSSKKNEEIVSKKKERNALNIDTSFYIKSFDSISPAFKSATLNRFSIPSTVSENLPEVPILIQKCVELVEKIGLRTEGIYRLSGNSATIQSLRKKFEVDPFKVNLISPNYKDDSKDSIDGIHRRYSHAKSKSTTSIPLEFSSIESPNNLYDNDIHVVTGCLKSYLRDGIGEDHIPVCTFDLYKEFIHASEIKDYRERMIKFQDVVHMLPGLNFVTLRFICQHLYRVSLYSTINKMTVKNLAIVFGPTLLKPSPVIESAQRLIKDMKRQCEAVEILVENHEFLFGKIEYEEVSDNEEKISTDYDKKTAAKVQEYINNNNTYDAHKPVSSSKYVLTSSSTTTPTSSSPFRMTSPSSPLSSTKHFIGGGNNNTTNKINSPISSS…	#N/A				NO		PF00620	sp|P34288|PAC1_CAEEL GTPase-activating protein pac-1 OS=Caenorhabditis	5e-25	30	0.207149	0.115265	4	OG0000776	hypothetical protein BATDEDRAFT_21441 [Batrachochytrium dendrobatidis JAM81]			gi|575471988|ref|XP_006675287.1|	hypothetical protein BATDEDRAFT_21441 [Batrachochytrium dendrobatidis JAM81]	1e-24	62.68	13.2	15.6	0.599347		IPR008936:Rho GTPase activation protein | IPR000198:Rho GTPase-activating protein domain	CDD:cd00159:RhoGAP | PANTHER:PTHR23176	1005..1091 | 534..572 | 487..514 | 351..376	951..971 | 273..293 | 978..1009		Reactome: R-HSA-194840	GO:0007165:signal transduction
Neofr_P00362	1026	LQQPDSAIGILTYAQENHDIKLKESWYEKLQRWEDALAAYERKQEEDPLSFEATIGKMRCLHALGEWEALSQLVKEKWNVFSDKQKIMAPLAAGAAWGLSDYELMEEYIDAMKPDSPDGSFFRAILTVNSNLFPQAEQYINKTRDLLDTELTALVGESYNRAYSVVVRIQMLAELEEIISYKKLFDQPDRQAIIRKTWMKRLKGCQKNIDIWHRILRIQALVISPKENMEMWIKFANLCRKGGRLNTALKTLLTLSNNNSLDGNPMNNPPPVVYAYLKYLWATPENRSHAFQIMKIFTQNLVDQLENSPYNEMSYHMESNNNLNGYQNSVKLKKLIARCYLRLGEWQKAQTDELTIEMIPEILNSLHSATYYDSEWYKAWHSWALTNFEVINYYEKASD…	#N/A				NO		PF02259 - PF08771 - PF00454	sp|Q9Y7K2|TOR2_SCHPO Serine/threonine-protein kinase tor2 OS=Schizosaccharomyces		63	1	0.438169	4	OG0001114	hypothetical protein BATDEDRAFT_35558 [Batrachochytrium dendrobatidis JAM81]			gi|575482244|ref|XP_006680416.1|	hypothetical protein BATDEDRAFT_35558 [Batrachochytrium dendrobatidis JAM81]		79.41	100	44.1	0.859243		IPR026683:Serine/threonine-protein kinase TOR | IPR036940:Phosphatidylinositol 3-/4-kinase, catalytic domain superfamily | IPR018936:Phosphatidylinositol 3/4-kinase, conserved site | IPR011009:Protein kinase-like domain superfamily | IPR009076:FKBP12-rapamycin binding domain | IPR011990:Tetratricopeptide-like helical domain superfamily | IPR014009:PIK-related kinase | IPR011989:Armadillo-like hel…	SMART:SM01345 | Gene3D:G3DSA:3.30.1010.10 | PANTHER:PTHR11139 | CDD:cd05169:PIKKc_TOR	967..1000	23..43		KEGG: 04926+2.7.11.1 | Reactome: R-HSA-5628897 | Reactome: R-HSA-5674400 | Reactome: R-HSA-8943724 | KEGG: 04151+2.7.11.1 | Reactome: R-HSA-6804757 | Reactome: R-HSA-166208 | Reactome: R-HSA-389357 | KEGG: 04150+2.7.11.1 | Reactome: R-HSA-380972 | Reactome: R-HSA-1257604 | KEGG: 05165+2.7.11.1 | Reactome: R-HSA-165159 | Reactome: R-HSA-3371571 | Reactome: R-HSA-1632852 | Reactome: R-HSA-5218920		GO:0005488:binding | GO:0004674:protein serine/threonine kinase activity | GO:0016301:kinase activity | GO:0005515:protein binding | GO:0044877:macromolecular complex binding
[truncated: 12,575 more rows]
