# Supplementary material for: Application of Transcriptomics to Compare the Carbohydrate Active Enzymes That Are Expressed by Diverse Genera of Anaerobic Fungi to Degrade Plant Cell Wall Carbohydrates
Source: Front Microbiol. 2018 Jul 16;9:1581. doi: 10.3389/fmicb.2018.01581 (PMC6054980; doi:10.3389/fmicb.2018.01581)
Supplement: Supplementary file 4 [file Data_Sheet_4.XLSX]

## Sheet: Sheet1
Protein ID	Protein length (aa)	Protein sequence	CAZy_module	CAZy_family	CAZy_subfamily	CBM_domains	SignalP4.0	Cleavage site	Best Sw hit	E_value(Sw)	Identity (Sw)	Target_coverage (Sw)	Query_start (Sw)	OrthoCount	Orthogroup	Description	OrthoDB8_IDs	ODB8_Annotation	Best_hit_ID (NCBI_nr)	Best_hit_description (NCBI_nr)	Evalue (NCBI_nr)	Identity (NCBI_nr)	Query (NCBI_nr)	Target (NCBI_nr)	PFAMv31_domain_module	InterPro_domains	Other_domains	MobiDBLite	Coils	TMHMM	Pathways	GO_P	GO_F	GO_C
Anamu_P00000	5803	YQYVIECKSVNDGVGCQIIQPPNTEGQQCDSKNKGILINSNYNTVLCLDENASLKFEGESVTKAFVSSATGSIFGSTADYYALNVTNDYIIYDKEFENSGILIDGSRIDCENNKGCKKSNCNIKVEVSGSGENISVKDTEDCGENDYFVDINGKSITNNKTSGYLIKYNSGKFDVIKNAGYYKNLDKVSNLDYPYIFCKKESKLEDETKDSSDENKEVLKVKCYLQEEPTESCENGKLTKIVKDGKESIGLCIDGTKSELLDRTDNKVHNIFGLYSTDINLIYDVKYYEIEVYKEIDNNNIKDMYMKFSKITETNGQIGYLDATSKSNILKCSKYDENDNVIFSSTNCNIEQAKQFSYYIGVNEKVIKCDVNTVCVYEKLHDRYYDIDAGNEGFVISND…	#N/A				NO		No hits					4	OG0000136	hypothetical protein [Orpinomyces sp. OUS1]			gi|56398603|emb|CAI29548.1|	hypothetical protein [Orpinomyces sp. OUS1]		55.42	19.5	100	#N/A	IPR018337:Cell wall/choline-binding repeat		5348..5433 | 5524..5640 | 5715..5795	5730..5751
Anamu_P00001	4640	MEEETGSEYSSNDQLLAETITVDDFKQYIIKLITLLLEATEDDIKTYVNDENFDPKELENFIKENVIQTLFITKEKIEDNQDDSYRYFMTFEINFSPLQAASIALIKRFSVLQKDKPIQTQLQIINLPGYLDGGNPYETLHSYIHNAVSPYFNAYVNSKNENNSKILSNFEDKDVKAGIPMTRKKIAELELSLLHLQQNVEIPEIILEINPVILKAIEDCKKRGDDPKTSAYNYIPSQYISDSKFLDDLQKEVQNWVTEIRKVADLNRDPNSGTASQEINFWLGMENSITSIEKQLIDVPVLLTLDVLKNAKRYHATISFHSDTGLMERSETVRKYAQVMKDFPINELLSALDLDKVKEALEKIFNHLLKKLKVTLYPTQRSLPLVEAISRDLNNQLMK…	#N/A				NO		sp|Q9JHU4|DYHC1_MOUSE Cytoplasmic dynein 1 heavy chain 1 OS=Mus		55	0.998707	0.999785	4	OG0001906	Putative Dynein heavy chain 1, cytosolic [Absidia idahoensis var. thermophila]			gi|671693984|emb|CDS08713.1|	Putative Dynein heavy chain 1, cytosolic [Absidia idahoensis var. thermophila]		78.77	99.8	99.7	PF08385 - PF08393 - PF12774 - PF07728 - PF12775 - PF12780 - PF12777 - PF12781 - PF03028	IPR027417:P-loop containing nucleoside triphosphate hydrolase | IPR026983:Dynein heavy chain | IPR004273:Dynein heavy chain domain | IPR035699:Dynein heavy chain, hydrolytic ATP-binding dynein motor region D1 | IPR011704:ATPase, dynein-related, AAA domain | IPR013594:Dynein heavy chain, domain-1 | IPR013602:Dynein heavy chain, domain-2 | IPR024317:Dynein heavy chain, AAA module D4 | IPR024743:Dyn…	CDD:cd00009:AAA | Gene3D:G3DSA:3.40.50.300 | Gene3D:G3DSA:1.20.1170.10 | PANTHER:PTHR10676:SF314		3198..3277 | 246..266 | 1251..1271 | 3451..3478 | 3777..3797 | 1309..1336 | 1623..1647 | 3486..3506 | 4419..4439			GO:0007018:microtubule-based movement	GO:0005524:ATP binding | GO:0016887:ATPase activity | GO:0003777:microtubule motor activity	GO:0030286:dynein complex
Anamu_P00002	3942	NESVGYNNYELKIKGSTYSTSLLNNMNHTTANAVYNQQFNQLFNYVGQIDEVQIEPGQTIPIIVEFLPENKEKIDLQDIDTIKSDNNDRFVNTYSDEDVNYNFFEINGLLFFIAYRLDSILQKQQVDVPITLITNTEENKLILNKNENENDSNKNNTIIEDFVNTENAYITRNSSAIEEINNITTNIPSDQQLTLKFRSKVCKSVLWIDIGETGISFDDCVLGGTYFKDFTLWNRSEIDLYWIMNITDTLGNSHVNWLTFYNYDTGEELDCKPLSAFAHLRIRVQFRPQEIGEFSYDFQIENANNMNNVEETKITSVVRAVKREESLVVSSGNILDFGDCCAGVWTRQQLILRNVSDVPLDISFQGIDAEVKFKIKIDDINGENNRDNSLIKQYPLPMR…	#N/A				NO		No hits					4	OG0001399	hypothetical protein GLOINDRAFT_336915 [Rhizophagus irregularis DAOM 181602]			gi|552918192|gb|ESA03141.1|	hypothetical protein GLOINDRAFT_336915 [Rhizophagus irregularis DAOM 181602]	1e-167	59.93	19.6	24	#N/A	IPR013783:Immunoglobulin-like fold	PANTHER:PTHR39211	2514..2564 | 2313..2344 | 910..975 | 884..903 | 3628..3656 | 810..835 | 1084..1105 | 1478..1551	3780..3800 | 1438..1458 | 1493..1520
Anamu_P00003	3851	MGAISTIEPDTETNVSPKVIKNQKNSKVEATPLVSETESEIETASSSYVSEKTETNSTRLLVFDKIIENFKFTIHVPEENWSAAEQIAYDFNSSFDNQFSADDEDVEKRNTLNGFWIYVHFMEFATRYQADNKTLLTQKDITQLLINLFIDFSTRFLRGNDIHIRTRHFNHEDRIQVIQHFYTVFDYLQKDAEAAKAVADYLPVEPALAKAVRAGDALALAVFGGQGYPGFNEILQAYTIYGAIVRDYIDELSTVLKGLASKPEFERTYKQGLDILKWLRHPDSLPEDAYLDSAPVSFPLIGIVQLVQYLILFRTFRKTPDWARRLFAGTTGHSQGLITSVVIASSGTEEEYLENSKKAVSLLFLIGARSQQIFAITPLSPETLQEIADNDDGNDLPTC…	#N/A				NO		sp|P78615|FAS2_EMEND Fatty acid synthase subunit alpha OS=Emericella		49	0.432096	0.916577	4	OG0000257	hypothetical protein RO3G_16171 [Rhizopus delemar RA 99-880]			gi|384500969|gb|EIE91460.1|	hypothetical protein RO3G_16171 [Rhizopus delemar RA 99-880]		65.92	97.8	95.7	PF16073 - PF08354 - PF01575 - PF00698 - PF00106 - PF00109 - PF02801	IPR014030:Beta-ketoacyl synthase, N-terminal | IPR016039:Thiolase-like | IPR016035:Acyl transferase/acyl hydrolase/lysophospholipase | IPR002539:MaoC-like domain | IPR014031:Beta-ketoacyl synthase, C-terminal | IPR018201:Beta-ketoacyl synthase, active site | IPR029069:HotDog domain superfamily | IPR013785:Aldolase-type TIM barrel | IPR013565:Domain of unknown function DUF1729 | IPR032088:Starter …	Gene3D:G3DSA:3.40.50.720 | Gene3D:G3DSA:3.10.129.10 | CDD:cd03447:FAS_MaoC | CDD:cd08950:KR_fFAS_SDR_c_like | CDD:cd00828:elong_cond_enzymes | Gene3D:G3DSA:3.40.366.10 | PANTHER:PTHR10982	3441..3473	2023..2043 | 3028..3048		MetaCyc: PWY-7746 | MetaCyc: PWY-7388 | MetaCyc: PWY-5971 | MetaCyc: PWY-7858 | MetaCyc: PWY-7663 | MetaCyc: PWY-4381 | MetaCyc: PWY-5366 | MetaCyc: PWY-5994 | MetaCyc: PWY-5973 | MetaCyc: PWY-5147 | MetaCyc: PWY-6282 | MetaCyc: PWY-5989 | MetaCyc: PWY-5966 | MetaCyc: PWY-6799 | MetaCyc: PWYG-321 | MetaCyc: PWY-5367 | MetaCyc: PWY-7664 | KEGG: 00780+4.2.1.59 | MetaCyc: PWY-5142 | KEGG: 00061+4.2.…	GO:0008152:metabolic process | GO:0055114:oxidation-reduction process | GO:0006633:fatty acid biosynthetic process	GO:0003824:catalytic activity | GO:0004312:fatty acid synthase activity | GO:0004318:enoyl-[acyl-carrier-protein] reductase (NADH) activity	GO:0005835:fatty acid synthase complex
Anamu_P00004	3532	MVTPLTPIGMNNLKNAINPVSLRLFILKDNATEISFNIPFDQWSVAEEVREQYHMRQTPSSETADVNIPQEQREMQLFIDFLEFSSAYAYGQGQVQGEIVTQYSEYESVAAGTEDSQGLLKFITCVFSEFCNRYCKTNNIHVTTVSYPKKLRLHAIQTYYKILDLLVTANTNNNTIEAAFIEKENKRSKKSALFQAVDKHKASVFAVFGGQGSEDYFDEIKEIYNTYDVLIKSYLERMACVLEELASKPELLQFFPKGLHVLKWLEEPETLPDTKYLINAPISLPLVGLCQLLHYCVLYKSLGKTPDEMRSSFVGTTGHSQGIISSVVVSSSGTEEEFIENSTKALSLLFWIGVRSQMAYPETTINPKILQDSLNNDEGEPTPMISFANLPVNKIIEHI…	#N/A				NO		sp|Q9UUG0|FAS1_SCHPO Fatty acid synthase subunit beta OS=Schizosaccharomyces		47	0.601076	0.995176	4	OG0000903	hypothetical protein RO3G_16171 [Rhizopus delemar RA 99-880]			gi|384500969|gb|EIE91460.1|	hypothetical protein RO3G_16171 [Rhizopus delemar RA 99-880]		70.71	99.5	89.1	PF16073 - PF08354 - PF13452 - PF01575 - PF00698 - PF00109	IPR014030:Beta-ketoacyl synthase, N-terminal | IPR016039:Thiolase-like | IPR016035:Acyl transferase/acyl hydrolase/lysophospholipase | IPR002539:MaoC-like domain | IPR018201:Beta-ketoacyl synthase, active site | IPR029069:HotDog domain superfamily | IPR013785:Aldolase-type TIM barrel | IPR013565:Domain of unknown function DUF1729 | IPR032088:Starter unit:ACP transacylase | IPR003965:Fatty acid sy…	Gene3D:G3DSA:3.40.50.720 | Gene3D:G3DSA:3.10.129.10 | CDD:cd03447:FAS_MaoC | CDD:cd08950:KR_fFAS_SDR_c_like | CDD:cd00828:elong_cond_enzymes | Gene3D:G3DSA:3.40.366.10 | PANTHER:PTHR10982 | SUPERFAMILY:SSF51412	2237..2259	2496..2516		MetaCyc: PWY-7746 | MetaCyc: PWY-7388 | MetaCyc: PWY-5971 | MetaCyc: PWY-7858 | MetaCyc: PWY-7663 | MetaCyc: PWY-4381 | MetaCyc: PWY-5366 | MetaCyc: PWY-5994 | MetaCyc: PWY-5973 | MetaCyc: PWY-5147 | MetaCyc: PWY-6282 | MetaCyc: PWY-5989 | MetaCyc: PWY-5966 | MetaCyc: PWY-6799 | MetaCyc: PWYG-321 | MetaCyc: PWY-5367 | MetaCyc: PWY-7664 | KEGG: 00780+4.2.1.59 | MetaCyc: PWY-5142 | KEGG: 00061+4.2.…	GO:0008152:metabolic process | GO:0055114:oxidation-reduction process | GO:0006633:fatty acid biosynthetic process	GO:0003824:catalytic activity | GO:0004312:fatty acid synthase activity | GO:0004318:enoyl-[acyl-carrier-protein] reductase (NADH) activity	GO:0005835:fatty acid synthase complex
Anamu_P00005	3303	MIQQLKNNISWWRSHCQQNGIEIIDSNSAIVAIRIDDENVLLNIQKRLYEEGLDVMVSTNPYGLLKFILSASLTEDLLEEAMNILLYVLTNEFPQILKATPKKIILDSKNPAEVSTVLKDVSSTDRLNLPLPKIAIIGVGCRLPGDVSTKEDFWNMLVTKRVVTTEIPADRWDREEWYSKEPIPGTIQTKHGGFLTNAYDFDNKYFSISQAEALEITPEQRWLCELAVETMEDANIRPEELKGSQTGVFVGSAGIDFGGNQLVNTLQMSAHTMTGLEPSIFSNRISYIFDLHGPSITSNTACSASMSSLSMACNAIAVGDCDKAFVAGSNFLPTPGGYVAFSQLRVVSKTGSCKPFDEKADGYARLEGACMLLIKDYEKAVKDNDKIYATIIGSGTNED…	#N/A				NO		sp|P9WQE6|PPSA_MYCTO Phthiocerol synthesis polyketide synthase	4e-99	29	0.242507	0.416844	4	OG0001400	PKS/NRPS hybrid [uncultured bacterium 12-5D]			gi|633266988|gb|AHZ46164.1|	PKS/NRPS hybrid [uncultured bacterium 12-5D]	6e-134	54.05	24.2	20.4	PF00109 - PF02801 - PF16197 - PF00698 - PF14765 - PF00107 - PF08659 - PF00378 - PF00378 - PF01154 - PF08540 - PF08540	IPR032821:Ketoacyl-synthetase, C-terminal extension | IPR014030:Beta-ketoacyl synthase, N-terminal | IPR020841:Polyketide synthase, beta-ketoacyl synthase domain | IPR016039:Thiolase-like | IPR016035:Acyl transferase/acyl hydrolase/lysophospholipase | IPR015424:Pyridoxal phosphate-dependent transferase | IPR014031:Beta-ketoacyl synthase, C-terminal | IPR013968:Polyketide synthase, ketoreductase d…	Gene3D:G3DSA:3.40.50.720 | PANTHER:PTHR43775 | Gene3D:G3DSA:3.90.180.10 | CDD:cd05195:enoyl_red | CDD:cd00833:PKS | CDD:cd00827:init_cond_enzymes | Gene3D:G3DSA:3.90.226.10 | Gene3D:G3DSA:3.40.366.10 | CDD:cd06558:crotonase-like | SMART:SM00822:This enzymatic domain is part of bacterial polyketide synthases and catalyses the first step in the reductive modification of the beta-carbonyl centres in…		1109..1141 | 1076..1103		Reactome: R-HSA-75105 | KEGG: 00280+2.3.3.10 | MetaCyc: PWY-7524 | KEGG: 00900+2.3.3.10 | KEGG: 00072+2.3.3.10 | Reactome: R-HSA-2426168 | MetaCyc: PWY-7571 | Reactome: R-HSA-199220 | Reactome: R-HSA-163765 | MetaCyc: PWY-922 | Reactome: R-HSA-1989781 | MetaCyc: PWY-7391 | KEGG: 00650+2.3.3.10 | MetaCyc: PWY-6174	GO:0008152:metabolic process | GO:0008299:isoprenoid biosynthetic process | GO:0055114:oxidation-reduction process	GO:0003824:catalytic activity | GO:0016491:oxidoreductase activity | GO:0004421:hydroxymethylglutaryl-CoA synthase activity
Anamu_P00006	3041	MSWLLKRVVSHKKNDRRRFSNGESSELRVRNLKSDHLQAQKKTFTRWCNAQLSKVEDVEGEDKNKYLIDDLQIDLQDGIRLLKLLEVLSGEELPKPEKSGRIIIRIHRILNVGKALTFLQSKLNEPLPNIGSEDIVDGNLKLTMGLIWVIILRFKIGVIAEKEKNVQDESELEIEIYPNQENISLTEDSVNSLVKKEGRKSDRKQTEKTNTTSWDDIEGEDEPQIIDISKKRNKKRRSTFRRSMFRRSSYGDEAPAPIPKRQSIRKAVLIKNTAANAKTSLLNWCKSVLKPYVELGIIEEIKDFSKSWQNGVAFLALVHKMQPSIMPEIEELIQAKENNQPYSIPVLYTSDDQEDWYQNLYTAFQIAEKCFGIAQLIDANDICRVNTPDERIVMTYISE…	#N/A				NO		sp|Q62261|SPTB2_MOUSE Spectrin beta chain, non-erythrocytic 1	1e-25	47	0.0499836	0.0630554	4	OG0002719	hypothetical protein LRAMOSA09614 [Absidia idahoensis var. thermophila]			gi|671692359|emb|CDS07091.1|	hypothetical protein LRAMOSA09614 [Absidia idahoensis var. thermophila]	3e-41	51.32	12.4	10.5	PF00307 - PF00307	IPR001715:Calponin homology domain | IPR036872:Calponin-like domain superfamily | IPR001589:Actinin-type actin-binding domain, conserved site	PANTHER:PTHR11915 | Gene3D:G3DSA:1.20.58.60 | PANTHER:PTHR11915:SF273 | Gene3D:G3DSA:1.20.1170.10	194..217 | 2949..3041 | 229..257	1289..1309 | 2665..2685 | 658..678 | 2183..2203 | 2456..2476 | 1897..1917 | 1734..1764 | 2566..2586 | 889..909 | 1226..1253 | 1472..1492 | 1998..2018				GO:0005515:protein binding
Anamu_P00007	2906	YNNNNNKMSNSTPADLFFSLINRVCKKVQYPSKPYSTLESDKVFIQNIRTIIELSDSRLTDISSGLIKILDSISKLTLGKIVSLSNINNTNLSNVSSNPLVEEPAVNAGEYMQTELFILKLLSACLYYNWNNLYADKTAKRRNDDVSDPSIPVRPPRGKSINTDKKPAVYKELQPPMEFDENFAISMLNVVIRFFQTNSTQIISDNITHNIFSIQTSFENTAITSFIPEFKPINDIKDIIANIINFPIPVITSYENINMPSLEIFKEIQKYAGKIIFYLSASNWVPIFKRIKSRLVIISAINNPDVKPNDTALNDLLKTAGGDLVSTTSISSINTQNTELNSADITEIRLLEWLCLNRIRLFNIFREFIICFKYLKKSTQYVTAILLRKAIWNWIIIHP…	#N/A				NO		sp|P97526|NF1_RAT Neurofibromin OS=Rattus norvegicus GN=Nf1 PE=1		29	0.848933	0.815248	4	OG0000476	Ira2p [Rhizophagus irregularis DAOM 197198w]			gi|595487302|gb|EXX73089.1|	Ira2p [Rhizophagus irregularis DAOM 197198w]		56.42	99.5	99.7	PF00616 - PF13716	IPR036865:CRAL-TRIO lipid binding domain superfamily | IPR008936:Rho GTPase activation protein | IPR001936:Ras GTPase-activating protein | IPR011989:Armadillo-like helical | IPR016024:Armadillo-type fold | IPR001251:CRAL-TRIO lipid binding domain | IPR023152:Ras GTPase-activating protein, conserved site	PANTHER:PTHR10194 | Gene3D:G3DSA:1.10.506.10 | PANTHER:PTHR10194:SF60	141..161 | 1264..1291 | 1763..1807				GO:0007165:signal transduction | GO:0043087:regulation of GTPase activity	GO:0005488:binding
Anamu_P00008	2468	FEIYDRNIKYCVKKSTMENKKSNKIIAYNKAKFNFKNFKTFAIYNGPVNQITWSPRTAVDILVVPIDKLTNTALSSFGNDARSFTSSKDNSYYNNSPYSSYQNSPLIFDTNKNNLGIYNRESDLFIFRGVKMILGFIDISRYIKKYTKPSSFAKLIKHNLKPIVKDFNIKPDGIAIFGLPELRSICTEDECVEFLNNVREYFQNVILIADVDQLDVFKKVRDTIDGVFLKSSIFFPDGTQKTRHDLPTPGYMDYLNELKNEINNKADFMVFDIEILPPFVGNHKEYIFMHKIIQWLDVKNFLGNVVHSVEMNDPNDVRPLPYLNIADDNVFEYVNSEPIREAKKTIEGLVLKLDPYEYNITPEIWQKVLETVNFPPHIADRFSDITKIKKEDFYDTIYS…	#N/A				NO		No hits					4	OG0001907	glycosyl group 1 family protein [Grosmannia clavigera kw1407]			gi|320592451|gb|EFX04881.1|	glycosyl group 1 family protein [Grosmannia clavigera kw1407]	5e-148	41.13	78.6	78.5	#N/A					1273..1295 | 896..918 | 1418..1440 | 1360..1379 | 1036..1058 | 972..994 | 1334..1353 | 930..952 | 999..1021 | 1389..1411 | 1231..1253 | 1065..1084
Anamu_P00009	2811	KEKKKKKLKKFLFLIIDKSYSKMEDENLNNTEDYSEDIDIGYTNVPWDTLINDIISTEILSSSIKRRLYCLENLNKKFKVQDFQDNLTPNLLKMIFLTIPRYMDNASRTEIINLLKNIYKNNQRRKNDEPCENAVMKTLSHLIEKENKSILNSSSPKLKYVLLTWTYNLLDEVLSESTKNIKPTVNSLLKSQSLLLEKILLDETASSSIKSQSIKVARKVVIKKKRLGVETYLNYALNNEGKNWALILGLAVDVAVRKNWKDIIENKKDEVMKFYNKNIVNGKGSIEDIYLDFFKTFIENFMTYDMFKSDIYPSVNKLLLRNPEGILSVLNNIAKYATFDMMPLLSEKSFLDSTISNAYSTNENTKRNAQSLFKTILGKSTSNDEGSLNKIIKALMKLP…	#N/A				NO		sp|Q92616|GCN1_HUMAN eIF-2-alpha kinase activator GCN1 OS=Homo		41	0.568481	0.597155	4	OG0003829	Gcn1p [Rhizophagus irregularis DAOM 197198w]			gi|595492895|gb|EXX76132.1|	Gcn1p [Rhizophagus irregularis DAOM 197198w]		59.22	98.4	98.5	PF12074 - PF12348	IPR033173:Translational activator Gcn1 | IPR011989:Armadillo-like helical | IPR021133:HEAT, type 2 | IPR022716:Gcn1, N-terminal | IPR016024:Armadillo-type fold | IPR034085:TOG domain | IPR024395:CLASP N-terminal domain	PANTHER:PTHR23346	1184..1211	891..911 | 1174..1210			GO:0033554:cellular response to stress | GO:0033674:positive regulation of kinase activity | GO:0006417:regulation of translation	GO:0005488:binding | GO:0019901:protein kinase binding | GO:0043022:ribosome binding | GO:0019887:protein kinase regulator activity
Anamu_P00010	2686	MSSRIINIPPRENRKSKEAWALIDSTIPCEEMKFNLTQNKLAKLEHSGAYVYHDYSECIDIACPSERKINFCSTSYLGLNQDPRMKEAAFKAIEQYGLSPLGSAPFGGLTNLHEKLGYRLAKIYGLDYGITTSGATLANMTIIPLIVGAKDFVFSDELNHTTIIDGIDLSKARLIKYKHNDMEDLERNVKMIHERFPDRVKLIIFDGVFSMEGDVCDLPRIVEIAKKYECKTMIDECHALGIIGPHGYGTLDYFNMPGSVDFVTGTLVKSLCSHGGYICCRRDYQNKLENSSGIIFSTNNTPAYAATSLKALDLIEEEGPNSVRARLQRNVKHWKEGIRNLGFKIIEGVSCVCPIMIYDEINGIKFQKRLYEEGLNFSAVAFPAVPKNEARLRTTVLAS…	#N/A				NO		sp|P9WQE6|PPSA_MYCTO Phthiocerol synthesis polyketide synthase	2e-129	33	0.335071	0.462687	4	OG0001111	PKS/NRPS hybrid [uncultured bacterium 12-5D]			gi|633266988|gb|AHZ46164.1|	PKS/NRPS hybrid [uncultured bacterium 12-5D]	3e-148	55.02	32.9	22.2	PF00155 - PF00109 - PF02801 - PF16197 - PF00698 - PF14765 - PF00107 - PF08659	IPR032821:Ketoacyl-synthetase, C-terminal extension | IPR014030:Beta-ketoacyl synthase, N-terminal | IPR020841:Polyketide synthase, beta-ketoacyl synthase domain | IPR004839:Aminotransferase, class I/classII | IPR016039:Thiolase-like | IPR016035:Acyl transferase/acyl hydrolase/lysophospholipase | IPR015424:Pyridoxal phosphate-dependent transferase | IPR014031:Beta-ketoacyl synthase, C-terminal | …	Gene3D:G3DSA:3.40.50.720 | PANTHER:PTHR43775 | Gene3D:G3DSA:3.90.180.10 | CDD:cd05195:enoyl_red | CDD:cd00833:PKS | Gene3D:G3DSA:3.40.366.10 | SMART:SM00822:This enzymatic domain is part of bacterial polyketide synthases and catalyses the first step in the reductive modification of the beta-carbonyl centres in the growing polyketide chain. It uses NADPH to reduce the keto group to a hydroxy group.				Reactome: R-HSA-75105 | Reactome: R-HSA-2426168 | Reactome: R-HSA-199220 | Reactome: R-HSA-163765	GO:0008152:metabolic process | GO:0009058:biosynthetic process | GO:0055114:oxidation-reduction process	GO:0003824:catalytic activity | GO:0030170:pyridoxal phosphate binding | GO:0016491:oxidoreductase activity
Anamu_P00011	2654	EVIYLMLIQHQMIINQKNIKGTMNKNSRAVIIPREGQSPDSNITFYHKFSFKPWLNIVVTSVVDLDNNLLYLGGINKDSSTTDPNVNMGEIHKEKQVSTNPDDTSFIIWKLSSSFPFYVQYNSDEKSEYTDSTQKLRNTRQTKWGVVKDYLLNWRHPTFVDNIIHSLALSPNKEFLLTLDFAGTINLWRVKNEKLIRSINAEDLKSLLQNFVKSGNKDISSATTKNNTGIEENISKVVPCDISWWSDSSIVISFNNGWVGVINLTTMKNIMGDQIEIFNANPIVAIVPGEKLIILSYSVKSKKVRIGVGSYIEEESEESEDEDSILIKVMDNFVINPLSRITDTFLWHFDNKNYVPKKEYVTLIERQYSLYILANTLPIDVFYHCISNLDFNGALDLAK…	#N/A				NO		sp|A2RRP1|NBAS_HUMAN Neuroblastoma-amplified sequence OS=Homo	5e-76	25	0.442728	0.487558	4	OG0000680	hypothetical protein RirG_114990 [Rhizophagus irregularis DAOM 197198w]			gi|595477328|gb|EXX67365.1|	hypothetical protein RirG_114990 [Rhizophagus irregularis DAOM 197198w]	7e-119	55.49	27.3	49.1	PF08314	IPR036322:WD40-repeat-containing domain superfamily | IPR015943:WD40/YVTN repeat-like-containing domain superfamily | IPR013244:Sec39 domain	PANTHER:PTHR15922	2324..2371 | 2386..2654	954..985 | 2636..2654		Reactome: R-HSA-6811434	GO:0006890:retrograde vesicle-mediated transport, Golgi to ER	GO:0005515:protein binding
Anamu_P00012	2649	LHIFKMNSILIPSKIKYLKEISNVSIIKFATNLNPKITNKLCNKSSISTINNRKKFHSHYAYSPTFKNLECTSHQTLDFNRKNIIENYITTKNYSTSVEEKLEKCMDGNEAAATIAYSINDVAFVYPITPSSVMAECIDNWSAEKKTNIWGNVVKSLEMESEAGVAGALHGSLSAGALTTSFTSSQGLLLMIPNMFKIAGELLPCVLHVASRAISTHALSIFGDHSDVMAARSTGWNMLCSDSVQASLDMALVAQMATFQCSLPFIHFFEGFRTSHEISKIKCISNQVIKTLVDQKAINHFRNRALNPTHPSAKGSSQGSEFYFQNAEAANKFYEQVPDIVENCMNKLNFAVGRRYNLFDYTGPEDATDVIVIMGSGAYVCKSASEILNQNYGKKTGVL…	#N/A				NO		sp|Q94IN5|PNO_EUGGR Pyruvate dehydrogenase [NADP(+)], mitochondrial		45	0.511136	0.738214	3	OG0001401	hypothetical protein GUITHDRAFT_159505 [Guillardia theta CCMP2712]			gi|551665081|ref|XP_005835303.1|	hypothetical protein GUITHDRAFT_159505 [Guillardia theta CCMP2712]		63.78	50.9	75.6	PF01855 - PF17147 - PF01558 - PF10371 - PF12838 - PF00258 - PF00258 - PF00258 - PF00258 - PF00258 - PF00258 - PF00258	IPR017900:4Fe-4S ferredoxin, iron-sulphur binding, conserved site | IPR017896:4Fe-4S ferredoxin-type, iron-sulphur binding domain | IPR019456:Pyruvate-flavodoxin oxidoreductase, EKR domain | IPR011895:Pyruvate-flavodoxin oxidoreductase | IPR008254:Flavodoxin/nitric oxide synthase | IPR001094:Flavodoxin-like | IPR009014:Transketolase C-terminal/Pyruvate-ferredoxin oxidoreductase domain II | IPR029…	Gene3D:G3DSA:3.40.50.970 | PANTHER:PTHR32154 | PANTHER:PTHR32154:SF0 | CDD:cd07034:TPP_PYR_PFOR_IOR-alpha_like | Gene3D:G3DSA:3.30.70.20 | SUPERFAMILY:SSF54862					GO:0008152:metabolic process | GO:0022900:electron transport chain | GO:0055114:oxidation-reduction process	GO:0003824:catalytic activity | GO:0005506:iron ion binding | GO:0016903:oxidoreductase activity, acting on the aldehyde or oxo group of donors | GO:0010181:FMN binding | GO:0009055:electron carrier activity | GO:0016491:oxidoreductase activity
Anamu_P00013	2616	IILDIWKDENIRNCPSDIINEMISIIKNILKANGENVTEIKTMKPPNFLFYKKPQIKPNPEQLAILMDMGFPRKACEKALIECSNNVSRATDYLLNHPELVEENEEPANAPESGPSTSNSNINDSNDNHSTEANAGSENQSTTTAGVTNSNENTNDDQTQEQATTSENNANNGASTSNNNDSNDQTQNHNEEDVSMENDENINDTAMNDIFSEFGVLDESDRDDLSRALEMSLESSVPSIFKFSNLFSGFEPERTTSPKTDEIDQTRKNLNSLREVLKNEVEDWLYSIMDFAEESISNIKSLLITLNKEPSQVRSLIKKIVTDINNYHTNNNLYTQCERSRYRLLLKFITDSNYKTICYEEIKELIVSSINVFINEKSDEHLEWLMPALLLIDIYIVYG…	#N/A				NO		sp|O13834|PTR1_SCHPO E3 ubiquitin-protein ligase ptr1 OS=Schizosaccharomyces		33	0.705657	0.506972	4	OG0001112	E3 ubiquitin-protein ligase ptr1 [Wallemia ichthyophaga EXF-994]			gi|685946149|ref|XP_009267625.1|	E3 ubiquitin-protein ligase ptr1 [Wallemia ichthyophaga EXF-994]		56.43	48	36.3	PF00627 - PF14377 - PF00632	IPR000569:HECT domain | IPR035983:HECT, E3 ligase catalytic domain | IPR025527:Domain of unknown function DUF4414 | IPR015940:Ubiquitin-associated domain | IPR009060:UBA-like superfamily	CDD:cd14291:UBA1_NUB1_like | Gene3D:G3DSA:3.90.1750.10 | Gene3D:G3DSA:1.10.8.10 | PANTHER:PTHR11254 | PANTHER:PTHR11254:SF367 | Gene3D:G3DSA:1.20.1000.10 | Gene3D:G3DSA:3.30.2410.10	587..663 | 722..741 | 2055..2107 | 103..194 | 1876..1930 | 1460..1522 | 990..1119 | 1217..1245	1455..1516 | 263..283 | 1989..2016 | 408..428		MetaCyc: PWY-7511 | Reactome: R-HSA-983168		GO:0004842:ubiquitin-protein transferase activity | GO:0005515:protein binding
Anamu_P00014	2525	NKLKKMSESPSQCSKKEIFPLEENVKAILRLKPSIYDTETYIEEKALCYDQIYDDDILNRKIYDNSIINIIKSFMKGVDVNFMAFGPKDGGKTYTFIGEKFNINAFKKDSKGIALYAITSIFKALNYMKEKNIKYQIGYSLVEIPNESSKDNVVEISLNKSFKNLNNLNDVKQAILKHYKEKNYEDSHIIFNVTLSQFRVNKKTNIMMKLESKLNFIDFSHKITDRILKNMDSSPNIEAKDNLLKVVSYCPYLHEIIAKAFSGKDRTILFYCTPYLTDSREEIEVMSKMENIIQVFRQIQCNIDINCTESSNSNVVKENTENLKKKLNQFKQTINEGDKNYKSQEYNVNTEDLDIYDDSGENIEPDTDESSIYEKENINRIIQNDENFNDEIIVIKNTD…	#N/A				NO		No hits					3	OG0001113										#N/A	IPR027417:P-loop containing nucleoside triphosphate hydrolase | IPR001752:Kinesin motor domain	Gene3D:G3DSA:1.20.5.340 | Gene3D:G3DSA:1.20.5.50	1853..1878 | 2461..2487 | 1236..1299 | 1616..1673 | 1584..1604 | 1334..1536 | 1728..1758 | 1950..1977 | 515..537	906..961 | 621..662 | 670..761 | 2350..2380 | 320..340 | 1076..1107 | 595..615 | 1122..1149		Reactome: R-HSA-6811434 | Reactome: R-HSA-983189	GO:0007018:microtubule-based movement	GO:0005524:ATP binding | GO:0008017:microtubule binding | GO:0003777:microtubule motor activity
Anamu_P00015	2512	YIMKFAKLLILISNFSNIICENIQSNSSRDIIGSKIDDEVNENNRFSKSEEIKKDNKLTIDDVAQSNNITLDNVIQKDNITSEKDIHNIEYFTLDDFDSQENENTKQNQDEVKEFCLYNKHSVTKVINPSFTDSNNNTVFFNSIEDYAKFIGPTWLGVGYCGNDTLVNNVGIYYKVQVKDKPQRNNVNEDINNIKSKRNKDSTEQGDITTFDYFKEEFKKKYDEIIKNGLKCIPLNSVNPGYNPYHSALINFSPEEAHNIITAMGLPYGGSNNVLQKSDEIKQCGVVQNLGESFLTCSVRIYSNIGQSLTITDSDTVVYHKSYGTVYSEGNSLTNDINTLIELSSAITDSNSISFNENKGESTALENVLNIIRTESKVKTENEETIHTTNNENSYSNTE…	CBM13 - CBM18 - CBM18 - CBM18			CBM18;CBM13	YES	Cleavage site between pos. 20 and 21	sp|P10969|AGI3_WHEAT Agglutinin isolectin 3 (Fragment) OS=Triticum	3e-32	47	0.0449841	0.61828	4	OG0000093	hypothetical protein BATDEDRAFT_21361 [Batrachochytrium dendrobatidis JAM81]			gi|575471944|ref|XP_006675265.1|	hypothetical protein BATDEDRAFT_21361 [Batrachochytrium dendrobatidis JAM81]	5e-22	48.75	4.9	25.3	PF00652 - PF00187	IPR018371:Chitin-binding, type 1, conserved site | IPR035992:Ricin B-like lectins | IPR000772:Ricin B, lectin domain | IPR001002:Chitin-binding, type 1 | IPR001480:Bulb-type lectin domain | IPR036861:Endochitinase-like superfamily | IPR036426:Bulb-type lectin domain superfamily	CDD:cd00035:ChtBD1 | Gene3D:G3DSA:2.80.10.50 | PANTHER:PTHR15498 | PANTHER:PTHR15498:SF78	1057..1089 | 380..426 | 666..704	505..527	474..496			GO:0008061:chitin binding
Anamu_P00016	2466	MVNTNAFVTLLTSDSYIQGVVTLAHSLRLTHTKNELVCLVTKNISSDIIKKLEKPGDLYDKVICVDEFDSNDHKNLELLGRPELGITFTKLNVWKLVQYDYITFLDADTIVLKNIDSLFDKIKKVYDNGNIAFLAAPDVGWPDHFNSGVFVCKPDIKTYSDLISYSKTMGSFDGGDQGLLNRYFNQWLNIPNARLSFKYNVTPSAYYTYAPAYQEHQNDINIVHFIGKNKPWLFYRNRKSQKRNNTSSISQFDNFINLWWNIYDNYNVNKGQDIFNIPINTSTSSKSNITFHHPYDNAWKTNILQEHSFSQERENEDEINSEELESSNSTDDSIKFKCRIHSKINNELFSEDSSVQQTTNDDFITNVIETEEEKQENNNNYNNNNNYEDIDSQPRKLNI…	GT8	GT8			NO		sp|O08730|GLYG_RAT Glycogenin-1 OS=Rattus norvegicus GN=Gyg1	6e-62	44	0.104623	0.747748	3	OG0006868	hypothetical protein RO3G_14174 [Rhizopus delemar RA 99-880]			gi|384498972|gb|EIE89463.1|	hypothetical protein RO3G_14174 [Rhizopus delemar RA 99-880]	4e-70	67.53	9.4	11.9	PF01501	IPR002495:Glycosyl transferase, family 8 | IPR029044:Nucleotide-diphospho-sugar transferases	PANTHER:PTHR11183:SF39 | CDD:cd02537:GT8_Glycogenin | PANTHER:PTHR11183	598..622 | 549..577 | 1652..1677 | 1604..1625 | 309..330 | 2416..2435 | 1761..1784	2081..2101 | 364..384 | 898..922 | 1479..1499 | 2420..2441 | 1013..1040 | 1400..1420 | 1125..1152 | 1543..1577 | 1435..1455				GO:0016757:transferase activity, transferring glycosyl groups
Anamu_P00017	2423	YIYIIKMGFKFKSHSKSEKSNSKKKKSTSSGASKSKSIDSYITGKSVENNEKNNVENNEGNTEIINEENNTENSSPTIGQRKDSGIIRRRALYVSTTMPLKSQSSSTSPTDNMNSNNIDGNEMNTSLSDNVNHNNVGISANNTVSGVYNRDNGWMNSNQQIKNKFMSLDRHMNLSNYNQNLTQTSPISFQNQSPAGSSSFSNASLNRNNGSVMPNSPNQNNSSYILPTSVPITISQTNANLTNTTICVSPNHLSSSPSYIMINQQRNNSFDSSPIQQGYNPNIANNTMMANGNINNSSQRNSMVITNGNINNQSQRNSMVIANGNVNNQSQRNSMVIANGSIYLQNGYSPSTNNAMPLYGSPPLSASPQSTGIIYSLPPNCATGNISPPLSPSNTPLPR…	#N/A				NO		No hits					4	OG0000534										PF08632	IPR013941:Protein Zds1, C-terminal		1561..1598 | 2231..2267 | 1714..1736 | 498..528 | 184..223 | 1760..1861 | 1230..1320 | 569..683 | 1071..1092 | 997..1025 | 931..958 | 14..84 | 1171..1200 | 1871..1890	2159..2186 | 1790..1810 | 930..950 | 2206..2231 | 1541..1561
Anamu_P00018	2413	MVHYSWQPVPKGVIGTVICPFKPATLQKPTVNANSVPATPAGGIPAPPPGGIPAAPAAPQAPPMAPQAPIFDPLLMGGRTSIAGPYQVPLEIGDSIYILEEYNIVDNTLNVSKHKKKKSQPTWYRGYVFQCCNPSSAKPLMGIFPASYVYTSYGKDTLDELLKDDDNRMSVLSTKHISTIKEKDEDETEEDKKTDLKKEDEDDIIPEDEELPIRKYNRNNLNDEEEDDDALNKTGNLPRKKTLGNSSDLRMRAWMMKQHIHQPLPASIEPTHISTAGRDDILVDEIACTLREWGILLKQYLKQQKYDLFTTIRELFQILFQGRRQLLARTLSDEELTHLRRELILRMEEGNRLQNLDVILRDSNTGHIIDLKKDNYTDNSSNLSVLQIYRMHMMKLEEE…	#N/A				NO		sp|Q8N1I0|DOCK4_HUMAN Dedicator of cytokinesis protein 4 OS=Homo	3e-95	29	0.313717	0.326043	4	OG0003830	hypothetical protein HETIRDRAFT_154870 [Heterobasidion irregulare TC 32-1]			gi|695557271|ref|XP_009547342.1|	hypothetical protein HETIRDRAFT_154870 [Heterobasidion irregulare TC 32-1]		47.51	89.6	89.6	PF16172 - PF14429 - PF06920 - PF06920	IPR027357:DHR-2 domain | IPR026791:Dedicator of cytokinesis | IPR011989:Armadillo-like helical | IPR016024:Armadillo-type fold | IPR027007:DHR-1 domain | IPR032376:Dedicator of cytokinesis, N-terminal domain | IPR010703:Dedicator of cytokinesis, C-terminal | IPR031057:DOCK1 homologue	CDD:cd11684:DHR2_DOCK	180..244 | 1402..1423 | 413..469 | 37..59 | 1335..1364 | 2257..2282	894..914 | 2116..2143		Reactome: R-HSA-983231	GO:0007264:small GTPase mediated signal transduction | GO:0035556:intracellular signal transduction	GO:0005085:guanyl-nucleotide exchange factor activity | GO:0005488:binding
Anamu_P00019	2399	RAEIERLVTKITEIEKLMRQEKEKAIDLEKKLAENEEKTKNLEVEKQNNMKSLLPIIVKKIVENEKRKKDFIDDQNIKKEKFRQFELEKQKEIENLKSQIDDANTRAQDYEKLVDEKKEKISSLEKQLSENEQKFKEVENGKQKEIDELVLKIVEIEEIIKLEKEKSTNLNKVIQQEKEKARQLEKQLTDHEEKSRGIESDKQHEIEDLKRQINEAQDKAQDYENKIRENNEKINVLEKQLAENEAKTKELDEAKQNEIQRLIEKITIIEEIIEVEKGKTSDLEKVVKEEREKAQQLEKVVKEEKEKAQTLEKQLSNNEEKSRDVANKKQVEIEKLLMKITEIQKVVEQEKEKSSGLEQQLTENVEKTRKLEEEKKNQLRALFPMIIEKIVQNEKDRKD…	#N/A				NO		No hits					4	OG0000775	hypothetical protein, unknown function [Leishmania mexicana MHOM/GT/2001/U1103]			gi|401422196|ref|XP_003875586.1|	hypothetical protein, unknown function [Leishmania mexicana MHOM/GT/2001/U1103]	2e-31	50.17	32.7	21.4	#N/A		Gene3D:G3DSA:1.20.5.340 | Gene3D:G3DSA:1.10.287.620 | Gene3D:G3DSA:1.20.5.730 | Gene3D:G3DSA:1.20.5.50 | Gene3D:G3DSA:1.20.120.330	889..912 | 1326..1347 | 850..871 | 1812..1888 | 2105..2124 | 183..204	1688..1736 | 768..826 | 1168..1301 | 1603..1630 | 2159..2193 | 2328..2369 | 1998..2032 | 1649..1683 | 411..459 | 835..872 | 899..1000 | 4..48 | 1085..1163 | 2087..2121 | 471..604 | 1345..1584 | 1748..1828 | 146..257 | 86..141 | 333..382 | 1012..1053 | 280..328 | 669..756 | 609..657
Anamu_P00020	2370	MSSVPPPMGGYPRNGYIPPSHPPMNQHPYYPQAQPHPQSLDLPEDKLKEKSMKWQQMNSKRYGEKRKFGFVEQQKENMPQEHLRKIIKDHGDMSSKKYRHDKRIYLGALKYIPHAVLKLLENMPMPWEQVREVPVLYHITGAITFVNEIPWVVEPIYLAQWGTMWIMMRREKRDRRHFKRMRFPPFDDEEPPLDYGDNILDVEPLEAIQMELDEEEDAAVYDWFYDHKPLVDTKFICGSSYKKWNLNLPIMSTLYRLAHQLLSDFTDKNYFYLFDLNSFITAKSLNLAIPGGPKFEPLYRDMDPVDEDWNEFNDINKIIIRQQIRTEYKIAFPFLYNSLPRSVKVSWYHYPICVYIRAEDPDLPAFYFDPIINPISSRTIETHVKISHEDEVFGDDDED…	#N/A				NO		sp|Q99PV0|PRP8_MOUSE Pre-mRNA-processing-splicing factor 8 OS=Mus		85	0.978481	0.991863	4	OG0002720	hypothetical protein BATDEDRAFT_16367 [Batrachochytrium dendrobatidis JAM81]			gi|575476988|ref|XP_006677788.1|	hypothetical protein BATDEDRAFT_16367 [Batrachochytrium dendrobatidis JAM81]		92.4	98.7	99.1	PF08082 - PF08083 - PF10598 - PF10597 - PF10596 - PF12134 - PF01398 - PF08084	IPR012592:PROCN domain | IPR019580:Pre-mRNA-processing-splicing factor 8, U6-snRNA-binding | IPR019582:RNA recognition motif, spliceosomal PrP8 | IPR012591:PRO8NT domain | IPR027652:Pre-mRNA-processing-splicing factor 8 | IPR019581:Pre-mRNA-processing-splicing factor 8, U5-snRNA-binding | IPR012984:PROCT domain | IPR021983:PRP8 domain IV core | IPR012337:Ribonuclease H-like superfamily | IPR00055…	CDD:cd08056:MPN_PRP8	1..42	1415..1435		Reactome: R-HSA-72165 | Reactome: R-HSA-72163	GO:0000398:mRNA splicing, via spliceosome	GO:0030623:U5 snRNA binding | GO:0003723:RNA binding | GO:0005515:protein binding | GO:0017070:U6 snRNA binding	GO:0005681:spliceosomal complex
Anamu_P00021	2350	SIEIEKQDEIQKLNDQINEARNKTREYQSLIDQEREKTKALEQKLNEREIKSKNYEAQKQNEIEKLLIQITEIEKINQQEKERAISLQDQLKEREEKARDLENELKDKEERTKAFENEKRAEIERLVTKITEIEKLMRQEKEKAIDLEKKLAENEEKTKNLEVEKQNNMKSLLPIIVKKIVENEKRKKDFIDDQNIKKEKFRQFELEKQKEIENLKSQIDDANTRAQDYEKLVDEKKEKISSLEKQLSENEQKFKEVENGKQKEIDELVLKIVEIEEIIKLEKEKSTNLNKVIQQEKEKARQLEKQLTDHEEKSRGIESDKQHEIEDLKRQINEAQDKAQDYENKIRENNEKINVLEKQLAENEAKTKELDEAKQNEIQRLIEKITIIEEIIEVEKGKT…	#N/A				NO		No hits					4	OG0000775	hypothetical protein, unknown function [Leishmania mexicana MHOM/GT/2001/U1103]			gi|401422196|ref|XP_003875586.1|	hypothetical protein, unknown function [Leishmania mexicana MHOM/GT/2001/U1103]	3e-33	49.4	39.2	26.5	#N/A		Gene3D:G3DSA:1.20.5.340 | Gene3D:G3DSA:1.10.287.620 | Gene3D:G3DSA:1.20.5.730 | Gene3D:G3DSA:1.20.5.50 | PANTHER:PTHR43939 | Gene3D:G3DSA:1.20.5.170 | Gene3D:G3DSA:1.20.120.330	969..990 | 2232..2277 | 1008..1029 | 2030..2106 | 302..322 | 2323..2350 | 87..109 | 1445..1466	2305..2339 | 1464..1802 | 3..167 | 205..260 | 1906..1954 | 265..376 | 954..991 | 1287..1420 | 788..875 | 1966..2046 | 530..578 | 1204..1282 | 887..945 | 399..447 | 452..501 | 1131..1172 | 728..776 | 2216..2250 | 1018..1119 | 1867..1901 | 1821..1848 | 590..723
Anamu_P00022	2345	YINYFIIFKKNNNSEKMSSVKKSLDSTGPSPVRDFIINSNGHTLITKILIANNGIAAVKEIRSVRQWAYSEFGDERAIQFVVMATGEDLKANAEYIRMADQYVEVPGGSNNNNYANVDLIVDIAERTGVHAVWAGWGHASENPKLVDALTKSNIVFIGPTSNAMRTLGDKISSTIVAQTANVPCIAWSGDGITVDAKEGELITSIDDELYQKATVHNAQEGLAVAKRIGFPVMIKASEGGGGKGIRMVNDPEHFESCFVQVQREVAGSPIFVMRMADHSRHLEVQLLADQYGNAISLFGRDCSIQRRHQKIIEEAPIKAASQKMIEIMEKGAVRLAKLVGYQSAGTVEYLYDTEKKKAYFLELNPRLQVEHPTTEMVSGVNLPAAQLQVAMGIPLSCIK…	#N/A				NO		sp|P78820|ACAC_SCHPO Acetyl-CoA carboxylase OS=Schizosaccharomyces		48	0.98806	0.976316	4	OG0002721	Similar to Acetyl-CoA carboxylase; acc. no. P78820 [Pyronema omphalodes CBS 100304]			gi|549049991|emb|CCX10916.1|	Similar to Acetyl-CoA carboxylase; acc. no. P78820 [Pyronema omphalodes CBS 100304]		65.58	98	94.9	PF00289 - PF02786 - PF02785 - PF00364 - PF08326 - PF01039	IPR011053:Single hybrid motif | IPR011764:Biotin carboxylation domain | IPR005479:Carbamoyl-phosphate synthetase large subunit-like, ATP-binding domain | IPR001882:Biotin-binding site | IPR016185:Pre-ATP-grasp domain superfamily | IPR011763:Acetyl-coenzyme A carboxyltransferase, C-terminal | IPR005481:Biotin carboxylase-like, N-terminal domain | IPR000089:Biotin/lipoyl attachment | IPR013537:Acet…	PANTHER:PTHR18866:SF6 | SUPERFAMILY:SSF56059 | Gene3D:G3DSA:2.40.460.10 | Gene3D:G3DSA:3.90.226.10 | CDD:cd06850:biotinyl_domain | Gene3D:G3DSA:3.90.1770.10 | PANTHER:PTHR18866 | Gene3D:G3DSA:3.40.50.20 | Gene3D:G3DSA:3.30.470.20 | Gene3D:G3DSA:2.40.50.100	1156..1188	1012..1032 | 2144..2185		MetaCyc: PWY-5744 | MetaCyc: PWY-5743 | Reactome: R-HSA-3371599 | MetaCyc: PWY-7388 | Reactome: R-HSA-196780 | KEGG: 00640+6.4.1.2 | KEGG: 00620+6.4.1.2 | Reactome: R-HSA-2426168 | MetaCyc: PWY-5789 | Reactome: R-HSA-200425 | KEGG: 00061+6.4.1.2 | Reactome: R-HSA-163765 | KEGG: 00254+6.4.1.2 | KEGG: 00720+6.4.1.2 | MetaCyc: PWY-6679	GO:0006633:fatty acid biosynthetic process	GO:0003824:catalytic activity | GO:0005524:ATP binding | GO:0003989:acetyl-CoA carboxylase activity | GO:0004075:biotin carboxylase activity | GO:0016874:ligase activity | GO:0046872:metal ion binding
Anamu_P00023	2344	MSLSTTPSNEVLNKILNDLKSRSEETKYKAANDLRDHVISISREISGENFTKFINDVNRRIFALIQSNDNDEKIGGILAIDKLIDFDGEENTTKITRFANYLRFVLPGNDLQTMVLASKALGRLALSGGTLTPEFVEFEVKRALEWLQGDRHESKRYAAVLVLKELAQNAPILIYAYVPQILNLIWVVLKDPKVVIREGAADALSVCLVLIQQRESSSRNNWYTKILEEAQKGLKFGSSDTVHGCLLVIRELLLHTGNFMNKYYKDITEIVIKNRDNKDSLIRRTVISLMSDLANFDSQTFVDNYLDNCMVYLLSQLKKDRDRSIAFTSIGKIAIAVGSNIGPYLDSITLNIKEVLTQKSRNRVGTEVYIFQCISMLATAVGQALTKHMHELLDIMLAQ…	#N/A				NO		sp|Q9Y7K2|TOR2_SCHPO Serine/threonine-protein kinase tor2 OS=Schizosaccharomyces		59	0.992321	0.997433	4	OG0001114	unnamed protein product [Pneumocystis jirovecii]			gi|430812022|emb|CCJ30549.1|	unnamed protein product [Pneumocystis jirovecii]		79.05	99.5	99.7	PF11865 - PF02259 - PF08771 - PF00454 - PF02260	IPR026683:Serine/threonine-protein kinase TOR | IPR003152:FATC domain | IPR036940:Phosphatidylinositol 3-/4-kinase, catalytic domain superfamily | IPR018936:Phosphatidylinositol 3/4-kinase, conserved site | IPR011009:Protein kinase-like domain superfamily | IPR009076:FKBP12-rapamycin binding domain | IPR014009:PIK-related kinase | IPR011989:Armadillo-like helical | IPR016024:Armadillo-type fold |…	SMART:SM01345 | Gene3D:G3DSA:3.30.1010.10 | PANTHER:PTHR11139 | CDD:cd05169:PIKKc_TOR	2246..2281	1299..1319		KEGG: 04926+2.7.11.1 | Reactome: R-HSA-5628897 | Reactome: R-HSA-5674400 | Reactome: R-HSA-8943724 | KEGG: 04151+2.7.11.1 | Reactome: R-HSA-6804757 | Reactome: R-HSA-166208 | Reactome: R-HSA-389357 | KEGG: 04150+2.7.11.1 | Reactome: R-HSA-380972 | Reactome: R-HSA-1257604 | KEGG: 05165+2.7.11.1 | Reactome: R-HSA-165159 | Reactome: R-HSA-3371571 | Reactome: R-HSA-1632852 | Reactome: R-HSA-5218920		GO:0005488:binding | GO:0004674:protein serine/threonine kinase activity | GO:0016301:kinase activity | GO:0005515:protein binding | GO:0044877:macromolecular complex binding
Anamu_P00024	2339	VFKMSELVYNILKSIEPKSVPEKFEDFDPKVKFSELEIDPSKYSDIEIAVNEEVGRRCYVSNYLAGSTPEILGQYINYAKYINTNLPVKLKSPIYLIPIAVIGMGIRLPGGINTPGKYWSALVSGRDCLSPLPTNRHLHHFLRPGCPATELNVMEHYIHRGGFYDTTPDVAPLSDFDPTFFNISPLEAKNTDPKFRWIYETVYEAFQDACINISELNGSRTSVYCTVGQTIDYISLARNFNKGEKMSSQTMHGSNASSCAGRIAFNYGFLGPSDTIDTACSSGLNNVNNACKALSCGDTDLAVVSAVHQQVLGTQFHIISIAQMASHLGRCATFDAEADGYAPGEGCISLILKRLDDAVTDHDRIYGVITGISTGQSGVRSSISTPAVGPQAENMRRVL…	#N/A				NO		sp|Q0CCY3|GEDC_ASPTN Atrochrysone carboxylic acid synthase OS=Aspergillus	4e-108	31	0.39162	0.498588	4	OG0004952	CtaF [Cystobacter fuscus]			gi|56609596|gb|AAW03329.1|	CtaF [Cystobacter fuscus]	4e-169	53.73	39.2	64	PF00109 - PF02801 - PF00698 - PF08659 - PF00550 - PF00975	IPR014030:Beta-ketoacyl synthase, N-terminal | IPR020841:Polyketide synthase, beta-ketoacyl synthase domain | IPR016039:Thiolase-like | IPR016035:Acyl transferase/acyl hydrolase/lysophospholipase | IPR014031:Beta-ketoacyl synthase, C-terminal | IPR029058:Alpha/Beta hydrolase fold | IPR013968:Polyketide synthase, ketoreductase domain | IPR018201:Beta-ketoacyl synthase, active site | IPR001031:Thio…	Gene3D:G3DSA:3.40.50.720 | PANTHER:PTHR43775 | CDD:cd00833:PKS | Gene3D:G3DSA:3.40.366.10 | SMART:SM00822:This enzymatic domain is part of bacterial polyketide synthases and catalyses the first step in the reductive modification of the beta-carbonyl centres in the growing polyketide chain. It uses NADPH to reduce the keto group to a hydroxy group.	1322..1341 | 2013..2035			Reactome: R-HSA-75105 | Reactome: R-HSA-2426168 | Reactome: R-HSA-199220 | Reactome: R-HSA-163765	GO:0008152:metabolic process | GO:0009058:biosynthetic process	GO:0003824:catalytic activity | GO:0016788:hydrolase activity, acting on ester bonds | GO:0031177:phosphopantetheine binding
Anamu_P00025	2259	EYIFKMINIIYNHLQNFVPNLKNLDAIQPANDTVVSLGLEAKDFPAFQNQVCQAAGIAPSSVIDLSLFFKQSSLELLSQLLITMKQITQRPGVNPEYQNLIQVAVVGIALRLPGGINTVDKYWDALINGKFCASPTGTNRHLHHYMTTAENLKPGEHYITKYCRYDSTPDAAPITDFDPMFFNMNPSEAAALDPKFRWVLETTYEALQDACINPDSLSGTRTNVYTAPGQVHEMNNYATTTSPTGFSVLNGQSMHGVACASLAGRISFMYNLYGASHTVDTACSSGLVATNDAFKDLNLGETDLAIVNAAHCPFLGSGFNLLSVAQMVSRNCRCAAYDEAADGYVPGEGCVTIILKRKDDAIRDHNKIYGLINATAVGQSGFRPSMSAPSVEGQSRIHR…	#N/A				NO		sp|Q03132|ERYA2_SACER 6-deoxyerythronolide-B synthase EryA2,	6e-123	32	0.424524	0.259322	4	OG0001909	6-deoxyerythronolide-B synthase [Methylobacter tundripaludum]			gi|493948990|ref|WP_006892897.1|	6-deoxyerythronolide-B synthase [Methylobacter tundripaludum]	4e-180	45.69	85.3	98.6	PF00109 - PF02801 - PF16197 - PF00698 - PF14765 - PF08659 - PF00550	IPR032821:Ketoacyl-synthetase, C-terminal extension | IPR014030:Beta-ketoacyl synthase, N-terminal | IPR020841:Polyketide synthase, beta-ketoacyl synthase domain | IPR006162:Phosphopantetheine attachment site | IPR016039:Thiolase-like | IPR016035:Acyl transferase/acyl hydrolase/lysophospholipase | IPR014031:Beta-ketoacyl synthase, C-terminal | IPR029058:Alpha/Beta hydrolase fold | IPR013968:Polyk…	Gene3D:G3DSA:3.40.50.720 | PANTHER:PTHR43775 | CDD:cd00833:PKS | Gene3D:G3DSA:3.40.366.10 | SMART:SM00822:This enzymatic domain is part of bacterial polyketide synthases and catalyses the first step in the reductive modification of the beta-carbonyl centres in the growing polyketide chain. It uses NADPH to reduce the keto group to a hydroxy group.	1964..1984	1971..1998		Reactome: R-HSA-75105 | Reactome: R-HSA-2426168 | Reactome: R-HSA-199220 | Reactome: R-HSA-163765	GO:0008152:metabolic process	GO:0003824:catalytic activity | GO:0031177:phosphopantetheine binding
Anamu_P00026	2256	MAAIHNKDGTEECKTYSPSVLPYNATDSEHMYVQKLQRNIHELQKIKEEAVKKENYALADQTRKKLNVLEVQLTKMEHQLNADMITNCIGHWQNKLAEGLVEKIENGDTSQSSGITSAYPLRENFHISFLMTIDRIPNNYIDSLIKAVLIILPHTANDIPKSPFGYDFFLKKVTSRTKKNYELNMSQQSMIKWILTVAVTDVLIHLTERYNGKNISRDTRELILKHGFFYFKISSLRKTQKDILEDPILLRWAIILGDLALTDRTSMIKMLVQVLDPNKKINNEEIVNVLNVMRYIFIKPKNDKEAMEILYLIQELEAFTERHKKTSVRIAIIQTLERIIQPFNYWVVETVEKEHQSSFENALWSEMIELFKKAKRWLTMDELKECSLKLITVILINSK…	#N/A				NO		No hits					4	OG0000679	hypothetical protein BATDEDRAFT_26253 [Batrachochytrium dendrobatidis JAM81]			gi|575482100|ref|XP_006680344.1|	hypothetical protein BATDEDRAFT_26253 [Batrachochytrium dendrobatidis JAM81]		51.37	98.1	99	PF14222	IPR011989:Armadillo-like helical | IPR025614:Cell morphogenesis protein N-terminal	PANTHER:PTHR12295:SF30 | PANTHER:PTHR12295	1641..1661 | 689..716	33..53 | 59..79	2125..2147
Anamu_P00027	2246	MPSAVSKFSVPHPPVHAILEENPVIGTLYLKDNTALQGISFGAKHSIAGECVFQTGMVGYPESLTDPSYRGQILVLTFPLVGNYGVPSREEVEKELNNLPKYFESSKIHVAGLIIGQYSLDYSHYLAKSSLSEWLIENDVPALYGIDTRALTKKIRKQGVMLGKILFPKSIVGDNKKFVDPNAPNWLKELDDVEWHDPNTRNLVAEVSTKEIQYYKADPSKAIKGPDGKTIQILVIDVGMKNNQIRCFVKRGVDIKVVPWDYDFLNDNDYDAVFVSNGPGDPSSLKITIEHLRAQIKKENKPMFGICLGHQLISLAAGATTRKMKFGNRGHNIPCTDMRSGRCYITSQNHGYAVDVQTLPEGWKEYFVNANDASNEGIYHETLPYFSVQFHPEATPGPK…	#N/A				NO		sp|O93937|PYR1_EMENI Protein pyrABCN OS=Emericella nidulans (strain		60	0.993767	0.97978	4	OG0001402	hypothetical protein GLOINDRAFT_346478 [Rhizophagus irregularis DAOM 181602]			gi|552930826|gb|ESA14528.1|	hypothetical protein GLOINDRAFT_346478 [Rhizophagus irregularis DAOM 181602]		79.44	99.5	97.4	PF00988 - PF00117 - PF02786 - PF02787 - PF02786 - PF02142 - PF02729 - PF00185	IPR017926:Glutamine amidotransferase | IPR002474:Carbamoyl-phosphate synthase small subunit, N-terminal domain | IPR005479:Carbamoyl-phosphate synthetase large subunit-like, ATP-binding domain | IPR016185:Pre-ATP-grasp domain superfamily | IPR006132:Aspartate/ornithine carbamoyltransferase, carbamoyl-P binding | IPR005483:Carbamoyl-phosphate synthase large subunit, CPSase domain | IPR006274:Carba…	PANTHER:PTHR11405:SF5 | CDD:cd01423:MGS_CPS_I_III | SUPERFAMILY:SSF56059 | Gene3D:G3DSA:3.20.20.140 | PRINTS:PR00099:Carbamoyl-phosphate synthase protein GATase domain signature | Gene3D:G3DSA:3.40.50.20 | PANTHER:PTHR11405 | Gene3D:G3DSA:3.30.470.20	1855..1874			MetaCyc: PWY-7791 | KEGG: 00240+2.1.3.2 | KEGG: 00240+6.3.5.5 | KEGG: 00250+6.3.5.5 | MetaCyc: PWY-7790 | KEGG: 00250+2.1.3.2 | Reactome: R-HSA-500753 | MetaCyc: PWY-5154 | MetaCyc: PWY-7400 | MetaCyc: PWY-5686	GO:0006541:glutamine metabolic process | GO:0006520:cellular amino acid metabolic process | GO:0006207:'de novo' pyrimidine nucleobase biosynthetic process | GO:0006807:nitrogen compound metabolic process	GO:0003824:catalytic activity | GO:0005524:ATP binding | GO:0016810:hydrolase activity, acting on carbon-nitrogen (but not peptide) bonds | GO:0016743:carboxyl- or carbamoyltransferase activity | GO:0016597:amino acid binding | GO:0004070:aspartate carbamoyltransferase activity | GO:0004088:carbamoyl-phosphate synthase (glutamine-hydrolyzing) activity | GO:0046872:metal ion binding
Anamu_P00028	2241	MLPIPPRANLGSKCSDSILYKDQRYIAYGSLNRVFIYDSNFNYIQKLTVNGNQEQVNTLAFSENGKLAVGYENSIIIYIPNEDGQKGIQWNKQELISFSNPRCLDWNTNNNEEMLLAGSKILSIWRNRIFKPKDDIKYTSNLNETNKETSNLSEVNELEPSSLTTNSLSLQENTKTNEKIYELIWKEESASEVTLVSFSPDGNFFATLSEYDCLVKIWYSRNVVDSDYSSIGSEDNNYRFDFLYLSHPRSVVSFDWRKTVIKNSKKGNNILLTMCRDNICRLWAQCNDENNNYKFYMCKMIEPFCLPPSLNHTPVSEPKISYVHWIDSSEINRAINSDSINEKRKFQKKWIQKSNDSNNNKIQKELKDIIKDNQDMLFHVSPDGTVVIWGVQNLNTYPL…	#N/A				NO		sp|P47104|RAV1_YEAST Regulator of V-ATPase in vacuolar membrane	2e-67	31	0.254351	0.407517	4	OG0001908	Rav1p [Rhizophagus irregularis DAOM 197198w]			gi|595454789|gb|EXX61104.1|	Rav1p [Rhizophagus irregularis DAOM 197198w]	3e-174	50.98	61.4	91.1	PF12234	IPR036322:WD40-repeat-containing domain superfamily | IPR022033:RAVE complex protein Rav1 C-terminal | IPR015943:WD40/YVTN repeat-like-containing domain superfamily | IPR017986:WD40-repeat-containing domain | IPR001680:WD40 repeat	PANTHER:PTHR13950		1807..1827				GO:0005515:protein binding
Anamu_P00029	2226	TFPLVGNYGVPSREEVEKELNNLPKYFESSKIHVAGLIIGQYSLDYSHYLAKSSLSEWLIENDVPALYGIDTRALTKKIRKQGVMLGKILFPKSIVGDNKKFVDPNAPNWLKELDDVEWHDPNTRNLVAEVSTKEIQYYKADPSKAIKGPDGKTIQILVIDVGMKNNQIRCFVKRGVDIKVVPWDYDFLNDNDYDAVFVSNGPGDPSSLKITIEHLRAQIKKENKPMFGICLGHQLISLAAGATTRKMKFGNRGHNIPCTDMRSGRCYITSQNHGYAVDVQTLPEGWKEYFVNANDASNEGIYHETLPYFSVQFHPEATPGPKDTEYLFDDFISIVKECKAAGKLVSLPKKEKVNTPKRVNIRKVLILGSGGLSIGQAGEFDYSGSQAIKAFKEEGIYT…	#N/A				NO		sp|O93937|PYR1_EMENI Protein pyrABCN OS=Emericella nidulans (strain		55	0.999551	0.951209	4	OG0001402	hypothetical protein GLOINDRAFT_346478 [Rhizophagus irregularis DAOM 181602]			gi|552930826|gb|ESA14528.1|	hypothetical protein GLOINDRAFT_346478 [Rhizophagus irregularis DAOM 181602]		74.6	100	94.4	PF00988 - PF00117 - PF02786 - PF02787 - PF02786 - PF02142 - PF02729 - PF00185	IPR017926:Glutamine amidotransferase | IPR002474:Carbamoyl-phosphate synthase small subunit, N-terminal domain | IPR005479:Carbamoyl-phosphate synthetase large subunit-like, ATP-binding domain | IPR016185:Pre-ATP-grasp domain superfamily | IPR006132:Aspartate/ornithine carbamoyltransferase, carbamoyl-P binding | IPR005483:Carbamoyl-phosphate synthase large subunit, CPSase domain | IPR006274:Carba…	PANTHER:PTHR11405:SF5 | CDD:cd01423:MGS_CPS_I_III | SUPERFAMILY:SSF56059 | Gene3D:G3DSA:3.20.20.140 | PRINTS:PR00099:Carbamoyl-phosphate synthase protein GATase domain signature | Gene3D:G3DSA:3.40.50.20 | PANTHER:PTHR11405 | Gene3D:G3DSA:3.30.470.20	1836..1855			MetaCyc: PWY-7791 | KEGG: 00240+2.1.3.2 | KEGG: 00240+6.3.5.5 | KEGG: 00250+6.3.5.5 | MetaCyc: PWY-7790 | KEGG: 00250+2.1.3.2 | Reactome: R-HSA-500753 | MetaCyc: PWY-5154 | MetaCyc: PWY-7400 | MetaCyc: PWY-5686	GO:0006541:glutamine metabolic process | GO:0006520:cellular amino acid metabolic process | GO:0006207:'de novo' pyrimidine nucleobase biosynthetic process | GO:0006807:nitrogen compound metabolic process	GO:0005524:ATP binding | GO:0016810:hydrolase activity, acting on carbon-nitrogen (but not peptide) bonds | GO:0016743:carboxyl- or carbamoyltransferase activity | GO:0016597:amino acid binding | GO:0004070:aspartate carbamoyltransferase activity | GO:0004088:carbamoyl-phosphate synthase (glutamine-hydrolyzing) activity | GO:0046872:metal ion binding
Anamu_P00030	2218	KGRRITKTNQDYKSKDPIQSNQNTIQNNQTPSKTTRTPSKSKTPSKTTKKQSKEKAIVETPQQEEVLPKQKLKRSYQTYLKDNEQPELKSESTLQDESKPLSELKRLYQDQANAEPSSKTEGEAFQPLKKIKHKYQDPNDSQDEIKYTEPRTQTKSRPSREYSHYYLRQPYKVQNKLHPEYELTKPNSNSSFILQNRGIQLLSEPEQDDQMGILSSQNGLHIEPEEIEPQSPSKSSRNVAIPHDNLRHPYQGQTQNEYETEQPEQLKEPEQPVSEQSEPIKEEFHPLSELKRIYQEKINGKPQAHSENRLEGEKFQSISKLRDIYKSKENEDLSKLKHKSLPIYNLKNNFNSLKRKYEALSENDSTVPSSVEPRNKIQYKYNFNRPYHTDQTTDQTTDQ…	#N/A				NO		No hits					3	OG0000904										#N/A	IPR007122:Villin/Gelsolin | IPR029006:ADF-H/Gelsolin-like domain superfamily	Gene3D:G3DSA:1.20.120.20 | SUPERFAMILY:SSF55753	1740..1777 | 1213..1327 | 407..454 | 883..1011 | 224..282 | 1340..1383 | 1872..1915 | 1512..1636 | 1..165 | 1416..1450 | 1041..1189 | 1803..1822 | 492..859	2089..2109 | 343..363				GO:0051015:actin filament binding
Anamu_P00031	2216	MYKGKFLSFIGVFLIGCKLSFQTTPECVPKYENGDLTISSNCEKGYYLLSVGETPVLISKTNFSTKCANDSYCSARYCDVADGITPCKPVILNGNTIFALNKVLLKCNTNNGCQKVSDSIDGYHLNVGKEYVSKPLIKCSTTDDVTTCQTIAVTIDGYYTNGRHDLIKCESSFCESVPKTAGYYLNADSAVTDKFIKCNGSECIDVDSNTTDTFVENDGSCVIGEVGQMQKATSPKYICTGDDDKEDITSSTVGYFLIKLGPDNTPFGSSNVEVIVKIGKNSVTLQNENGYYLNSQTNTKTNYPYIKKDASGVSLLSKLDTAIKSNCKQTLPGGITKNTSGGMTGFCPSRSNSDPISISEKNNKYMILKVPPGAPYGNVGDSILINYGNGKISTVDTTS…	#N/A				YES	Cleavage site between pos. 22 and 23	No hits					1	OG0000535										#N/A		Gene3D:G3DSA:2.80.10.50 | ProSiteProfiles:PS51257:Prokaryotic membrane lipoprotein lipid attachment site profile.
Anamu_P00032	2212	QLKSIFENWINKTRSLENIGNEIVYRNKEKVELNRYNVKEIKNIQEVFNQQLTSVFQNLSQIISIRTENEVPIFNQQLLNFEKEEWDHYIDVCLCLKKFLTLLPHQTDITINDIDRNIDELTTLKDEVMEMNTTFIQKQTNEIPIVMKRLITYNNKAITILDISKGYNDKINIISQLVESLSSENNINNELEKIYTSIYSAIKKMISDNSELELSEIENISLMRPAIFNIQQQLKEVIYASITQLDEGTIAKRNSIKRASQIYNISSVNDLIDIENNDICSSINNFSKEYVKYNQKLIDYYSTTCHSQYLNIQQLLTETTEWYNIYHQLFEWIAAADRLRVDNEERIKKYSSGGTYEVPFGFELKLDKKRIEEIEQDQSRLENRHKEFKNGSRYRRVIN…	#N/A				NO		No hits					4	OG0000393	hypothetical protein LRAMOSA02367 [Absidia idahoensis var. thermophila]			gi|671694970|emb|CDS09690.1|	hypothetical protein LRAMOSA02367 [Absidia idahoensis var. thermophila]	1e-34	46.96	25	19.5	PF02187	IPR036534:GAR domain superfamily | IPR003108:GAR domain	Gene3D:G3DSA:1.20.58.60 | PANTHER:PTHR44350	1913..1943 | 1984..2068	984..1004 | 1578..1598 | 1029..1049 | 1892..1926 | 1396..1416 | 633..653 | 1117..1144 | 364..391 | 1166..1193 | 843..870				GO:0008017:microtubule binding
Anamu_P00033	2210	MDPLSDSHLSKKKTNNAMFNHTQNLNPPPRKQYYDGNNQGPPNKYTMTNSNGLHDYNSGEINQNYPFYGNIPGSNNMSGNSSNNQISYKSSSNILGKIKSRHTGSPPAQIQQTSIFSKKPSNQKQSNSSSNLTTSNTFHNLNMNSSSNSLQNQHTYASSPNLTTIGISNPNSQSSSKSHEYGLFSSKKKKERPKIPQEQATESSEKIVVDFNDILNDPNHVPLECVSLQGSSQNLTSGDILNPNINQTVLTSSWEPPDSWDVIDDDNAPPVNDSFQDNNQGFNNQANFNHNNINQELNLVHNGSVKETESFQTPEDKYYDNNSTKVDEDQNNSYIRVFKTDLTFTTVMCNINARADYVCKKVAAKFYINDYNKYDLVVIRNKLERIIKPNEQPLIMQKH…	#N/A				NO		sp|Q01513|CYAA_PODAS Adenylate cyclase OS=Podospora anserina	3e-145	26	0.829864	0.67366	4	OG0000477	hypothetical protein RO3G_02872 [Rhizopus delemar RA 99-880]			gi|384485988|gb|EIE78168.1|	hypothetical protein RO3G_02872 [Rhizopus delemar RA 99-880]	1e-164	43.39	71.5	78.6	PF00788 - PF13855 - PF13855 - PF13855 - PF00481 - PF00481 - PF00211	IPR029787:Nucleotide cyclase | IPR003591:Leucine-rich repeat, typical subtype | IPR001611:Leucine-rich repeat | IPR001054:Adenylyl cyclase class-3/4/guanylyl cyclase | IPR000159:Ras-associating (RA) domain | IPR032675:Leucine-rich repeat domain superfamily | IPR036457:PPM-type phosphatase domain superfamily | IPR001932:PPM-type phosphatase domain	SMART:SM00365 | CDD:cd07302:CHD | SMART:SM00364 | PANTHER:PTHR45195 | Gene3D:G3DSA:3.10.20.90	1..58 | 1836..1880 | 97..204	2182..2202 | 1288..1308		KEGG: 04658+3.1.3.16 | KEGG: 04660+3.1.3.16	GO:0007165:signal transduction | GO:0009190:cyclic nucleotide biosynthetic process | GO:0035556:intracellular signal transduction	GO:0003824:catalytic activity | GO:0016849:phosphorus-oxygen lyase activity | GO:0005515:protein binding
Anamu_P00034	2185	FINYTLNMNATFQADFSSFNSKPTQPAPTTSTVTSSPENYRFDEQKLAKLDSVEKQELFVFQWLSSLEKELKKGDKNIIANEQDKIEKTLLKFLSSTTPKPTRPARKLIARCFNLIFTHGSQRKIFDTIVAIQQLLKNSVDNSNKLAVIHCLGAITEVHGKNVMSLFSETVISLVKLMKQSTDIHVRHEILSSLTRGLKGAGRALSESTAKDIYKLCKHGFSDKSLIIRADSGYCLQALYDYTIYPKPSYQSDYESLIILMIKGMDKSNFKVRQSLSSTVSYLLITFLQSPIPKKKSSSVPAPPTYPAIDDALSILYNAFNKYSSREILTGIIESYASFYQKIGIQWIEDNYALILNHTLSLLKNTKSDQNSSLIVSEYCKYLLRNVIGKVLSETAQNN…	#N/A				NO		sp|A1A5F2|HTR5B_XENTR HEAT repeat-containing protein 5B OS=Xenopus	1e-162	27	0.718078	0.737817	4	OG0001911	hypothetical protein BATDEDRAFT_34806 [Batrachochytrium dendrobatidis JAM81]			gi|575477432|ref|XP_006678010.1|	hypothetical protein BATDEDRAFT_34806 [Batrachochytrium dendrobatidis JAM81]		53.56	98.4	98.7	#N/A	IPR011989:Armadillo-like helical | IPR016024:Armadillo-type fold	PANTHER:PTHR21663:SF0 | PANTHER:PTHR21663	1476..1495 | 2158..2185 | 17..37	1893..1916				GO:0005488:binding
Anamu_P00035	2181	YICNLFVFYFYIYYYVYLLYNKMSNNLNVYFKNELLSLSSEAKRKYPKIKEISEKCILKLRSINNDGKKSNAELAEELSRNPDFIEPLQMACETQNNKLSLLSLSCIYQLLNYNAVSELAVAPYIKSLLNILNGNTEIQLKILQVLLSFIYKINSLHGEVIYDSLLICFKLQNLKNSNVNNTSAATLRQLVICLFDKVLMEMDAAQEGKETLEYHPFNNEEKNINLTNYQKDAYVVFQDLCLLISKKKPLVLKINSLQKAVGLELIDSVISTHYPVFQRNQEFLNLLKDCVCPTIVKLISDRNEFNQTIRLIRVIELIVKQFAVLLQTECEIFLTNFIKILEPDQYVVWQRVLIMEVFIDFVNDKELIRTIFKQYDMSENFSDVFQNMIYSFSRLIVSE…	#N/A				NO		sp|Q7Z3U7|MON2_HUMAN Protein MON2 homolog OS=Homo sapiens GN=MON2	3e-59	29	0.250802	0.348282	3	OG0003832	protein mon2 homolog isoform 5 [Lichtheimia corymbifera JMRC:FSU:9682]			gi|661183765|emb|CDH54014.1|	protein mon2 homolog isoform 5 [Lichtheimia corymbifera JMRC:FSU:9682]	4e-130	56.33	34.6	44	PF16213 - PF12783 - PF16206 - PF16206	IPR032629:Mon2, dimerisation and cyclophilin-binding domain | IPR032817:Mon2, C-terminal | IPR026829:Protein Mon2-like | IPR032691:Guanine nucleotide exchange factor, N-terminal		1040..1070 | 810..830 | 1508..1559 | 1615..1703	1613..1691 | 1265..1285 | 1398..1421 | 1497..1517	2..21		GO:0015031:protein transport
Anamu_P00036	2171	SNTGKSVVSNPDDCKTNTECSLRRCEVNDGKSPCREILLKGYFLYDDNLIFCVIEEKKTKCKKVLNLNDKTYYLNSGEDAIEKSLIYCAKPSDEEKVICNAEVPNDGYYNNAGVGTGSDKLLKCKNGICESFVPADGYYINADINEGSRIIRCNRGNCVNKDKNSVGDVTKTEACTEKTEVGMLLKADLPKIFCTGKGTSEDITATIDKYVYIEIDAKTKDTAFGSLESDDSLKILVKIGNGAVVKIGEEKGYYINGDSASSTKKPIISVSEITDESDTKINIELLSKDTTIIKTNCAMGVVGSLYHSAESTEYKHFCAGRTASPIDFSTTGTYGYMLLTLETESTLFGSKDSKVLIKYGNGAVVVATPSEDGTYYYVNDGPDKTTNPLIKCINEECNT…	#N/A				NO		No hits					1	OG0000535										#N/A	#N/A	#N/A	#N/A	#N/A	#N/A	#N/A	#N/A	#N/A	#N/A
Anamu_P00037	2155	FNNGNNNSINIHNINSCESPSSTLITGLSTPTFATKTTLSGWNPPFSKGSPSSNLTGLSNPVTIQQSNPTPLLSNKMTPSVKKSLPSLNISHFQPLPVPHYDLGSIQRHEYNQDSYSTSTQMAIENRESKSTNSEPLVSFGVEKKESEVKGSINIANDDAVTVDSGAIEEKENVPPLPANPFQTFGDGRKVLRPDENEGYRGQMILTEIKDELNFNSFNSSYSSSLNNSKSSSLLNNQKKKKKEEEKKKKEEEKKKKKEEKKRKKEEKEKEKFLQEEKKKKSIFSLKSKYFHEEDPKGNSNISSNDKHSSSNKSDKPSSLKMDASILSKSDSNVLKFANLDDYIYTLDTNAKNHVPVITEPPISVYTMEAMEKENNSDIATAKTVDQKKNILDPRPLLF…	#N/A				NO		No hits					4	OG0000478										#N/A	IPR036944:Peptidyl-prolyl cis-trans isomerase, FKBP-type, N-terminal domain superfamily		1227..1247 | 289..320 | 1877..1896 | 168..196 | 221..274 | 445..472 | 751..874 | 1345..1385 | 934..1092 | 544..642 | 1297..1321 | 1609..1638	2017..2037 | 232..278 | 531..551			GO:0006457:protein folding
Anamu_P00038	2146	NNMYIKRIVRVLELFIIGNFFVKTINAIDLTDKCVQVYEESKLKIPKECNTGYYLLTKSEIHEVTNVSDCTSEKKCSLLKCSTADGATACNAISSITGYTIFAYDKSLIKCESSECYSVASANGYYKNADQTQSDKLIKCVNNVCESIVPSKGYYINAGDATKRIIKFTDTIYDIDSNPASSPDAILADDCNNQAGKILKGANTKDICIKGTGKVDMTSTTEGYYLIKLVAGTALGDGNKEIIVKIGNGAAVVVSNIGYYINSGSDNTDNPILKCKNKATGEGIAISKSNTIFKSNCVKSVAGGLVTKNSSYKYFCPSRQDTEIDLSVATEGYAVIPLETETTAFVVQDRSSENVLVKYGKGAVIEVDMSDEAWSSGVRYFVNGNNNSVKPLIRCDGKI…	#N/A				NO		No hits					1	OG0000535										#N/A	#N/A	#N/A	#N/A	#N/A	#N/A	#N/A	#N/A	#N/A	#N/A
Anamu_P00039	2143	YIKKLSKMSSIAAQLQKIRKSKGVEKLQIKYKDSYLFDNKVAADYDLDTIYSIGKSGLESLKQYEKRFANYEKTLFSLTMKNINRAQQTNAENEKLDESINMFLRLLSPHFLDNAAGKALEWLIRRYKINIYNIDGIMECILPYHETAQFLNMISILKLEEGSTWYFLKSLKAPLDRKTLVQRCVKDRAVIQKLYKMVHHSIRNQIKNTTLWITNTLVSIQYLQALPQIQSDILTFMLPVLIECAKTKKHQDLQLSAYMIICQICNISNLTINALSGLMEVIARYTTTDLTSHSLMALIRIFQSQEVITTFPKSTFEYVSKFKQLEEHLENISEKYNTEKFVKLFINCLVENSNEKQHLSFLFKKIVSTEKIINDNITKEFCHTLLKQVLALNHEGKEL…	#N/A				NO		sp|Q9GM44|HEAT1_MACFA HEAT repeat-containing protein 1 (Fragment)	7e-141	32	0.444704	0.979123	3	OG0004953	hypothetical protein MVEG_10586 [Mortierella verticillata NRRL 6337]			gi|672818993|gb|KFH63893.1|	hypothetical protein MVEG_10586 [Mortierella verticillata NRRL 6337]		55.19	99.7	100	PF12397 - PF08146	IPR011989:Armadillo-like helical | IPR021133:HEAT, type 2 | IPR016024:Armadillo-type fold | IPR022125:U3 small nucleolar RNA-associated protein 10 | IPR012954:BP28, C-terminal domain	PANTHER:PTHR13457	1159..1181	2109..2132 | 61..81		Reactome: R-HSA-6791226 | Reactome: R-HSA-6790901		GO:0005488:binding
Anamu_P00040	2130	ILSKYLNLSNVEQDKLITKYISQNATTNSSMEPDLSKLIWLKETELNTKEQAVMFINNNSNNNNNKSKTTIPFIIESHNLCKIITDICGVLLPNLSSLTTSHHKSLNLNLNLNETHQMTMSDDRLIITPTTRNNLHSIAYALSIGSPILLEGVSGSGKTCLVEEMARLTHHEDLITIHLGDQTDSKVLLGTYVCTNIPGQFRWQPGVLTTAVTEGRWILIEDINLAPLEVISVLIPLLQTRTLFIPSRGEKIKAADGFQIFATQTLQVSSNGILTKKSNDSISENLWTQVRVQHLSLDEIRQVLTQKYPSLLRIIPAIVNTTDIIINHWKEIILSSHIGNRLLSLRDIMKWAFRINQLIQLDHDTGNFTVDQDTIQKIFLEAADCFTAMIPQPEARMKI…	#N/A				NO		sp|Q869L3|MDN1_DICDI Midasin OS=Dictyostelium discoideum GN=mdn1		47	0.93615	0.342712	3	OG0003833	AAA family ATPase midasin [Rhizophagus irregularis DAOM 197198w]			gi|595482898|gb|EXX70415.1|	AAA family ATPase midasin [Rhizophagus irregularis DAOM 197198w]		69.7	93.9	34.6	PF07728 - PF07728 - PF07728 - PF07728 - PF07728 - PF07728 - PF07728	IPR027417:P-loop containing nucleoside triphosphate hydrolase | IPR011704:ATPase, dynein-related, AAA domain | IPR025662:Sigma-54 interaction domain, ATP-binding site 1 | IPR003593:AAA+ ATPase domain	CDD:cd00009:AAA | Gene3D:G3DSA:3.40.50.300 | PANTHER:PTHR22908:SF66 | PANTHER:PTHR22908	594..643	2115..2130 | 1034..1054				GO:0005524:ATP binding | GO:0016887:ATPase activity
Anamu_P00041	2123	MESNVQTKVYKLTDRMDKYHPLPSYSSSKYLSNQHLSNNENKSKTRSPPRDSESTTYKHFLNHDISQKNQARRKKSHIFGSTSNVYNFNNNTNTNNNNNNNNNGLLNSTPLYSKQLTDKPSSSQLIAYATAFSKQRIQDISTKEYNYIKDYFEQNVLESLRRLAGTKSSLTINDIVSLVQVHHSVPFLDTIKIDEFSVSKQKSEKIFNISSKWPLEKSGYILRKNIYSKESNNFNVDNIKYKKQETTNSNGEAPEIVSSSKWLVFYVEIRGPYIFFYQLIRRKGLKSKNSVMQKMSIENIRKKIVDKPLSRILSLNSRRKPIKMIEGTHSTTSSTSNNESTNPNVIFTIGDVSGPLEILSAKKVLVHYIPLYYSVVNSVSIDNNPNILVLSTIQEVYLN…	#N/A				NO		sp|P34288|PAC1_CAEEL GTPase-activating protein pac-1 OS=Caenorhabditis	1e-26	31	0.113519	0.122741	4	OG0000776	hypothetical protein BATDEDRAFT_21441 [Batrachochytrium dendrobatidis JAM81]			gi|575471988|ref|XP_006675287.1|	hypothetical protein BATDEDRAFT_21441 [Batrachochytrium dendrobatidis JAM81]	3e-24	61.97	6.4	15.6	PF00620	IPR008936:Rho GTPase activation protein | IPR000198:Rho GTPase-activating protein domain	CDD:cd00159:RhoGAP | PANTHER:PTHR15228	1683..1712 | 1001..1022 | 1607..1636 | 18..56 | 551..570 | 82..111 | 1563..1592 | 945..966	2022..2042		Reactome: R-HSA-194840	GO:0007165:signal transduction
Anamu_P00042	2116	NMEINRLFLLTFIIGIISFVKAEETCIPVLSSNKLTISSSCKPGYYLLNKAGNGIVNGESVATTCTSSENYCNLKYCSKADGKTECVDTGLAGNFVFALNNNGILVCTNDNKCRYVVGVNGYYYLSEMEDRFTKPLIKCGTEGESVTCKSVASTTAGYYMNPLVTSGIENRLIKCDGKGYCELAKNTKRGYFSILDTNNVIKCTSSECTEIVTSDKKSSCYDEGVIPGTLLESTTGIKYFCSEKSDKESVKIKFVDVSESYYIISYKNTEETQIDDPVVFGDTSAKIVSGYTKTYFIKVGGGAAYFVSSLEGYYINSSSDKADFPIIKDGNTKIPKEDTFFKTACTIQGSKAGTILKIGTDTAATYKSFCPTHGAMAIDFTGTSDAYMFLDSDLVKYGN…	#N/A				YES	Cleavage site between pos. 22 and 23	No hits					1	OG0000535										#N/A
Anamu_P00043	2108	MLRFTDLLRQELSGQSNLFSQKKNKGKNKIVEDESSIIGTEYENVELLKKLGKLVNYWKQNAITLNKKSKTPINLNSNEKNENIYGQNIKFNVPFNDYLTPKVNNINDTNENYYSDNKISNTGEFDIEWLEKKCKEHIEIQINEGAEVLFAPKELCQEIIGLLTNESSEKLENSLVDLLGFGNFELISTLIQNKEKILNTINGNNNNNNKPKYGTQFTVTTEEEIQRQKKQRKHNKHHTDTTEDSDLNEFTSEKLKKNWENDFQKKNILLEQGYEYEEPQYPNVYSAKANKKPIFSSFGNQYVLPKGTIRNDDRDYEEIIIPYVQPAPVRSDEKLIEISSLDEFSQKAFRGIERLNRVQSIVFPIAFHTNENMLVSAPTGAGKTNIAMLAVVNTILKYY…	#N/A				NO		sp|E1BNG3|ASCC3_BOVIN Activating signal cointegrator 1 complex		48	0.935958	0.885961	4	OG0002722	hypothetical protein BATDEDRAFT_11676 [Batrachochytrium dendrobatidis JAM81]			gi|575479180|ref|XP_006678884.1|	hypothetical protein BATDEDRAFT_11676 [Batrachochytrium dendrobatidis JAM81]		69.87	91.8	99.5	PF00270 - PF02889 - PF00270 - PF02889	IPR027417:P-loop containing nucleoside triphosphate hydrolase | IPR014001:Helicase superfamily 1/2, ATP-binding domain | IPR036390:Winged helix DNA-binding domain superfamily | IPR003593:AAA+ ATPase domain | IPR014756:Immunoglobulin E-set | IPR011545:DEAD/DEAH box helicase domain | IPR004179:Sec63 domain | IPR001650:Helicase, C-terminal | IPR035892:C2 domain superfamily	PANTHER:PTHR24075:SF6 | PIRSF:PIRSF039073 | Gene3D:G3DSA:1.10.3380.10 | SUPERFAMILY:SSF158702 | PANTHER:PTHR24075 | Gene3D:G3DSA:3.40.50.300 | CDD:cd00046:DEXDc	220..248 | 2040..2063					GO:0005524:ATP binding | GO:0003676:nucleic acid binding
Anamu_P00044	2092	INKMPSILNKKILNFSSSLPFEFSKINQVKKAAVEAIELYGLNADNQCPLKIQLEKKLSKEYGYPYATVFSGANISNVALFTTLATRNDFLIYDSSSSKHVLDAISFSKAKSLSYSHANAIESLEKQVKVIHEKFQNSKKIIVTSSVFINEGDVCQLNDIVRIAQTYQCIIVIDDTFGCGYFDGSANNILEFYKLKGQVDFISGSFSGIMESNGGFIIYGENQKSFMDSLNKNYERDSILPSTASALLASYECLEAPLNSSNGKINRRLQLFKNILQWKNGLKKIGLDIPIHSKSATVPIFMPSDEVGIEVQKTLQEEGLYVSYESNERNAVHKYKLLTSLQVNMTKDIIDRALEIIGRVTIYKFPEVLVKEPTVNYLPVANPIQSISSSKFNLSSSST…	#N/A				NO		sp|P9WQE7|PPSA_MYCTU Phthiocerol synthesis polyketide synthase	3e-123	33	0.387189	0.427505	4	OG0001403	PKS/NRPS hybrid [uncultured bacterium 12-5D]			gi|633266988|gb|AHZ46164.1|	PKS/NRPS hybrid [uncultured bacterium 12-5D]	1e-156	53.54	43.4	24	PF00155 - PF00109 - PF02801 - PF16197 - PF00698 - PF00378 - PF00378	IPR032821:Ketoacyl-synthetase, C-terminal extension | IPR014030:Beta-ketoacyl synthase, N-terminal | IPR020841:Polyketide synthase, beta-ketoacyl synthase domain | IPR004839:Aminotransferase, class I/classII | IPR016039:Thiolase-like | IPR016035:Acyl transferase/acyl hydrolase/lysophospholipase | IPR015424:Pyridoxal phosphate-dependent transferase | IPR014031:Beta-ketoacyl synthase, C-terminal | …	PANTHER:PTHR43775 | CDD:cd00833:PKS | Gene3D:G3DSA:3.90.226.10 | Gene3D:G3DSA:3.40.366.10 | CDD:cd06558:crotonase-like	1520..1541 | 2045..2069 | 1471..1495			Reactome: R-HSA-75105 | Reactome: R-HSA-2426168 | Reactome: R-HSA-199220 | Reactome: R-HSA-163765	GO:0008152:metabolic process | GO:0009058:biosynthetic process	GO:0003824:catalytic activity | GO:0030170:pyridoxal phosphate binding
Anamu_P00045	2089	MADEEDFSSLPITERLVHKLWKVRVSACEDLTKIFKTCPKESPEYSNYTSYFKKMVSDSNLPAQIAALGTLQSYLENAPEEIAMKTRGTVVPVISEKVLSSTRTDARLKGMEILLLYMEIDVPDPIIEKILPQINHRTPKVVAANISALREAIECYGTKHINIAPILKIIPKIFSHSDKKVREEAFRLVTEIYEWIGPGIETFLEPLKPIQVKELHEMFEKCKNVGSRTQKRLLRSQQAIQEQEMDVDMTDDNDMDGDDMEDEPIDLYDIQDPVNVLSKIPKNFYDTVKSTKWKERKAVLEELSNVLNPPKYEDGKYNELVSTLAKRISDPNILCVILSANCIEKIAKGLRNSFFNYKNMVIEPLLDKLKEKKQNVIDALSNALDAVYLCCTIPDITEA…	#N/A				NO		sp|Q14008|CKAP5_HUMAN Cytoskeleton-associated protein 5 OS=Homo		30	0.991383	0.999016	4	OG0003831	hypothetical protein HMPREF1544_10817 [Mucor circinelloides f. circinelloides 1006PhL]			gi|511000922|gb|EPB82430.1|	hypothetical protein HMPREF1544_10817 [Mucor circinelloides f. circinelloides 1006PhL]		56.1	86.9	81.6	PF12348	IPR011989:Armadillo-like helical | IPR021133:HEAT, type 2 | IPR016024:Armadillo-type fold | IPR000357:HEAT repeat | IPR034085:TOG domain | IPR024395:CLASP N-terminal domain	PANTHER:PTHR12609 | PANTHER:PTHR12609:SF0	503..554 | 1083..1112 | 2070..2089 | 1953..1992 | 1839..1891 | 2006..2058	366..386 | 1404..1424				GO:0005488:binding | GO:0005515:protein binding
Anamu_P00046	2054	MSLPRPSIGSSIDSYSVAASDLFVKVALEQLSSHRETRKIRDLKDSCKSTLGLLEQLSLDTVSLDFRGSIVSEIIHPFELACQSKSSSLQSIAIDCIGKLFTYDYWEKLYQYNEDHKKKLQRNNVIIDKTNEDKVNWIDFSIDLICNCFSGGDTNDEIQTQITKALLAAASSSKEPCAIHTTTLLKAVRTTYNIFLLSKSTTTQMIAQASLTQIVQEVFGRIPENPVSNIKNAIKEQIEDNSETDDDKEKQEKLKEQEEEEKEKAFGNEDSSLEMKLSSEELNHKDEEESLSDVYIKDAFLVFRSLCKLSMKTLPAPEGTTDLKSHAMRSKLLSIHLIYTIISSHRNVLFVPAPILFHPDLLPLPYNQILFIQAIKQYICLSLTRNVASPVPQVFDITL…	#N/A				NO		sp|Q9UT02|SEC7A_SCHPO Protein transport protein sec71 OS=Schizosaccharomyces		35	0.747809	0.795693	4	OG0003834	hypothetical protein BATDEDRAFT_20395 [Batrachochytrium dendrobatidis JAM81]			gi|575482730|ref|XP_006680659.1|	hypothetical protein BATDEDRAFT_20395 [Batrachochytrium dendrobatidis JAM81]		61.23	74.7	84.1	PF16213 - PF12783 - PF01369 - PF09324	IPR023394:Sec7 domain, alpha orthogonal bundle | IPR032629:Mon2, dimerisation and cyclophilin-binding domain | IPR000904:Sec7 domain | IPR011989:Armadillo-like helical | IPR016024:Armadillo-type fold | IPR035999:Sec7 superfamily | IPR032691:Guanine nucleotide exchange factor, N-terminal | IPR015403:Sec7, C-terminal	Gene3D:G3DSA:1.10.220.20 | PANTHER:PTHR10663:SF311 | PANTHER:PTHR10663 | CDD:cd00171:Sec7	497..520 | 236..270 | 818..840 | 1789..1812 | 1589..1776	241..268 | 574..604			GO:0032012:regulation of ARF protein signal transduction	GO:0005488:binding | GO:0005086:ARF guanyl-nucleotide exchange factor activity
Anamu_P00047	2235	MAENIQKQTQYQYTANSNLVLQADRSSLPRRNQEPSGEPESLWGKINPKDFGDRAQRTFNEEKEKREKRKKEREEKRKQKGYNSYERPKKKKKESLFLGHGDILSATDNFEGLSYQPKTKETQQAYEFLLSFIQKNLGDTQQDVLRDATDEVIAILKDVNLKDFDKKKSIEEIIGELSSDQFARLVNLGKQITDYNQDQNENVNDDGMARDTAIDEEYGVAVVFDDDDDLQDDEDEIKDDESDDSEEGQETTTDMFLKSATGDNESEQEGDEEEDDFTTVIHTESKINFDGSGNKEPEIVQPHDIDAFWLQRKISTYYHDAHAAQEKTSATFDILSSAANPRDCENELMNLFDYNNFDLVKLLTRNRDVIVWCTKLARATPVERIGIEKEMNENGKEYI…	#N/A				NO		sp|O75643|U520_HUMAN U5 small nuclear ribonucleoprotein 200 kDa		57	0.991499	0.998127	4	OG0001910	sec63-domain-containing protein [Lichtheimia corymbifera JMRC:FSU:9682]			gi|661186086|emb|CDH51448.1|	sec63-domain-containing protein [Lichtheimia corymbifera JMRC:FSU:9682]		82.29	95.4	86.8	PF00270 - PF00271 - PF02889 - PF00270 - PF02889	IPR027417:P-loop containing nucleoside triphosphate hydrolase | IPR014001:Helicase superfamily 1/2, ATP-binding domain | IPR036390:Winged helix DNA-binding domain superfamily | IPR003593:AAA+ ATPase domain | IPR014756:Immunoglobulin E-set | IPR011545:DEAD/DEAH box helicase domain | IPR004179:Sec63 domain | IPR001650:Helicase, C-terminal | IPR035892:C2 domain superfamily	PIRSF:PIRSF039073 | Gene3D:G3DSA:1.10.3380.10 | SUPERFAMILY:SSF158702 | PANTHER:PTHR24075 | PANTHER:PTHR24075:SF5 | Gene3D:G3DSA:3.40.50.300 | Gene3D:G3DSA:1.10.150.20 | CDD:cd00046:DEXDc	2210..2235 | 223..277 | 2094..2128 | 1..92	2090..2114 | 59..79 | 2208..2235				GO:0005524:ATP binding | GO:0003676:nucleic acid binding
Anamu_P00048	1118	MSTLLSVQTSGSRIICRRESISAPGSVISAKGESMFSEFTNTENTNTNSNANTNLNANIGGEKESVLDNRSVYSNDTNDYRNNSDDVLLPINEYAETLIFLLKNEKDYEIYSYILTNWITQLTNIYLFQSCYLQIQNLRSLLVDMVFNDRLSKQAINNIPNDVRTSDLYSKAYNMLTVLIAYSKFFSKNQQNELILVFQIGLTKWSTTTRPCIHALLLSLLELPKSMTKLLPSTLVKMSQIMTAPTFSVHLLEFLSLLAKLPHLYVNFVESDYKLVFVIALKYIQSTFNEKHLNNQLSNISNNSSSNLNALASQSNQSSSAFNQYVIYLAYHVISVWFINLKLTERKKYVPFILHYILSENTQSEMNERVECCLDMLTRYSYSNSQSQPIQPLPAKILF…	#N/A				NO		sp|Q9UUG9|TSC2_SCHPO Tuberous sclerosis 2 protein homolog OS=Schizosaccharomyces	4e-50	36	0.312165	0.242718	4	OG0000601	hypothetical protein HMPREF1544_00833 [Mucor circinelloides f. circinelloides 1006PhL]			gi|511011050|gb|EPB92264.1|	hypothetical protein HMPREF1544_00833 [Mucor circinelloides f. circinelloides 1006PhL]	3e-135	52.7	44.6	53.4	PF03542 - PF02145	IPR000331:Rap GTPase activating protein domain | IPR027107:Tuberin/Ral GTPase-activating protein subunit alpha | IPR018515:Tuberin-type domain | IPR035974:Rap/Ran-GAP superfamily	PANTHER:PTHR10063:SF0	476..507 | 524..557 | 976..1015 | 1048..1105			Reactome: R-HSA-198323 | Reactome: R-HSA-5628897 | Reactome: R-HSA-5674400 | Reactome: R-HSA-8854214 | Reactome: R-HSA-380972 | Reactome: R-HSA-165181 | Reactome: R-HSA-1632852	GO:0051056:regulation of small GTPase mediated signal transduction | GO:0043547:positive regulation of GTPase activity	GO:0005096:GTPase activator activity	GO:0005634:nucleus
Anamu_P00049	2000	SKMDNQNFKRKFLKYLSLSLIFIKLAAATDIATCETESGNNNAVKCKESGYCISSKVIYKKTAGATQECGAVSAGQYLISATDGIAAVTMAENASGFLYDCSGTTIQCNKIDSGNFLATDATDTSSTTKYLFSCTDGVCTATLKAGYYLPPSSDTTNKLYSCDGTTCKGETTVAEGYYVDGTKIIVTASNQIENNEQQQNNNDNQDEQQQNNNDNQDEQQQNNGNPTAKRDTRSTTNSYSNLIHCNSSGVCESLTTAKKGFYVSGADHKDVKYEALIECTADNNCNTPAVVAGAGYYISGADFNNNVYKKLIKCEGTNSCDAATAPTVPGYFVSGTDIDKSNKYPKLIKCSTTSSCGEPAEPLDGNYVDGDTGTAGTPPTYTSIINCNTKACKSEASQN…	#N/A				YES	Cleavage site between pos. 28 and 29	No hits					4	OG0000025										#N/A		Gene3D:G3DSA:3.30.200.20	1362..1397 | 907..928 | 196..236	188..215
Anamu_P00050	1987	EREKERERERDRLREREKERERERERERERSHTRDIYGTIPRKPKPLDTSRSTDIYGTISRSRLSLDTKSIQSPQEKLADLLNRDLLLDHNYGSQDKSRDRDRDRDRDRERGRARERDREREKRGDEEKTPPVPESMSKLANERGRHHSPSHRSSSRPRSSSRPRSSSRHRSSSRPRRPDDSSHKRSDDSIHHRRTGSHSHGTYKSLPRPNRSGSSSGDSSKIGRSHIRNLSSSGSPTSASLPRPHHTSDESRSHHRREKTDDGSSSLSYGTSRSHSRTMVNGSSSKDNEITRNNSSTTDQSKLKISSNIDDLLPDFHDITTSSPKTSSGIFVGNPPPLDLGLDGNNISMLDLNFKSEFSFSMDPFDKTNTAPNKSTLANSTSIFDNKETGGNSPLSKE…	#N/A				NO		No hits					4	OG0001117										#N/A		Gene3D:G3DSA:1.10.287.620 | SUPERFAMILY:SSF58104 | Gene3D:G3DSA:1.20.5.730 | PANTHER:PTHR43939 | Gene3D:G3DSA:1.20.5.50 | Gene3D:G3DSA:1.20.5.170 | SUPERFAMILY:SSF57997 | Gene3D:G3DSA:1.20.5.1000 | Gene3D:G3DSA:1.20.1170.10 | Gene3D:G3DSA:1.20.120.330	863..892 | 370..453 | 84..304 | 1..72	640..667 | 766..845 | 672..734 | 3..30 | 463..515 | 1027..1198 | 849..1025 | 1842..1908 | 1657..1684 | 1375..1644 | 1319..1353 | 1202..1314 | 1924..1983 | 1734..1768 | 527..561 | 569..632
Anamu_P00051	1979	LFFLLNKNMVTFKVFLILLNIIKVVLTSYCNVDRFNSRFFNHYNLKLKRNYHDRKNVAWGLHSCEFQNNLKLKCRIDVAYEADDDITFQFRIAKTTDVNYLENSYSCKNKDANLRFLHVYDLNHSEFKNFIDMNKSNVQQIFHYSFGSSLRDKDNLDLVITNIQAVDKSLWEKKIAEMVFTGTETLCMGASTSVGAMIGMALGPVGSVGGGAVGTMGGKVICGTLLANQQKKMLEDIGNEKPYDAIPIGNNVNSKYIKMSNGLQVSNNGKCGSKYGVCPKNKCCSKYGYCGTSSDHCNSGCQSSYGKCNNGSSSISKDMKTSKNGRCGGNYGKCPTNKCCSKNGYCGTSDDYCSSSKGCQSKYGLCKSNSNKVSTNGKCGSKYGKCPSGKCCSKYGYCG…	CBM18 - CBM18 - CBM18 - CBM18 - CBM18 - CBM18			CBM18	NO		sp|Q9AVB0|LECB_PHYAM Lectin-B OS=Phytolacca americana PE=1 SV=1	1e-36	37	0.126832	0.578947	1	OG0008380	lectin [Verticillium alfalfae VaMs.102]			gi|302406997|ref|XP_003001334.1|	lectin [Verticillium alfalfae VaMs.102]	3e-54	49.53	13.9	77.3	PF00187 - PF00187 - PF00082 - PF00187	IPR000209:Peptidase S8/S53 domain | IPR022398:Peptidase S8, subtilisin, His-active site | IPR018371:Chitin-binding, type 1, conserved site | IPR035992:Ricin B-like lectins | IPR023828:Peptidase S8, subtilisin, Ser-active site | IPR000772:Ricin B, lectin domain | IPR001002:Chitin-binding, type 1 | IPR015500:Peptidase S8, subtilisin-related | IPR036861:Endochitinase-like superfamily | IPR036852:Pep…	CDD:cd11618:ChtBD1_1 | CDD:cd00035:ChtBD1 | Gene3D:G3DSA:2.80.10.50 | PANTHER:PTHR43806		697..717			GO:0006508:proteolysis	GO:0008061:chitin binding | GO:0004252:serine-type endopeptidase activity
Anamu_P00052	1976	RNKITIIVKYTNYYINIMSKLPTFGISAKSNIKLQASPKIGLKYSVKPKSTFSTKSSQKSIKEYDINVEDYVFIKTTNQKGTVRYVGETKFKTGIWVGVELDNRGSGKNNGTVMGVTYFKCPPATGIFIPITAVEKINKDQEMNDNASEISAFSTKSKYSLKNKNKITVNTDLKSTTSKLGKNLRTPLQKTKLNSADTHTKLNSARSLSPATFKSAIETKPPKTPISSKLLNSPYSLNSKSGLKLKIQPKSATSIKATSLNNLYNSHPYSPLSKSASTVDKNNINREGISLSPDLKKINKKLVPVELKLNNDNNDPSPVILTQPLVLGKSKLFSNNQEEDKHDSVETVENNEERVAIVDLGNESGCEDDTIKVNENFEMNTNEEALGDDILSEKLSITS…	#N/A				NO		No hits					4	OG0004954										PF01302	IPR001315:CARD domain | IPR036859:CAP Gly-rich domain superfamily | IPR000938:CAP Gly-rich domain	Gene3D:G3DSA:1.20.5.340 | Gene3D:G3DSA:1.10.10.60 | Gene3D:G3DSA:1.20.5.50 | Gene3D:G3DSA:1.20.5.320 | PANTHER:PTHR18916 | Gene3D:G3DSA:1.20.1170.10 | Gene3D:G3DSA:1.20.120.330	1841..1911 | 1592..1623 | 1665..1692 | 398..462 | 508..582 | 1719..1759	1204..1270 | 1530..1596 | 1613..1661 | 1099..1140 | 643..730 | 738..840 | 895..1094 | 852..886 | 1275..1381 | 1148..1199 | 1394..1453 | 1963..1976 | 1468..1524 | 1751..1783 | 1788..1829 | 1727..1747			GO:0042981:regulation of apoptotic process
Anamu_P00053	1973	MTDLSSVRTLVPYFHTYSEKLYVSGYLYKKNEFQPDGKPFIYNSPNQKWTKWWVELWGPVLKFWQAPLTNPPPSSTEEVIQKELAPSPKFIDELKANQKVPNYINISDSITELSADHLEDSNESPPYPYRYTFSLSTTRLNLFILASPTLDSAKSWVAAIRLSCFEQSRLNELYSYRLLKEPYFSQVWNDFHYDAKNPTVPKKPIFFEGYMQARLNYAKEWKRFYVVITSENKKKKKKMFQKRSTHINSLSDTNLSEETGHICFYNEREDAKKKQPIIELNEVSQVYAVWPEKPEIVEAGAGGVVKVEGNILFGKDLVLPKRDFTYHQNTTFKERPESTFALFMLPNITDLARCLVSVIGSFSLSPYGSAARQDASVGDGSLDIGLLTEELPENVEPTE…	#N/A				NO		No hits					4	OG0001405										#N/A	IPR011993:PH-like domain superfamily | IPR001849:Pleckstrin homology domain	PANTHER:PTHR12505	653..876 | 1817..1871 | 989..1034 | 476..573 | 1215..1801	680..704 | 1528..1548 | 773..822 | 1762..1793 | 1352..1372 | 1038..1063
Anamu_P00054	1961	LSKISISVLDLYDTSGINIEILDSFIWLKLLNKKLNYLDFIDISSLEDNEKLNSPLSTEGTPLNDRINNIEGHFSMKQICGYIQDASKWNEPENMHHRFLRLTNLQGNANNKNITVSEVKKDEAIENISVPINNDAPLNVDIKLEKLEIFYSISIHYALFATFISLKKWQSRIKSKINNQYVKHKRNLSYINNINLTKKRRDSKSEHVVELESLSISRNHNEKKTLPPKKKKVILFSLAIKEFDGELEMPNNIRLYLFIQDINVNMNENSNIGVSINKVLIMVPPQIDGDRDLLLITEIDVKVYKKMDEKESNAKNNLVVDVSGKKISLTVPFGYIVSDIIENGVNMFKSTKQIAVRLINTVVNPVTHINPNKIPEVNIFFNEFLVIFLDQKFESKLGR…	#N/A				NO		sp|Q6LA55|YF49_SCHPO UPF0648 protein C3H5.09c OS=Schizosaccharomyces	3e-67	23	0.686384	0.480548	4	OG0000905	hypothetical protein BATDEDRAFT_89946 [Batrachochytrium dendrobatidis JAM81]			gi|575481614|ref|XP_006680101.1|	hypothetical protein BATDEDRAFT_89946 [Batrachochytrium dendrobatidis JAM81]	4e-149	44.88	79.9	52.4	PF10293 - PF10347 - PF10359 - PF10351	IPR019441:FMP27, GFWDK domain | IPR019409:FMP27, domain of unknown function DUF2405 | IPR019443:FMP27, C-terminal | IPR019449:FMP27, WPPW domain	PANTHER:PTHR15678 | PANTHER:PTHR15678:SF6	1912..1961 | 985..1014	1128..1148 | 1620..1640
Anamu_P00055	1952	IILGILDDLKIVLDSFKSKSKESKGKLETILKTAKNKNVQIAILKASDILELDELKCYEYYQELGYTQNSEISIDIVIDDIISHYFQERTSLLNLIIAIFQSIEDESESNIHQELAKKVVDQLLKDDKFINNILTQYHKVALSSIPDSFASNWNKSTLWVKQNLIEQKCLLKILFLIYYSRVMCSPKQVIKITNILIETKFGLKQNNQAKFDKKSLELSNYVSHLAIILFIEILHLETVLDDIILPSPPVETHLFSSPKHIIELHNIIQEINYQNNVGPIFIAWAAFLSRISQYLDEQQSSLEGEYEELANFLKPRNGPEVAVIQAIRARQCDVFQYLLHSLKGPCYAENEDISIGYKSVLKGFFTIIMVGFEIQNISDFDTFIECTIELYDKQVELCN…	#N/A				NO		sp|F6WXT2|NU188_XENTR Nucleoporin NUP188 homolog OS=Xenopus tropicalis	4e-46	22	0.506148	0.522714	3	OG0006000	hypothetical protein RO3G_15479 [Rhizopus delemar RA 99-880]			gi|384500277|gb|EIE90768.1|	hypothetical protein RO3G_15479 [Rhizopus delemar RA 99-880]	3e-118	42.89	87.8	89.4	PF10487	IPR018864:Nucleoporin Nup188 | IPR011989:Armadillo-like helical	PANTHER:PTHR31431	1740..1769	994..1021 | 1918..1938		Reactome: R-HSA-159230 | Reactome: R-HSA-180746 | Reactome: R-HSA-168276 | Reactome: R-HSA-3371453 | Reactome: R-HSA-4570464 | Reactome: R-HSA-191859 | Reactome: R-HSA-170822 | Reactome: R-HSA-159227 | Reactome: R-HSA-159236 | Reactome: R-HSA-3108214 | Reactome: R-HSA-159231 | Reactome: R-HSA-168271 | Reactome: R-HSA-165054 | Reactome: R-HSA-5578749 | Reactome: R-HSA-168325 | Reactome: R-HSA-1169…		GO:0017056:structural constituent of nuclear pore
Anamu_P00056	1946	MELKVLSEFSPFGEHILKERQKSFANKNTTISRTDNITKDLFEPLQTEFSNEDIYKIYEKGQYQLNSPNGFSNNLANDDKNLNINITYDEELYIFGSKVIWSQGNVLKRSYSFDNYNQKVTQAFWAYFYIEDLKKKTSSKGKENKVLKKTLCIFLQTFAKFYLKNGQSFTLNLPFRIKKAFPLDHGIIIQRIPQKEEFSTNSESQMSNLNISVLFSIMHPLEEMRIVSMYDKVPNQNIQDNILGNGNNESSNIIPFSMLQEDIIYASTNRKLPIIVTFDKVKKIHQVWRYHNHPLLEFKCDDNDNFDIETVDYDNDEFLKQLQNSQVISILFLEKIWSEEEQGTDNQPAERVFIVHSRSESDVLCFFQKSKQLVTGISIGNMLKHKKIKKIFSINAISA…	#N/A				NO		sp|P53995|APC1_MOUSE Anaphase-promoting complex subunit 1 OS=Mus		30	0.732271	0.735597	3	OG0004955	hypothetical protein GLOINDRAFT_11819 [Rhizophagus irregularis DAOM 181602]			gi|552911543|gb|ERZ97198.1|	hypothetical protein GLOINDRAFT_11819 [Rhizophagus irregularis DAOM 181602]		51.97	89.4	92.2	PF12859	IPR024990:Anaphase-promoting complex subunit 1					Reactome: R-HSA-141430 | Reactome: R-HSA-174184 | Reactome: R-HSA-176408 | Reactome: R-HSA-176409 | Reactome: R-HSA-174048 | Reactome: R-HSA-176407 | Reactome: R-HSA-2467813 | Reactome: R-HSA-176412 | Reactome: R-HSA-174084 | Reactome: R-HSA-174178 | Reactome: R-HSA-174154 | Reactome: R-HSA-2559582 | Reactome: R-HSA-179409 | Reactome: R-HSA-983168			GO:0005680:anaphase-promoting complex
Anamu_P00057	1945	MASKQSKYEETLSRNNSKLNKKMNSKRYSTNNNNDSLYGSNSQQAMSNNLSQGGNKKKPNNNRTIQGGSSSGTTNNNGSYGGDSVPVRYKKGLMKNKPKSMGKNIIFGTVGSNDVDVKVDTSLNSPVVEQPDVNAFNNDKIEKTSSNFHYKQDKSNTIPDSSNQNQNNNTNNNSNTNSSNNSNNNNINNNQKSFINTHDNELKQPAPMHHPNIATVFNETIPRTHSAPPSIIQQQRKQNNGHIEPKNEVNSNLGNHHFQNQHAQSHHQVHNQQRPMHPRNQQIQSRPMPLQQNQGPIPQQNMQPFMNNNNFNNNQNNNNQNNQNNNMGNNQNNNVNVNNYNRNSAQFNNQNYSNYPPYQIHTNNYHMNHNNHFPPPNHMNNNQFQGQMPHNKHQNMHMN…	#N/A				NO		sp|Q80XI3|IF4G3_MOUSE Eukaryotic translation initiation factor	1e-75	27	0.423136	0.539582	4	OG0000777	hypothetical protein PFL1_06938 [Pseudozyma flocculosa PF-1]			gi|630970228|ref|XP_007881522.1|	hypothetical protein PFL1_06938 [Pseudozyma flocculosa PF-1]	8e-80	48.86	33.2	45.2	PF02854 - PF02847	IPR003890:MIF4G-like, type 3 | IPR016024:Armadillo-type fold | IPR003891:Initiation factor eIF-4 gamma, MA3	PANTHER:PTHR23253 | Gene3D:G3DSA:1.25.40.180 | PANTHER:PTHR23253:SF9	223..341 | 1412..1585 | 1080..1120 | 1..87 | 971..991 | 129..193 | 486..848	1353..1373 | 1407..1427 | 741..791 | 1136..1156				GO:0005488:binding | GO:0003723:RNA binding | GO:0005515:protein binding
Anamu_P00058	1944	NNNNNNNKHPQYPTPAFLIDEIIHIICSSFTLAPADDSVQLKVLKALLTSVTSTSCEVHHVTLLKLIQSCFNIYIFSKNSNNQITAKAVLTQIINLVFSRMERYSYVLSKHIENGTLLKLSKTTPLREVVEQFSDFSKDAQSQSNQTNNSNIPNSSTETTDSIVDKTALPNTSSSNVDGENDENDKDQSNINNNNKDNINTSTTADEDTKKSPTKIHIKTHKSSYSVSSVSTNLNRNPYDPTIAYYNELLRKDVFLVFRLLCQLSLFKDNGQAVSFNNNTVNTSQPAAVDLSPTSVKARTIALELILSILTNSGPVFQTDPLYSDMVKNYLCISLSKNGISENPLIFELSLSIFIMMLRFYKAPLKAEIEVILNTIYLHILDMGSSSFLQKKKLLEGLL…	#N/A				NO		sp|A2A5R2|BIG2_MOUSE Brefeldin A-inhibited guanine nucleotide-exchange	2e-140	38	0.364198	0.388393	4	OG0002724	hypothetical protein MVEG_09286 [Mortierella verticillata NRRL 6337]			gi|672819655|gb|KFH64553.1|	hypothetical protein MVEG_09286 [Mortierella verticillata NRRL 6337]		52.6	91.8	85.2	PF16213 - PF12783 - PF01369 - PF09324	IPR023394:Sec7 domain, alpha orthogonal bundle | IPR032629:Mon2, dimerisation and cyclophilin-binding domain | IPR000904:Sec7 domain | IPR011989:Armadillo-like helical | IPR035999:Sec7 superfamily | IPR032691:Guanine nucleotide exchange factor, N-terminal | IPR015403:Sec7, C-terminal	Gene3D:G3DSA:1.10.220.20 | PANTHER:PTHR10663 | CDD:cd00171:Sec7	1828..1877 | 1582..1602 | 137..222				GO:0032012:regulation of ARF protein signal transduction	GO:0005086:ARF guanyl-nucleotide exchange factor activity
Anamu_P00059	1942	ENHDKKKRKEDKVSKKKHPKESKDHEEDSKDKSITETNETNQKKRGRRSLNEKYRYCEILEEDRDKYNKLMYNKELPPVQYEKGKKIFKFDQEFNVYYMVEMLNEDIIVDTKTDKEMEGILIHYPEWDDSWDEWVSKDNPNLFECEPEIFEKIEFNKDGITANNFKCLVLDHMINKFKLKNLDEIMKNGKENENDKDNSNNGVGFTSKDIIFHGHVLSQAEKISILSDIHDYTERNYLVKYSENFKSDEKEKNKEKNANQNEDKNENKDKNEDKNKIENETKGKIENNNKDNRDPFERKIIELNRNRKHEILFKQFYEARVYGRFLSSGDKVIRYKDEIEHSDLDRYIRFRFGMFESENAFDILDYDPKIFNNKKVNDESMNNSGVDTKVNTSSSTTNK…	#N/A				NO		No hits					3	OG0001912	hypothetical protein RirG_262840 [Rhizophagus irregularis DAOM 197198w]			gi|595436939|gb|EXX51317.1|	hypothetical protein RirG_262840 [Rhizophagus irregularis DAOM 197198w]		54.43	50.7	37.2	PF13771 - PF01555	IPR016197:Chromo-like domain superfamily | IPR002941:DNA methylase N-4/N-6 | IPR001965:Zinc finger, PHD-type | IPR034732:Extended PHD (ePHD) domain | IPR019786:Zinc finger, PHD-type, conserved site | IPR029063:S-adenosyl-L-methionine-dependent methyltransferase	PANTHER:PTHR14955:SF4 | PANTHER:PTHR14955 | CDD:cd15571:ePHD | SUPERFAMILY:SSF57850 | Gene3D:G3DSA:2.30.30.140 | Gene3D:G3DSA:3.40.50.150	592..774 | 480..507 | 248..292 | 968..994 | 376..424 | 1920..1942 | 1..47	1258..1278 | 693..713 | 726..758 | 247..280			GO:0006306:DNA methylation	GO:0003677:DNA binding | GO:0008170:N-methyltransferase activity
Anamu_P00060	1929	DGNNDDNDNDDDGNNDDNDNDGNNDDNDNDGNNDDNDNDDDGNNDDNDNDGNNNDNDKENDDDNNDVIEIDKKKSKKPKSKKPKTKEPKTKEPKTKEPKTKEPKTKEPKLKHPGHPNHPPKFKDPKFRNPKLGINVESFYTISFDGSYLLKKLSVEKSINSKFWGIKCIAYSQSTVICNVDENDIRVSKISLDNGVHWNNIEVDHYGQTLPLLIDLFSVTMSETNDVYSGKIICNGIFPNKRGMYTFISIDGGLKWKVIRDSRSLGIESNHGSMTLLANNNFGFFNNTKSYDISYSFNDGKSWSEIVLDSIIDTNNLIFTRIFNLSQEYNKDQRFMIVAFEKTTKSIYSIIINFNLDDEKECNDDDIEILNLTTPDGGSICMNGLKRKILRRKLDETCV…	#N/A				NO		sp|A8PE82|VPS10_COPC7 Vacuolar protein sorting/targeting protein		33	0.728875	0.978029	4	OG0001407	hypothetical protein HMPREF1544_11258 [Mucor circinelloides f. circinelloides 1006PhL]			gi|511000479|gb|EPB82016.1|	hypothetical protein HMPREF1544_11258 [Mucor circinelloides f. circinelloides 1006PhL]		52.18	89.7	80.4	PF15902 - PF15901 - PF15902 - PF15901 - PF15902 - PF15901	IPR036278:Sialidase superfamily | IPR015943:WD40/YVTN repeat-like-containing domain superfamily | IPR006581:VPS10 | IPR031778:Sortilin, N-terminal | IPR031777:Sortilin, C-terminal	PANTHER:PTHR12106 | PANTHER:PTHR12106:SF27 | SUPERFAMILY:SSF110296 | Gene3D:G3DSA:2.120.10.10	1..128			Reactome: R-HSA-1660662 | KEGG: 00600+3.2.1.18 | Reactome: R-HSA-4085001 | KEGG: 00511+3.2.1.18		GO:0005515:protein binding	GO:0016021:integral component of membrane
Anamu_P00061	1927	TNQKEKYDSSESKNKILNLDNKIDSEEKISLSYKDVVIHSLINDSNATSTIIVNKANESNVNNENENNSKFDINNGKLEHKEENKEENQKQSKKPMKTGSNDGYINPKYNNLINEDTLVDSENLSFLSNVVSVSESESTSIPTTNAFPGDLPSNKHENKTTTLIIEDLDNAEEEFIQINNSEIENERKNLDTLSSKENIKPIITIENADLPKDHDKTKINIFENTLSEKGEETDDNLLKERSPNEEINNFKDNKLFFSKEIASSITNHSNNDKKDEDNYSYYSNAFSPEISISSVNSDDKFSKSFYEKPQLYRKNKNGKKSADYERSIKEYAISLEKEMMDFYTKNIPTEESKMKKLSLLKRIQKIFSERYPTMGIKAHLFGSSVNELGTYNSDVDICL…	#N/A				NO		sp|Q9UT49|CID13_SCHPO Poly(A) RNA polymerase cid13 OS=Schizosaccharomyces	3e-67	39	0.168656	0.546713	4	OG0001118	hypothetical protein MVEG_10703 [Mortierella verticillata NRRL 6337]			gi|672818392|gb|KFH63293.1|	hypothetical protein MVEG_10703 [Mortierella verticillata NRRL 6337]	1e-94	64.01	18.7	37.3	PF01909 - PF03828	IPR002934:Polymerase, nucleotidyl transferase domain | IPR002058:PAP/25A-associated	SUPERFAMILY:SSF81301 | CDD:cd05402:NT_PAP_TUTase | SUPERFAMILY:SSF81631 | Gene3D:G3DSA:3.30.460.10 | PANTHER:PTHR12271:SF91 | Gene3D:G3DSA:1.10.1410.10 | PANTHER:PTHR12271	1412..1478 | 60..106 | 1640..1756 | 1805..1927 | 808..827 | 1281..1311 | 737..759 | 951..1070 | 1569..1602	176..196 | 1333..1353 | 1398..1418 | 998..1018				GO:0016779:nucleotidyltransferase activity
Anamu_P00062	1924	MDNMDEPQEKININPVFKTEELMVKNNHELIEIAKNLQDELQTKNKILLDLKTKEAWLQSELVVYKQLGKPDDKEGENTTLAFDFLKSNNKLNKEEAMEARSQLFKSLLSFKKQLAQAEQITHRNNELVKEAERKRKAAQEEVFYLNSVINQLSSKDPNLYREISDRQMLKKRLDESEDIINNLRAKLNSWTKASRRNLEARHIAETCTKTMEGELQTYKKAFEEVKAREDAYESRVQELEATILTSGLAIPPDTNQLPKGDEERKNQILQIKELEKKCRQAQEELLEWKMINSNIQKELSTNRMENERLDASLNECRNTITKYENDLKENEEKIRAAEMAREKMEKAKEDLEHELFKHNEEIKNQTEVLMKCQKELEETKLTNQVFRDQLQKKSSEMD…	#N/A				NO		No hits					4	OG0003835										#N/A		Gene3D:G3DSA:1.20.5.340 | Gene3D:G3DSA:1.20.58.130 | Gene3D:G3DSA:1.20.5.730 | PANTHER:PTHR43939:SF1 | Gene3D:G3DSA:1.20.5.50 | PANTHER:PTHR43939 | Gene3D:G3DSA:1.20.5.400 | SUPERFAMILY:SSF57997 | Gene3D:G3DSA:1.20.5.320 | Gene3D:G3DSA:1.20.5.1000	944..970 | 1239..1314 | 1726..1794	34..54 | 1012..1039 | 1625..1729 | 1839..1866 | 1052..1107 | 1223..1243 | 1357..1391 | 216..243 | 681..771 | 782..850 | 1452..1486 | 1797..1824 | 898..959 | 1319..1353 | 1549..1576 | 167..194 | 307..411 | 859..886 | 518..667 | 115..142 | 419..506 | 974..1001 | 1393..1441 | 265..299 | 1874..1922
Anamu_P00063	1921	LYFKVNIIKLNRKKMWNKNKFRSLIKIFLLSWIGVIINVKADEPICTVTYNSGDLVLSTGCNDGYYFLNNAGNAVITDTNDCGASGSRCKIRYCKVTIGDTRTCEKPSPMVIGYILSEKDKKLVECVIDTSSNLCKTVSEPKGYYINSGHDAKTKPLIKCDDNNNLCETVSSNDGYYIDAGSTEKDLIKCKSGVCIAEDNSKNGYYISSESNANTIIKCNGDSINCKIISISDGDYSNSCNSVDNIGKMTGNNMNNLCVAANENKSIEITTDIYYYLTVQSGQTTAFTGKTAVTPGKNIIVKVGNKEASLTKEVGYYINEGGEKAFSVSANTSTGSKEIEISKLPTDCKKAGAGGLMKVGNAAKYLCRNAEDTSPIDITDTGNDGYYLIILLNGQSTIF…	#N/A				NO		No hits					1	OG0000535										#N/A					21..39
Anamu_P00064	1919	MEIDPEDMTRFAIEQPQTLSQYSVSDAVATYYLYMKYVHPFIFSLCNIIPLCPDEVLRKGSGTLCESLLMVQAYLAGVIMPNKHIDPDIKMYEGHLLDTETYVGGHVEALEAGVFRSDLPTDFNLDTTAIDKLLNELDKALKFSIEVEGKQSMDDVLNLEEIREDIYNKLINLKKNPIRKETPLIYHLDVGAMYPNIILTNRLQPDAIVTEKDCASCDFNQSGSNCQRRMQWCWRGECYPGTRAEYNMIKSQLMTEKFPSKVKGGEPRDFSQLSSSEQATLIHKRLGDYCQKVYKRKKETKLVERESIVCQREHPFYVNTVRNFRDRRYEYKGLLKKAKRTLSNAVKSGNNSEIEKAKKMVVLYDSLQLAHKCILNSFYGYVMRKGSRWYSMEMAGVVC…	#N/A				NO		sp|Q07864|DPOE1_HUMAN DNA polymerase epsilon catalytic subunit		43	1	0.807962	3	OG0002723	DNA polymerase epsilon subunit 1 [Mortierella verticillata NRRL 6337]			gi|672828681|gb|KFH73570.1|	DNA polymerase epsilon subunit 1 [Mortierella verticillata NRRL 6337]		66.2	99.7	79.5	PF00136 - PF08490	IPR029703:DNA polymerase epsilon catalytic subunit | IPR023211:DNA polymerase, palm domain superfamily | IPR006134:DNA-directed DNA polymerase, family B, multifunctional domain | IPR006172:DNA-directed DNA polymerase, family B | IPR012337:Ribonuclease H-like superfamily | IPR013697:DNA polymerase epsilon, catalytic subunit A, C-terminal	CDD:cd05535:POLBc_epsilon | SUPERFAMILY:SSF56672	755..774 | 1784..1808	156..176 | 1913..1919 | 814..835		Reactome: R-HSA-68962 | KEGG: 00240+2.7.7.7 | Reactome: R-HSA-5651801 | Reactome: R-HSA-68952 | KEGG: 00230+2.7.7.7 | Reactome: R-HSA-110314 | Reactome: R-HSA-174430 | Reactome: R-HSA-6782210 | Reactome: R-HSA-5696397 | Reactome: R-HSA-6782135 | Reactome: R-HSA-5696400 | Reactome: R-HSA-5685942 | Reactome: R-HSA-5656169	GO:0006260:DNA replication | GO:0006281:DNA repair	GO:0003677:DNA binding | GO:0003887:DNA-directed DNA polymerase activity | GO:0000166:nucleotide binding | GO:0003676:nucleic acid binding | GO:0008270:zinc ion binding	GO:0008622:epsilon DNA polymerase complex | GO:0005634:nucleus
Anamu_P00065	1919	MPGRNSVYDYDSEEISVDKDNYYSKTDDMSSSNDNNSNSDQIEDDSELSELDISDEDEEESDDDEYDWAPTVKEQKNNIRERERERKSSARNTKSGQSLLQSSFIIPHESVFIPMGTKDSIDKMLAYRTNPENNAEEILVKYKTMSYLDVEWVNRKKLEAKIGKVRVRKFIEKFLYSQTNWGVDDIFNPNFTKMDRIIDEGELGDKIYYLVKWKSLSYDDCTWEPRELVLNMDPEVLNDYERFRSLKGIEQKKLSYANKSKRPSVRDFVKLEKSPIYKGENELRSYQLEALNWLTYCWMNGHSSILADEMGLGKTVQSISFLNRIYYEYNVRGPFLVIAPLSTISNWEREFNTWTDLNCVVFHGKESSRNFIVANEFYYRNVKNEIIHNIYKLDVLLTT…	#N/A				NO		sp|Q3L8U1|CHD9_HUMAN Chromodomain-helicase-DNA-binding protein		43	0.560709	0.38281	2	OG0001115	hypothetical protein BATDEDRAFT_35805 [Batrachochytrium dendrobatidis JAM81]			gi|575483738|ref|XP_006681163.1|	hypothetical protein BATDEDRAFT_35805 [Batrachochytrium dendrobatidis JAM81]		61.03	78.4	73.6	PF00385 - PF00176 - PF00271	IPR027417:P-loop containing nucleoside triphosphate hydrolase | IPR023780:Chromo domain | IPR014001:Helicase superfamily 1/2, ATP-binding domain | IPR000953:Chromo/chromo shadow domain | IPR000330:SNF2-related, N-terminal domain | IPR016197:Chromo-like domain superfamily | IPR001650:Helicase, C-terminal	Gene3D:G3DSA:2.40.50.40 | Gene3D:G3DSA:3.40.50.10810 | Gene3D:G3DSA:1.10.10.60 | PANTHER:PTHR10799 | PANTHER:PTHR10799:SF48 | Gene3D:G3DSA:3.40.50.300 | CDD:cd00046:DEXDc	1629..1648 | 1721..1919 | 1171..1210 | 1..96 | 1553..1578 | 1109..1133 | 1399..1453 | 1657..1699	1394..1414 | 1695..1715 | 1901..1919 | 72..92 | 1295..1341 | 1195..1215				GO:0005524:ATP binding
Anamu_P00066	1909	MAKKNSKKTESKNEKKNVEEMEVDFPRGGESSLTPMEYRDITEQVNKDLFEQKDESVEKSKKKKRKSIVKKPTITKKKKPKIENSIRLLNFKRLQVGMCILGAIKEINELELVISLPNGLTGFASITEISEEISKIAEQVANDDEDEEELPELNSLFTVGQLVACAISELSDVSNKKKINLSIKPSIVNATLTAKDIASGMMLNAEVVSKEDHGYVMSIGIEGVKAFLNNKNIPEDVSLTVGQVISCGVVSIDGSFRTVQLTLQKETIVKSFITNNSSPSLTSLKPGALVNAQVKKVLDTGLQCTFCGIFNATIDIFNLSSKKQINQYKEKQKIRARIIYINYTKLRIGLSLNDHLIDFEPVSFPNIRIGTIIDNVEIKRIDDSIGTLVTFNDDVQGYV…	#N/A				NO		sp|F4J8K6|RRP5_ARATH rRNA biogenesis protein RRP5 OS=Arabidopsis		32	0.986904	0.972917	4	OG0001119	hypothetical protein PPTG_09583 [Phytophthora parasitica INRA-310]			gi|675187915|ref|XP_008902842.1|	hypothetical protein PPTG_09583 [Phytophthora parasitica INRA-310]		51.69	95.3	96	PF00575 - PF00575 - PF00575 - PF00575 - PF05843	IPR008847:Suppressor of forked | IPR013026:Tetratricopeptide repeat-containing domain | IPR003029:S1 domain | IPR003107:HAT (Half-A-TPR) repeat | IPR011990:Tetratricopeptide-like helical domain superfamily | IPR022967:RNA-binding domain, S1 | IPR012340:Nucleic acid-binding, OB-fold	CDD:cd05708:S1_Rrp5_repeat_sc12 | PANTHER:PTHR23270 | Gene3D:G3DSA:2.40.50.140 | CDD:cd05702:S1_Rrp5_repeat_hs11_sc8 | CDD:cd05693:S1_Rrp5_repeat_hs1_sc1 | PANTHER:PTHR23270:SF10	1504..1634 | 49..76 | 1..36	1..24 | 1905..1909			GO:0006396:RNA processing | GO:0006397:mRNA processing	GO:0003676:nucleic acid binding | GO:0005515:protein binding	GO:0005634:nucleus
Anamu_P00067	1891	YKFYNHIIKIIIIKERKKMFGSSGFGNQNTSGFGTNNNGFGTSSFGNSSFGNNQQNNSIGFGQSSFGNNQTSAFGSSNSFGNKPFGQSSSLFGNNNNNQSSFSFSNNNNNNAFGSNNGFGTKSFLGNNNTSSNGGFGSQNNSGFGGFNSNMGMQNNQGTGNPPFSIHSEKEANLPTPSNFHSITAMPQYRNFSFEELRLKDYQMNKKFPSSGFNSSTNSFGSSTFMNSNNNSGFGQKSFGNSTNAFGNNQLNSFGSSNNAFGSNNAFGSNNAFGSNNNTSSSLFGNNQSNSGFGMNNSGFGSSIKPANSGFGFGNSSGFGSNNNNTNNNNNTFGNNNNTTSSGFSFNTNQNNNSNAFGNNSGFGIKSNSIGTAGFGTQNNNGLSMNKPANSTGLFNSSF…	#N/A				NO		sp|Q9UTK4|NU189_SCHPO Nucleoporin nup189 OS=Schizosaccharomyces	4e-69	31	0.463776	0.519646	4	OG0000906	nucleoporin [Melampsora larici-populina 98AG31]			gi|599418268|ref|XP_007415804.1|	nucleoporin [Melampsora larici-populina 98AG31]	2e-104	39.16	97.4	98.2	PF04096 - PF12110	IPR036903:Peptidase S59, nucleoporin superfamily | IPR007230:Peptidase S59, nucleoporin | IPR021967:Nuclear protein 96	PANTHER:PTHR23198	124..145 | 1657..1681 | 971..1037 | 322..360	1174..1194 | 1433..1453 | 1804..1824 | 1285..1305 | 1475..1496		Reactome: R-HSA-159230 | Reactome: R-HSA-180746 | Reactome: R-HSA-168276 | Reactome: R-HSA-3371453 | Reactome: R-HSA-4570464 | Reactome: R-HSA-191859 | Reactome: R-HSA-170822 | Reactome: R-HSA-159227 | Reactome: R-HSA-159236 | Reactome: R-HSA-3108214 | Reactome: R-HSA-5663220 | Reactome: R-HSA-159231 | Reactome: R-HSA-168271 | Reactome: R-HSA-165054 | Reactome: R-HSA-68877 | Reactome: R-HSA-55787…	GO:0006810:transport		GO:0005643:nuclear pore
Anamu_P00068	1890	LVLFLTHGFKWYIFVFSFLYGISFCLYMTFFSILASLKDSSQLVFTSKGPASALKGVCIMLVPMCIASFAFNDQDYTIYVWAIYSIGLTISWMYMAYKYKCIARDYMDWPFSLNVPTESDIQNLFEKSYPKPLPFLNEEQELYEKRIRLWERASREHYMNTVTKAIGSKNTNLPTIIYKREKQRKRESELMQWFLQRTGTYPPPQKYSTEWDTMLKAAINELKKKYQVEKLNRGDLLFEFENTVIIFGVLYFIFIFIDKWVWLFSYGKPVLYMVGDGIPEYTIGTLFGTSYMLLCSGFLEISLSHLLDVHKDSSSQLRLGECNAEEMFVKFNHAKQKAYKKELFRFILIMIGVFIFMTGVYFIAVDITKIGLAIYGISVLGYSGFLIGLFHKLFFQTND…	GT4	GT4			NO		No hits					3	OG0003836	glycosyltransferase family 4 protein [Bipolaris oryzae ATCC 44560]			gi|627917594|ref|XP_007692046.1|	glycosyltransferase family 4 protein [Bipolaris oryzae ATCC 44560]	5e-125	42.55	89.3	54.8	PF11997 - PF00534	IPR001296:Glycosyl transferase, family 1 | IPR022622:Domain of unknown function DUF3492	SUPERFAMILY:SSF53756 | Gene3D:G3DSA:3.40.50.2000 | PANTHER:PTHR12526:SF461 | PANTHER:PTHR12526			343..365 | 370..391 | 75..97 | 15..37 | 244..266 | 281..303 | 49..71 | 404..426
Anamu_P00069	1889	EIKMKFKPFVKSWKSLQRFLRKIISSNTYCIINVMIILLNIIALSDGKQNKHYTPKNLLEFFLQSDMFFTIYFIVESLISILADGIKQSFKKFWGLFNVFIFFTSIATLCGLTNLSPLRLWIILKYLSKIPLLNDIEMILLAIRKSFGVLRDITVFAIFLFVCAGIVGVSLWGGKFKYRCINSNNDFYDEDLVCSINPNSGYHCPENYNCVKVDNNPVYNTMGFDNIIQAFFTVFQILTTEGWSEIMINGISSTNYLSVFYFLVIIMLGNWLLLQLIVATVTSNLEKSIEDNSFTEITKEKSQTITENEGINKSLVDKIETERNDSDSGKSVVLYNSHSEINNLSETNNPTAQTVIETDVGDEQSIKTVSIHEAISTNNNFDQTYSFVNQASNDNQSIL…	#N/A				NO		sp|Q9UI33|SCNBA_HUMAN Sodium channel protein type 11 subunit	7e-86	23	0.774484	0.840871	4	OG0001913	sodium voltage-type isoform cra_a [Stylonychia lemnae]			gi|678331415|emb|CDW78622.1|	sodium voltage-type isoform cra_a [Stylonychia lemnae]	1e-110	45.31	79	76.4	PF00520 - PF00520 - PF00520 - PF00520	IPR002048:EF-hand domain | IPR005821:Ion transport domain	Gene3D:G3DSA:1.10.287.70 | SUPERFAMILY:SSF81324 | PANTHER:PTHR10037	802..839 | 1622..1656 | 1842..1889 | 861..887	645..665 | 1614..1634	1357..1379 | 920..942 | 23..45 | 1447..1469 | 618..640 | 483..505 | 1158..1180 | 60..82 | 1035..1057 | 986..1008 | 153..172 | 1302..1324 | 547..569 | 957..979 | 94..116 | 1239..1258 | 451..473 | 257..279 | 420..442		GO:0055085:transmembrane transport | GO:0006811:ion transport	GO:0005216:ion channel activity | GO:0005509:calcium ion binding	GO:0016020:membrane
Anamu_P00070	1888	MNHSTLTLQLHLAEVLATSPRREWKNIEKFMTFTVPEDSKVEIIPPRIQESIFSLAYYLEKSDGTHVEKILPYLINCYKYIENISLNETLNIGDCYSMQFFSKALLEKLFIFAEKNNDYKDELNELAWESLIHHTNIFSEISEKETVISYSTLILNGIIQLLQIINCYIDDWSEEYLEKTNEIFKIFVKSSSLNTVHAISTYTFQGSNENLIIIKCLREYKPYFSKKQIIYSGLSQSTLIGLVFKFLKKILTTDIREAYVEQQKKSDQEVTQEKRIWNALSYKKIDFISQFKNDIVSEIYQTSIRWFSEYTQFIFNSLLRNDNIADQDLYAFSTVLKTIVISALHLKHIDDDFVNKLRKIILDSSNVPKLPMTVVVLEALGIIMINFEHLQTPISMIIK…	#N/A				NO		sp|P42356|PI4KA_HUMAN Phosphatidylinositol 4-kinase alpha OS=Homo		30	0.805085	0.774025	4	OG0002725	hypothetical protein MVEG_08250 [Mortierella verticillata NRRL 6337]			gi|672821253|gb|KFH66149.1|	hypothetical protein MVEG_08250 [Mortierella verticillata NRRL 6337]		53.79	97.5	96.4	PF00613 - PF00454	IPR036940:Phosphatidylinositol 3-/4-kinase, catalytic domain superfamily | IPR018936:Phosphatidylinositol 3/4-kinase, conserved site | IPR011009:Protein kinase-like domain superfamily | IPR016024:Armadillo-type fold | IPR000403:Phosphatidylinositol 3-/4-kinase, catalytic domain | IPR001263:Phosphoinositide 3-kinase, accessory (PIK) domain | IPR015433:Phosphatidylinositol kinase	Gene3D:G3DSA:3.30.1010.10 | CDD:cd05167:PI4Kc_III_alpha | Gene3D:G3DSA:1.25.40.70 | PANTHER:PTHR10048:SF15					GO:0046854:phosphatidylinositol phosphorylation | GO:0048015:phosphatidylinositol-mediated signaling	GO:0005488:binding | GO:0016301:kinase activity
Anamu_P00071	1883	NNNNNNNNNNNNKETCCVITLMENIGPELVKKHYHDPVLATSSRTEFHKFQQRQRQQSVLRELESKNSLIHIAGSDEQSYIAIWSRCYPDLIRGCFNSCSPLTIANCLVNAGSRLFQLMPYINISLEQYQGKASNNTIKRPQSNNWNATKPLVMTNNTNEIIEQWKFYLIYIASTIEVWNPLHSTLPQVMALRKQTEDNGNKKINITRAEQLFKNIAPLLSCEKITIRQSAVLAFGCINSLSYKTLLEILLPSIKDVLDDVKKKYPVDPKTYYSAHRNNTNSPHAKKLERLRMELAHIFSLIADFITYDQCRNSDKIMDSVKTYIIEMIKFLSDSYVQFEWDHQMLRYYFCGFIERLYDNLVITITNLKTAQSECKTETEKLQYESKIRKLRSFMSFDT…	#N/A				NO		sp|P40468|TAO3_YEAST Cell morphogenesis protein PAG1 OS=Saccharomyces	3e-131	26	0.738715	0.503788	4	OG0000907	hypothetical protein LRAMOSA07930 [Absidia idahoensis var. thermophila]			gi|671690663|emb|CDS05402.1|	hypothetical protein LRAMOSA07930 [Absidia idahoensis var. thermophila]		53.49	70	50	PF14228 - PF14228 - PF14225	IPR025481:Cell morphogenesis protein C-terminal | IPR011989:Armadillo-like helical | IPR029473:Cell morphogenesis central region	PANTHER:PTHR12295:SF30 | PANTHER:PTHR12295		1710..1730
Anamu_P00072	1884	FIYNEKMSKSNQLSNYNVNTLLPYDIPNEKEYLKTIKENIALSILSKSYTKEAQFWFKELNRYIDLRYELPEKDRVHFAKITYGLSITPKLETSMVEFYSSFCCKLIKKKKYLKKEKLVLPWKPLYEMIKNIIILNEKQRVLLSEGPKINSLLRLVTYSRRYFSSDCTEEITKEFLNKFNPHTNFHTILSQMIFELFIDTSKPPPKPDYISADAPPFYWIKPVFSLWTQMKLIEQYELNFINLISRLASDQVSSPWNVQWTEEQISFIFSIGLNMMELPVGTNYSNNGGGNLHYIEYRHSTFLKYRKNKKDKFKTLARFIINTMWPEPSDDIPNDQKPSQLNVLKKLKDMIQAVESYFHPSNSGKWTYSMTCFLQWLSIEFLRRVRLENTEDCKTPKHL…	#N/A				NO		sp|Q5SSW2|PSME4_MOUSE Proteasome activator complex subunit 4		27	0.990446	0.981552	3	OG0001121	hypothetical protein GLOINDRAFT_333793 [Rhizophagus irregularis DAOM 181602]			gi|552915452|gb|ESA00732.1|	hypothetical protein GLOINDRAFT_333793 [Rhizophagus irregularis DAOM 181602]		59.02	99.4	100	PF16507 - PF11919	IPR032430:Proteasome activator Blm10, mid region | IPR011989:Armadillo-like helical | IPR035309:Proteasome activator complex subunit 4 | IPR021133:HEAT, type 2 | IPR016024:Armadillo-type fold | IPR021843:Proteasome activator complex subunit 4 C-terminal domain	PANTHER:PTHR32170:SF3		1726..1746		Reactome: R-HSA-8854050 | Reactome: R-HSA-5678895 | Reactome: R-HSA-2871837 | Reactome: R-HSA-8948751 | Reactome: R-HSA-4641258 | Reactome: R-HSA-450408 | Reactome: R-HSA-5610783 | Reactome: R-HSA-5658442 | Reactome: R-HSA-1236978 | Reactome: R-HSA-5607764 | Reactome: R-HSA-8852276 | Reactome: R-HSA-1169091 | Reactome: R-HSA-8951664 | Reactome: R-HSA-174184 | Reactome: R-HSA-349425 | Reactome: R-…		GO:0016504:peptidase activator activity | GO:0005488:binding | GO:0070628:proteasome binding | GO:0070577:lysine-acetylated histone binding
Anamu_P00073	1881	SRKKKNNKQTLKKMSDGYSSESSGGVSTGHSSVFNSPKSNSFMKILEEKQQKETRSQGKSAFLSRLRAFELKAQKEKEDRENAYVPKASIITARKSPVFTPPSSPKIGSKIIRTSYNRSFNPAESRKKEIFEEAKAKLENKIIQLEKELEDAKAKNRIVDGKEISKDASLLEREINELREKEQSINFQLKNAETNLNNTQNELKKLKEQLSEKENEKDTLIRNHDTALSELKFQISLKEKEYDILKEDQEKSIAELQQDIRKLHEKIAELEKERDELKNQVSILTGSNTSSSASSAEVEQYQAEIQDLKNQLENLIKEAAEATSSIEALKETIEQKNATIEALTEESKEKDVRVEALQKEKEDSSLLKEELNIKTEKLQEIERQLEEVQGQLKERDTQI…	#N/A				NO		No hits					4	OG0000908										#N/A		Gene3D:G3DSA:1.20.5.50 | PANTHER:PTHR43939 | Gene3D:G3DSA:1.20.5.170 | Gene3D:G3DSA:1.20.5.320 | Gene3D:G3DSA:1.20.120.330 | Gene3D:G3DSA:1.10.287.510	1..59	128..287 | 291..651 | 1546..1661 | 1772..1857 | 747..1013 | 655..720 | 1471..1541 | 1032..1459
Anamu_P00074	1864	NKKMAIESKKSQDAINALNYQKKIEELKLQSQEKELFIKSLKDELLESKEIINNQNKKINEIEEKSKIYFSKDNSKQNVEYDNVKRENDDMKSKMKKLQAERDIMKKTNDELMKQIKTSLNGDKNETLFDKLSKENQELQIKLSQYENECVEKETTIKKLENLNKSFKEEINKKKTTSGLSNNEKEEYENKIRELEFELGKAEGQLGSLEGTIMMHEEENIILKEENNSFKKQIDVLKASKELKGNMGILKKRVAKLEQQLEEANKVNQEAQNAIKTLKKEQSNSAMNIKPAQTNNEEILGLKEKIAILELDLEVANLGIKEKDEKQEKISKDYQNKINELQKKVNEGKVLEEKLIATTDKLLKAENELNILKDSSFESGENNKKYRVEQETSNKKIND…	#N/A				NO		No hits					4	OG0004956										#N/A		Gene3D:G3DSA:1.20.5.340 | Gene3D:G3DSA:1.10.1420.10 | PANTHER:PTHR43939:SF1 | PANTHER:PTHR43939 | Gene3D:G3DSA:1.20.5.50 | Gene3D:G3DSA:1.20.5.170 | Gene3D:G3DSA:1.20.5.320	756..787 | 524..544 | 1692..1760 | 1813..1864	15..65 | 1045..1065 | 1112..1132 | 213..233 | 390..466 | 838..883 | 129..205 | 1346..1440 | 1295..1329 | 810..830 | 1246..1287 | 546..703 | 468..526 | 926..946 | 782..802 | 74..115 | 355..375 | 240..284 | 954..988 | 324..351 | 1142..1207 | 710..762
Anamu_P00075	1853	DSLTISSHFPKGSDILSKMVDGINFLLQVPSVKAHYYRENPLFLQKALDTIVYFQGFYSQKCYIDYHITTETNIWTVVVNYSIYINRLINSIAECYKYDPDQTENLKYIKKSLTNILSYLDDWCYHKSLEKITTPLKKIRKLITIHSTFEREMIENIRISELDEDNGADTNESGNSSSNNNNNNNSKPGFHIIQSLDGNEYEVPKYSIMYGEISFVYPIHWLFSCIIRKLPTILNNLTQEERNNGSFNSIWNDIFSFMPITEGEPDNITRENRIQRLMEYPLRCITAYSQICSDLWIRNGLSLYEMSHYFNNSSHSISFESNIIFLQVVSLVLDSDLFLTSLLDRYEIIDWFNGKSYSKKRGFSDEKVNLLVSEFLLFIINLISYRKIINGKTFEENLR…	#N/A				NO		sp|O60152|UBR1_SCHPO E3 ubiquitin-protein ligase ubr1 OS=Schizosaccharomyces	3e-34	44	0.0820291	0.078141	4	OG0000536	hypothetical protein MVEG_07822 [Mortierella verticillata NRRL 6337]			gi|672820822|gb|KFH65718.1|	hypothetical protein MVEG_07822 [Mortierella verticillata NRRL 6337]	5e-77	42.64	60.3	51.6	#N/A	IPR013083:Zinc finger, RING/FYVE/PHD-type | IPR036390:Winged helix DNA-binding domain superfamily	CDD:cd16482:RING-H2_UBR1_like | PANTHER:PTHR21497 | PANTHER:PTHR21497:SF24	164..189 | 1592..1621 | 1640..1675 | 642..663 | 1210..1235	722..765 | 1258..1279
Anamu_P00076	1836	INIMAEKEIELLENVELRIALASNNEQFEKCINVFLCPVLLKLGSPHNNVKEKVFSICNHISKRIKSNTDIKLPTDKLLELFTSDNSSNFVNNFALLFLEIAFNRSTEEEKVDLIPKLIKNITKRNNAQKMQIFQIFINTLECFNKRQVEFSKAANHDIFNFNEYPNDLKFILEKFADMLLFIPSPDQKVSPGLSVNAMNFVTNNGKANWIKSTEISSTKVNVVRFTMSDLIPNDIMNISRFIVFLIASVDSNYEVANLGNSALKKIRNPDMEKQEVIDELYKLYQGTQNKKIKESDQRKPASNNIKLKIMNYLEKSKCAANTSPNFLQVCFDCLYGNDTNVKLRKSGMIFTQWIARMTNEKVLRTFQPILLTGFNKYIDEHKFERGIDQEGLLCYAYE…	#N/A				NO		sp|Q6PDI5|ECM29_MOUSE Proteasome-associated protein ECM29 homolog		32	0.994009	0.993478	4	OG0001408	hypothetical protein GLOINDRAFT_338684 [Rhizophagus irregularis DAOM 181602]			gi|552914917|gb|ESA00198.1|	hypothetical protein GLOINDRAFT_338684 [Rhizophagus irregularis DAOM 181602]		62.38	99.8	99.8	PF13001	IPR011989:Armadillo-like helical | IPR024372:Proteasome component Ecm29 | IPR016024:Armadillo-type fold	PANTHER:PTHR23346	1662..1681	1608..1628 | 5..25			GO:0043248:proteasome assembly	GO:0005488:binding | GO:0032947:protein complex scaffold
Anamu_P00077	1830	MVRGKKPQLSASKEDIRELDPLNLETIVNNLRDRYSNNVFYTRIGSNLMVAVNPNRRTDSISEETEVAYLEDAMDTSNENSKKRLPPHVYEIASKAYLHLCRNGEDQSIILRGLSGSGKSFTRDMLVKYLCDLSKGKKKSKVRIGIKNTAAILNAFGNARTVLNPDASRYGKYTEIQYDNHGKIIGAKICDYLLEKSRITDIPSDERSYHVFYYLFAGASVEEKNYWRLGEATNYYYMGDQRSIQQTDEGKFKELTDAMKTVGIGRSAQNQIFQLLTAILQLGNLQFVDSGDMAHEPCQIRNLDLLEIIAETLGIHPRNLETVLTYKTMYIKRELCSVFLNAETAIIQRDSLAKCLYSLLFSWIVEHINNRLCKTEEETANFIGITDFPGFQNKEDNQL…	GT2	GT2			NO		sp|Q4P9K9|CHS8_USTMA Chitin synthase 8 OS=Ustilago maydis (strain		39	0.938251	0.901746	4	OG0000367	chitin synthase CHS3 [Rhizophagus irregularis DAOM 197198w]			gi|595451192|gb|EXX59040.1|	chitin synthase CHS3 [Rhizophagus irregularis DAOM 197198w]		62.45	99.8	99.9	PF00063 - PF03142 - PF08766	IPR027417:P-loop containing nucleoside triphosphate hydrolase | IPR036400:Cytochrome b5-like heme/steroid binding domain superfamily | IPR004835:Chitin synthase | IPR014876:DEK, C-terminal | IPR001609:Myosin head, motor domain | IPR029044:Nucleotide-diphospho-sugar transferases	SUPERFAMILY:SSF109715 | PANTHER:PTHR22914:SF16 | CDD:cd04190:Chitin_synth_C | Gene3D:G3DSA:1.10.10.60	736..771 | 1671..1693 | 803..825 | 559..588		1542..1564 | 1571..1590 | 1600..1622 | 1146..1168 | 872..894	KEGG: 00520+2.4.1.16 | MetaCyc: PWY-6981		GO:0005524:ATP binding | GO:0016758:transferase activity, transferring hexosyl groups | GO:0003774:motor activity	GO:0016459:myosin complex
Anamu_P00078	1824	YPNELQVLKKNFGYYIDNSFIDKVELHFEKYTNPIKQNKKSEETVFRLLLKNINNLYVKEYEINTLAICKDNNEFEDSFYLNFDLSGLLPIRETTYSYNKNPLERWVEEFKFKYEQRCVYIIEFIGKNLVCRAIVRNGDLRFIERNEIYGQVIHIIDENNEFVTGDNYVVWYGNNVFKANEDGEFIIPYGSKRNKDSIILSDGKFAKKYDFIHQVEEYSCDVNFILNNESITIGNKAKLIVRVSPKLLNEIPVPCELIENAELNIKIKSIDDISIDKSFTDVKFRNNNEAIFEFTVPENVTTIETSLKGSIKISSQSGNKKYDINRSMLFDYNSVDRTNEIIGIQLKKNDAGFYLIVHGKNGERVSNYVVELKMYNIFVTFPIEATLQTDENGIIELGK…	#N/A				NO		sp|Q54ET6|ABPF_DICDI Actin-binding protein F OS=Dictyostelium	3e-70	28	0.497259	0.382403	4	OG0000602	hypothetical protein [Schlesneria paludicola]			gi|498271825|ref|WP_010585981.1|	hypothetical protein [Schlesneria paludicola]	5e-156	45.86	97.4	79.7	#N/A			969..1002	927..961 | 971..991
Anamu_P00079	1788	NSSETTTNTKLPLSPSLKNSIKNFTKIEKGKPIKYISMPLFNLKNHNRSRSLSSPVMAFSRFTSHIKSSLSSNHHRSHDEHNNDSNSETESLYSVPTPMSLPAIIQSGTSNTTEPCIPPSYTTPTTSPIIDAMNSVNVSHNHCVRTTSSLNYPTPANLTPRSIRSSVTPIINQQISSSSIFTPKMTSSPLIIPEFESESESKPKKKTITRSISHPSILSINNEKINTRSVHNNSPIKNCESIPDSEYSLLTLNSKKETLVNKNPTGKNMCHLDTTSTAFTNTNSNCTTYCNNLSYDQKDSVSNIEKQSKEEAIEESSINNKANNTTYSMFMPKQIIGNESLQNSMQREISGIIKRFDQSFVNDFSSIDQESLDINTLGNRILLKSLKKLNKDNSYLYNN…	#N/A				NO		No hits					4	OG0000909										#N/A			1396..1440 | 69..94 | 532..582 | 1200..1226 | 1509..1559 | 610..692	629..674
Anamu_P00080	1782	RTPRTRENDYNDPNNPLPPPRTPRARENDYNDQNNPLSPPRTPRARENDYNDPPPPPRTRSRKESGPHFPPRTPRARNNSDFNNPDCSRSSIVPPSVVDEVSSSPQNDQSNIEIPPRSREPPNNNQRPPLRDENGPRRIPRPRDYLPRDRRGGPRDELDRNGPRDDLREGRDGSRNGPRDEHKDENTDEQNDSRGDLRNRNEERGNMSPRDRDGPKEEINDAITKDNSNNNNNEDFNEDSRDKSKDNMSPRFRKRSDPRDRERDNMSPRFRERGDPRDRERDNMNPRDRERGNMSPRNRDGSNEETNDALIKDDNNKKDLNEDSRDKSKDNMSPRFRERGDPRNRERDNMSPRFRERGDPRDRERDNMSPRSRDREREIEQTKEEIKEDKEEENNSTSN…	#N/A				NO		No hits					4	OG0001122										PF15456	IPR029191:Up-regulated during septation protein 1 | IPR036274:HR1 repeat superfamily	Gene3D:G3DSA:1.10.287.160 | Gene3D:G3DSA:1.10.287.620 | PANTHER:PTHR43941 | Gene3D:G3DSA:1.20.5.730 | Gene3D:G3DSA:1.20.5.50 | Gene3D:G3DSA:1.20.5.400 | SUPERFAMILY:SSF57997 | Gene3D:G3DSA:1.20.120.330	1..530	938..961 | 1256..1311 | 1352..1456 | 853..880 | 784..839 | 711..731 | 1621..1690 | 1719..1764 | 994..1053 | 372..399 | 1316..1347 | 649..669 | 890..934 | 1536..1619 | 1468..1516 | 1062..1233 | 739..766
Anamu_P00081	1774	IYKITMESDAITALKCENPLNNFIYKGENLKKEKSLKSNYSNSSSVETQFDNTTDNQQKNDTIPMSKDNESVNEVTTLINYNLNKKSDKMENMTDKISTTLSVANDNNDNNTNQNNDTIKNLTSLSSNQLLNNLSQSNLNKDSISSSFTKNIENSDNENSKEIKNESAFMDNTNSENQNNNQEVNDKEHSIESISSVVYTYSLNTKKLTPKLNSASSPHPIYSQELGLPGVTNIDTAVSLISNSLESTPMTATPKTPRIHKTSGIVETNNTTIDFFSNSPVIESKPFEINLENSCLTRSESSPSLFKDIMSDSNINSPPVKSNSQPPIPSTTFSNFKDKSLLNRIRRKEVIKELMESERLYVSDLQMLIDNCFNPLEAVSWLPLNEKCLLIRNVQELFV…	#N/A				NO		sp|Q9ULL1|PKHG1_HUMAN Pleckstrin homology domain-containing family	3e-25	26	0.184329	0.215884	4	OG0001410	hypothetical protein HMPREF1544_03710 [Mucor circinelloides f. circinelloides 1006PhL]			gi|511008209|gb|EPB89479.1|	hypothetical protein HMPREF1544_03710 [Mucor circinelloides f. circinelloides 1006PhL]	6e-36	47.35	19.3	43.6	PF00621	IPR001331:Guanine-nucleotide dissociation stimulator, CDC24, conserved site | IPR033360:T-lymphoma invasion and metastasis-inducing protein 1 | IPR000219:Dbl homology (DH) domain | IPR018247:EF-Hand 1, calcium-binding site | IPR035899:Dbl homology (DH) domain superfamily	PANTHER:PTHR22826	1346..1381 | 170..189 | 1695..1765 | 36..67 | 1273..1330 | 1654..1680 | 811..865 | 1404..1445	1643..1663 | 405..432 | 1762..1774		Reactome: R-HSA-3928665 | Reactome: R-HSA-194840 | Reactome: R-HSA-193648 | Reactome: R-HSA-3928662 | Reactome: R-HSA-416482	GO:0035023:regulation of Rho protein signal transduction | GO:0090630:activation of GTPase activity | GO:0035556:intracellular signal transduction	GO:0005085:guanyl-nucleotide exchange factor activity | GO:0005089:Rho guanyl-nucleotide exchange factor activity
Anamu_P00082	1771	MQQSNNAPPRQRRPPPPLGTQSVDGYGQNNVRLQYNNNPQYNNNPQYNNNPQYNNNSQYNNFPQYNNNPQYNNYTNPVPYQNTNQGNHDNNHLQFPNGSRHQRMNSNSSNISINNISPQHVNTYPANNYPQQPPQQGFPKYSSTVPSSAYGRGPPQYGGHNPVPMQQNYGPPPNQRIYQNNQEITPEIYVQSTEHNLPNPPRKYIPSGVANAPPTPRRQVITQNSNHKNISNQVSPVRSNASNSPSLSPQLSGNSPKPPPRRSFILPENSSSPPNRYAHPSYSPGLDYQPPPPPRQYQRGRNTSVSSQSIQAPMNIQVPMNQTQLASSPNSFTSSSNNYHSPSLHEDSGVYSPHQHKRNYSYSSSITVPNMELTDGNDDGYYYDNRNSLMVNVNGGNVA…	#N/A				NO		sp|Q9Y7U6|RGF1_SCHPO Rho1 guanine nucleotide exchange factor	3e-107	30	0.483907	0.655172	4	OG0000537	hypothetical protein BATDEDRAFT_17774 [Batrachochytrium dendrobatidis JAM81]			gi|575485190|ref|XP_006681889.1|	hypothetical protein BATDEDRAFT_17774 [Batrachochytrium dendrobatidis JAM81]	2e-136	52.78	48.5	91.8	PF00610 - PF00621 - PF15405 - PF00780	IPR036390:Winged helix DNA-binding domain superfamily | IPR036388:Winged helix-like DNA-binding domain superfamily | IPR000219:Dbl homology (DH) domain | IPR011993:PH-like domain superfamily | IPR000591:DEP domain | IPR035899:Dbl homology (DH) domain superfamily | IPR001180:Citron homology (CNH) domain	PANTHER:PTHR12673:SF155 | PANTHER:PTHR12673	1..178 | 408..437 | 777..855 | 324..356 | 193..308 | 585..656	1135..1155 | 1253..1273			GO:0035023:regulation of Rho protein signal transduction | GO:0035556:intracellular signal transduction	GO:0005089:Rho guanyl-nucleotide exchange factor activity
Anamu_P00083	1758	LVDEKMVNHFSYTLKQVCTDKVIPIFGDFMSEGSGDNLVYEEISDAEKLKHFMEERLQDYNIEPGYIPLDIVLFRDAIEHICRIVRVLRLQCGNVLLIGVGGSGRQSLTRLAAYIVDNETFQIKISKQYRFTDFRDDIKKLFEMAGINGKPTTFLMTDTQVICTEFLEDLSNILSSGEVPNLYAPEELNELKEKIRPYSEKEKIPDNINAMYAFFIERVRANLHVVFCISPVGENFRNTVRMFPSFVNCTTIDWFSEWPEDALLEVANRYLSSFEFESELYAKAIAQVFVTVHTSVIKYSEKMKLELKRYNYVTPINYIELVTGYVDLIKNKKKEIEAAALKLKNGLSKLDDTRVLVEKISIDLEKAKVQMVQYQKECEEYLVTIVQQRREADEQAKQV…	#N/A				NO		sp|P0C6F1|DYH2_MOUSE Dynein heavy chain 2, axonemal OS=Mus musculus		58	1	0.3943	4	OG0000041	hypothetical protein BATDEDRAFT_91203 [Batrachochytrium dendrobatidis JAM81]			gi|575484508|ref|XP_006681548.1|	hypothetical protein BATDEDRAFT_91203 [Batrachochytrium dendrobatidis JAM81]		80.9	100	38.5	PF12780 - PF12777 - PF12781 - PF03028	IPR027417:P-loop containing nucleoside triphosphate hydrolase | IPR026983:Dynein heavy chain | IPR004273:Dynein heavy chain domain | IPR026975:Dynein heavy chain 1, axonemal | IPR024317:Dynein heavy chain, AAA module D4 | IPR024743:Dynein heavy chain, coiled coil stalk | IPR035706:Dynein heavy chain, ATP-binding dynein motor region D5	Gene3D:G3DSA:3.40.50.300 | Gene3D:G3DSA:1.20.1170.10		870..890 | 357..391 | 43..63 | 553..618			GO:0003341:cilium movement | GO:0007018:microtubule-based movement	GO:0016887:ATPase activity | GO:0003777:microtubule motor activity	GO:0030286:dynein complex | GO:0005858:axonemal dynein complex
Anamu_P00084	1758	MQSEILLNQSSMLSVKPSFLDTTINISQVDFTGNEFSIEKIINAIYDIKSENDFYKLRETVVATKNSEYIYRFAQGVLDIFFEENNFETLITNNNKISISQRNIIYDETLNLLLEQSGKNHAISQYLLGKIYYTRKIYYKSFRFFELALKNCFYDAAFYLGLYFEHGLGVDRDIQKAEQLYHCAIESSLGHIAMLQLAHLYLNQKVNGKTRIKEAVFWLEKAATLDTDLVDIEKINNLKKNNTINPLPLYESSNNNKVDNDTGLEITTPPRVHSLPFINEKMSRTSYSNTTTPLLAPKYNNNKERRRSLATSKINNKTTHNHSYSYGSSNNAFTNKSTQHHQNSGNKNLHDIITQSNKNLSEDVTESQSKKETENINKNITEDETESELMKEIERELEE…	#N/A				NO		No hits					2	OG0002728										#N/A	IPR011990:Tetratricopeptide-like helical domain superfamily | IPR006597:Sel1-like repeat	PANTHER:PTHR11102 | SUPERFAMILY:SSF81901 | Gene3D:G3DSA:2.60.40.1180	1014..1192 | 1304..1347 | 648..702 | 1647..1703 | 913..986 | 288..388 | 1382..1524 | 1213..1233	1347..1367 | 1435..1455				GO:0005515:protein binding
Anamu_P00085	1758	KFKMSSKQVVDMVNPFVKVMQVKVPEYKGICSLLSIKRPYSSSYSKDIFPRFIRYFINSKCLKISMKEYENLISNKYMSESRAKKCDQSINILLDSTHLTFPAIIIALGYISKLRKNTITTSLLHHQNNSEVKILTLSLMASMKAHYDNVYSNKSWSTVSGIPLRELNILESNFLHDINFDLYIDEKIFFNYMDKVENSLNEYYQAINNTLNKCNTETFENSNIPSKVIQSSGSFKRSSVTLTPAPSPHTKELKYNDKTNDSSYKSYEYLNVPEGKNKGKKSLTLSPAETNYKSSDNKNLESNNKSSIYQTIISTPSLYSTESSYSSEMSELNLVQFKNDNKQSSLNKNMNYELNENDATNSNHSIKKRFSFFNSSNNNKELLNKPINNSKSKIIESNQ…	#N/A				NO		No hits					4	OG0000683										PF08613	IPR013922:Cyclin PHO80-like		238..259 | 833..857 | 1076..1105 | 1645..1676 | 981..1015 | 479..556 | 1302..1337 | 1600..1626 | 1147..1220 | 1031..1059 | 1721..1758 | 275..302	1199..1226 | 193..213 | 1160..1187			GO:0000079:regulation of cyclin-dependent protein serine/threonine kinase activity	GO:0019901:protein kinase binding
Anamu_P00086	1753	NRLFNLIPYKSTKNITINSPITVYKKEKDYWNPEINGSAFINEGYYWNKADVNNEGIIIQSMNIPDKKEEVNSKSDISENNIIKNVINKCSSVQKNVCVNTQDEQTIPNGSACVVIDGKFRGLYLATAPITKSSSSPNCMKYDEGATFNYIKKETEFAGKLHSKVIIKVDENEITSFKKDAGDVGYYIFDENKKPYNSSTDEVLTGNVFKCDYVIQKDPTTGDDIVGSEVYQCNTFKGSNGYYYANPKLSVSGVYYGNDDKWYKETKYGYFFFNNKDLPASYNNIDNNNNEVPDSDIYDRYGGSEKKGKYINNAVTDRVVIIENDGNGGLSIDNNVKQCKVNLDNTCNNVNEEDAFISLDICYSKTETNVKLNIVEIIESEVGDEESKTMCYSGSETNI…	#N/A				NO		No hits					4	OG0000136	hypothetical protein [Orpinomyces sp. OUS1]			gi|56398603|emb|CAI29548.1|	hypothetical protein [Orpinomyces sp. OUS1]		55.3	63.7	99.5	#N/A				843..863 | 1741..1753
Anamu_P00087	1744	NNDNNNNNNNNNNNNNNELSYLNILSEKEKDHKTMNKLIEEGQDISTFINNRYPRGTSLGTILRPNVVDVNKGKDTVDNEIPLSATSLSPVTPISPPSATGSLRKVNINNLKFENLKTKGTDVIDLPESEQGFVENSTLICLQKCDNINKRSSNDLLKSFNELRNFKIPTRPSPPATPIPPLNDEGSVEKTKPTEQYEPLSSLNDLSNAILKNYDDDGGLFSSLSFLGIKDNTKDEDNITVEESKENHKKESEEKDKEEEKENYKNKEEIKQQKSSEENIYESAPPTMTYYYSLDRIHKPNVKSEPIISETPEQTNINTLMDIENSSFLNDNKSSKIIDLADESDFNISNKMNSLFDFTSSFDKENGNNSLILKEFNEVNAQINAALNGEYDDDDKEHP…	#N/A				NO		No hits					4	OG0001409										#N/A	IPR006597:Sel1-like repeat | IPR015940:Ubiquitin-associated domain | IPR009060:UBA-like superfamily	PANTHER:PTHR11102:SF145 | PANTHER:PTHR11102 | Gene3D:G3DSA:1.10.8.10 | Gene3D:G3DSA:1.10.110.10 | SUPERFAMILY:SSF81901 | Gene3D:G3DSA:2.60.40.1180	1197..1227 | 238..278 | 166..200 | 669..766 | 576..610	1334..1354 | 693..727 | 241..277 | 889..909 | 1732..1744				GO:0005515:protein binding
Anamu_P00088	1745	CKSFLLMSFSSDYSDHSSIDSSNESQPESNHLQSDSSFSLSSTSDSDGSYSEESVKEPNHILDSENENEIINENRTENDNDNINEIEHEIENELENGNLTPIEDTFEEVSSEDEPPKVIKEPPKPKRRQTKKKSFEALDPELYGLRRSSRTKVQPKRYEDEYIDNIDNNTDVTYDDNSGSDYSSSHRYTRKNKTRKTNQRKRKTYNTSSRTSSRTSSYDYGSEVEYTEASSSSDDDWGAKPTKSKRKRSRRSSKSVEKVEMSSIVEGIRYSSRTRSVKNYDESQFDEELGLTEEDLVVKKKTKKIPAYEIVQDEEGDCIEGVFDFKYDNIDEYLEEDRDDPLKYIQTIEFLIKWKGWSHLHNTWERYEDLKQYKGFRKVENFIKQKINPDRDYRNDKFI…	#N/A				NO		sp|O14139|HRP3_SCHPO Chromodomain helicase hrp3 OS=Schizosaccharomyces		43	0.808023	0.966859	4	OG0002729	hypothetical protein MVEG_12033 [Mortierella verticillata NRRL 6337]			gi|672817737|gb|KFH62641.1|	hypothetical protein MVEG_12033 [Mortierella verticillata NRRL 6337]		68.16	72	73.5	PF00385 - PF00385 - PF00176 - PF00271 - PF13907	IPR027417:P-loop containing nucleoside triphosphate hydrolase | IPR023780:Chromo domain | IPR014001:Helicase superfamily 1/2, ATP-binding domain | IPR000953:Chromo/chromo shadow domain | IPR025260:Domain of unknown function DUF4208 | IPR000330:SNF2-related, N-terminal domain | IPR016197:Chromo-like domain superfamily | IPR001650:Helicase, C-terminal	Gene3D:G3DSA:2.40.50.40 | Gene3D:G3DSA:3.40.50.10810 | PANTHER:PTHR10799:SF838 | PANTHER:PTHR10799 | Gene3D:G3DSA:3.40.50.300 | CDD:cd00046:DEXDc	1353..1457 | 1543..1745 | 1106..1143 | 1..258	1193..1213 | 76..96 | 1101..1121				GO:0005524:ATP binding
Anamu_P00089	1741	SFTSSEDNIPLAALKAKALNSSTTSEDDIPLATLKSYSLKSKLNEKLKSKSNGKEDVLLDANQKVLQEIEKVKEKEGEVINELSVIKEETSWSTVSENISDDQCDDYNEEEIQMQPDNSEYNELIEDKKIIKEKKIVNTEVEGTWNDANLKTNPLDNASSEVIEITKDDDIKDEKKSDSKVDRHSLSSHSSSKEKDSINDSSTEKTSIVKIRIKKSTDPHNANTISFVSSNNTKSPTLSLKKANEESMDTSLNKSIFRSNSFIEIYMNSSPPIDSKKESESKYKSKTKTKTKFKSELESESKQDSKPNSKSELNNEKTIIDQSTEHSTITTEALDNETSEIDNIYHSDNADITEIDKATKAKLLAKAVSSYKDSINQENYNNATIKNKSSHIPKLSNKQ…	#N/A				NO		No hits					4	OG0000681										PF00069	IPR011009:Protein kinase-like domain superfamily | IPR000719:Protein kinase domain | IPR006597:Sel1-like repeat	PANTHER:PTHR24343 | PANTHER:PTHR24343:SF223 | SUPERFAMILY:SSF81901 | CDD:cd00180:PKc | Gene3D:G3DSA:1.10.510.10 | Gene3D:G3DSA:2.60.40.1180	147..251 | 504..585 | 1093..1160 | 736..755 | 268..335 | 380..467 | 985..1010				GO:0006468:protein phosphorylation	GO:0004672:protein kinase activity | GO:0005524:ATP binding
Anamu_P00090	1738	MSQVDFYNQGTRVWFPDQTKGFVPGTVISNNEIDGKIKIVFDIEGRDKNHELLLTKEEMKQGKNLPYLRNPPVLEGIDDLTLLSHLHEPAVLHNVKLRYSQEQIYTYSGIVLIALNPFQRLPIYTHDIMRAYSGKRRGELEPHLFAVAEEAYRNMLKENRNQSIIVSGESGAGKTQSAKYIMRYFATVDDLDKNRTEPETEDTGISMSEVEEAVLATNPIMEAFGNAKTTRNDNSSRFGKYIEIQFLKDPESQRVKICGAKTRTYLLERSRLVFQPLTERNYHIFYQLCAGCPAAERKELGITSFDQYHYLNQGGEGTIPGVDDVEEFAITQRALSAIGIPVSLQWSIFKLCAALLHIGNIEIIDARNDDSQINANDPALEIASKLLGVSPTEFSKWIV…	#N/A				NO		sp|Q875X3|MYO2A_NAUCC Myosin-2A OS=Naumovozyma castellii (strain		49	0.636364	0.689215	4	OG0000207	myosin ATPase [Mortierella verticillata NRRL 6337]			gi|672828706|gb|KFH73595.1|	myosin ATPase [Mortierella verticillata NRRL 6337]		63.2	99.8	99.7	PF00063 - PF01843	IPR027417:P-loop containing nucleoside triphosphate hydrolase | IPR036103:Class V myosin, motor domain | IPR000048:IQ motif, EF-hand binding site | IPR002710:Dilute domain | IPR001609:Myosin head, motor domain	Gene3D:G3DSA:1.20.5.50 | Gene3D:G3DSA:4.10.270.10 | Gene3D:G3DSA:3.40.50.300 | PANTHER:PTHR13140 | PANTHER:PTHR13140:SF725 | Gene3D:G3DSA:1.20.5.190	625..647 | 1145..1238	1018..1088 | 972..1006				GO:0005524:ATP binding | GO:0003774:motor activity | GO:0005515:protein binding	GO:0016459:myosin complex
Anamu_P00091	1732	CICLIVIKMFNSNQHMQQIYQHKQSMQQLPQQNFQALQPQNPQNFGNPAIPNMNNILQQQFMQNMQNIQPLQPNIQNMGVNPVALGMSMNNLRYPANIPQQPIPQQQLQTKVVNNQAQPILNQRPMQNNVPNLSSPQIKNQSIPYNSVSTETSPVVTNATLQKNPTPEQIKQLITTAQNLRAKGETNDPEYIKICQILARYSKMSQMNNQNQKPSNIQVIQKPVSTNATPTVINQPNSIKVNGNNVPTSTQTQLQPQTLQSQVPPLQTPSQLKEQQEKLQYNQLNELQKNAKLNENISPQQTQQVKYQLYAYKLMSEGKPVPDNLQRIVFDNKNRINYEQARVSEQQLKNNVVNTKIVNSSIEIYKNKNQENLKNDNNILPYKNPRDMLKNKIKYSDYS…	#N/A				NO		sp|Q9UTN6|SNF21_SCHPO Chromatin structure-remodeling complex		59	0.51097	0.718932	4	OG0000538	hypothetical protein MVEG_05391 [Mortierella verticillata NRRL 6337]			gi|672823688|gb|KFH68581.1|	hypothetical protein MVEG_05391 [Mortierella verticillata NRRL 6337]		75.9	58.7	67.8	PF08880 - PF07529 - PF00176 - PF00271 - PF14619 - PF00439	IPR027417:P-loop containing nucleoside triphosphate hydrolase | IPR014001:Helicase superfamily 1/2, ATP-binding domain | IPR029295:Snf2, ATP coupling domain | IPR001487:Bromodomain | IPR014978:Glutamine-Leucine-Glutamine, QLQ | IPR036427:Bromodomain-like superfamily | IPR000330:SNF2-related, N-terminal domain | IPR001650:Helicase, C-terminal | IPR014012:Helicase/SANT-associated domain	Gene3D:G3DSA:3.40.50.10810 | PANTHER:PTHR10799 | PANTHER:PTHR10799:SF836 | Gene3D:G3DSA:3.40.50.300 | CDD:cd00046:DEXDc	1626..1732 | 1334..1471 | 456..480 | 238..258	1666..1686 | 641..661 | 600..620 | 1311..1340 | 453..482		Reactome: R-HSA-3214858 | Reactome: R-HSA-8939243	GO:0006355:regulation of transcription, DNA-templated	GO:0005524:ATP binding | GO:0042393:histone binding | GO:0005515:protein binding	GO:0005634:nucleus
Anamu_P00092	1729	FISCGSNGCKDITSVNVPYDCSGIGGTTGVIQHAGLTYYCPNPSILSAVELKTSATISYYLVDLSINDVTVFTKDKAIVLTSHVLVKVEGVSVTVVNGTSGYYINSGSDKNVYPIIRCIKGECEKLTETNFSKTNVCTSDANKIIKNGGNYNFCSGSTAKLLSSEKSYEIVTVAKETFTPFTGEYELYEAKDVLVRISVGAVELVNKDGFYVSESKLVKCENGLCKKLSTPASTVVYFVNSGSGNPIIKCEGTDDCDSIETEANIYYANEGDPTTIIYCKTTTNCEAIKPDDGYYIYETSKTMKYDKRNGYIKLNNGSGCKGDDGGELHSDDKKICTGKSSNTFTVDADDYQLIEIKYSDSFPFTVENVSTGDNTKILLKTTTNSMTIVNNPKKGYYLN…	#N/A				NO		No hits					1	OG0000535										#N/A	#N/A	#N/A	#N/A	#N/A	#N/A	#N/A	#N/A	#N/A	#N/A
Anamu_P00093	1728	NFYKKMDFDKDFNRQEKINLAKKKLKKFRKYHNVSSGEVSRESLNSDSSQPSHLYSISGTPNDNSNSYSNPLSPSYQMNTTTNTSQVQNNDSNNLTSNLNSNITQTQLYTSNEVTQSNPTTSITDTTANTTNYSNTYQNITPTNTTITNTTNVNANNTNIINTSSTNATNTNTTNTGGNYPYYSTSNNYLYQTNTQNSYYPMDTSGNTYSYDTTTTTNVEEKKPSESKSSIRSGISGFVGSMFKNIIDAAAPPIAPEYLQKYKSSHNSSSNSLDDDNNGMGNNYLVSNKTNVDNNSSSNSLNTNTSNIMQQPESYKNDEPEYMKNLTINPNNAATPLFIQNSSLINNQAPPSLSSVAAPTQYIRSMPKKKKKWASFTYNEDEIVVDRENYSKNPANNIS…	#N/A				NO		No hits					4	OG0000603										#N/A		Gene3D:G3DSA:1.20.5.340 | ProSiteProfiles:PS50268:Cadherins domain profile.	32..132 | 262..313 | 1475..1501 | 490..592 | 1090..1118 | 395..453 | 1142..1166	869..889 | 1633..1702
Anamu_P00094	1728	IKKKIKNKMLFIDQFKIILWKNFKLFKKRTRAFIVGGEIIITIMIICTLAVRKTEVKIYEESQAIPPTDNNYRFYSFLKGSPGDSLAFVFPKDQSIIDGKNFLNLFLNDTVIAPIVDKNSEQKYINTIVFDSEQQLEEFNNNDRSDKIIAALVFDKDYMNYSIRVKSNLIHSPNEPPISNYGKFRQFEIFRINQYDNVFVPLQMATDRVLIKLKTGGNSNGYTAKIGELSKPSVVNIPSEEESPENSFEGFAPYIAFFFVGQIIHLSNRLMEEKESGTREGLISVGVHRMILWLTWMIIYLPISLVIIIFVLAFDISNTLATVNFLLFGTSLFLYALTIYELIIIFTLIAKKNKTVVMVICFSVIALLKINELIYKLKMSGYEYIEKIISFLFSPVSIS…	#N/A				NO		sp|Q8K448|ABCA5_MOUSE ATP-binding cassette sub-family A member	3e-127	27	0.835648	0.831303	4	OG0000237	hypothetical protein TRIADDRAFT_60879 [Trichoplax adhaerens]			gi|196013954|ref|XP_002116837.1|	hypothetical protein TRIADDRAFT_60879 [Trichoplax adhaerens]	1e-138	45.78	85.6	91.5	PF12698 - PF00005 - PF12698 - PF00005	IPR027417:P-loop containing nucleoside triphosphate hydrolase | IPR003593:AAA+ ATPase domain | IPR026082:ABC transporter A, ABCA | IPR017871:ABC transporter, conserved site | IPR003439:ABC transporter-like	CDD:cd03263:ABC_subfamily_A | Gene3D:G3DSA:3.40.50.300		1348..1375 | 844..878	1296..1318 | 1144..1166 | 1101..1123 | 918..935 | 1176..1198 | 1245..1267 | 388..407 | 292..314 | 355..375 | 32..51 | 427..449 | 1211..1230 | 323..345		GO:0006810:transport	GO:0005524:ATP binding | GO:0005215:transporter activity | GO:0016887:ATPase activity	GO:0016021:integral component of membrane
Anamu_P00095	1725	NSSITNFNEDYSIESLQSQAKRIQELIKNAEFLAQRIEQHTSKMPKSKENALNLNNNKINNNHSSIYEKGPIPMPFNNSKRDSISSSSSSSNSNTNYNVNPILSLSHSSNSSASKSLASDHDKIENLNQNSNIILSEIKYNNNDDDDSKQINKEFSSNEILSNEDFSHESLKSMTKSISFMKNKQKEKDPYYKINDVDGDSFSYSKSYDDDSSIKDSMSLDDSPNISFDSNSELKLENINDITPDQWRIEISSPKRVGDNYSTINIFTRRFHPSTKENPKKKSDSNNIYKKLIEKIEKEKDVAIDSSEPNNVKNDTESKAASTELNNNIIGTSEKYLYNESTNSYTPTIDENNFGYSDDFTNITNYNSLDDSNHSSDYSSTLENSKNNKYKQENLYQSQ…	#N/A				NO		No hits					4	OG0001411										#N/A			1533..1620 | 916..1000 | 1287..1340 | 53..95 | 1076..1096 | 658..683 | 1665..1725 | 757..812 | 626..646 | 1354..1420	853..880 | 1377..1404 | 458..478 | 1672..1692 | 1279..1302 | 13..43 | 1573..1601 | 1125..1152
Anamu_P00096	1717	EINNRSKFVIMDYQNISKKMDLASIATRLNDQNIDIKVKITILNEIKDSIETIQAVEYSRFLNLFFPVFFSILTQTQPSFISTNPQQKLRNTVLEIIQRIPHTEALQEYVPKLMEILLDLLKKDNEENGTICVKIIVDLHKNNKNILEKYVQDFFDIVKEMYGNIKQTVINAFGDSQQSSNTLENEVAINQNNKLAKSMYSFKILKECPIIIVLLFQLHKKFVQSNVVAFIPLIIECLELQPEAQKKEHEEAKKKGEIFIGVSPKIKNRTAYVDLKALQVKTLSFVAYISRGFIQLLEPHQDNIAKSVIQLMKDCPPDASGIRKELLIATRHIWYTKFKLAFIKHIDTLLNENVFVGTGVTSRETLRSLAYSILADLLHNVRSELSQEQLSKTIYIYSR…	#N/A				NO		sp|P38811|TRA1_YEAST Transcription-associated protein 1 OS=Saccharomyces		35	0.891672	0.428686	3	OG0001915	hypothetical protein MVEG_07032 [Mortierella verticillata NRRL 6337]			gi|672821612|gb|KFH66507.1|	hypothetical protein MVEG_07032 [Mortierella verticillata NRRL 6337]		66.9	98.5	43.3	#N/A	IPR033317:Transcription-associated protein 1 | IPR011989:Armadillo-like helical | IPR016024:Armadillo-type fold	PANTHER:PTHR11139				Reactome: R-HSA-201722 | Reactome: R-HSA-5689880 | Reactome: R-HSA-3214847	GO:0016573:histone acetylation	GO:0005488:binding	GO:0000123:histone acetyltransferase complex | GO:0005634:nucleus
Anamu_P00097	1708	LKMNVGYYSIDNTESIGQFPSNFPTTYNVINRFQPYLTNPITQNSKNENIKWENISNIIVDANGNSYYLLKSNINNDNYLKIIVVSADGKLLIQKDIDHTFKNLDATQRDYIHLMGNGRDIMAVIINENEQLYRYYYNITPSKNNISLLEMNIIDDKSISRDSKNNYYHIDTESIPYEPKLSVKGTDLYALIQPSKDESILTDNPCLMNIQVSNKLVTEECHIINNKEVYQFLPSLNARNENTKDDEYFDFGTDNNVFPSTVNETIEDPSVSSYLGSNVKMQRFNWTSTNFYYATDDNIGLYRRGKNALKSSVLWYISAEDLPPNYSSSTTNFVAYSNKNDHLFICVNENNQGENGHLAIIDTKTKTLYEDGKVPCSKNSILLLGNNDFISSTKEGVDY…	#N/A				NO		No hits					4	OG0001125										#N/A			1579..1602 | 952..1094 | 818..867 | 758..785 | 1507..1554 | 1286..1334 | 1145..1182	1180..1207	472..491
Anamu_P00098	1698	KMVNPRPKLTIITDYETLKALTRQNLRKKQIKQELLNNNPPQRKPKSVKRNLVKKEKENKIKNINQSEIKKTSIISNSKPSEVKVVSFKSPVYSKKSNNKQNYNPALFNYPINNNNNNNIYFTSPINYGGLKNSTHNPNLNINNCYSPKKYNNYNYNNYYLSPKRYNNYCSPKGIISLNNTPPDNSFFSTNLSLLSTPENDKGNQQPITFVFSDTNNMDNQRCVITKVNNKTLLNPKPNHLTQTISQDNGESIVENLEKKADVINKEHNLKVKNILNKKLRHSTSYSDILKNKNKDRKEKTKTWCIDNSNKLHLQMNEQKQPQPAENEFDPPVLPPPPPRIDISLDTSTNNINNSNNNILTNDLTENNNFDDSKSQSFLIASSLSDSRSYVSPKRNSSL…	#N/A				NO		No hits					4	OG0001916										#N/A			874..902 | 1380..1399 | 611..668 | 1603..1686 | 317..341	18..38 | 642..662 | 889..909
Anamu_P00099	1697	RVSISIIGNASKALLVSNKHVDDYYTMLKDVVPILENLLFYSDKKIVDGVAMSLANISLWASKLNEKVEELFSNDFIDSVIQYFLPDKLSKIQIHDSFIFVELIKILIGLFRGSPKKAFDIIKSNNLISIIKNYFLIDNIDINNTTDLNTKISPIIINNPIEETKIIMELITEILPDLPNEGIWRMTTKENNEDNTEQQNKQNSLIESKLSFFRNEPDILKECSKNIFPILIEIFLCSSNMSLRKLSVESVSKIIWWVNKLDTEYNINNLQEVIENKDEFGKFVSELCALTNNDALLNGSINNINENIDYDSLFLLCIGLQLSTIVIERNCEYFEKMFIRDGLLSIIDKILDSKDNITKISTKLEQKSSFHESQISSSRKSLSEIKSKFIKKRYSFSNK…	#N/A				NO		sp|Q14669|TRIPC_HUMAN E3 ubiquitin-protein ligase TRIP12 OS=Homo	4e-73	40	0.207425	0.168173	4	OG0001404	hypothetical protein AUEXF2481DRAFT_41215 [Aureobasidium subglaciale EXF-2481]			gi|662536712|gb|KEQ94023.1|	hypothetical protein AUEXF2481DRAFT_41215 [Aureobasidium subglaciale EXF-2481]	7e-95	61.22	25	22.9	PF00632	IPR000569:HECT domain | IPR011989:Armadillo-like helical | IPR035983:HECT, E3 ligase catalytic domain	PANTHER:PTHR11254:SF73 | Gene3D:G3DSA:3.90.1750.10 | PANTHER:PTHR11254 | Gene3D:G3DSA:3.30.2410.10	820..872 | 427..499 | 1239..1288	1249..1288 | 834..854		MetaCyc: PWY-7511 | Reactome: R-HSA-983168		GO:0004842:ubiquitin-protein transferase activity
Anamu_P00100	1697	MGYSYPYRNNSSNKSSVPPITPVAPLPSIQLPIASLPVIPITTATSTSTTASADANNPNNKYKAFPNVKRKRTAQACNACRRKRIKCDGKSPCTPCIQHKTESECCFAQPLKRGPRKGSTRVNLKERLHKVEELLLALTSKQNIDESNLELIKSVTENAKTKIASKTTQSASASSVKPVAPVAPATAKSTVTPTANGSASLLSQKPLATSLLPNRTSLSTTNTPILPNPATADGTTAASSLLTSNPNLAAAASATASSNLLNALQAQAQAQAQASASSSTSSINSNTKESENSAQNLSSIISQSLLNSLLLNQQQQQAALKNVSTKPSSNTEALAALDAITQQQLTSNLNTANASQLLALASASATNSQNPINSGIDLLNPQNQVNLLALAALQNNNKV…	#N/A				NO		No hits					3	OG0002730										PF04082	IPR036864:Zn(2)-C6 fungal-type DNA-binding domain superfamily | IPR007219:Transcription factor domain, fungi | IPR001138:Zn(2)-C6 fungal-type DNA-binding domain	PANTHER:PTHR31313 | CDD:cd12148:fungal_TF_MHR	1365..1405 | 409..448	121..141			GO:0006351:transcription, DNA-templated | GO:0006355:regulation of transcription, DNA-templated	GO:0003677:DNA binding | GO:0000981:RNA polymerase II transcription factor activity, sequence-specific DNA binding | GO:0008270:zinc ion binding	GO:0005634:nucleus
Anamu_P00101	1691	VDNNGNIVDNNGNTVANYDSNTGKVTPVVPVVPAPGTNNNTNNGNNVANTPKPGVVTSPDGTTTNIGNSTVDNNGNVVDSNGNKIATISNGKVTDTQGNTVGTVDNNGNIVDNNGNTVAKVDNGKVTPVTPVIPAPGTNNGNTANGTTPGNVKPGVLTGPNGTTTDLTNATVDNNGNVLDNKGNKIATIDNNGKIVDNNGNPIGSLDNNGNIVDNQGNVVANVDNNGKVTPTTSNTGKTPNSADEAARGKKKNSNFLYFLLPALALFGTAGSFLYKKKFVDDIPETAESVTNMNNVGGYGPAGTKTTTTTTTTTKYHGGHNKAMYGSELPYDVVGDAPAPASSSTTTTTKYAGAGAPGSKTTTTTTTTTTKTTKHGNMVPAALATGAAAAAAAGSRYTK…	#N/A				NO		No hits					4	OG0000430										PF12396	IPR022124:Protein of unknown function DUF3659 | IPR036028:SH3-like domain superfamily	Gene3D:G3DSA:2.30.30.40	954..975 | 1395..1417 | 225..249 | 122..163 | 1449..1486 | 1..78 | 483..516 | 337..373	1666..1691 | 1493..1513	256..275			GO:0005515:protein binding
Anamu_P00102	1691	MAEEFTYENLEADFLQLTQITPNTTLTVSKPFDEDLNPYISLLAVSNKYGYLLLGSSEGFMYISIKDCINQLTSEEAKKQDIKSVELQNQIKIKINEAKVQQITLSEDQLTAFVVLSNNKILLYNISQLIKEKQNIQSFKEYKFNKTIKSVQLNPKKNSVIAILLDNEIRIENFDDSSNNVLSTDSTSMIWSLDGEYIFSGNSQGEIEKISMTKEKVQTISLPASLENFKIISIASQSDDVLSAIYLNEEEEISTCIFTGVKNNNIKIMKCEDPCFGNFDKEQFFNIGNLSQISKSYPNILCFGCTTSPDLGVIGENNNEWANWTLPDRYQVSVPLSPDDDDCYPYGIAIDYTSNIKLPGATPDEPAKEPVPILWILDSYGRLNGYHCVISDDKSEKSS…	#N/A				NO		No hits					4	OG0000778	hypothetical protein HMPREF1544_03786 [Mucor circinelloides f. circinelloides 1006PhL]			gi|511008146|gb|EPB89417.1|	hypothetical protein HMPREF1544_03786 [Mucor circinelloides f. circinelloides 1006PhL]	1e-35	44.11	30.6	49.2	PF00641 - PF00641	IPR001876:Zinc finger, RanBP2-type | IPR036443:Zinc finger, RanBP2-type superfamily | IPR026054:Nuclear pore complex protein	SUPERFAMILY:SSF117289 | Gene3D:G3DSA:2.80.10.50 | PANTHER:PTHR23193:SF31 | Gene3D:G3DSA:4.10.1060.10	1321..1507 | 1542..1589 | 620..645 | 593..612 | 1143..1287 | 1032..1060 | 981..1000 | 458..578 | 667..688	712..732 | 750..770 | 1360..1384
Anamu_P00103	1686	INNKLKIKMSLLDYAELSKIRILLVPIGNLDSEIFQKHVEDISCIDRIPLQELSQPVITARTKFNDFRYQGNVFINYRTTYNEEHHKHVEKLQPYRRILGMVGVINGKCDKNIDRCIKNFNRISQEYGSVFSKKCFIFEPEDCEINSLDKDIALIPTIGNILYVIRAMMSDVIAEILGHFDQWAKEIENNNPSEIPEVFLADEKDKRTRNTIRLDNKSPSSKEYNKILPPMNARTKDYSSDLNQYGSNSNNSFISNTSPSMNNSTVSNRDSSSSFLRYSLSSYSETSRIKKFEKLCARKLVADLYMLAGHIEEAMKTYVDVTEQFKSMGEFFWQALAIDSYLSGMFIKSYIIENEDEDEPESPKDRNEVISKRLLRYIEELPDLLRDLIIIYQKHNTRK…	#N/A				NO		No hits					3	OG0003838	hypothetical protein GLOINDRAFT_119508 [Rhizophagus irregularis DAOM 181602]			gi|552938587|gb|ESA21684.1|	hypothetical protein GLOINDRAFT_119508 [Rhizophagus irregularis DAOM 181602]	3e-55	45.1	46.1	55.4	PF08626 - PF08626	IPR013935:TRAPP II complex, Trs120		613..644			Reactome: R-HSA-204005 | Reactome: R-HSA-8876198
Anamu_P00104	1686	LISIFKKIYLLNKEGKKLVNDIDPLMKEIEHIVMLGLNNMNNIFSVITLIEATYHEQPEKLDNLIPLLIKLLQKLVKDHISMQNNNNNQNNINEGNSQSSNNTIINGNNQSIATLLIMLLNLLKLRISNMGDNRRQVLIAIIQLIEKSKDINLLRNILTIVSDWILKKAESFPTMKEKANIMIKMMVFERRDKSLLEDYLLLVSKIYSDSFFSRSELTIKLEQAFLLGTRNENPEIRRKFAQIFDKSIGKGLFTRLNYVIGVQNWEFLSTSFWLHQALDILLGAYINIKPLYQVSTSYRIVPISHVEPIYRLQLGDDCMDIDNNNVNNIIDNHQKFLKEMQKLDVSNLIMTIRQLIYLDIDMSSQIWINTFVMSWSFLKKKERHDIIKVLIILLAREYH…	#N/A				NO		sp|Q9HFE8|TRA1_SCHPO Transcription-associated protein 1 OS=Schizosaccharomyces		40	0.921708	0.411463	3	OG0001915	hypothetical protein BATDEDRAFT_12558 [Batrachochytrium dendrobatidis JAM81]			gi|575481898|ref|XP_006680243.1|	hypothetical protein BATDEDRAFT_12558 [Batrachochytrium dendrobatidis JAM81]		67	92.5	41	PF02259 - PF00454	IPR003152:FATC domain | IPR036940:Phosphatidylinositol 3-/4-kinase, catalytic domain superfamily | IPR033317:Transcription-associated protein 1 | IPR011009:Protein kinase-like domain superfamily | IPR014009:PIK-related kinase | IPR011990:Tetratricopeptide-like helical domain superfamily | IPR003151:PIK-related kinase, FAT | IPR000403:Phosphatidylinositol 3-/4-kinase, catalytic domain	Gene3D:G3DSA:3.30.1010.10 | CDD:cd05163:PIKK_TRRAP | PANTHER:PTHR11139 | Gene3D:G3DSA:1.25.40.120	744..778 | 1043..1074 | 1585..1656	681..701		KEGG: 04926+2.7.11.1 | KEGG: 04151+2.7.11.1 | KEGG: 04150+2.7.11.1 | KEGG: 05165+2.7.11.1 | Reactome: R-HSA-201722 | Reactome: R-HSA-5689880 | Reactome: R-HSA-3214847	GO:0016573:histone acetylation	GO:0016301:kinase activity | GO:0005515:protein binding	GO:0000123:histone acetyltransferase complex | GO:0005634:nucleus
Anamu_P00105	1677	YLTDLDKLSNMENNTSEIIDSNQTKTDIDDDNQSTVPYSSDQEDINIEIKEGQYTQLYKIFSNRILSCSPHVIFPPPYLITKKMKEEVNYYNELRKQQYKISDSNSILSNNISPISSMNKEEITNDEIFITNNYINKFKNTDLVNPFGHLSISYLYRSSSTDSTVPCQLVKVVKRTYYSNSDQTLGQYLEGLCKHANDVCSICLKPLSQHTQTYIHGNGRVTVAMEDMNCPVEGMENIIIMWSLCKICKQVTPYVPMSEETWMFSFGKYLELAFYHSYMTCRANNCPHNIFKNYIRFFGYQNMMIKFEYNPIELFEVSLPPVKLKYRPEANLKNKQNDVNVIKQYITKYYNSVSERIKNIYLKYVPSSKFQEAKEEIAGMNRRIVVEKAQMLELLQHTA…	#N/A				NO		sp|P34756|FAB1_YEAST 1-phosphatidylinositol 3-phosphate 5-kinase	1e-102	57	0.17412	0.1295	4	OG0000394	hypothetical protein BATDEDRAFT_17199 [Batrachochytrium dendrobatidis JAM81]			gi|575481958|ref|XP_006680273.1|	hypothetical protein BATDEDRAFT_17199 [Batrachochytrium dendrobatidis JAM81]	4e-135	80.27	17.8	74.9	PF01504	IPR027484:Phosphatidylinositol-4-phosphate 5-kinase, N-terminal | IPR027483:Phosphatidylinositol-4-phosphate 5-kinase, C-terminal | IPR002423:Chaperonin Cpn60/TCP-1 family | IPR002498:Phosphatidylinositol-4-phosphate 5-kinase, core	SUPERFAMILY:SSF56104 | PANTHER:PTHR11353:SF57	687..719 | 1314..1343 | 555..614 | 13..38 | 1173..1288	553..573 | 972..992 | 1111..1131 | 370..390 | 501..521 | 1298..1318			GO:0046488:phosphatidylinositol metabolic process	GO:0005524:ATP binding | GO:0016307:phosphatidylinositol phosphate kinase activity
Anamu_P00106	1676	MIREKEDQSIIINGDCASGKTEIYKAITRHLCYLTRETKKKTITQSAILKINKILDSFGTATTLNNPSSSRFGKYIEYQFDRTGKIIGAKLVHYCLEKDRVSKVPDDERNFNVFYHFLASASSTEQNNFDLADPSGFEYLSQNRLYKRCTNDDSLDGHELRSALKAFGIGVRQQAQIFQILAAILHLGNIIFVDAPKNAQETCNIKNYQLVEFIAELLGVTPEALENVLTYQTRCIRQDVFTEYLDAASASRQRDNLANTLYSLVFNWIIEKINSKLCRDDESDNFIGVVDLFGFQNLKSNQFDQFLSNYSTEKLQFFTNKCFFDIPVFKYQEEGISIDTPPYTNNTSVVKLLDGIITTMESEGNQKDCTNVSLKERLNKEFLSNYEYTRLNTGFGIRH…	GT2	GT2			NO		sp|O13395|CHS6_USTMA Chitin synthase 6 OS=Ustilago maydis (strain		49	0.51074	0.727966	4	OG0000292	chitin synthase CHS3 [Rhizophagus irregularis DAOM 197198w]			gi|595451192|gb|EXX59040.1|	chitin synthase CHS3 [Rhizophagus irregularis DAOM 197198w]		60.2	100	94.7	PF00063 - PF03142 - PF08766	IPR027417:P-loop containing nucleoside triphosphate hydrolase | IPR036400:Cytochrome b5-like heme/steroid binding domain superfamily | IPR004835:Chitin synthase | IPR014876:DEK, C-terminal | IPR001609:Myosin head, motor domain | IPR029044:Nucleotide-diphospho-sugar transferases	SUPERFAMILY:SSF109715 | PANTHER:PTHR22914:SF16 | Gene3D:G3DSA:1.10.10.60	657..679	650..670	1421..1443 | 1453..1475 | 737..759 | 997..1019 | 1387..1409	KEGG: 00520+2.4.1.16 | MetaCyc: PWY-6981		GO:0005524:ATP binding | GO:0016758:transferase activity, transferring hexosyl groups | GO:0003774:motor activity	GO:0016459:myosin complex
Anamu_P00107	1675	MPVTFALRLSDDGSPNGREKFVRLPPPTKTTPYTICFTLTAGCSSLHHAVLKTNYPNEGEEFERDTFNSKPFVYDTVSDGYCEFPITRPGVFDYYVEYQDIKKNLCRSALTGTFLVDPRLYIRSASDPNKTVITPLDGIVIQTVVPKWLPVITKWLPYFKVSADTGYNMVHFVPLQKRGSSNSPYSIYDQLSIDDDVFDIKCSEHVKRKMLKQVLEIMRTDLGILSVTDVVWNHTAHNSEWLQEHPEAGYNLVNSPHLRPAYELDKSLIDFSEDITNVYGKSDIMKDEHDLNEIVQCYQTKVFPKLRLWEYFVMDTKTLLDQFRETIAKSTVSQTKSMYEGINIAAMPLKDRANLLKNDALYSIGNGVRFPKKIKTAIAIDFIYTLCKAQNIDYSNINY…	GH13_25 - GH13_25	GH13_25	25		NO		sp|Q06625|GDE_YEAST Glycogen debranching enzyme OS=Saccharomyces		39	0.99403	0.994792	4	OG0002731	hypothetical protein BATDEDRAFT_14033 [Batrachochytrium dendrobatidis JAM81]			gi|575485146|ref|XP_006681867.1|	hypothetical protein BATDEDRAFT_14033 [Batrachochytrium dendrobatidis JAM81]		63.42	91.8	99.8	PF14699 - PF14701 - PF14702 - PF06202	IPR032792:Glycogen debranching enzyme, glucanotransferase domain | IPR032788:Glycogen debranching enzyme, central domain | IPR032790:Glycogen debranching enzyme, C-terminal | IPR029436:Eukaryotic glycogen debranching enzyme, N-terminal domain | IPR008928:Six-hairpin glycosidase-like | IPR017853:Glycoside hydrolase superfamily | IPR010401:Glycogen debranching enzyme	Gene3D:G3DSA:3.20.20.80 | Gene3D:G3DSA:1.50.10.10				KEGG: 00500+2.4.1.25 | MetaCyc: PWY-6737 | MetaCyc: PWY-6724 | MetaCyc: PWY-5941 | MetaCyc: PWY-7238 | Reactome: R-HSA-6798695 | Reactome: R-HSA-70221	GO:0005980:glycogen catabolic process	GO:0003824:catalytic activity | GO:0004134:4-alpha-glucanotransferase activity | GO:0004135:amylo-alpha-1,6-glucosidase activity
Anamu_P00108	1675	NNNNNNNNNNNNNNNNNSHSGNNKKIHPGEVSVVNDERLQKIPEGITEKFYGFYLYEGAKSVNPNSEKPEDLELFVLPTFTSEHYYSIVAVRIPAQFLLFSTNLAIRNRALWGTEIYSDDSDIVAMIVHAGLYKPVDAPSEYWPPEESPNAYTANNTADIPNSWITGRLDTFDNLPDHDLCVYLRILPRLVNYTGSLRRGIKSKGWGSGHDGESLCVEKVVRIPKGYSYRHGRKCIHFKPQKSISLDAFNEAHQNNNDDGSDNYEDLQTMEDHKQEAYRMMKKIHGLEWTIKSYKKDDNIDIVIPEIDSRYLSLQQDSQLLKNWPNNYYGFVDKYNNNSIALPLKQNYKAKIKGEDAEKQLKTITNNKVDNKEILPPKDKTEGNKKTPLINNSDNKVVK…	#N/A				NO		No hits					3	OG0002732										PF08642	IPR036609:LCCL domain superfamily | IPR013951:Histone deacetylation protein Rxt3		368..503 | 1196..1224 | 531..701 | 794..1139 | 1146..1165 | 1256..1597 | 1644..1675 | 1..28	1633..1670 | 545..594 | 599..648			GO:0016575:histone deacetylation
Anamu_P00109	1673	YNKKMTELCPIRFQEHVQLQNLGINASSIGFNTLTMESDKFICIRETVGNTSQVVIVDMNNPQNLMRRPISADSAIMNPATQIIALKAGRQLQIFNLELKTKVKSHMMTEDVIFWKWISLKTLGIITDRSVYHWSMEGNSTPVKIFDRHQNLNGTQIINYKVDSTEKWALIIGISAQDGRVVGTMQLYSTERRVSQILEGHAAAFANITLDGASSPTSLFAFSVRNAKFAKLHIIEIDHKEGSPVFQKRAVDVFYPPEAANDFPVAMQISQRYDIIYLVTKYGFIHLYDLETGTCIYMNRISGDTIFTSVDLEATSGIIGVNRKGQVLSVSVDENNLIPYIMNNLNNRELAFRIASRNNLPGANQLFVARFNDLCNAGNFLEAAKVAATSPQGILRTPE…	#N/A				NO		sp|Q68FD5|CLH1_MOUSE Clathrin heavy chain 1 OS=Mus musculus GN=Cltc		64	0.991034	0.989851	4	OG0001914	clathrin heavy chain 1 [Mortierella verticillata NRRL 6337]			gi|672825577|gb|KFH70468.1|	clathrin heavy chain 1 [Mortierella verticillata NRRL 6337]		82.98	99.6	99.9	PF01394 - PF01394 - PF09268 - PF13838 - PF00637 - PF00637 - PF00637 - PF00637 - PF00637 - PF00637 - PF00637	IPR012331:Clathrin, heavy chain, linker | IPR016341:Clathrin, heavy chain | IPR000547:Clathrin, heavy chain/VPS, 7-fold repeat | IPR011990:Tetratricopeptide-like helical domain superfamily | IPR016024:Armadillo-type fold | IPR015348:Clathrin, heavy chain, linker, core motif | IPR022365:Clathrin, heavy chain, propeller repeat	SUPERFAMILY:SSF50989 | Gene3D:G3DSA:2.130.10.110 | PANTHER:PTHR10292:SF1 | PANTHER:PTHR10292		1617..1640		Reactome: R-HSA-3928665 | Reactome: R-HSA-196025 | Reactome: R-HSA-8856828 | Reactome: R-HSA-8856825 | Reactome: R-HSA-190873	GO:0016192:vesicle-mediated transport | GO:0048268:clathrin coat assembly | GO:0006886:intracellular protein transport	GO:0005488:binding | GO:0032051:clathrin light chain binding | GO:0005198:structural molecule activity | GO:0005515:protein binding	GO:0030130:clathrin coat of trans-Golgi network vesicle | GO:0030132:clathrin coat of coated pit | GO:0071439:clathrin complex
Anamu_P00110	1672	KRDAKHVIKFVFNELYDTKFDPNDESVFSNQNRIEIQEYSALATKSETDTESKSSNNKKHDTNSLPSQQLIKKNTIHHSKTNEAIKKIPTVYYSNENLRLQRMNEDMAISEEISTTIPHRPTKNQKIFDSYALLKTIKRNPTAGFSLRSSVPPNFLPQSSQTLRLSSNLNLNRNILHSYTRYGDRNNLANTKYKNAKEDNDEDMIEPYSILQSLKRNPTTLSPKLRSKNYEAGLSSPDSTSSNSHLIKKGKTISVPSSKGKKYDENNEKSYRFSFNNIKTIRPSSSSSILHSIKRNSTSKSNSKQKSKPKPYIRHGSLPYHDHIPLQTFNKDKGKSSESNQDEYLKVNKYSSPTETEYGSDINLIKNEDETKINMNEIVDENELNDSHSFDSVKLKKLS…	#N/A				NO		sp|Q99250|SCN2A_HUMAN Sodium channel protein type 2 subunit alpha	2e-48	25	0.361244	0.313217	4	OG0000236	cation channel family protein [Stylonychia lemnae]			gi|678331190|emb|CDW78731.1|	cation channel family protein [Stylonychia lemnae]	3e-52	46.57	34.4	18.1	PF00520 - PF00520	IPR005821:Ion transport domain	Gene3D:G3DSA:1.10.287.70 | SUPERFAMILY:SSF81324 | PANTHER:PTHR10037	229..265 | 41..67 | 285..345		822..844 | 1009..1031 | 734..756 | 1070..1092 | 1129..1151 | 1216..1238 | 696..714 | 1041..1063 | 929..951		GO:0055085:transmembrane transport | GO:0006811:ion transport	GO:0005216:ion channel activity	GO:0016020:membrane
Anamu_P00111	1667	TTTPVDPNQATYSTITPVDPNQATYSTTTPVDPNQATYAVTTSTDPNVTQQYIDPNNPQYSEQVNQQYATYYAQYGYNCGYGYGYGYGYTDGSAKPEMVENSTMTDATEEINDKTTEVLQKNVTSVETSEQAVQTIDSMNNKTEVKKEEIGLQTQEVKVKDSSVLTEPDQRRPIYRQKDRIPDGVRLPATVVEYDFLKDDDYLFSPLSSKHLQLNTISKSSESLNSFPNNVSISFVTDKNNKYICYLDGKNIHVIQEQKRFKFVIGGHSSDIIHIDITTIENKYTRVLSIDEEGLIIVHEFDESKDILENGKLSPDFCTIIMAIKSSEYQIYCAAFQPNNPNSFVVGTNMKCALYFNIEDGLWKRKINAAEEDSDEESESSDSSSSTSSSSDEEMRRKK…	#N/A				NO		No hits					4	OG0000184										PF00400	IPR036322:WD40-repeat-containing domain superfamily | IPR019775:WD40 repeat, conserved site | IPR015943:WD40/YVTN repeat-like-containing domain superfamily | IPR017986:WD40-repeat-containing domain | IPR001680:WD40 repeat	PANTHER:PTHR11501	1121..1141 | 1424..1443 | 369..422 | 1462..1510 | 1192..1259 | 1607..1667 | 1..31	1027..1058 | 729..756 | 1197..1234 | 908..928 | 1145..1193 | 395..415				GO:0005515:protein binding
Anamu_P00112	1663	KFSKMEKFNLHEKIIRLQDKTSDFNELDINSLSARDIDIKLNDIVETLSDDPLNIHNEDIFDVLQSLIKNFDTLKSNSCNKLFDTVISGSSEQIKCIKKNVEKQIYNEESKIALEMYGFLIYWLLDVAEQRSKIASQNKVKVGKGSRKITSEKWDWRNQCIKSLELMKKMLYLDINNIWVSQSERDTFINLFTKSIYQILEDPENVRIAEIKDLSYNIICICVKNYNHGFGAQTSIFLNLQSYDHLSEPMAELLYVMCTKYEVNQVTDDILIEISKYEFNEKDITSPKYFSKFLVKLSQILPKAILKKMVFLQNHLDADSYSMRIGMIEVIGNVLKYLIKEDGMGTSKNQIYQYIAVLQERFADINSFCRSKVIQVLIDLCEPNEEGRSLIPVTKRNEI…	#N/A				NO		sp|O94679|CND1_SCHPO Condensin complex subunit 1 OS=Schizosaccharomyces		35	0.67709	0.964594	3	OG0004957	hypothetical protein MVEG_09637 [Mortierella verticillata NRRL 6337]			gi|672820011|gb|KFH64909.1|	hypothetical protein MVEG_09637 [Mortierella verticillata NRRL 6337]		65.98	72.7	82.5	PF12922 - PF12717	IPR026971:Condensin subunit 1/Condensin-2 complex subunit D3 | IPR007673:Condensin subunit 1 | IPR011989:Armadillo-like helical | IPR016024:Armadillo-type fold | IPR024324:Condensin complex subunit 1, N-terminal | IPR032682:Condensin complex subunit 1, C-terminal		1224..1663 | 803..846	440..478 | 871..891 | 1608..1639 | 1196..1241 | 1467..1523 | 1568..1588		Reactome: R-HSA-2514853	GO:0000278:mitotic cell cycle | GO:0030261:chromosome condensation | GO:0007076:mitotic chromosome condensation	GO:0005488:binding	GO:0005634:nucleus
Anamu_P00113	1663	IIMIYNYKSSILLRRYHKIILKKDNDKKEDLNDIYAKNILYSIKNNECLSSYIISINICTLLYCSINVNGKINLEFEYGNLLNTTEAETIKDEEFLANLKEITRVEAINLLRQMEIALILNNDIINLGFCFDIDIIKIIASDNANEKDEWWYQKLLNIFSSIENLTKIKGEIDPKTQTNPEIIDNEDYEIIEDEDHEIVDDEDYDEDYDEKPYTFKVDSYYSFRNERKPLKLDILYTSYCQWIWGLKSSPYYNSNNLPLIYNETLWDKKINNKNKEKLSNLKVIHLGNEDDLFQLIDTIIQSSEPWTEIDRSDLESICNFNEMTFRDHIPKIINNFDHFGYILSLLLKYNNKTEDEEYKIFIFNFVKNNMEINVTNILKLALIFSGHNSQDIGKFKKIS…	#N/A				NO		No hits					4	OG0000340										#N/A				1110..1130 | 409..429 | 1359..1386 | 1558..1592
Anamu_P00114	1662	MGFYSSQLRAMIRRNFLIKKASRSNLILEIIFPILVVLLAFILNRMSQTEIFGLESATKPEDVNDFFSKYSTTTMYEPAKPVVGFILPKNNNNDEIIKSIMSNELFNNLNLESKKFNNDEEIRSYVNDYHNNLVASIVFESDDYLSYTIRVNDTSAPDPYTPPISNYAYGRHLTKNNHKTDADKYYGVFAPIQAAVDQAIIRLKTNDQGFSLKVLLGKLAKQVAEYTGSKSTSGTIAAYVSLIFLAPLMMIVTYLVKEKERGIKDGLIMAGVHPTIFWLSWEIIYVAIVLVISIIVTLFFLVTGTLSNVNPLIIFIALLLYGLSCCSFAFFFTTFFRKSRTAGAVVGLIAIALCAFNIALAYFSTIAKIITSCIFSQFAIGSFVYEADQMENRFEKLTF…	#N/A				NO		sp|Q8WWZ7|ABCA5_HUMAN ATP-binding cassette sub-family A member	8e-175	29	0.945247	0.939708	4	OG0000064	hypothetical protein TRIADDRAFT_31511 [Trichoplax adhaerens]			gi|196013956|ref|XP_002116838.1|	hypothetical protein TRIADDRAFT_31511 [Trichoplax adhaerens]		48.75	99.5	99.1	PF12698 - PF00005 - PF12698 - PF00005	IPR027417:P-loop containing nucleoside triphosphate hydrolase | IPR003593:AAA+ ATPase domain | IPR026082:ABC transporter A, ABCA | IPR017871:ABC transporter, conserved site | IPR003439:ABC transporter-like	CDD:cd03263:ABC_subfamily_A | Gene3D:G3DSA:3.40.50.300		598..618	234..256 | 21..43 | 343..362 | 870..892 | 1081..1103 | 1143..1165 | 314..336 | 1108..1130 | 277..299 | 1026..1048 | 366..385 | 1177..1199 | 409..431 | 1231..1253		GO:0006810:transport	GO:0005524:ATP binding | GO:0005215:transporter activity | GO:0016887:ATPase activity	GO:0016021:integral component of membrane
Anamu_P00115	1662	MKAFRLGKSKKNSKGQGNKRSITSVASSPSLRLRNGNQAYTTTLYSSLNRPSPTSPSTVTMPLNSNYYSSNGNNNSMNRGNNNSKESSPKAISRSISGNSKNQIVPEFRIGIRLRPMLQTEQEDTENNEELVYLFPQNNILCIREPGSDRLPEIDDGPPPPPGTIAPSMGPYISTNPFDYVFSQNNSQEEVYFRSVHPLVEHFINGKNSLVLAYGQMGSGKTYTIGFQPEDYNLENFQPDSISRNIGFVPRAFQEILSYVRHIKSQGRSANLLVTFIAISCEDIADLLGESITRYRRPPSPGPKMSSPNDKRTPTAQPKTITVHDRGKQGTYLKGAKYERVESMERLAELLYRGTTFRRIVYGPDSENLSHAILSFHLEQDSLKNGKDKTYSKINFVDL…	#N/A				NO		sp|B9F2Y7|KN4C_ORYSJ Kinesin-like protein KIN-4C OS=Oryza sativa	1e-35	31	0.202166	0.258567	4	OG0001123	hypothetical protein HMPREF1544_11847 [Mucor circinelloides f. circinelloides 1006PhL]			gi|510999851|gb|EPB81437.1|	hypothetical protein HMPREF1544_11847 [Mucor circinelloides f. circinelloides 1006PhL]	1e-35	48.39	23.5	30.8	PF00225	IPR027417:P-loop containing nucleoside triphosphate hydrolase | IPR036961:Kinesin motor domain superfamily | IPR001752:Kinesin motor domain | IPR027640:Kinesin-like protein	Gene3D:G3DSA:1.20.5.340 | PANTHER:PTHR24115:SF725	730..793 | 293..326 | 932..991 | 517..542 | 1..100 | 1359..1399 | 1059..1088 | 1615..1662	1319..1339 | 1347..1367 | 1255..1303 | 1564..1598 | 1135..1183 | 1481..1515 | 1396..1430		Reactome: R-HSA-6811434 | Reactome: R-HSA-983189	GO:0007018:microtubule-based movement	GO:0005524:ATP binding | GO:0008017:microtubule binding | GO:0003777:microtubule motor activity
Anamu_P00116	1661	VGYNFTDSDKEFKIMEENEEIVKKIKINVLKNEMELTTRYKEYFKDNDAYYEFYGIVFTSPTNYRMRFRVYTDLNKSLIQQNEMSHSEYFNYDYASGYTEGGLFNEYEFFVIQACIDNAIIKTLAPNSQDYHIKRKPIEKEGYTLIKKTNKIQSFIPLFMIFYFVPCICSLLNQLVIEKESKIKESLIIIGLKRSSFWISWSVIYGIIIVISSVLVTFAMRYFQFFVFVNWSVVLVSLLIYGISCCCIAFILSTLIKKSKTATTIGVMVIILFFALYFINLIIENMPKPLLICNYTLSPIAFISLFNQLINFESQKLPVSFKTIFFNKSSKHSFIGLIVTTLVYLILAIYLDNVLPQGNNFHRKWYFFITDIFCRKNKKTISNNANKNNPFIQEDPEGL…	#N/A				NO		sp|Q8WWZ7|ABCA5_HUMAN ATP-binding cassette sub-family A member	8e-88	28	0.617098	0.611449	4	OG0000110	hypothetical protein TRIADDRAFT_31511 [Trichoplax adhaerens]			gi|196013956|ref|XP_002116838.1|	hypothetical protein TRIADDRAFT_31511 [Trichoplax adhaerens]	2e-101	47.88	60	60.3	PF12698 - PF00005 - PF12698 - PF00005	IPR027417:P-loop containing nucleoside triphosphate hydrolase | IPR003593:AAA+ ATPase domain | IPR026082:ABC transporter A, ABCA | IPR003439:ABC transporter-like	CDD:cd03263:ABC_subfamily_A | Gene3D:G3DSA:3.40.50.300	1310..1338	1317..1337	332..354 | 789..811 | 1084..1106 | 1014..1036 | 155..177 | 1049..1071 | 1217..1239 | 197..219 | 1135..1157 | 232..254 | 971..993 | 290..312 | 264..283		GO:0006810:transport	GO:0005524:ATP binding | GO:0005215:transporter activity | GO:0016887:ATPase activity	GO:0016021:integral component of membrane
Anamu_P00117	1658	HIYSIISYKTKMLSISNNETNENKKNIENQEENEKTVKMNSIDPNKSNILSPPPSPLTVIDKNQTEIDNNIQTENNQLLSKEQVDLKIENNQSIQEVKDEIKNENEIKSNEENVKDISIFDSKAYKLDNKEDQNVTEQKAFSDNDNIELNKAPTVVSFNSETPTNGVEKIIITQPSSDSIKQEINSLDIKEQEYDNYIKRNQDLHNISPILEEKKLPSSPNSGSLSVKQLKDYPSALRSISSKSISFNERPKSTKTAPPLPRKDLIYNRRSYIEPLYYTKYMDRSKIGQSLILNEGACNTTFRSPPSILYTAEPQDEVSDNDGVDYAHSDIIEPYNQSFYMMSPSYADVDLDCLKDVKDSNSKKSMSVRLKHSTSSINHKLKKSLKKPISKVFSTSTRD…	#N/A				NO		No hits					4	OG0006869										#N/A		Gene3D:G3DSA:1.20.120.20 | Gene3D:G3DSA:1.20.5.1230	21..55	577..644 | 180..200 | 657..681 | 686..724 | 1523..1543 | 1316..1343 | 13..37 | 1177..1197 | 91..114 | 544..571 | 865..911 | 1061..1081 | 920..947 | 1010..1030
Anamu_P00118	1648	NNHKKFNEYKNDEINFKNKKYNKFTNFNLFEDILKPKANISLSDFDLQPNIEDKKEIREFCLYNDYNVIKVINPSYTDSYNTTVYFNTIEEYAKFIGPTWFGVAYCGNDTIVNNIGKYYKIVQEKVIDMDKRSSTSGYNKKVTTTTVKKATGSNNSSATNNSDNNNNNDTNADNKKAPNIEESKNGGSVEGVPLVEEFKEEFKKKYDDLIKNGLKCIPLNSINPGYNPYHSALINVEKKESDSPANYVKVMGTPYTGTNAKNIKEDEIQNLNGNLYVDHCGVVMNLSNSSLTCSITISSNIIDSLTISDSQAVTYREEYGRIYTEGNTLTNDINKIIELSTALSDSSSISKTENKGESTALENVLNIIRSKAVSKTEDEENVHTDNHENSYSYNENEEH…	#N/A				NO		No hits					4	OG0000093										#N/A	IPR001480:Bulb-type lectin domain | IPR036426:Bulb-type lectin domain superfamily	PANTHER:PTHR37853	146..188 | 695..715 | 648..683 | 375..443	488..511
Anamu_P00119	1645	NEFKMNIENPVLKKVSSVSFSFYTSDEIRKLSVKQITNPITLDNLGHPTTGGLYDLALGPYERDDSCHTCGLGYFECPGHFGHIELPVPLYNTIVFKTLYKLMQSLCFCCHHFRTGRVKMQTYIAKFKLMYAGLLVEAKEIDEFVQRINPIKFEDEGAKKIPSLSEDEIIAEIKKYVDEKIAENPHQYVKTTILTLELHKLEKEFLKDIPALSCHNCKGISPKLRKEGSHKIFQKDLPSKSRAIMNAKGISFEPLFKTESDEYYDSDEDNTKSEGKFITPLDTLRHMELLWKNEKEILDLIYGKNVGNGIRESSYKIFFLDVIPVSPSRFRPASKVNGIAHQHAQNTHLENILKQINYIIDVHNQSKSLEKSDAEEITQDNRIINSWINLQISVNTMLD…	#N/A				NO		sp|P15398|RPA1_SCHPO DNA-directed RNA polymerase I subunit rpa1		49	0.996353	0.996448	4	OG0002733	hypothetical protein BATDEDRAFT_18926 [Batrachochytrium dendrobatidis JAM81]			gi|575475790|ref|XP_006677189.1|	hypothetical protein BATDEDRAFT_18926 [Batrachochytrium dendrobatidis JAM81]		67.08	99.6	99.6	PF04997 - PF00623 - PF04983 - PF05000 - PF04998	IPR015699:DNA-directed RNA pol I, largest subunit | IPR007066:RNA polymerase Rpb1, domain 3 | IPR007080:RNA polymerase Rpb1, domain 1 | IPR007081:RNA polymerase Rpb1, domain 5 | IPR007083:RNA polymerase Rpb1, domain 4 | IPR000722:RNA polymerase, alpha subunit | IPR006592:RNA polymerase, N-terminal	PANTHER:PTHR19376 | SUPERFAMILY:SSF64484 | CDD:cd02735:RNAP_I_Rpa1_C | Gene3D:G3DSA:2.40.40.20 | CDD:cd01435:RNAP_I_RPA1_N | Gene3D:G3DSA:3.30.1490.180 | Gene3D:G3DSA:2.40.50.100	1349..1422	1390..1410		KEGG: 00230+2.7.7.6 | Reactome: R-HSA-73772 | KEGG: 00240+2.7.7.6 | Reactome: R-HSA-427413 | Reactome: R-HSA-73863 | Reactome: R-HSA-5250924 | Reactome: R-HSA-73762 | Reactome: R-HSA-73777	GO:0006351:transcription, DNA-templated	GO:0003899:DNA-directed 5'-3' RNA polymerase activity | GO:0003677:DNA binding | GO:0008270:zinc ion binding	GO:0005634:nucleus
Anamu_P00120	1636	IMAQTNLPWSVKQKLEDLDKELNEGILTEQGYEMKKKLIMDTLTPIQQQMATNKSEKPLPSIEKNNFMKYDQKVKESNDLLMKPIPNRSSLGKASVNEDINNEGKTSLNELSSSNKPSNQYCENMNNSDVKVLEQKSSKKYLSQSSSFELDKNEKLSFEKLCEDSFGQLSDLELKDAVMGLPNVQNNKKIQVPNRNIKYETNNNNKENEDDNIEELVDQQMKPFIVGPLSAKVVDEESGTMMSSFSTIVAVLRFRAHLEKKTTSVSIVDQKGKEISSMNYERLNSRSEKVAQVLKEKGTLKKGDCIALLYKNSEILEFMVALFGCFYAGMVAIPIITSSYNSEDEIKEIEAIFSHSNCKFGLTTDNSLKNFQSKTSQTNFQFQVNLPRIEWLKTVDLGV…	#N/A				NO		sp|Q10250|YD22_SCHPO Uncharacterized protein C56F8.02 OS=Schizosaccharomyces	4e-165	27	0.860636	0.879367	3	OG0003839	hypothetical protein GLOINDRAFT_665 [Rhizophagus irregularis DAOM 181602]			gi|552917700|gb|ESA02717.1|	hypothetical protein GLOINDRAFT_665 [Rhizophagus irregularis DAOM 181602]		50.3	86.5	73.6	PF00501 - PF00501	IPR000873:AMP-dependent synthetase/ligase	PANTHER:PTHR42665 | Gene3D:G3DSA:2.30.38.10 | PANTHER:PTHR42665:SF7 | Gene3D:G3DSA:3.40.50.980 | SUPERFAMILY:SSF56801	82..124	199..219			GO:0008152:metabolic process	GO:0003824:catalytic activity
Anamu_P00121	1635	QMSYKSGTKFRSRKIDNKRPLQVYRSSELQDLNELTNLSRAAPMVATGVEKEEEEEYHLQNALHSTQSGVAHHTTFIPTPDASKLINNYSEFYNKPFHQPKSLIRHSIPMEEAIGCLYNMDEQDDIFFAEYTKELKEGKIKEEARINEDQFEEVMYALENLTNQKFGDELSTLEELQEYMNTQLHPPPAACYHYIYEYWKKRRLQRNKKPIQPYLKTEELKIDSDPYVCFRRREIKTLRKTRRCDALSLEKLKRLQGEMEQAHELMEMVCKREKLRRESLLLEHKIFEQKILIRQMKKKLGVVSSEKIQSDIENNGMLSSFTENSSYKANNANISSGISVNVPGTQANVNNSGSGHTRARKKMRKSNLHHHNGDEPIAKRLTIPKIKIRQSSVLHTDSD…	#N/A				NO		sp|Q6CEV5|EPL1_YARLI Enhancer of polycomb-like protein 1 OS=Yarrowia	2e-56	38	0.179817	0.390942	3	OG0004958	hypothetical protein MVEG_05338 [Mortierella verticillata NRRL 6337]			gi|672823631|gb|KFH68524.1|	hypothetical protein MVEG_05338 [Mortierella verticillata NRRL 6337]	6e-73	52.8	29.7	83.2	PF10513	IPR019542:Enhancer of polycomb-like, N-terminal | IPR011990:Tetratricopeptide-like helical domain superfamily | IPR024943:Enhancer of polycomb protein		661..725 | 612..637 | 1159..1178 | 392..420 | 1194..1235 | 343..375	401..421 | 252..272		Reactome: R-HSA-3214847	GO:0006357:regulation of transcription from RNA polymerase II promoter	GO:0005515:protein binding	GO:0035267:NuA4 histone acetyltransferase complex | GO:0032777:Piccolo NuA4 histone acetyltransferase complex
Anamu_P00122	1632	SIFIFLWSFKMNYYLIYYLLFLIILISKVYSKIYKFSVVAFVDRKNVTVGLKVNNNIINLNDTYYPIWKGEYNLEPDETYHYVLKNNNNTTFYKIIEEEDFDRLLNSVPLPNVTVNDFFGRESNIFKHPELSRKKSKEIISESELSKPEFFNDKFISTIHLTGDDHQFIAMEEAHYKKEQSIPSLTVNATIITPFTVKTYNDLVFEINLFAEKIKPNTSSSVTTFNSTEFKMNKSYSNLKSSYFLSFNGNNTLKTSSYVDDGHIYNSTSIQLLSTATDNLLIRQKTYIDICNNMGIPSAQVAFSRVYFNNEPLGFYLIKENPDIHYFQQKFQTSEMYGQINAKSSPMIYNGNFNTTFSNPKYLNQEETDNYSNYWYQGKEIPESAHDKNDLAELFKLFK…	GT2	GT2			NO		No hits					2	OG0000684	hypothetical protein CAOG_06260 [Capsaspora owczarzaki ATCC 30864]			gi|470295241|ref|XP_004345009.1|	hypothetical protein CAOG_06260 [Capsaspora owczarzaki ATCC 30864]	2e-74	51.82	30.8	23.2	PF08757 - PF13641	IPR014867:Spore coat protein CotH | IPR029044:Nucleotide-diphospho-sugar transferases	PANTHER:PTHR43630 | PANTHER:PTHR43630:SF1	789..835 | 1428..1482	1444..1464	681..703 | 1253..1275 | 1227..1246 | 1301..1320 | 4..26 | 602..624 | 639..661
Anamu_P00123	1624	MGYYFSQLKALLKRNYLLKKASKSQLIGEIIFPLYIVFMTYISSSTKSAENYKKVDATPTLDLKTIFDNSFLISDKNPTIGFVLPKNNQDESIINNVMDNELFTNSSIKFDKHVFTNEEEMNNFNNDYHNFLFAGIVFDSDDYLQYTLRVNGTNAPDPNSDPIVNYALGRYQAESLMMGPADQYLTVFSPIQTAVDQAIIRLKTNDNSFTMKHSLGKLPKAPSEYSFGKIDNNNGLFISLIFMMPISIIIVNVVKEKEDRIKDGLLMAGVHPTLFWLSWLLLYVVIIFITVAIIIAFYIITKTFSFINPIIFFIALFLYGLSCCNLSFIFTTFFNKSKTAGTSVIIFVIIFSIVNSLNSALSLGVRKVLSIFLSPISIGSFLYEAEVMKSRLIDLNFSN…	#N/A				NO		sp|Q8WWZ7|ABCA5_HUMAN ATP-binding cassette sub-family A member	6e-171	29	0.997537	0.981121	4	OG0000064	hypothetical protein TRIADDRAFT_31511 [Trichoplax adhaerens]			gi|196013956|ref|XP_002116838.1|	hypothetical protein TRIADDRAFT_31511 [Trichoplax adhaerens]		50	100	99.2	PF12698 - PF00005 - PF12698 - PF00005	IPR027417:P-loop containing nucleoside triphosphate hydrolase | IPR003593:AAA+ ATPase domain | IPR026082:ABC transporter A, ABCA | IPR017871:ABC transporter, conserved site | IPR003439:ABC transporter-like	CDD:cd03263:ABC_subfamily_A | Gene3D:G3DSA:3.40.50.300			847..869 | 1198..1220 | 1049..1066 | 1155..1177 | 235..254 | 990..1012 | 339..361 | 312..334 | 1076..1098 | 407..429 | 368..387 | 1111..1130 | 277..299 | 26..45		GO:0006810:transport	GO:0005524:ATP binding | GO:0005215:transporter activity | GO:0016887:ATPase activity	GO:0016021:integral component of membrane
Anamu_P00124	1624	MSIYGFPYSSAPFRNIHHIQFGILSPEETRAMSVAKIEYPETMENDKPKIGGLNDPRLGTIDRNFRCETCDCDMTNCAGHFGHIELARPVFHIGFLPKIKKILECVCFHCSKLKVNESNSKLLQARQIKDGKKRFHAVWSLCKGKTVCECSDDGDEDMLGEEGEKKHGHNGCGGKQPSIRREGLVLYYKFNEKSSEEGIGRDTGRQVLTAERVLTIFKRISDNDCIDMGLNPNWARPEWMLITILPVPPPAVRPSISMGGVSRGEDDLTHKLGDIIRANINLRNHEADGSPAHVVNEYEALLQFHVATFMDNDTAGMPQAMQKSGRPLKAIRARLKGKEGRIRGNLMGKRVDFSARTVITGDPNISIDQVGVPRSIARNLTFPETVTPYNIDELQQLVN…	#N/A				NO		sp|P36594|RPB1_SCHPO DNA-directed RNA polymerase II subunit rpb1		59	0.97968	0.896689	4	OG0002727	DNA-directed RNA polymerase II subunit A [Mortierella verticillata NRRL 6337]			gi|672821008|gb|KFH65904.1|	DNA-directed RNA polymerase II subunit A [Mortierella verticillata NRRL 6337]		77.52	97.2	87.2	PF04997 - PF00623 - PF04983 - PF05000 - PF04998	IPR007066:RNA polymerase Rpb1, domain 3 | IPR007080:RNA polymerase Rpb1, domain 1 | IPR007081:RNA polymerase Rpb1, domain 5 | IPR007083:RNA polymerase Rpb1, domain 4 | IPR000722:RNA polymerase, alpha subunit | IPR000684:RNA polymerase II, heptapeptide repeat, eukaryotic | IPR007075:RNA polymerase Rpb1, domain 6 | IPR007073:RNA polymerase Rpb1, domain 7 | IPR006592:RNA polymerase, N-terminal	PANTHER:PTHR19376:SF37 | CDD:cd02584:RNAP_II_Rpb1_C | PANTHER:PTHR19376 | SUPERFAMILY:SSF64484 | Gene3D:G3DSA:2.40.40.20 | CDD:cd02733:RNAP_II_RPB1_N | Gene3D:G3DSA:3.30.1490.180 | Gene3D:G3DSA:2.40.50.100	1533..1624			Reactome: R-HSA-72203 | Reactome: R-HSA-112382 | Reactome: R-HSA-6781827 | Reactome: R-HSA-6781823 | Reactome: R-HSA-167162 | Reactome: R-HSA-5617472 | Reactome: R-HSA-167243 | KEGG: 00230+2.7.7.6 | Reactome: R-HSA-8851708 | Reactome: R-HSA-77075 | Reactome: R-HSA-113418 | Reactome: R-HSA-72165 | Reactome: R-HSA-452723 | Reactome: R-HSA-75953 | Reactome: R-HSA-73776 | Reactome: R-HSA-167287 | Rea…	GO:0006351:transcription, DNA-templated | GO:0006366:transcription from RNA polymerase II promoter	GO:0003899:DNA-directed 5'-3' RNA polymerase activity | GO:0003677:DNA binding	GO:0005665:DNA-directed RNA polymerase II, core complex
Anamu_P00125	1619	YIYIFFNYAKMKFSNALSFATTSIGTLLPVLVNAVSFSGNEWTGRNGAEDVFAVNREPASCNPVPYQDIESAVNAVWDYNAREQSSYLQMLTGKNENWDLVVEQNASGAQQHINAGCFKPDYQPSSKWKTVQLPKSWTCQGFDFSIYTNVGQPWQARYDSNVPVPQAPTNYNPVGLYRKKFTVDSTMRQSGRRIFIEFDGVESAYYVYVNGQAVGYSEDTFSPHRFDITDNLNNGVNTLAVEVHKFCDGTWFEDQDMIYDGGIFRDVFLVSAPSVQIRDYTVRTDLDSSYTNASIEISMDLRNYSGSTKNGWSVVAEAYDEAGKNILGSSASARISNLGRDGNTVIKTNVSSPKLWSAETPNLYALVLKLMDDSGKVQEILSTQLGFRKIGFTRAEVDS…	GH2 - CBM13 - CBM10 - CBM10	GH2		CBM10;CBM13	NO		sp|O52847|BGAL_BACMD Beta-galactosidase OS=Bacillus megaterium		35	0.662755	0.982592	4	OG0000605	hypothetical protein [Ruminococcus flavefaciens]			gi|640309001|ref|WP_024860281.1|	hypothetical protein [Ruminococcus flavefaciens]		84.84	83.4	93.6	PF02837 - PF00703 - PF02836 - PF16353 - PF02929 - PF13385 - PF14200 - PF02013 - PF02013	IPR006558:LamG-like jellyroll fold | IPR004199:Beta galactosidase small chain/ domain 5 | IPR036156:Beta-Galactosidase/glucuronidase domain superfamily | IPR009034:Fungal dockerin domain superfamily | IPR006104:Glycosyl hydrolases family 2, sugar binding domain | IPR002883:CBM10/dockerin domain | IPR035992:Ricin B-like lectins | IPR008979:Galactose-binding-like domain superfamily | IPR014718:Glyc…	Gene3D:G3DSA:3.20.20.80 | Gene3D:G3DSA:2.80.10.50 | PANTHER:PTHR10066 | PANTHER:PTHR10066:SF72 | Gene3D:G3DSA:2.60.120.200			13..35	Reactome: R-HSA-2024096 | Reactome: R-HSA-2160916 | KEGG: 00052+3.2.1.23 | KEGG: 00600+3.2.1.23 | MetaCyc: PWY-6807 | KEGG: 00604+3.2.1.23 | KEGG: 00511+3.2.1.23 | Reactome: R-HSA-6798695 | KEGG: 00531+3.2.1.23	GO:0005975:carbohydrate metabolic process	GO:0003824:catalytic activity | GO:0004553:hydrolase activity, hydrolyzing O-glycosyl compounds | GO:0030246:carbohydrate binding | GO:0004565:beta-galactosidase activity	GO:0009341:beta-galactosidase complex
Anamu_P00126	1619	IKEVIEETKNDVEIKEEDIKEVIEETKEDVEVNEIKEEIYNENNTESQSINDSCNDAVKDSIIIQLSQVINNSDQESYVSEQGTSFLSAEQMEQYEENDQTNKQISEEMMQALIQAKEDEYKAYVDDEVRVEEPSDVEEVVVVEESDNYPVSQDDQSINQQNVSDVKSGDNYGQPLKAEIIDLSNESSISNESVEEVKQEQKQEIIKDISFSDEGTVAEELNDFTNALKSINDINNAEKQFLIPNADVMDKMINKSLQSNQNKDTLNISVSNATTRNSLEVMETTSSNRSSNQSSSNLHLQILPPPPPPAAPLPPTPHGTLPPQSFFENEDDDMQSTSSERRKGHLQHYSLGRLTEIINDDEEEEEAIQSAKHNSIKTDNSVPLNSNVQTVTIQDVNST…	#N/A				NO		No hits					4	OG0001126										PF00169	IPR011993:PH-like domain superfamily | IPR001849:Pleckstrin homology domain	CDD:cd00821:PH	280..348 | 1245..1285 | 435..508 | 396..417 | 1305..1345 | 149..171	450..476 | 5..29
Anamu_P00127	1611	IKMRSSNSTKLLKYCKAGNLKKIKELLFNPEINLDINYQDVNGNSSLIWACRNGNEAVVRLLLLGNKSNENIPFDINNYLENHNKKRFKFGSNKSGSETNTENVSINMTNIHGNTALTWACREGYTSIVQLLLAHGADPTIKNNLNYKALVYACKNGHKDVVKILLDCEVENKENLGINLQSGTYHYTPLIYACKNGDEEVALALLENGAEVDAQTVDGDTALIWACKNQHQKIVELLLRYNALTYLKNNRGFTAFSWALYKKNKVIFKLLHDNLFQSLISTPTLPCDVPSSNNPPAIVDDKGALSYVSPPLTPTISITTLPTLPALSALPVNPSNNNSLIPTTTTSSSTTTFISNYDYNQQIQPSPISSLSFTLPKNDSKDNNIASYSCETTQVVSTT…	#N/A				NO		sp|P16157|ANK1_HUMAN Ankyrin-1 OS=Homo sapiens GN=ANK1 PE=1 SV=3	1e-48	27	0.3054	0.255183	4	OG0000171	hypothetical protein [Candidatus Amoebophilus asiaticus]			gi|501450016|ref|WP_012473465.1|	hypothetical protein [Candidatus Amoebophilus asiaticus]	4e-58	53.54	30.3	30.6	PF12796 - PF12796 - PF12796 - PF12796 - PF12796 - PF12796 - PF12796 - PF00023 - PF12796	IPR036770:Ankyrin repeat-containing domain superfamily | IPR002110:Ankyrin repeat | IPR020683:Ankyrin repeat-containing domain	PANTHER:PTHR42652	1053..1072 | 851..959	836..863 | 1457..1478				GO:0005515:protein binding
Anamu_P00128	1611	NNITDYKMSENNITKISILGKESIIVGNNITDYIAKDVVSAVKASTYCIISDENVAMYHLEKLETLLTKEANALGRRVLSYVIPAGELQKCRDTKAEIEDYLLSNKCTRDTCILALGGGVIGDLSGFVAATFMRGCPVIQIPTTLLAMVDSSIGGKTAIDVPGGKNIIGAFHQPTRIFIDPQYLRTLPLRQFLNGMGEVIKTAAFWSPEDFALLENNVEKILAFARNESQEAAYIVQKIIQGAANTKAYVVTHDEKEGGLRGVLNFGHTIGHAIEAILAPAMYHGECISMGMVYEAEIARSMGILKDAAVGRLSRCIQAYGLPISINDPLVDKNTHGKQKEVTVDRLMEIMKLDKKNRGTQKRIVIISDIGKLYEEKPTNVDDEVIINVLSPALRVNPV…	#N/A				NO		sp|B0D6H2|ARO1_LACBS Pentafunctional AROM polypeptide OS=Laccaria		49	0.990689	0.987547	4	OG0002734	hypothetical protein BATDEDRAFT_13796 [Batrachochytrium dendrobatidis JAM81]			gi|575484600|ref|XP_006681594.1|	hypothetical protein BATDEDRAFT_13796 [Batrachochytrium dendrobatidis JAM81]		68.15	99	99.8	PF01761 - PF00275 - PF01202 - PF01487 - PF08501 - PF01488	IPR006151:Quinate/shikimate 5-dehydrogenase/glutamyl-tRNA reductase | IPR027417:P-loop containing nucleoside triphosphate hydrolase | IPR036968:Enolpyruvate transferase domain superfamily | IPR008289:Pentafunctional AroM protein | IPR016037:3-dehydroquinate synthase AroB | IPR023000:Shikimate kinase, conserved site | IPR031322:Shikimate kinase/gluconokinase | IPR023193:3-phosphoshikimate 1-carbox…	Gene3D:G3DSA:3.40.50.720 | PRINTS:PR01100:Shikimate kinase family signature | SUPERFAMILY:SSF53223 | CDD:cd01065:NAD_bind_Shikimate_DH | Gene3D:G3DSA:3.40.50.10860 | Gene3D:G3DSA:1.20.1090.10 | Gene3D:G3DSA:3.40.50.300 | PANTHER:PTHR21090 | Gene3D:G3DSA:3.40.50.1970 | CDD:cd08195:DHQS | SUPERFAMILY:SSF56796 | SUPERFAMILY:SSF51569				KEGG: 00400+4.2.1.10 | KEGG: 00400+4.2.3.4 | KEGG: 00400+1.1.1.25 | MetaCyc: PWY-6163 | KEGG: 00400+2.5.1.19 | MetaCyc: PWY-6416 | KEGG: 00400+1.1.1.25+4.2.1.10+2.7.1.71+2.5.1.19+4.2.3.4 | KEGG: 00400+2.7.1.71 | MetaCyc: PWY-6164 | MetaCyc: PWY-6707 | KEGG: 00400+4.2.1.10+1.1.1.25+2.7.1.71+2.5.1.19+4.2.3.4	GO:0055114:oxidation-reduction process | GO:0009073:aromatic amino acid family biosynthetic process	GO:0003824:catalytic activity | GO:0005524:ATP binding | GO:0003856:3-dehydroquinate synthase activity | GO:0016765:transferase activity, transferring alkyl or aryl (other than methyl) groups | GO:0004764:shikimate 3-dehydrogenase (NADP+) activity | GO:0003866:3-phosphoshikimate 1-carboxyvinyltransferase activity | GO:0004765:shikimate kinase activity | GO:0003855:3-dehydroquinate dehydratase act…	GO:0005737:cytoplasm
Anamu_P00129	1606	TYLPLNYLIYEKYKFNMNTSNNEKISNEEEIISNNSVSNIANQTHDSIKSLRKSRILKDKSIISSLIIILKKPFHFPNTIKPLKTKNNNEKVNKTNDAGINHSSSHILVNENSIISLNHKISTVSNIKSNVDNFIIDIQSDITNNKNRIKPKISLEIKKNKSNKKGNKKSKTKNFINKKLNFKSIFKKKKPQIYSAVEIQNPISSTENDNILFESVEDISIEDISPENDNQQKTSESNNNNHEILKNNCNDVNQKINSKISSINKLNLETTQEVSISAVTGSINSSIELTDVNVNHHLESLNNNTNNEFKNPSNDKLNAESNLEDSIPSADIGTLNTAAETNDLNNSPNSNLNEAQASCVNGNKNKIFSFDNISDLDSISSNPNEKLGNDVKPSKTIEC…	#N/A				NO		No hits					4	OG0001413										#N/A			225..244 | 1303..1329 | 1138..1177 | 412..441 | 300..321 | 997..1042	1034..1071
Anamu_P00130	1595	SNSISLNNSNSINKKLLKTTIASSEIISTDKVLSSTTDNKTDTIENKTNFELSSSNISSDSPSKYLLYLTTSSSFSPSTNEMAKVPTPKPGEEIPNRKQNSKSKSKTKSRSKSKSKNISVTSPLNDNSILTSSPSSSSLLTSSSNQVSSLPLNSIKESTNGNEKNIINGSSEKLENSETSTSKNALDSNTLESTTTIPTTVISTSTPSSSIMSKRLTTANVPTLTINTAQIVNPTTKTLSSNRKSAKADTLLNSDMIDLSILENEALQHPSPLNILSDSPLTATFNSSLINTEDSSVEIYNSTKDLMNDESQINSIYNPVTLNDTLSVSSTIYKEGLSNTGIPTTSSTLITNVNPVLTSNALSPEGLIYNTAVTNGQLSLTDTLSINDLNSSSNLKETL…	#N/A				NO		sp|B6H2G9|STUA_PENRW Cell pattern formation-associated protein	7e-27	37	0.126019	0.253056	4	OG0001921										#N/A	IPR036887:HTH APSES-type DNA-binding domain superfamily | IPR018004:KilA, N-terminal/APSES-type HTH, DNA-binding | IPR003163:Transcription regulator HTH, APSES-type DNA-binding domain	PANTHER:PTHR11707:SF34 | PANTHER:PTHR11707	1040..1107 | 75..192 | 1354..1376 | 1152..1175 | 1571..1595					GO:0003677:DNA binding
Anamu_P00131	864	KKKLYHQIILKKKKKKKKMTRNLLYLSLIFVTFIALGNGATKCTEGKDGLTYCENVSSQGQDFLNRRQEAEEYIFDEYTFEECLSQENDKIYGIVSGFDVFCFDKIESATSFSIKGRVAAKNSIKASGVKINESQPADCSSHEQKYAVYTNNFTFKNGEINGGIHYGESLDIPNNSNKCGVSNDGSENLDFDTIEQGINEISKKLAKITPNTEINVVKDDNKKITKLIIKLENNIKNYVINADENTFVSTGGYSFEVENPNNINVNEVNILINVSGNSIIFNNAGFHNVPDGLKSRFIWNISEATEVKVEQVGFYGLLIAPKAEVNSENGQIMGKLISKSLVVKNFGIYQNQFNGCVPSSSRYKTEIDCNVETNESKEINSDIVFLFDESISMCSYIDA…	#N/A				NO		No hits					3	OG0000604	ser/Thr protein phosphatase family protein [Clostridium sp. CAG:253]			gi|547816672|ref|WP_022225475.1|	ser/Thr protein phosphatase family protein [Clostridium sp. CAG:253]	6e-82	53.49	28.2	79.7	PF00092	IPR026588:Choice-of-anchor A domain | IPR036465:von Willebrand factor A-like domain superfamily | IPR002035:von Willebrand factor, type A	CDD:cd00198:vWFA		527..554 | 397..417	21..40
Anamu_P00132	1594	MTDITDSKNENDTLSFYTVGTKAWFKDEEEGFITGTLSNRLIEGDNVELTFIIEGQIEPKVIKTTTKELEKTKFSILPPLRNPPVLEGIDDLTLLSHLHEPAVLHNVKIRYNQQQIYTYSGIVLIALNPFQNLPIYTPDIMRAYSGKRRGELEPHLFAIAEEAYRNMLRENKNQSIIVSGESGAGKTQSAKYIMRYFATIDMIDKSFPGSQDDLSYLNNGMSEVEEAVLATNPIMEAFGNAKTSRNDNSSRFGKYIEIQFLKEKKNGNIKIAGAQTRTYLLERSRLVFQPLTERNYHIFYQLCAGCPAAERKDLGITTFDQYNYLNQGGEGTIPGVDDEAEFSITQRALSATGIPVSLQWSVFKVCAALLHIGNIEIKSTRNGDSIVQETDPAVVNATR…	#N/A				NO		sp|Q875Q8|MYO2_LACK1 Myosin-2 OS=Lachancea kluyveri (strain ATCC		43	0.972396	0.969755	4	OG0000207	hypothetical protein BATDEDRAFT_13697 [Batrachochytrium dendrobatidis JAM81]			gi|575484578|ref|XP_006681583.1|	hypothetical protein BATDEDRAFT_13697 [Batrachochytrium dendrobatidis JAM81]		69.62	99.3	99.4	PF00063 - PF01843	IPR027417:P-loop containing nucleoside triphosphate hydrolase | IPR036103:Class V myosin, motor domain | IPR000048:IQ motif, EF-hand binding site | IPR002710:Dilute domain | IPR001609:Myosin head, motor domain	Gene3D:G3DSA:1.20.5.50 | Gene3D:G3DSA:4.10.270.10 | Gene3D:G3DSA:3.40.50.300 | PANTHER:PTHR13140 | PANTHER:PTHR13140:SF725 | Gene3D:G3DSA:1.20.5.190	1115..1140 | 646..673	1018..1084 | 1091..1125 | 893..913 | 1199..1219				GO:0005524:ATP binding | GO:0003774:motor activity | GO:0005515:protein binding	GO:0016459:myosin complex
Anamu_P00133	1589	IKQKMKYWNIFSIFIYTLIVLNVSCENAKKDSPPVKISIQTPWDNTPLILEAIEFISKEKPDVYFSLLSKVSKENNLSKTTYGQYQYIMELPEISELNIEPLMKLSLSIRSEAPLIQSYYHYYNASVIPSHQTNSNFDTSCQNWLDWYGVQYCDLEKFKKDAKISRVDEKYTMEKCDKKAPLPLPIDHIKKSNNEKGLVIFYGDIFSKDFNTYLTELLKINEEAGLSFIVRYKKSLDKEFTNNPITVSGYGVEMAIKNTEYKVIDDRKLKSDDHKKNKNIIKKIPNIPSKEFGFEKLSKTYPKLKDKFSKFNDLLEQQEIPVLKKLLANETEDLGIKIIQYITTSSNPLYVLSQLSSNYPKISHIVNQMPLIDDYKSETKILQNIFYASDYNSLYINGI…	GT24	GT24			YES	Cleavage site between pos. 25 and 26	sp|Q09332|UGGG_DROME UDP-glucose:glycoprotein glucosyltransferase		34	0.971051	0.969638	4	OG0003841	hypothetical protein GLOINDRAFT_10118 [Rhizophagus irregularis DAOM 181602]			gi|552913576|gb|ERZ98861.1|	hypothetical protein GLOINDRAFT_10118 [Rhizophagus irregularis DAOM 181602]		58.88	98.2	98.8	PF06427	IPR009448:UDP-glucose:Glycoprotein Glucosyltransferase | IPR029044:Nucleotide-diphospho-sugar transferases	PANTHER:PTHR11226:SF0 | CDD:cd06432:GT8_HUGT1_C_like	1564..1589		7..24	Reactome: R-HSA-901032	GO:0006486:protein glycosylation	GO:0003980:UDP-glucose:glycoprotein glucosyltransferase activity
Anamu_P00134	1587	MDTDATEIASEEGGVENTSKNINIDDILNNINEKLSLDDNTKQSISTTLSLKPELVDFLQIIDHQLNDKVEDEKLVEALKLQNEELKSQKVKLEIDFEQISHNFEKRNEELLIEAKKFKDLVDAAKKENVEKDDQFVEMKRKYDDAQDKLIKANQEMIKIKSNNDRTEAEKRDLLSIIDKKTKENENTNEEYEKLLNTLHKTKDELYEANKQLSTLQNNETSARFNEQKYRQEYEMLKKQNEWQNQQLQKKNEEFLQYKMQKDKDIKQLQDNFNSINNERERLNKDNSSLQKVYEQQKEKINELVIKYNESENKIILNESRYKNELDSQIKLVEMFKNRSEMLKNKLKESKSLAAQLESVYTDKLNKLQQDYEECENDKQQLLLQVKDIEESSVNSSSH…	#N/A				NO		sp|G0SA56|MLP1_CHATD Protein MLP1 homolog OS=Chaetomium thermophilum	2e-73	24	0.812224	0.625899	3	OG0001127	hypothetical protein BOTBODRAFT_320357 [Botryobasidium botryosum FD-172 SS1]			gi|646299684|gb|KDQ20838.1|	hypothetical protein BOTBODRAFT_320357 [Botryobasidium botryosum FD-172 SS1]	5e-114	52.95	78.9	86.2	PF07926	IPR012929:Nucleoprotein TPR/MLP1	Gene3D:G3DSA:1.20.5.340 | PANTHER:PTHR18898 | Gene3D:G3DSA:1.20.5.170 | Gene3D:G3DSA:1.20.5.1000 | Gene3D:G3DSA:1.20.1170.10 | Gene3D:G3DSA:1.20.120.330 | Gene3D:G3DSA:1.10.287.510	1511..1587	227..254 | 791..825 | 475..544 | 1237..1264 | 259..314 | 1462..1500 | 1399..1450 | 732..787 | 1321..1390 | 340..392 | 136..219 | 1272..1292 | 108..128 | 908..928 | 1094..1156 | 616..643 | 1030..1061 | 841..893 | 967..1001 | 433..467 | 1168..1219 | 69..103 | 583..610 | 672..713		Reactome: R-HSA-159230 | Reactome: R-HSA-180746 | Reactome: R-HSA-168276 | Reactome: R-HSA-3371453 | Reactome: R-HSA-4570464 | Reactome: R-HSA-191859 | Reactome: R-HSA-170822 | Reactome: R-HSA-159227 | Reactome: R-HSA-159236 | Reactome: R-HSA-3108214 | Reactome: R-HSA-159231 | Reactome: R-HSA-168271 | Reactome: R-HSA-165054 | Reactome: R-HSA-5578749 | Reactome: R-HSA-168325 | Reactome: R-HSA-1169…	GO:0006606:protein import into nucleus
Anamu_P00135	1586	NDIGSGYNKKYKKLKFKLTDNSFFSKSTLSKVENNNSLNFLFENDNENDTISVSSEDENDTSSNIQLSNQSNTMMTDTISPLLTSLSPPRPLGIQSIQSNPISTINSYIQPIPTNVQTSVPSMPPPIHHFPFQVDPILLPNISNLNPQIPNQTNRQTIPPTIPALPLLPQNIPLPPNISLTSTQSYQPIQPAQPIQSIPSIPQKQNSSILSNFKSNISPKNKLSNKDDNNKDNNNNNNNNNNNTSLSSSTSKIMTDLESTKKELLSLKKENTINKTNNVKSNSGKRRKYASVGSISTTTTASLTPSSNSNSTTSSTPNITSSIPSNLASITSSTLTNNASVIPPNLQNFTNPLAMLTALQLPMLSTGTMFNSLNTNTSTTSTPSSTASTNSTQKSSVTT…	#N/A				NO		sp|P52890|ATF1_SCHPO Transcription factor atf1 OS=Schizosaccharomyces	1e-22	44	0.0807062	0.236749	4	OG0001920										PF00170	IPR008917:Transcription factor, Skn-1-like, DNA-binding domain superfamily | IPR004827:Basic-leucine zipper domain	SUPERFAMILY:SSF57959 | CDD:cd14687:bZIP_ATF2 | Gene3D:G3DSA:1.20.5.170 | PANTHER:PTHR19304	212..251 | 1214..1236 | 1318..1360 | 952..991 | 275..323 | 374..450 | 878..918 | 1563..1586 | 1421..1491 | 1041..1202 | 50..69 | 728..856	645..675 | 1511..1545			GO:0006355:regulation of transcription, DNA-templated	GO:0003677:DNA binding | GO:0003700:DNA binding transcription factor activity
Anamu_P00136	1586	MIRKGLPPPRTVGSPFPQQRGGSPLPQQRGQGRPNDYYDNHSRSNPGSPMLRNAYDSPRFVNRPAPPNGRMEASHTPQLRYGEERSTPQLRYGDERPTPQLRYGDERSTPQLRYGEERSTPQLRYGDERQRPVNRPERPERRYRPPPPPDDGYSNNGSSGRYDIERSRSDFRERPPQMRSRSRHDPSRERGRYNERDYNRDNREMRSKSQDPNRLGRPRREVSRGRSEYSSPSMPSPSMPSPSLQHSKSQGNMSNNGYRGRTPRLVSDSRSHQDSDSSSTSSSRSESRSNRSTASTALSDLLGQFENDLDVALSETFSSSGKDSSKYLTPRNDRREREARERREKERLEKERIEREKLEKERVEKERLEKERERERLEKEREREKLEREREAREREANE…	#N/A				NO		sp|O13683|YDY2_SCHPO Uncharacterized protein C11E3.02c OS=Schizosaccharomyces	1e-32	23	0.332282	0.42118	4	OG0000779	hypothetical protein BATDEDRAFT_88240 [Batrachochytrium dendrobatidis JAM81]			gi|575478908|ref|XP_006678748.1|	hypothetical protein BATDEDRAFT_88240 [Batrachochytrium dendrobatidis JAM81]		57.32	65.9	62	PF00168 - PF05664 - PF00168 - PF10540	IPR014772:Mammalian uncoordinated homology 13, domain 2 | IPR008528:Protein of unknown function DUF810 | IPR000008:C2 domain | IPR027080:Uncoordinated protein 13 (Unc-13) | IPR014770:Munc13 homology 1 | IPR035892:C2 domain superfamily | IPR019558:Mammalian uncoordinated homology 13, subgroup, domain 2	Gene3D:G3DSA:3.40.50.300 | CDD:cd00030:C2	315..507 | 1..295	331..409			GO:0007268:chemical synaptic transmission	GO:0019992:diacylglycerol binding
Anamu_P00138	1570	MGIAKNKNYKGTSSYINEILNEGDRIASRRVYFNISLPSIALNKYGVPINTYANNKIRTSKYTLLTFIPGSLYEQFHRVANMFFLFMVTIQAFPVFGVVNPVFAALPLICIITITAIKDGYEDLKRHKEDDKVNNTPAYILDNWNNTNFPKYNVSFTDRIKSIVLNFFYKVTQRVPNQLMINLNENDKIEELERTKSKILKANDSSETLNNENNKLSKEKSNVDLSVNPDKEKGWKMVPWQDVRVGDIILLNANENIPADIVILSTSEEENECYVETKNLDGETTLKRRSGRKETQCIRDVKSAKNLRFVIKAENPVVNLYEFKSRIELPEQETENDIIDSSDDNIKEDEDEDDEIFPNGHVSIPLDITNLLLRGSVIRNTEWVIGAVIYTGDDTKLRL…	#N/A				NO		sp|Q9LI83|ALA10_ARATH Phospholipid-transporting ATPase 10 OS=Arabidopsis		35	0.710828	0.845258	4	OG0000540	Phospholipid-transporting ATPase DNF1 [Ogataea parapolymorpha DL-1]			gi|562970634|gb|ESW96381.1|	Phospholipid-transporting ATPase DNF1 [Ogataea parapolymorpha DL-1]		55.27	92.7	86.8	PF16209 - PF00122 - PF13246 - PF16212	IPR008250:P-type ATPase, A domain superfamily | IPR032630:P-type ATPase, C-terminal | IPR006539:P-type ATPase, subfamily IV | IPR001757:P-type ATPase | IPR023299:P-type ATPase, cytoplasmic domain N | IPR018303:P-type ATPase, phosphorylation site | IPR026871:Phospholipid-transporting P-type ATPase | IPR036412:HAD-like superfamily | IPR032631:P-type ATPase, N-terminal | IPR023298:P-type ATPase, tra…	Gene3D:G3DSA:2.70.150.10 | SFLD:SFLDF00027:p-type atpase | SFLD:SFLDG00002:C1.7: P-type atpase like | CDD:cd02073:P-type_ATPase_APLT_Dnf-like | Gene3D:G3DSA:1.20.1110.10 | PRINTS:PR00119:P-type cation-transporting ATPase superfamily signature		192..219	1193..1215 | 1117..1139 | 1143..1162 | 83..105 | 1230..1249 | 1298..1316 | 1256..1278 | 419..441	Reactome: R-HSA-936837	GO:0015914:phospholipid transport	GO:0000287:magnesium ion binding | GO:0005524:ATP binding | GO:0000166:nucleotide binding | GO:0004012:phospholipid-translocating ATPase activity	GO:0016021:integral component of membrane
Anamu_P00139	1564	KMEAIDKQLTFYNKGTKAWIQDDVEGFVSGTVVSNDVSGNSCTLVFEVEGRDKPFSVTITKGDSDINDKLPPLRNPPVLEGVDDLTLLSHLNEPEVLHNVRLRYSQEQIYTYSGIVLIALNPFQRLPIYTHDIMRAYSGKRRGELEPHLFAVAEEAYRNMLREKKNQSIIVSGESGAGKTQSAKYIMRYFASVDELDQPFDGDVDIDSGGMSEVEEAVLATNPIMEAFGNAKTTRNDNSSRFGKYIEIQFYKDDSTGRVKICGAKTRTYLLERSRLVFQPKTERNYHIFYQLCSGCPAAERKELGITTFDQYHYLRQGGEGTIPNVDDVEEFEITQRALSAIGISVNMQWAIFKVCAALLHIGNIEVKESRNGDAQINSSDAALEIASRLLGVNAVEFS…	#N/A				NO		sp|Q875Q8|MYO2_LACK1 Myosin-2 OS=Lachancea kluyveri (strain ATCC		43	0.992327	0.989704	4	OG0000207	hypothetical protein BATDEDRAFT_13697 [Batrachochytrium dendrobatidis JAM81]			gi|575484578|ref|XP_006681583.1|	hypothetical protein BATDEDRAFT_13697 [Batrachochytrium dendrobatidis JAM81]		71.01	99.4	99.2	PF00063 - PF01843	IPR027417:P-loop containing nucleoside triphosphate hydrolase | IPR036103:Class V myosin, motor domain | IPR000048:IQ motif, EF-hand binding site | IPR002710:Dilute domain | IPR001609:Myosin head, motor domain	Gene3D:G3DSA:1.20.5.50 | Gene3D:G3DSA:4.10.270.10 | Gene3D:G3DSA:1.20.5.170 | Gene3D:G3DSA:3.40.50.300 | PANTHER:PTHR13140 | PANTHER:PTHR13140:SF725 | Gene3D:G3DSA:1.20.5.190	1049..1072 | 1150..1170 | 1108..1127 | 626..650	942..990 | 1002..1096				GO:0005524:ATP binding | GO:0003774:motor activity | GO:0005515:protein binding	GO:0016459:myosin complex
Anamu_P00140	1556	MSNVNQKNASASSLNSSNSSTIYQSLSIHFEQPVTSISISPNSQDVVLAAKKGMFILDLEAPYEMPRVLQHITKWEVADVQWNPHIEKQNWIASTSNQKVLIWNLALNSNVSSSSSSSSKHIEMVLTSHTRAVSDINWSVFKPEMLATCSLDSYIHLWDLKSSNKKPVNSFCAWTAGATQVKWNKKNEWLIASSHDSDLRIWDIRKGSTPVTTITAHMNKIYGIDWHNSKENEILTCSQDKLVKFWDINDPKICQGVITTNTPVWRARYTPFGEAIITMPQRNDSQLLMWSCNDLTAPVYSFNGHADIVREFLWRSKKENLNDTFNYQLITWSKDKTLKLWPISPKHLKLLNNENNDNESDNSNSEDLILITNNSLLNDSKFNNELFQQKTQTDTLNQL…	#N/A				NO		sp|O13686|WDR59_SCHPO Uncharacterized RWD, RING finger and WD	4e-91	47	0.210154	0.24641	4	OG0000607	hypothetical protein BATDEDRAFT_35461 [Batrachochytrium dendrobatidis JAM81]			gi|575481434|ref|XP_006680011.1|	hypothetical protein BATDEDRAFT_35461 [Batrachochytrium dendrobatidis JAM81]		57.88	51.3	47.6	#N/A	IPR006575:RWD domain | IPR011042:Six-bladed beta-propeller, TolB-like | IPR036322:WD40-repeat-containing domain superfamily | IPR019775:WD40 repeat, conserved site | IPR015943:WD40/YVTN repeat-like-containing domain superfamily | IPR016135:Ubiquitin-conjugating enzyme/RWD-like | IPR017986:WD40-repeat-containing domain | IPR001680:WD40 repeat	PANTHER:PTHR22850 | PANTHER:PTHR22850:SF116 | Gene3D:G3DSA:1.10.10.670	939..961 | 1466..1504 | 1518..1556 | 873..897					GO:0005515:protein binding
Anamu_P00141	1554	IKMLGDNFPVNENFNTFGMNKSRPNNNGQFQEMSDYQNLNTSQYDPNNPNVNQPGYEQAIQQQQQQQQYQDNYPVQYQQQQQQYQQQQYQQQQYQHYPNQQPIYGHNQNYDDSYDSYDGDYKNSSYLSPNNQLPKSNIPPQQYFSENVNNKMNGQQINNEINNQPPQSLSPYAPPQSSLPQLPNQVPISNNNVGVNTQDPRFQEQTRDINNEAALESLKQSNHEHWKEVKQMYSMEIEEYKELENHYVQNDGSQAQVVPDNSNPSSMAYNEEPADDDSSYGSDAINDIISDLNSFNPADTINNPIDYSQSPALRNAQSPLHSAQSPLHLAQNPMYQAQSPLHPAQSPIHSAQSPMYQAQSPMYQAQSPMNRAQSPMNRVQSPMHPGQSPMNRAQSPMHP…	#N/A				NO		sp|Q5BQN8|CENPJ_PANTR Centromere protein J OS=Pan troglodytes	4e-42	41	0.118404	0.138266	4	OG0001414	hypothetical protein [Monosiga brevicollis MX1]			gi|167527263|ref|XP_001747964.1|	hypothetical protein [Monosiga brevicollis MX1]	2e-39	61.29	11.8	19.1	PF07202	IPR009852:T-complex protein 10, C-terminal domain | IPR026581:T-complex protein 10 family	Gene3D:G3DSA:1.20.5.170	1246..1321 | 254..281 | 535..570 | 895..914 | 754..803 | 300..323 | 1213..1234 | 373..407 | 39..75 | 100..183 | 972..1124	835..858 | 914..941 | 870..890 | 946..973 | 531..551		Reactome: R-HSA-6804115 | Reactome: R-HSA-380259 | Reactome: R-HSA-380320 | Reactome: R-HSA-380284 | Reactome: R-HSA-5620912 | Reactome: R-HSA-380270 | Reactome: R-HSA-8854518 | Reactome: R-HSA-2565942
Anamu_P00142	1553	DDVIDKFLNSSSNNVTFDMKVKAIQELDGMIFSSTDLKNMNLFEKIIEVTAKHLKSTQYKTTYEILIFLSHMNQFLSQSDNMAQYFRIYIPYLYAIALERLGDSKEKIRELTFVYILEVMQLASYFPREKFNMVIDKEFRSAIANTKFFRVKEQLILLVVESYKTIEGFTVQYYIPNIVLSLEDSNEVVRTASKDAIINIIKDSQDRPEIIKLIKKELVKHKVRQTIIDSIFNQVNITEDDSKDDSSLSRSKPINANSNVSSPQLSPISNSYENFQNLGPKTTSPNYPSSPLPPHKAISTPIPVSNNNSSSTSPINTAIIFKFPGKRTVSQDANPIQVNSEKEYESALQNMVITFQEKESEHNWEKRERFMKQIRGMVRGGAADYDKNCKIIKIMLEHI…	#N/A				NO		sp|Q4P5R8|STU1_USTMA Protein STU1 OS=Ustilago maydis (strain	7e-50	27	0.371539	0.433642	4	OG0000911	hypothetical protein H105_00678 [Trichophyton soudanense CBS 452.61]			gi|607945456|gb|EZF78286.1|	hypothetical protein H105_00678 [Trichophyton soudanense CBS 452.61]	7e-49	50.4	31.3	34.4	PF12348	IPR011989:Armadillo-like helical | IPR016024:Armadillo-type fold | IPR034085:TOG domain | IPR024395:CLASP N-terminal domain	PANTHER:PTHR21567 | PANTHER:PTHR21567:SF9	831..866 | 576..734 | 746..802 | 240..310	793..844				GO:0005488:binding
Anamu_P00143	1547	LTDEPSARFGSEDEAKAWLDKVAPMYFSYVGVSAGAAPAGAAPVGIPMTVNAGALAEVSKKYDQLIREQLDIFLNYLDIDPREGFNRYEEELSNAAKLRAELDLWINEHGDEYAQGIKPIFDPLKVRKYDSYWNWVHQESLILYYDILFGRLAVVDRKVTSQCIHVMNRADQHLLDLYSYRINTTDPKRGPTYELAKEFAQILMENCSEAIKENPVYKDVDIPTMPQTIVTEQGEIKYSEVPRPGINKMESYIKLMSAGSRITRIPTKHSNRSIRFTGGNNKTRVKSKKVPFLFLKDPKTGEYDEKATKVYYKALYDMANDGITFKNKYVLITGCGRNSIGSQVIKGLLNGGAKIIATTSRFSKATMQYYRQLYEDHGSKGSCLIVVPFNAASVEDVNR…	#N/A				NO		sp|P15368|FAS2_PENPA Fatty acid synthase subunit alpha OS=Penicillium		54	1	0.858374	4	OG0000903	fatty acid synthase subunit beta [Mortierella verticillata NRRL 6337]			gi|672822732|gb|KFH67626.1|	fatty acid synthase subunit beta [Mortierella verticillata NRRL 6337]		72.2	99.9	38.7	PF00109 - PF02801 - PF01648	IPR014030:Beta-ketoacyl synthase, N-terminal | IPR016039:Thiolase-like | IPR037143:4'-phosphopantetheinyl transferase domain superfamily | IPR026025:Fatty acid synthase alpha subunit, yeast | IPR014031:Beta-ketoacyl synthase, C-terminal | IPR018201:Beta-ketoacyl synthase, active site | IPR008278:4'-phosphopantetheinyl transferase domain | IPR004568:Phosphopantetheine-protein transferase domain | …	Gene3D:G3DSA:3.40.50.720 | CDD:cd08950:KR_fFAS_SDR_c_like | CDD:cd00828:elong_cond_enzymes | PANTHER:PTHR10982 | PANTHER:PTHR10982:SF22		88..108		KEGG: 00061+1.1.1.100+2.3.1.86+2.3.1.41 | KEGG: 00770+2.7.8.7 | MetaCyc: PWY-7388 | MetaCyc: PWY-5971 | MetaCyc: PWY-5965 | MetaCyc: PWY-7858 | MetaCyc: PWY-7663 | KEGG: 00780+1.1.1.100+2.3.1.41 | MetaCyc: PWY-5994 | MetaCyc: PWY-5973 | MetaCyc: PWY-6282 | MetaCyc: PWY-5989 | MetaCyc: PWY-5966 | MetaCyc: PWYG-321 | Reactome: R-HSA-199220 | MetaCyc: PWY-5367 | MetaCyc: PWY-6012-1 | MetaCyc: PWY-76…	GO:0008152:metabolic process | GO:0042759:long-chain fatty acid biosynthetic process | GO:0006633:fatty acid biosynthetic process	GO:0003824:catalytic activity | GO:0004312:fatty acid synthase activity | GO:0008897:holo-[acyl-carrier-protein] synthase activity | GO:0000287:magnesium ion binding
Anamu_P00144	1543	NNNNNNTNININNIDDDIILPMPLFNVMHDEPLTATEPSQSTPDLELDTPDPFDYSELNTSDIPLNKVLNNDKYTIKISNAKNIGHLTGGGKTNVPHVFSKIINESKKASDERKKNIRAEIEHFENERSPSIRSSSPNIIKRFLKGKKNRHIASDSQLQVNDRDNLKECFSFKTDNPVIHSSSNNKKEKIEKSLDVEELDIGELPIALAIPFQDQTDHLSSKTESTHISSFKRCQKKIKHVKIKTSTILFSKSRKIHKHYRDSYFVHICYKTIKNDIYFYFVAIVTVASCISLALETPNPHDSIYYSTLFKYDIFYTVVFIIDLILNIIAYGAIFTKRAYLKRLYNWIDVAVVLISLFNVLGYGDTFHSLRVFRLVRILKFFKLHDGLRIVATSVWKTI…	#N/A				NO		sp|O08562|SCN9A_RAT Sodium channel protein type 9 subunit alpha	1e-66	26	0.50162	0.389617	4	OG0000236	voltage-gated ion channel superfamily [Stylonychia lemnae]			gi|678331959|emb|CDW78331.1|	voltage-gated ion channel superfamily [Stylonychia lemnae]	5e-58	49.25	41	26.8	PF00520 - PF00520	IPR005821:Ion transport domain | IPR028325:Voltage-gated potassium channel	Gene3D:G3DSA:1.10.287.70 | SUPERFAMILY:SSF81324 | PANTHER:PTHR10037:SF238 | PANTHER:PTHR10037	34..59 | 1120..1211 | 1312..1418 | 1013..1046	107..127 | 1002..1029	686..708 | 592..610 | 713..735 | 512..534 | 314..336 | 625..647 | 798..820 | 402..424 | 277..299 | 755..777 | 654..676	Reactome: R-HSA-1296072	GO:0055085:transmembrane transport | GO:0006811:ion transport | GO:0006813:potassium ion transport	GO:0005216:ion channel activity | GO:0005249:voltage-gated potassium channel activity	GO:0008076:voltage-gated potassium channel complex | GO:0016020:membrane
Anamu_P00145	1538	IKTVIGIYITMDTEINEYNDSFQTNESENKKNYEQLIHSENSAFKVYEKDSDDEISIYKNKNQEILKKITQDLVTTFSTCNPDFDYELNANPRRVLTKPSKPVHNDGYDNENWDYILYVNDILGGQEGQQYQILDILGKGTFGQVVKCQNVKTKEIVALKVIKNKPAYYEQSLVEVAILDLLNNQYDKEDKHNIIRLKDTFIFHGHLCIIFEMLSVNLYELIKQNQFRGLSTNLVRVFVSQLLDALCVLNKSKIIHCDLKPENILLRNLESPALKVIDFGSACHENQTTYTYIQSRFYRSIEVLLGLPYTSSIDMWSLGCIAAELYLGLPLFPGSSEYNQVSRIVNMLGIPPLYTIEKGKNAHKYFKKVGVRPDGKAIYKLKSMEEFMEENGTTEQPSK…	#N/A				NO		sp|Q9P6P3|PPK15_SCHPO Serine/threonine-protein kinase ppk15 OS=Schizosaccharomyces	3e-167	54	0.306892	0.822097	4	OG0002738	Yak1p [Rhizophagus irregularis DAOM 197198w]			gi|595446905|gb|EXX56778.1|	Yak1p [Rhizophagus irregularis DAOM 197198w]		84.34	27	32.9	PF00069	IPR017441:Protein kinase, ATP binding site | IPR008271:Serine/threonine-protein kinase, active site | IPR011009:Protein kinase-like domain superfamily | IPR000719:Protein kinase domain	PANTHER:PTHR24058 | CDD:cd14212:PKc_YAK1 | PANTHER:PTHR24058:SF17 | Gene3D:G3DSA:1.10.510.10 | Gene3D:G3DSA:3.30.200.20	1116..1145 | 1033..1092 | 1481..1538 | 671..695 | 719..755 | 857..962 | 1411..1455				GO:0006468:protein phosphorylation	GO:0004672:protein kinase activity | GO:0005524:ATP binding
Anamu_P00146	1536	DKNKKKKKVYYFVLNNIYIQQLSKNLSCLMKMSKGRNSETFPELKWSYIIDSEIISLINVMRKNQRWSISISNILERSNSNISKNQITALSIIGGKKYYENLMNAEDISTNVKFEKNNKLLQDLLKLQNRLPYISSVSELDPFELLYPFLEIIRSGETTGPITGAALSSVEKFIKYEIINIKHPNLYYAISALVTSVTHCKFEATDVASDEVVLSQILRLLQVTAKSKAGKYGLDDKAICEMVEAAFGMCFQVRVNELLRRSAEHTLVVLIQVAFTRLSKTIYLNSQILKETLTIKPQAPYVDKNTSSNEPSIFKYEKNQKTKSSSIMTNKINDTHTKRQVQQYPAEKVYLMDTTLSKDEEPLLEQEKMEESFIPFGKPAILETLSVLVSLVNPKDKKH…	#N/A				NO		sp|Q9P7R8|YHV3_SCHPO Uncharacterized protein C211.03 OS=Schizosaccharomyces	5e-87	31	0.461589	0.454172	4	OG0000686	hypothetical protein BATDEDRAFT_90433 [Batrachochytrium dendrobatidis JAM81]			gi|575483142|ref|XP_006680865.1|	hypothetical protein BATDEDRAFT_90433 [Batrachochytrium dendrobatidis JAM81]		51.43	96.5	81.6	PF12783 - PF01369	IPR023394:Sec7 domain, alpha orthogonal bundle | IPR000904:Sec7 domain | IPR035999:Sec7 superfamily | IPR032691:Guanine nucleotide exchange factor, N-terminal | IPR003653:Ulp1 protease family, C-terminal catalytic domain	Gene3D:G3DSA:1.10.220.20 | CDD:cd00171:Sec7 | PANTHER:PTHR45101	486..539 | 640..683 | 439..466	642..669			GO:0032012:regulation of ARF protein signal transduction | GO:0006508:proteolysis	GO:0008234:cysteine-type peptidase activity | GO:0005086:ARF guanyl-nucleotide exchange factor activity
Anamu_P00147	1527	MEKEHSETCLNYDNKISEMEKEHSETCLNYDNKISEMEKQHSEACLSYDNKISELENQYSETCLNYDNKISEMEKEHSETCLNYDNKISSLEKQYNDSCENYDNKISEMEKQYNDSCENYNNKIVAMGNQYTETCDNYDKQILEMKNEHDNVCRNYDNKISEMEKQYNDSCENYNNRIVEMGNHYAETCDSYDKQILEMKNEHDSMCRDYNNKITNLEEQYKNTCQDYDHKIADMEKQYSDVCLDYNSKVSSLEKKNADSCDVYEEKIKSINDRFSETCENYDNQILAMEKKHNETCHQYDEKIALLEKKYNDTCQEYNDKVAGLDDTYIETCEKYDKKISDLEKQHSKTCLDYDNKISTLEQIQSELEKEHSETCQNYDKKISDLEKKYNDTCEEYNT…	#N/A				NO		No hits					4	OG0001130										#N/A	IPR029605:FAM184 family	PANTHER:PTHR18870:SF9 | Gene3D:G3DSA:1.10.287.620 | Gene3D:G3DSA:1.20.5.50 | Gene3D:G3DSA:1.20.5.170 | Gene3D:G3DSA:1.20.1170.10 | Gene3D:G3DSA:1.20.120.330	1217..1317	766..870 | 875..944 | 272..292 | 689..758 | 1113..1207 | 1487..1514 | 1367..1387 | 1338..1365 | 531..576 | 1085..1105 | 1004..1066 | 369..407 | 146..173 | 1444..1471 | 1398..1439 | 441..504 | 92..119 | 200..238
Anamu_P00148	1525	IIMDSNKNDEYTNNSSIENVKNINLPVDLSKVFEIQPICSINTLNSYDITRIKNFKPRSTHFNLLESEERKAFPFKNASEFCANLGFNTEPGNALLSTLADMINPINVDFVNVKQYIQKSKNDHPSSPLPANSIPYTLVDHVVNTIKKPKPVPMADLDIEPTKYIESLKSGLSLISDPLMIKPISTSNKKETNNKKANKVKKESNKKKNNKENKTDQQFMLKSNQSQGSFIDVLSNENSVSSMKDLSTQASSQLSSSMKSPKSAEYTFKEDTPESVKTCYKLFQKIVKENNIIASGEYPDTLIYFDSNNLISESTLNKINYYIQKVNENHHLGLLIEALDDTDLLGSMLKICENRINDCETMKIEVFPKLFSNPSDEKPSKKQKVEKKSVVVDNDNVDI…	#N/A				NO		sp|Q00333|NPBL_COPC7 Protein rad9 OS=Coprinopsis cinerea (strain	4e-53	25	0.554098	0.372104	2	OG0003844	hypothetical protein FOMMEDRAFT_114738 [Fomitiporia mediterranea MF3/22]			gi|595786488|ref|XP_007271787.1|	hypothetical protein FOMMEDRAFT_114738 [Fomitiporia mediterranea MF3/22]	5e-58	47.07	47.1	33.8	#N/A	IPR033031:SCC2/Nipped-B family | IPR011989:Armadillo-like helical | IPR016024:Armadillo-type fold | IPR026003:HEAT repeat associated with sister chromatid cohesion protein	PANTHER:PTHR21704:SF18	1272..1292 | 185..222	684..704 | 194..217		Reactome: R-HSA-2470946	GO:0010468:regulation of gene expression	GO:0005488:binding | GO:0003682:chromatin binding
Anamu_P00149	1525	NNNNNKYIKNNEEDELKKISEEIGGNVAGIMKQDELEHNVVNQFILRSKENQLVIEEKRLRRAISVANATSRKIDANFRKWMNPKTSEREKKNINSIINQLKKELKSQRKDIQEIQQRIDENKKQTNASLSYSNEPKNLLNNIYNNDFNKASSSTSSHPKIKRQKRLNYGDEKDELALLNAKSLSNKINLNYKPRYTTKGPKKEIMLSLPQITDEMKLKHKYMYADDNIEDEDFMVDNEIIDDEDKIEIETNLKEIQEGSNLNSNDAILNENIQVHTFDSNNRIRYDQFFDQSDNDNSNEENIKNTKKKELKDDDEYQPNSTENESENGGSESEYIDIDSSSDYTPQNSTERELSIKGSKKDKRKADRILYATKHIDDGDEFYYQRRLSEWVKKRRLKK…	#N/A				NO		sp|P40352|RAD26_YEAST DNA repair and recombination protein RAD26		51	0.445246	0.592627	4	OG0001131	hypothetical protein MVEG_07115 [Mortierella verticillata NRRL 6337]			gi|672821695|gb|KFH66590.1|	hypothetical protein MVEG_07115 [Mortierella verticillata NRRL 6337]		67.93	43	48.9	PF00176 - PF00271	IPR027417:P-loop containing nucleoside triphosphate hydrolase | IPR014001:Helicase superfamily 1/2, ATP-binding domain | IPR000330:SNF2-related, N-terminal domain | IPR001650:Helicase, C-terminal	Gene3D:G3DSA:3.40.50.10810 | PANTHER:PTHR10799 | PANTHER:PTHR10799:SF837 | Gene3D:G3DSA:3.40.50.300 | CDD:cd00046:DEXDc	1042..1119 | 290..359 | 1170..1241 | 1376..1401	1031..1072 | 91..125				GO:0005524:ATP binding
Anamu_P00150	1524	LKISSMESNSMYWKNSGILMLQSNELFKVEKSFQSLNEIIDISSAKFSEWINHPFIYTNSELRKSLAEGMATLYYLNKKNNQNESIHELFNLMKELPGKLETKIKLNMKEIEDFKTEILNGVNDDIDQTLLDTEPLSLLVKQNEKLRGHDLWALMDYQSLWKEMNFIYQTIKIFDNVKNKKSITKYEAEDYIENIKSLNQFMIQSTSRPPLDSWQYIYLGWLVNTSELENSELSYNEKLIDGIINESILKWHERLWNNVFHTCIDTNQEGLTEKLLLEGSSYLYSSLQTYFVSTLLQNSINCSSYEYKDLIEKVTIMEEHFKMEQQMFDRTLSEIAQIIYTIKSVIVIYQSSFDANDYSQIIALLNTLLNISIKIEDDISQSLKSDISKSTIIRDLLTL…	#N/A				NO		sp|Q9NU22|MDN1_HUMAN Midasin OS=Homo sapiens GN=MDN1 PE=1 SV=2	4e-71	23	0.654199	0.187455	3	OG0003833	hypothetical protein LRAMOSA05716 [Absidia idahoensis var. thermophila]			gi|671684517|emb|CDS13540.1|	hypothetical protein LRAMOSA05716 [Absidia idahoensis var. thermophila]	3e-138	47.87	98.3	27.8	#N/A		PANTHER:PTHR22908:SF66 | PANTHER:PTHR22908		703..730 | 1244..1271 | 496..516
Anamu_P00152	1521	MQGSGRLRPAMVAAPKPVDLPSLRKQNKGLDPTISLVPSGSCWGNANKDKKEDKNPWNRSSSKFQSQDFPTANEVLKEEKEKKEKEHKQSKNPEESKQNTKEQNQNVNSNTNININTNTNTNMNNTTKDEEQNNTKSSSNNTIINSEYYTHVTPWMDDDEEMDFSKVPIIDGLKTSITNNEDEEENQQDDKKEEQINDEENEHNQEEINPNENSGNENGNYNNAEDEKLQQRNIRNNNFNYNNRYDNNNTNNNNNNRFYKDQERNETYYSPKFNNRNDQYYQRNNNKFFNMNNSNSGSRYEEYNDRYIDDGYNNMNNMNNINNMSNMNNMNNMNNMNNGGNSPFKFEQRSNSGTRMGKSLERYQDNQGMRNTYNYEYNNRGGFMNNVRTRSGTRWGGRR…	#N/A				NO		No hits					4	OG0000606										#N/A			174..223 | 459..522 | 1140..1285 | 238..262 | 1..142 | 553..658 | 1448..1521 | 694..1100	1045..1065 | 179..209 | 691..757
Anamu_P00153	1522	SSSSSSSKHIEMVLTSHTRAVSDINWSVFKPEMLATCSLDSYIHLWDLKSSNKKPVNSFCAWTAGATQVKWNKKNEWLIASSHDSDLRIWDIRKGSTPVTTITAHMNKIYGIDWHNSKENEILTCSQDKLVKFWDINDPKICQGVITTNTPVWRARYTPFGEAIITMPQRNDSQLLMWSCNDLTAPVYSFNGHADIVREFLWRSKKENLNDTFNYQLITWSKDKTLKLWPISPKHLKLLNNENNDNESDNSNSEDLILITNNSLLNDSKFNNELFQQKTQTDTLNQLNPNIDSFSSSLSMSFSISETKPPTLPKLNVDSSDIALAVNRNKPFNTISSMKEEDFDGSYFQEDDDIFTGMSYEIEKKEQIRESYIPSSLEDEIEWISKRFPSVRFEKVNFT…	#N/A				NO		sp|Q8C0M0|WDR59_MOUSE GATOR complex protein WDR59 OS=Mus musculus	2e-64	46	0.158344	0.240927	4	OG0000607	hypothetical protein BATDEDRAFT_35461 [Batrachochytrium dendrobatidis JAM81]			gi|575481434|ref|XP_006680011.1|	hypothetical protein BATDEDRAFT_35461 [Batrachochytrium dendrobatidis JAM81]	1e-157	55.51	48.4	43.8	PF00096	IPR036236:Zinc finger C2H2 superfamily | IPR006575:RWD domain | IPR013083:Zinc finger, RING/FYVE/PHD-type | IPR036322:WD40-repeat-containing domain superfamily | IPR019775:WD40 repeat, conserved site | IPR015943:WD40/YVTN repeat-like-containing domain superfamily | IPR013087:Zinc finger C2H2-type | IPR016135:Ubiquitin-conjugating enzyme/RWD-like | IPR017986:WD40-repeat-containing domain | IPR0016…	PANTHER:PTHR22850:SF178 | PANTHER:PTHR22850 | Gene3D:G3DSA:2.40.155.10 | Gene3D:G3DSA:2.130.10.150 | Gene3D:G3DSA:3.30.160.60 | Gene3D:G3DSA:2.20.28.10	1183..1239 | 905..937 | 761..876 | 1253..1343					GO:0003676:nucleic acid binding | GO:0005515:protein binding
Anamu_P00154	1520	MGDRVDRVAAANNSGSIINAPPLFTGKQRELEGFLTRVQLVFRTRPTLYNTDRVRVDFVISYLSGKPLEWASSLMRNNSNVLNQYDEFIDRLKANFGSYRYDTVVANGKLDNLRQRKLGHALEYITEFQRISQNSDFNESAKIYMFLKGLHPSLREKLAFVEQNPNSMEQLISSTILVEDMMKRNSLSEFYFNNRVANDPMDVDVFRISRERKRKRYVNMPGPTGSYKEEPKNFEEEKRKGVCFLCKQPGHLKFNCPNRIKPKRVLRIVKERTPKIVNPKIYKVGIVDKKKELNLIDFYLSTNDVPEVKVKVLVDSGSELNFINPELAKDCGVKFENVEPFRVSGVNDGITSVWERSEKCMLRCRNHLELIQLYGLKVPGVDIILGLPWIKKHNPEAFY…	#N/A				NO		sp|P0CT35|TF22_SCHPO Transposon Tf2-2 polyprotein OS=Schizosaccharomyces	5e-175	37	0.581579	0.665416	4	OG0000004	retrotransposon nucleocapsid protein [Cryptococcus neoformans var. neoformans JEC21]			gi|58268442|ref|XP_571377.1|	retrotransposon nucleocapsid protein [Cryptococcus neoformans var. neoformans JEC21]		62.7	63	65.7	PF03732 - PF08284 - PF00078 - PF00665 - PF00385	IPR023780:Chromo domain | IPR001878:Zinc finger, CCHC-type | IPR021109:Aspartic peptidase domain superfamily | IPR001584:Integrase, catalytic core | IPR000953:Chromo/chromo shadow domain | IPR036397:Ribonuclease H superfamily | IPR016197:Chromo-like domain superfamily | IPR036875:Zinc finger, CCHC-type superfamily | IPR000477:Reverse transcriptase domain | IPR005162:Retrotransposon gag domain | I…	CDD:cd09274:RNase_HI_RT_Ty3 | Gene3D:G3DSA:2.40.50.40 | SUPERFAMILY:SSF56672 | Gene3D:G3DSA:3.30.70.270 | Gene3D:G3DSA:3.10.10.10 | PANTHER:PTHR24559 | CDD:cd01647:RT_LTR | CDD:cd00303:retropepsin_like | PANTHER:PTHR24559:SF247	444..466	1317..1337			GO:0015074:DNA integration	GO:0003676:nucleic acid binding | GO:0008270:zinc ion binding
Anamu_P00155	1520	SKMSFENVYRYTNESINLCVDVLNFYKKKKEIEFEFSQSLSNLCQAYKTQYNNIINQQQNTPELMIKSHLLQNTLWKTFINQIDEFDQVARYHRTLAVSYEDSVVQPLKSDVEEMKSNQKKIIENGFEKVKILQEAYTELKNKKEIYKEAQEIAKEAAEAHNKALNSNIKDKEMEKLTTKYQTSLEKVNYAKDNVNYCEKICKKQQEQYFFSDLPVILENLKSKEEERCFNLKKLFMEANKIEKLSIQYIVNINNTVGEGLKDIDVAGDIEDLTQNYMYSFNHDSDISVRSLINPEKAGRMSVHKDTGSMEWKSRYFVLMEKHFRLYCFESEDSIKPREIIDLNDVSIQLLDDSYFNLSNAFQIIVYNNIKEKSRKKAFVYYFIAETAQDRQEWFSHIR…	#N/A				NO		sp|Q54Y08|NGAP_DICDI Probable Ras GTPase-activating-like protein	1e-63	36	0.242763	0.426454	3	OG0001415	predicted protein [Capsaspora owczarzaki ATCC 30864]			gi|470292117|ref|XP_004343558.1|	predicted protein [Capsaspora owczarzaki ATCC 30864]	2e-80	58.31	27.9	31.3	PF00611 - PF00169 - PF00168 - PF00616	IPR008936:Rho GTPase activation protein | IPR001060:FCH domain | IPR001936:Ras GTPase-activating protein | IPR000008:C2 domain | IPR027267:AH/BAR domain superfamily | IPR011993:PH-like domain superfamily | IPR031160:F-BAR domain | IPR001849:Pleckstrin homology domain | IPR023152:Ras GTPase-activating protein, conserved site | IPR035892:C2 domain superfamily	PANTHER:PTHR10194 | Gene3D:G3DSA:1.10.506.10 | PANTHER:PTHR10194:SF126	1338..1373 | 1396..1445 | 562..604	123..175 | 1215..1242			GO:0007165:signal transduction | GO:0043087:regulation of GTPase activity
Anamu_P00156	1511	MKSKGSKKSQTKKMSVYSMVPTLFILERPPPSKNNSKSHPLAESYTPTDEEYPDRKLNKSSSIEDLLGESEQTSYKLTITSNNDEISSSIGKIDGHLKRNCGLELTMEENKDELEINMKFATRCLISSLNVEFLTSIGKPKKLYTPRSAKSSREFQKSIIEEQSEVDTNNILNDINEATIVDNQNYNEINDISDLNNTLSSIDDRFKDKNYNKKYNSKSNSVRYDSPSTNERVFIPLNDVKDNKNSLNEEDEEALDTVGELKKDDCQPFPSLSQQNTAVLEAKPLQNNPSENGNPNKRTSTTTKTKPIIENVSLQKKLGGKKGRRRSISSPPPPFPDLNTAINTQQNDDSDNDFLCHLRDIDVHISYIKGYSSYSPRITQVSRNLMNYDNKNSSVKDKD…	#N/A				NO		No hits					4	OG0000780										#N/A	IPR011989:Armadillo-like helical | IPR016024:Armadillo-type fold		283..346 | 26..56	237..257				GO:0005488:binding
Anamu_P00157	1510	MAKKKSKKTKFPDRGFATTSIPKKVVVNEAEKAKEEERKKKEQLELEKKKEMERIQKEKELKEAELQRIEMEKKKKEQEIKSHDSIGEVKASNILKLMSMNCHEVERIPGIRLNNIAEKKLLDFAMENRIENNKVPLKKLTEQDLYINYLVLMKLGFKDAHIQEAFLKAENFSVDSLLEWLYLSLDAEDIPLNIRGEIKMLNDVNVNISLTANEKKPNKNIENNEKKNEKVQNKNIQSNKKFDNNITKIESKSSAKTPVKNTIDSKLKNNILSNYMYYSDEEEEDELINVNETFAKYQLQIDKQCKLIKKAKTNNNHGLAANLQNSNRALRKEMEKLKESSLFDISKVNAIIREISRAAKEKRESKNNEKNEGEEDQQNNEDNSEENNDNDKENKNKNK…	#N/A				NO		sp|Q7Z478|DHX29_HUMAN ATP-dependent RNA helicase DHX29 OS=Homo	2e-177	33	0.697351	0.728999	4	OG0003843	hypothetical protein GLOINDRAFT_15537 [Rhizophagus irregularis DAOM 181602]			gi|552940320|gb|ESA23343.1|	hypothetical protein GLOINDRAFT_15537 [Rhizophagus irregularis DAOM 181602]		52.56	89.1	88.7	PF00270 - PF00271 - PF07717	IPR027417:P-loop containing nucleoside triphosphate hydrolase | IPR014001:Helicase superfamily 1/2, ATP-binding domain | IPR002464:DNA/RNA helicase, ATP-dependent, DEAH-box type, conserved site | IPR011709:Domain of unknown function DUF1605 | IPR011545:DEAD/DEAH box helicase domain | IPR001650:Helicase, C-terminal | IPR007502:Helicase-associated domain	PANTHER:PTHR18934 | PANTHER:PTHR18934:SF190 | Gene3D:G3DSA:3.40.50.300 | CDD:cd00046:DEXDc	359..431 | 579..627	23..86 | 320..340 | 221..241 | 348..410				GO:0005524:ATP binding | GO:0004386:helicase activity | GO:0003676:nucleic acid binding
Anamu_P00158	1508	MQNNLLEKDVGENKRLSTSTSISLSVATSASPSLLSESSNGNSLLSKSPTPSSFSNFSNNGVNQISLKESKSDDKKKFKKVFHKIFKSKIFTSGNNGHLHVPHHHKKNNSYSHSMNGDNEIYENNIYSNSNQVNNKLIPNANANLNKNAITVSTSRPASLLYDDNKNSPNQINIDNNYLTTPYRYSQSNEETGNKKAFPLSYYNLQELKQKLKNETENNMCTEKLSAREFAAEVGIPIIEEDEDSDIYMNNHHTHHPSFNSINGTYCSTKSYGPRLDLSIFDPPTEKCNESMKSTTKSPSQDLNENLNNKDRLSLESFFDSKNSSNENIEIVNMDGLQNNETEHNLSEKKDSDKKLNMEATTPTRPIRTKKLSRFEIEVLNGTKNITPVPPKLNVNTTG…	#N/A				NO		No hits					4	OG0000685										#N/A			1306..1372 | 288..307 | 1..59 | 938..959 | 809..834 | 1474..1508 | 672..715 | 1434..1461 | 481..533	205..225
Anamu_P00159	1506	NKKMPKPTRQTRSSKVNSKGVLKNSSKTKKSSKKRAVVEDTHDNNFFEILQKSTANSVSIKLAIQEWKETINEVDNTKPLAELINFILESCGCQGKITPNIFEERDDVNEILTELQNDNAAGLTDYPIISKQKQFTGNGNSRNVNTFIGKLKRFWRDWIKEMQYDIMNVDDNWIFDNLKLWIISMSSSNFRPFRHTSTVIGLSLGIELCTVANSIQSELTIAERQINKEQARKKGGNSRNRSQREIQLEKKIEELQTKKERLNTHIDDFFVGLFIHRYRDFTDIIRIECANNIRFWIKEYPIYFLNDNYTRYIGWFLSDKSERVRLYALHGFITILSLGEEWMSMFMSFIERFKYRIFEMSKREVNKVVQNLSIVTIGEIGKLGLLDEEDYEDIIPLVF…	#N/A				NO		sp|O13816|SCC3_SCHPO Cohesin subunit psc3 OS=Schizosaccharomyces	4e-40	30	0.264276	0.382536	4	OG0000687	hypothetical protein BATDEDRAFT_22733 [Batrachochytrium dendrobatidis JAM81]			gi|575474630|ref|XP_006676609.1|	hypothetical protein BATDEDRAFT_22733 [Batrachochytrium dendrobatidis JAM81]	2e-61	46.58	46.2	40.7	PF08514	IPR013721:STAG | IPR020839:Stromalin conservative domain | IPR011989:Armadillo-like helical | IPR016024:Armadillo-type fold	PANTHER:PTHR11199 | PANTHER:PTHR11199:SF0	900..943 | 1353..1506 | 1..36 | 425..448	423..443 | 245..268 | 1430..1456 | 1458..1479 | 212..232 | 882..922 | 594..614				GO:0005488:binding
Anamu_P00160	1502	MMATISDVPQELEDQYATVEVHDSPKKAPKSFDESFPALPTSGKPATNRSVKAYKPLYNNTVIENFSIKSSDLKKEVIGGSKTSEILNKVKKNIPVQIDVSIQNKSGTVTIILKGKEEDVKAAKREICSGICSEVVERFPFPYSVRRYIVGQKGATIKSIMAETKTNIEMPPRLQNEEEIDDEEEQELKISGDRVGIELAKESIEKIINKYANRYRQTIKIPRSYHMIIAGPDNSNLQLIQEETGAKVRIPPYNISEKTFDPEEISITGTKAATNLALDKIQSIYDELRRKTDELVFTCNKKQHQFIIGPKGKNLQDILKSTGCAVELPLPKEKSDKIIIRGPPENLPVALKLITEKANSQFIEDLDINDYVNDSSNNHFFRKYLYAKEWQNIKELEEK…	#N/A				NO		sp|Q8VDJ3|VIGLN_MOUSE Vigilin OS=Mus musculus GN=Hdlbp PE=1 SV=1	1e-85	25	0.806924	0.91877	4	OG0002735	hypothetical protein BATDEDRAFT_36186 [Batrachochytrium dendrobatidis JAM81]			gi|575486714|ref|XP_006682651.1|	hypothetical protein BATDEDRAFT_36186 [Batrachochytrium dendrobatidis JAM81]	3e-120	48.77	72.7	76	PF00013 - PF00013 - PF00013 - PF00013 - PF00013 - PF00013 - PF00013 - PF00013 - PF00013	IPR004088:K Homology domain, type 1 | IPR004087:K Homology domain | IPR036612:K Homology domain, type 1 superfamily	PANTHER:PTHR10627 | ProSiteProfiles:PS50084:Type-1 KH domain profile. | CDD:cd00105:KH-I | CDD:cd02394:vigilin_like_KH | PANTHER:PTHR10627:SF31	21..45 | 1306..1502 | 1228..1258	1053..1077 | 510..530 | 1208..1235 | 1319..1393 | 1396..1419 | 1483..1502				GO:0003723:RNA binding | GO:0003676:nucleic acid binding
Anamu_P00161	1502	MTGILKNSKNTDKKSPLVSSLKENKTNQKAFSPVPSSDSFPWLNKGNGKSDNSEYLNKIEPPKMEKKKDTLYSNYDSFFDDKRNTYLSESSYTFDTLNRNSYMEESEYEPIVENQMAIVTNEEPQPQRYSMLSTLAPLTKRVSLDKPTQDSIRYSDNSSAYNDYSYVSYESDYEPVDDNTQSILPNQLDTKKENKSTKALEEKIEKNIEKYKKDDEINVYESASDSEIEEEDFSLRFQRDSVRDSKDIVATAVSQKLKEINEKETEEKETKEEKEKEVKKSDEKKNDEKKNDDDKKVEEKEVKKSKGQLEREQAAKEAKDIENLKPSYVGTTHIKPVINELTPQMVIDAEKDASKTADESISNIQPQFVATTTIQPNVASLTSSMIKPPTQSIYLSSKE…	#N/A				NO		No hits					4	OG0000480										#N/A	IPR011993:PH-like domain superfamily | IPR001849:Pleckstrin homology domain		417..489 | 1..58 | 990..1015 | 516..542 | 261..327	253..291 | 194..214 | 295..315
Anamu_P00162	1499	LNNKMASFLSESRRKLLQKIEDDKLSNPKKANEQQTLTTLLHEIEDFSIKLDTGDSSKSSENTSSSVSRSRNEMSDRRERKDSDRSRSKDRHHDDRSRSRSRHRSRSRHHERDKSRSRKDRDGERSRTLDRYERERSRMERDKDRDREKSRTIERDRSRTIDRERDRRDRDRERDRDRDRSRTLDRDRHHKERSHARKMSSPADISILKNKNTNPNDFVSSGPQNMTSNAENVSAIKGYSHAIATFPRNSSLTNIKTDHMTKIDNKVPFSPGVGGLDTSFTFPRRKEEPFPASASPISAGPIRPGEESNSSAESSTTAVIQENKPIFPVRSESKGIIRPGRSRANTQTSETKKEGNMSISDMKSALLKEPKKLGGNISLLAALKVGDGLHMYRSSDTIN…	#N/A				NO		No hits					4	OG0000781										PF15456	IPR029191:Up-regulated during septation protein 1	Gene3D:G3DSA:1.20.58.130 | PANTHER:PTHR18867 | Gene3D:G3DSA:1.20.5.170 | Gene3D:G3DSA:1.20.1170.10 | Gene3D:G3DSA:1.20.120.330	1215..1244 | 284..318 | 967..987 | 839..874 | 49..211 | 744..774	543..577 | 1262..1292 | 638..686 | 895..964 | 1053..1253 | 976..1031 | 478..498 | 702..750 | 1498..1499 | 1443..1481 | 1297..1338 | 794..849 | 1347..1423 | 129..149 | 597..627 | 860..887
Anamu_P00163	1498	AVQTFENIKFNDNEYISINPEHGGQSIDNLDCIHQEVEDLTKNSNNIISQSDRLKYIIISITDSLFNLKIPKHETKYWYTFHSLMAESLCEQPIYMHLGHLLTENPDITINDKIITEAITKPLSQFTIYKWAKEILILPVDHELMPLYFQIFFSLYFAKVEKKGPLGYNPYYGYRFFSTGRKNENLIRDIKNKLVECRKYHASCSMPTKLNEKLAHLYNAMHLWLNEPKIHTGEFYIGNLKEEYLTSTLSTVLTVVYPFNSVDNLWWEYIDTTELQQKFKENYYSKVIKGLKINSHTIQLRKSSISDLTDSFILQGKSTCKVFKPKIPAIIEEYPESGPEVKIKSPIFINKYDNTITLEKIYKLYMEKIKLLADDATHYHSHIEKIDQINRQYMINLRQ…	#N/A				NO		No hits					3	OG0001417										#N/A	IPR015943:WD40/YVTN repeat-like-containing domain superfamily | IPR029651:Ectopic P granules protein 5	PANTHER:PTHR31139	456..482 | 911..959				GO:0006914:autophagy	GO:0005515:protein binding
Anamu_P00164	1495	KMDIDSDFSDKDLDYQDSDSDGDFILDNKKKSSSTTKGKSKTNTKSNSKASTKTTSKSSSKGKAAKGKNSVRDELCASPEPFSEDESTSNNESSATTINPENSYPIHRVQSKKSVTEIYQKKTQLEHILLRPDTYIGSVEFISMPMWVFNKNTKNFEFRSVTIVPGLYKIFDEILVNAADNKIRDPSMDTIKVTVDSEKNEISVYNNGKGIPVEIHEKEKVYIPELIFGHLLTSSNYDDNEKKVTGGRNGYGAKLCNIFSTEFIVETSDKNAGKKFKQVFNDNMSKKSKPKLTNATKDDFTKITFKPDLKKFGMEKMDEDFEALLLKRVYDIAGCVSGVKVYLNDERIKIKNFKEYCQMYINSTKKESEENDLGNMPNQNANIIYERVNERWEVAFAMS…	#N/A				NO		sp|P08096|TOP2_SCHPO DNA topoisomerase 2 OS=Schizosaccharomyces		49	0.999331	0.983838	4	OG0000541	hypothetical protein BATDEDRAFT_18312, partial [Batrachochytrium dendrobatidis JAM81]			gi|575471748|ref|XP_006675167.1|	hypothetical protein BATDEDRAFT_18312, partial [Batrachochytrium dendrobatidis JAM81]		78.8	75.7	93.6	PF02518 - PF00204 - PF01751 - PF16898 - PF00521	IPR020568:Ribosomal protein S5 domain 2-type fold | IPR018522:DNA topoisomerase, type IIA, conserved site | IPR002205:DNA topoisomerase, type IIA, subunit A/C-terminal | IPR031660:C-terminal associated domain of TOPRIM | IPR001154:DNA topoisomerase II, eukaryotic-type | IPR013760:DNA topoisomerase, type IIA-like domain superfamily | IPR014721:Ribosomal protein S5 domain 2-type fold, subgroup | IP…	PRINTS:PR00418:DNA topoisomerase II family signature | PANTHER:PTHR10169:SF38 | CDD:cd00187:TOP4c | CDD:cd03481:TopoIIA_Trans_ScTopoIIA | Gene3D:G3DSA:3.30.1490.30	1..107 | 1321..1495 | 1253..1299	1202..1222		Reactome: R-HSA-4615885	GO:0006259:DNA metabolic process | GO:0006265:DNA topological change	GO:0003677:DNA binding | GO:0005524:ATP binding | GO:0003918:DNA topoisomerase type II (ATP-hydrolyzing) activity
Anamu_P00165	1490	MSTKKADTLRELNKPKISSNNTINDIKKTSMTNSNPVKTTTTTKKTVVLSSANPNKGRPRTTSLGSQNIQNKSKSKNPCTSKPTTKPTLTKTASNPRLTVKPKTSSNLSVTSKSNLSLSSSNVKSTTSSTLKKKPSNTLKPKTSSTLKTKTSTTLKPKTSSTLKPKTNLSSTTSRVNSTSVVTPKKTNSSSTTNSSKVKSMVSSMSTPSKTKSTIGSSSTTNSLKQKTTLHTTRLSSTSRLTDSPSSKLKTTTVTKSSLSSNSSLKQSSKSNSAITSRLTSSPTPYSSQNSTTSSSTSSVIVRKKKPSPYANVKAKVNSLPSSRASSTSSTSTIKAKNSISDTKTTSVSTKPSTSLLKKKSPSKSITLTTNKSSNLETPHLIVTPSSPSVKYEIEGDII…	#N/A				NO		No hits					4	OG0000912										PF00621	IPR000219:Dbl homology (DH) domain | IPR035899:Dbl homology (DH) domain superfamily		1163..1182 | 1040..1063 | 1098..1125 | 1..372 | 625..912	1031..1058 | 989..1009			GO:0035023:regulation of Rho protein signal transduction	GO:0005089:Rho guanyl-nucleotide exchange factor activity
Anamu_P00166	1484	MPEQKSKKIGISKKLKKGILAPCIKSPREKENIDKHDLDSIDSGTLSFDSSKYLKKKNPDVGNITTKVDSFSRRSKMTESPLTSEITETETSESYLKRKSHVPKTENSVPQTEETEIIEVDSDDDVPLSQLSKMKNTAEEVKIQTITNNINEMKEHINDVKMPSIPMPVPVGSKIDNIKNSISIPAKMEPSTSEMASKIDTKVANQSIPMPHPTDSLKLTETDYTEDLSASDSNIIIEEIVTEEVINGKKRITTQIITRKTTPKSSRSDIKLQSIPMPLAVGSKKEEVKLPAKMTPTRTETTSNTEGIVEMPMKIPQPSVVKTDSAVPNLVETQLDSPLSQIVDENEDRPSALVMPTIPVVAEMKQESPLKGKIAENIVSSPKLMSEEEPVNPHPLPAI…	#N/A				NO		No hits					4	OG0001128										#N/A		Gene3D:G3DSA:3.40.50.300	1203..1248 | 892..979 | 557..591 | 72..122 | 800..854 | 1038..1058 | 993..1016	756..802 | 644..752 | 808..862 | 1272..1292
Anamu_P00167	1484	KGKMDNTNNENTEPVNNTTDNQTDSQSAQPNTVEKPIDEVQATPNVQQTTEEQTSPNVQQEQLTQPVEEVQQTAAAVLPEGDSDEELLEDPNKTNTATIDGPTFVSEMFSQNPGEISKFLNMTQKELNKEHDKMKKKGYAMDNKFANLFLLQSIRDECGILVMGCLASWLLTRLGFSIYWTFFVMAASIIAYNTYNNRKKLKYYNKERKAYNQKTKLNPENPETLNWLNYLLQKAWPTAEPIIGNIVLENVNGILDQFNVGFDIKITEFSLGTEAPKLMEMCPSTDSDPNVIKFTCLARYEPLDKSKISKYEIESGEKKASNIVLAIKKGPLSIPTQVTDVFFVGKLLFIITTMQKFPYVKKVEVTFVEQPNIKWDLKPLKAGVDLMSVIPGLNAGIDE…	#N/A				NO		sp|Q12466|TCB1_YEAST Tricalbin-1 OS=Saccharomyces cerevisiae	1e-41	25	0.462264	0.570826	4	OG0001925	hypothetical protein MVEG_01506 [Mortierella verticillata NRRL 6337]			gi|672826314|gb|KFH71204.1|	hypothetical protein MVEG_01506 [Mortierella verticillata NRRL 6337]	8e-63	45.05	53.2	56.7	PF00168 - PF00168 - PF00168 - PF00168 - PF00168	IPR000008:C2 domain | IPR035892:C2 domain superfamily	PANTHER:PTHR10774:SF149 | CDD:cd00030:C2 | PANTHER:PTHR10774	1..100 | 969..988	595..615	170..192
Anamu_P00168	1483	MSAVLPSLDPYRIGYLDPARIKIAIVPVGKIKKKSFKKFIEIISERDILKLTEIPFVKQENGVVNTAKPESGHVLLKYVTSHNIEHGRYEDIQPFRRIFGVVGIIDCEQQQDIQKEYQKFKKLISKKFSTILSRVCFAHNPTEEQKAELLSIEPVQFFTDDESFKSRYDEVLVQLISNIITRFDTLINDIKRLQIIHSPKPNNPTSKDQKEYAANNPIPNNLPMKKESSNLPILPPSVYVSGTSREISQNAQTIETTTPTILTNPSLQNVVGMLADSRARKLTTSRSQKLASDLLLLAGRVSDAVKNYATIIETMKANNDLLWQAVCMESYQVAQFLDALQNYKNSSFKKKDDSETQDESLDTLTSYEHFRKTGLTIYHKNIKLKTLICELPERTREII…	#N/A				NO		No hits					4	OG0001923	hypothetical protein GLOINDRAFT_119508 [Rhizophagus irregularis DAOM 181602]			gi|552938587|gb|ESA21684.1|	hypothetical protein GLOINDRAFT_119508 [Rhizophagus irregularis DAOM 181602]	1e-149	46.03	99.5	99.8	PF08626	IPR013935:TRAPP II complex, Trs120		543..570			Reactome: R-HSA-204005 | Reactome: R-HSA-8876198
Anamu_P00169	1482	LKTLVILFTRNQKIIKMEADSFLNKKEYRSNISVIDKDIYQQLLRYMLVSAYSKISVNNCKYISTMCSIILLNYISNPHCSSHYILKLLYPKLLIKKDENTVEIMEEIYNYLNPIALHYVRANEENKNLLNFINISMIRALISNTRIETLLIPIALSDRNVNNDHTLFSYCLNETIYYCEKSVEASMKIVAFESMKKWIEKAMECYNMKYNSNNDQEKEIYATICQNMDNYTSKSMCNKFIQFILNNWSDPVDTIQQKVEAILEVLLNLILSKSRYNESPEFYNEMIHDIYDKLFKLDYYNKTRYGLLSVVVPFTGAKQCLSIQPDIMSLSIKVFRMDTMARVVNHFIAIFYGCQIKDKTDKEKKDIFNNYYAKPLCDALTSSNEILRKNANTYLLTTL…	#N/A				NO		sp|A8C750|THADA_CANLF Thyroid adenoma-associated protein homolog	2e-73	23	0.811741	0.626797	2	OG0002739	hypothetical protein GLOINDRAFT_248231 [Rhizophagus irregularis DAOM 181602]			gi|552917799|gb|ESA02798.1|	hypothetical protein GLOINDRAFT_248231 [Rhizophagus irregularis DAOM 181602]		53.04	94.4	92	PF10350	IPR011989:Armadillo-like helical | IPR016024:Armadillo-type fold | IPR019442:Domain of unknown function DUF2428, death-receptor-like	PANTHER:PTHR14387:SF0 | PANTHER:PTHR14387		1405..1425		Reactome: R-HSA-6782315		GO:0005488:binding
Anamu_P00170	1481	KMDRHRNNNRNYYQDFYDEKKVKEKLDKKELFEGVLINERDKWFVNVNNEKIYINSDADCNRAFPQDKVVIEINKNNKHSGRVVYINNPLYKEKTFIGKVINEIKNERKPRNSLFFIPDDKILPYFEVKFDSIDKKVLSIKDFKNDYASFKHNKYEARIEEWSSKFKNPLGKLIKCLSNNSSSSNSNTGNLKIELIRDESNRSIRKVTSNDNFKPNVRTPLRNAKSFNLQNKEYRNSKFNQKSEKIFTLYEPYYTSDNIKKGLNNKTLFKGKLVIGDSWQGDDSFVIIENTKEKITIRSPEDRNRGLDGDEVVFKKKRDNNKAGKIIYIENPSYKNKEVNGKMMLEIERTKNDRYSNLFLCPRDKKLPKINIPTKNAPRDILSINDFRNKPDKYKNMYN…	#N/A				NO		sp|O14040|DI3L2_SCHPO DIS3-like exonuclease 2 OS=Schizosaccharomyces	8e-116	36	0.465226	0.745415	4	OG0002736	hypothetical protein LRAMOSA05012 [Absidia idahoensis var. thermophila]			gi|671683794|emb|CDS12828.1|	hypothetical protein LRAMOSA05012 [Absidia idahoensis var. thermophila]	2e-133	55.9	48.8	60.9	PF00773	IPR033771:Rrp44-like cold shock domain | IPR022966:Ribonuclease II/R, conserved site | IPR012340:Nucleic acid-binding, OB-fold	SMART:SM00955 | PANTHER:PTHR23355	1352..1371 | 1446..1481 | 1399..1434	713..733
Anamu_P00171	1470	MEEINYNNSNIPLDLGNVLTKLKIQKQILSELKEKKLYLVENDPHNKELENELNKEWKAVLDEISDIYALNENMNRINESSNNKGSNKEKNMGMGADSYSYGSDHPTIDDIKGFLTDYNSESNSEGESSYKRRVLRNQRKKNIQDRYMEVLSRNLQYMNRNDYNDSSRMLNQKDDRMKYDDLDFMKKGGRFLDDYDETGKRLVNSRISKKNSIDNMDSLNDISDRSGPIINEDMLKDLNDIKELNKAIQRANLIDDYDDLEMLKNRHMPPAPSSSGVVNAMNSSPMNYEFIEKIPSNSAYMMDNFEGSSEHSFNPARTPLPSSPMNTNMNLKHHNRSKRHVDPAPMDDLDDYIDVNALRSGSSNSGMMNKRNKNPMLGYDIPPMPPMLDTNYMDSHSDR…	#N/A				NO		No hits					4	OG0001927										PF00169	IPR011993:PH-like domain superfamily | IPR001849:Pleckstrin homology domain	CDD:cd00821:PH	1005..1028 | 1422..1448 | 77..97 | 1061..1197 | 704..807 | 1279..1322 | 1347..1374	231..251 | 1374..1397
Anamu_P00172	1470	MMMVIVKKSQLNLKISLLIQQSIIIKKEKIKNDKDDITKDARIGCNLLKECFNSSSLNLRIDALGMLCDNAKEFKLPTPCESNLFFSFLTLNGHCDIPEFRHKFESNIKKFLLRIRNGIYSEWRDYHNIKKRKTIEDIHRQQLESIEQKVNYYKNWLENFVNYVTLSLYPDTSYQRGILSLKIISILISVFGITEIPLPAGFCKPSRGMNDLFPFQLPILTERNIKLLLSTLNLPYDSPRQLIFQILMSSDPTKPWEGIETIETVEEMLKEVIEKLNLPSAKDMEGAVILGRLLSNKYVNQLGWDIKIQQSQTIENNNNNNNEIIAMNIDDIPGESVFVRYVRRIIKMLDEQINIATRNLTLAAQKYPMFGLLALLNCIFSDINYKKIEPKNLNEYREL…	#N/A				NO		sp|A8C752|THADA_CHLAE Thyroid adenoma-associated protein homolog	2e-80	29	0.595918	0.43318	4	OG0001416	Trm732p [Rhizophagus irregularis DAOM 197198w]			gi|595500922|gb|EXX78916.1|	Trm732p [Rhizophagus irregularis DAOM 197198w]		51.61	95.8	64.1	PF10350	IPR011989:Armadillo-like helical | IPR019442:Domain of unknown function DUF2428, death-receptor-like	PANTHER:PTHR14387	502..529	1356..1376		Reactome: R-HSA-6782315
Anamu_P00173	1467	MLYRLVNHLKTEYNKNNSKEINAKKTKKKPTNDSTQKIKKNRRHPKIEDQISLQALSELTKASNVSLRDSAMKILLDRAISDDFLPDIIKACKTDLDNDIQKKAICTIQQLAKQEENRPILVKYGILKILTELLANKKKSHLRLSVVTSIFHIIQENDDNKRAIVNYGILDSIFKILSSTPNCNNDLKYWTLLILHQLSLTEELHNKMVEKGFIKLLAQLARRTFGNTSMQKLCFHSLVRIITELDDEQSVKYLNELLKLNIITLISSCLKNEDTELVYWTIGLIHEFAVKDIARNEISNIKGLLKIMLSHLNNDEASIPRVLIRTLKCLGVCNEPFQKEMIKQGIVEKLISCLNSNDEDVQCWSILLLHDLSRLDECAEEFIEGKGVNTLLTLSSEVN…	#N/A				NO		sp|Q9SIZ8|RKP_ARATH E3 ubiquitin-protein ligase RKP OS=Arabidopsis	7e-27	43	0.108384	0.117188	4	OG0000431	hypothetical protein HMPREF1544_03103 [Mucor circinelloides f. circinelloides 1006PhL]			gi|511008871|gb|EPB90127.1|	hypothetical protein HMPREF1544_03103 [Mucor circinelloides f. circinelloides 1006PhL]	3e-81	59.48	31.2	29.4	PF00622	IPR001870:B30.2/SPRY domain | IPR003877:SPRY domain | IPR013320:Concanavalin A-like lectin/glucanase domain superfamily | IPR011989:Armadillo-like helical | IPR016024:Armadillo-type fold | IPR000225:Armadillo	PANTHER:PTHR13363 | PANTHER:PTHR13363:SF0	1446..1467 | 744..766 | 1301..1414 | 16..44 | 687..706					GO:0005488:binding | GO:0005515:protein binding
Anamu_P00174	1467	MTDNATENATSTDNLYEKGNDIPLSPIPNNNKKEEHVSLSSHGYISDIFFLWVFRFIRLCRNVDLNSIHISLGKSESSKHTGKKLYKSWRYEIEFHARQPSVLRSLLRILGKQFALLAVWKVFWIFFTWLGAYWLLKHSILYIENYHNLTKKNEPIFAGHLYALGLLISSIISSICFHQLYIHGTKIGIQARSGLMVLIYRKSLKLSSLSNGIGNIVNLISNDCNRIAEVCINFHFLWSSIVEALIIVIIAIIEIGYSALPALFIVIFVLLPLQYFLPKHASTTSLKTTFAVTKRVQLMSEILTVMRLIKMYAWEKFFKKKVNEARENEMNQIKKALHYKTISFMIIFTAPMLTTFLCLITYQTLEKKQMTPAVTFTILSLFNTLRYPMTMLPTAIRSI…	#N/A				NO		sp|Q54JR2|ABCC3_DICDI ABC transporter C family member 3 OS=Dictyostelium		31	0.927062	0.931303	4	OG0001926	hypothetical protein BATDEDRAFT_8420, partial [Batrachochytrium dendrobatidis JAM81]			gi|575471418|ref|XP_006675002.1|	hypothetical protein BATDEDRAFT_8420, partial [Batrachochytrium dendrobatidis JAM81]		65.38	89.2	99.1	PF00664 - PF00005 - PF00664 - PF00005	IPR027417:P-loop containing nucleoside triphosphate hydrolase | IPR036640:ABC transporter type 1, transmembrane domain superfamily | IPR003593:AAA+ ATPase domain | IPR011527:ABC transporter type 1, transmembrane domain | IPR003439:ABC transporter-like	PANTHER:PTHR24223 | CDD:cd03244:ABCC_MRP_domain2 | PANTHER:PTHR24223:SF326 | Gene3D:G3DSA:3.40.50.300 | CDD:cd03250:ABCC_MRP_domain1	1..29	1440..1460	343..365 | 258..277 | 905..936 | 777..799 | 156..178 | 825..847 | 868..890 | 231..253 | 114..136 | 1005..1027 | 370..387		GO:0006810:transport | GO:0055085:transmembrane transport	GO:0005524:ATP binding | GO:0016887:ATPase activity | GO:0042626:ATPase activity, coupled to transmembrane movement of substances	GO:0016021:integral component of membrane
Anamu_P00175	1460	NNNNNNNNNNNNNSVMSDNSIYKTDNIVLNSIHNIPSSNSQNNSTVLLTTKQEATSKSLFSDIVPSFYGNTSYTLDSLAENNLSANESISSRYEPVLNKEKIGIEIKPISKHEELNSTYISHSLPYNYNNLETIKTSPFISSPGTRSLDGSGRIDLPIEESINDSEKNINTYPIITDTNEIKATDSLKVNPFNNEISSFSSLATLISQDSIKSKQSRLNAIFEESFNKEPLNLDKEFYSFEVVKYKDKELADVNASLILPKSPSMLCEENSPMLSGEIVNSNIGIPNSSINGNNGKMINFDGNKPFNITSNASNTINHDNSISVISMKLTQQNQNNLTIPSQKPQKPQKSIKRIKENEMKTAAVQQDNTTINNNTNNSSSSDGMYIDVNILPTRNTSLV…	#N/A				NO		sp|A2RUV4|RHG21_XENTR Rho GTPase-activating protein 21 OS=Xenopus	7e-26	30	0.184932	0.113178	4	OG0001129	conserved hypothetical protein [Capsaspora owczarzaki ATCC 30864]			gi|470305525|ref|XP_004348374.1|	conserved hypothetical protein [Capsaspora owczarzaki ATCC 30864]	2e-32	55.45	15.1	25.6	PF00620	IPR008936:Rho GTPase activation protein | IPR015943:WD40/YVTN repeat-like-containing domain superfamily | IPR000198:Rho GTPase-activating protein domain	PANTHER:PTHR12552 | CDD:cd00159:RhoGAP | Gene3D:G3DSA:1.20.1000.10	1417..1460 | 530..686 | 1269..1318 | 1089..1150 | 427..487 | 824..849	1066..1109 | 586..652		Reactome: R-HSA-194840	GO:0007165:signal transduction	GO:0005515:protein binding
Anamu_P00176	1457	TTKNKMYSNQSTFEIDQKIKTLQDSIVYENQIKNDLLNLRKNTQGAPGHDFGPEIVEQDKRIRNLENQIQQLQNQRNGYGGYQQQPQYQQSQYQQPQYQQSQYQQPQYQQQPQYQQQPQYQQQQYNNYNTPQQNSRLQPQMGAPPRSQSRISTSPVSSPRTYSTYQSAPPQPPRQQSAPVYSNNGLRTSPQPSQSYRQPPPPVQQQGYRTQQSPPQNRNTVYQSNYSQGYAQPVNNYQQNYSQLQQSNYSQGYAQPAQNTYSQGYAQPVNNYQQNYSQQPQQSNYQQGYSQPPQQSNYQQGYSQPPQQSSYQQGYSQPPQNNYQQSYSQPPAPSSSYSGPSYGSRTQASQPPAIPARSVASGVHPQRTAVPPAQVQTQTQAPPPPQPSNNYDNNYDNNY…	#N/A				NO		sp|P36583|PCK2_SCHPO Protein kinase C-like 2 OS=Schizosaccharomyces	2e-118	55	0.227865	0.326772	4	OG0000913	putative protein kinase c protein [Neofusicoccum parvum UCRNP2]			gi|615417009|ref|XP_007585403.1|	putative protein kinase c protein [Neofusicoccum parvum UCRNP2]	1e-178	56.27	55.6	88.2	PF02185 - PF00130 - PF00130 - PF00069 - PF00433	IPR017441:Protein kinase, ATP binding site | IPR002219:Protein kinase C-like, phorbol ester/diacylglycerol-binding domain | IPR008271:Serine/threonine-protein kinase, active site | IPR011072:HR1 rho-binding repeat | IPR011009:Protein kinase-like domain superfamily | IPR000719:Protein kinase domain | IPR017892:Protein kinase, C-terminal | IPR000961:AGC-kinase, C-terminal | IPR036274:HR1 repeat sup…	Gene3D:G3DSA:3.30.60.20 | PANTHER:PTHR24356:SF210 | Gene3D:G3DSA:1.10.287.160 | SUPERFAMILY:SSF57889 | PANTHER:PTHR24356 | Gene3D:G3DSA:1.10.510.10 | Gene3D:G3DSA:3.30.200.20	535..676 | 261..511 | 78..222	742..769 | 55..82			GO:0007165:signal transduction | GO:0006468:protein phosphorylation | GO:0035556:intracellular signal transduction	GO:0004672:protein kinase activity | GO:0005524:ATP binding | GO:0004674:protein serine/threonine kinase activity
Anamu_P00177	1457	MGTNKDNKTQQKVLLEDDLIITINGYKQVPIKRAIYYTLCICTVGILFLLLHWFPKWKLKLLGVVVPVKDAPELFIENSWTDSIIHVKVRHTAFKGKISDIFTKYRNRELKKLITGQSKIKEKNNLKKNVININGNENDDLLSVEQFEEANTEKQSELKFFIYQYIRFIFDPISEIYEPIINWKDPEWTSVRSAINGIESEEVHTERQRIFGVNVAEIKQKSTLSFLLDEILHPFYIFQVFSIILWCTEDYYYYAFCIFLMSVWSTLTALKTSKDNLKKISEMSKFTCPVVVYRNYENDNMNSTTITSKNKNKVKSGKGKNKNQNNLGTEKDQDSPFKHIDSSELVPGDVLVIAPDELETLPCDAIILKGDCIVNESMLTGESMPVNKIPIKDEELKNL…	#N/A				NO		sp|Q27533|YH2M_CAEEL Probable cation-transporting ATPase W08D2.5	1e-154	35	0.642416	0.63535	3	OG0000432	Ypk9p [Rhizophagus irregularis DAOM 197198w]			gi|595507040|gb|EXX79699.1|	Ypk9p [Rhizophagus irregularis DAOM 197198w]		53.79	68.8	62.7	PF12409 - PF00122 - PF00122	IPR008250:P-type ATPase, A domain superfamily | IPR006544:P-type ATPase, subfamily V | IPR001757:P-type ATPase | IPR023299:P-type ATPase, cytoplasmic domain N | IPR018303:P-type ATPase, phosphorylation site | IPR036412:HAD-like superfamily | IPR023298:P-type ATPase, transmembrane domain superfamily	Gene3D:G3DSA:2.70.150.10 | SFLD:SFLDF00027:p-type atpase | CDD:cd07542:P-type_ATPase_cation | PANTHER:PTHR24093:SF373 | SFLD:SFLDG00002:C1.7: P-type atpase like | Gene3D:G3DSA:1.20.1110.10 | PANTHER:PTHR24093 | PRINTS:PR00119:P-type cation-transporting ATPase superfamily signature	1038..1091 | 303..339		1387..1406 | 582..604 | 1426..1448 | 1353..1375 | 35..54 | 1311..1333 | 547..569 | 1271..1290	Reactome: R-HSA-936837	GO:0006812:cation transport	GO:0000166:nucleotide binding | GO:0016887:ATPase activity	GO:0016021:integral component of membrane
Anamu_P00178	1456	MSDSSSKFLKRPPRLGDVVQVKTTLQEGTVKFVGSIHFKSGTWVGIELFEPGSGKNNGTIKGVTYFKCPSQTGLLVMVSSVNVLKPAQKIVTNSQKASLVSKTIYKQARKPRKSISRPNEMTSTPSESVDNSRKIKTLPRTSKPNAIKVKPRPKSSHITKSSYVDKSFSNGRLDRINEEINRPPAQTNININMTMTTSPKEKSIFIKNRLNPNSSAILLPKCEVEGETQDDSRNINDAIINGLQNTLVHLKDIVSGLAEEIYLKDNKINGDIPRIQATIEHENNENSQDCNLSSDSDIIHSQNSDLVKEKDSLDLPLKNCGGDGVRMVKQSLKQVTDSQRTISELSIGLVNAQQEVRKLKDNQTNLNRELRYYKEENKSLIERVAELEKENKSLSTLSS…	#N/A				NO		No hits					4	OG0001924										PF01302	IPR036859:CAP Gly-rich domain superfamily | IPR000938:CAP Gly-rich domain	Gene3D:G3DSA:1.20.5.340 | Gene3D:G3DSA:1.20.5.170 | PANTHER:PTHR18916 | Gene3D:G3DSA:1.20.120.330	1223..1243 | 1295..1359 | 588..642 | 108..160	838..886 | 342..397 | 1167..1187 | 1142..1162 | 404..438 | 901..974 | 744..813 | 986..1121 | 705..739 | 498..543 | 555..589
Anamu_P00179	1456	MEEYQKNREEFGISQNEFLENTQGNTYENQLSVNNNDVIDKSKINVARVSSRNSLPPPDHRKSYQIRAMLRKTLSYQKRQIGTNLFCVIACPTLLIVIAFLLSMLLEYLLSNIVEKSTYEYCSNEFNGTYVFPLSPESYKKNDKNVRLAHYDSKLNPCSIWFGTNDYFHSSPYDIVPDDNEKNINRDTVFIPPVNASGNYAYLFNKLGEATGLGDMNSMIEKLEAMDQMGNLTPEQIQQMMAGGGFGNLTPEQIQQMMTGGALGNLTPEQIQQMMTGGGFGNLTPEQIEQMMSGGGFGNLSPEQLQQMMAGGGSLGSLSPEQLQQMMAGGSLGNLTPEQMQELMNKYGGAAGASGNAGAGTGAGIGNIGNLSPEQIQELLKSNSGSNLSTEQIQELLKK…	#N/A				NO		sp|Q8T6J0|ABCA7_DICDI ABC transporter A family member 7 OS=Dictyostelium	2e-100	33	0.445742	0.764005	1	OG0009085	hypothetical protein MVEG_02072 [Mortierella verticillata NRRL 6337]			gi|672826887|gb|KFH71777.1|	hypothetical protein MVEG_02072 [Mortierella verticillata NRRL 6337]		62.09	53.1	80.7	PF12698 - PF00005	IPR027417:P-loop containing nucleoside triphosphate hydrolase | IPR003593:AAA+ ATPase domain | IPR026082:ABC transporter A, ABCA | IPR017871:ABC transporter, conserved site | IPR003439:ABC transporter-like	CDD:cd03263:ABC_subfamily_A | PANTHER:PTHR19229:SF154 | Gene3D:G3DSA:1.10.238.10 | Gene3D:G3DSA:3.40.50.300	415..498 | 549..595	1103..1123	852..874 | 961..980 | 990..1012 | 895..917 | 932..954 | 81..103 | 1032..1054		GO:0006810:transport	GO:0005524:ATP binding | GO:0005215:transporter activity | GO:0016887:ATPase activity	GO:0016021:integral component of membrane
Anamu_P00180	1452	NDLNINSIQNDFDLLPKNEANLIPLKLIYERVIQNYYSELQNLSETLPTKSNEQKKVEIFKLVQNLNQSAVKLLVLIRWAKQSKEVLKCKNICDFLEEQNSYFRGAADALFTVHQEMNLARIPSFDIPTAVDVLTTGTYSRLPTIIKEPISLPPLEDEKIKDAIEKLEDVTRLRLLCDEIIPKPMKKNYVIENGSVRFTVENEFEVTLKLEGKQQNNWRLLDLKIFVKPDDDLNHELIMPLQEYQLENIKINAQNSINGDIANKNPNLQNSNPVNSASNPIPNQLTNSTTNNNNSSEEEKVTTPKKIWPLIEIYRYLHSFCLSMHLEIFSLQVDYLIKTRWANQLRYNISPDKKTLQIFYWIENNTSSKNDIKSKEKKRANVLELSITSAEDVIVFYTN…	#N/A				NO		sp|Q4P0P3|MED14_USTMA Mediator of RNA polymerase II transcription	1e-44	23	0.523416	0.555258	3	OG0002740	hypothetical protein MVEG_10743 [Mortierella verticillata NRRL 6337]			gi|672818432|gb|KFH63333.1|	hypothetical protein MVEG_10743 [Mortierella verticillata NRRL 6337]	1e-79	47.87	54.1	59.9	PF08638	IPR013947:Mediator complex, subunit Med14	PANTHER:PTHR12809	262..301			Reactome: R-HSA-212436 | Reactome: R-HSA-381340 | Reactome: R-HSA-1989781	GO:0006357:regulation of transcription from RNA polymerase II promoter	GO:0001104:RNA polymerase II transcription cofactor activity	GO:0016592:mediator complex
Anamu_P00181	1450	MDRRDTSKFVFKEVQIIGEDKKVEEVKRELTDRETFDNILKKIEDFLLKPSVVDYLIYLESLIQVIILLSAIFFSWLITKMNLSIAYVLLNICFFSVLYAFVGRILTKKYENKMRAEAQKQDLNSNQESIEWLNFLLQKIWGTIEPVAAEMIPDIVDSVLKDFCPSFLHSIRLTKFNLGSEAPRLESVECFDNLEPEEMQMIWHASFIPVTDEENKYDETKRTTEIQATAFLGTDKFQVPLNINVSNLLFEGKILLRVRFTHSYPFIKTASVSFMEPPKVSCALKPLVGIDLMSIPGVQEMTDITVKTVLKEVALNPTTFDLDIENMLKSTSHDDPTGVLKINFMEGRGLKNIEKLGTSDPYLRMNLGGNEFVRTRVIDNDLNPFWNETKYLIIPVNII…	#N/A				NO		sp|Q9UT00|YKH3_SCHPO Uncharacterized protein PYUK71.03c OS=Schizosaccharomyces	7e-71	24	0.806207	0.875102	4	OG0003842	hypothetical protein MVLG_03920 [Microbotryum violaceum p1A1 Lamole]			gi|634350432|gb|KDE05686.1|	hypothetical protein MVLG_03920 [Microbotryum violaceum p1A1 Lamole]	2e-108	44.65	77.7	69.3	PF00168 - PF00168 - PF00168 - PF00168 - PF00168	IPR000008:C2 domain | IPR035892:C2 domain superfamily	PANTHER:PTHR10774:SF149 | CDD:cd00030:C2 | PANTHER:PTHR10774	1233..1266 | 449..479 | 519..562	432..467 | 106..126	56..78 | 85..107
Anamu_P00182	1438	ILKEKSFLIMETSNVKNTMSNQNTSKENFKRNEVIIESENYVSSNKCEYDGYTSNLSANEDGYYQSSCDDIINNEENIEISKTEEKIPKLIITTTTTTTINHQNSIKSQNEKMEKCTAVPPIACLNGNDINNNENNLNNAKDSTTTTNTNDNFTPKAIQKEKSNKLSKFPKHKQSYVKIYLKFKDKLNTKSKSIKNHKNNKLDSSIHDNSSNPVNFNSQDKEKNEEEKHYDDTSVNNTHMDSMNKKIKEKNNKNRNSKNKLNYKISFLKKSKSISASSTSSIKISSSRPDETNFISNNNDSAGEIIHLDVREITVINADGETIIIPTMKRSESLSNDFSIKKRKSSVLSNTTTIIPEKLKKEKNVLKTVKSFLNHKKNTKNKENTIIIPKNLNESKNEN…	#N/A				NO		sp|Q6Z8P4|PIRL4_ORYSJ Plant intracellular Ras-group-related LRR	3e-30	32	0.208623	0.479167	3	OG0001420	leucine rich repeat protein [Leptospira santarosai]			gi|490606679|ref|WP_004471688.1|	leucine rich repeat protein [Leptospira santarosai]	1e-40	57.89	19.8	45.4	PF13855 - PF13855	IPR003591:Leucine-rich repeat, typical subtype | IPR001611:Leucine-rich repeat | IPR032675:Leucine-rich repeat domain superfamily	SMART:SM00365 | PANTHER:PTHR45232 | SMART:SM00364	194..261 | 397..451	782..845 | 1022..1042 | 240..260 | 1054..1074 | 889..916 | 574..601 | 847..881 | 393..485				GO:0005515:protein binding
Anamu_P00183	1435	MNAKKNKNAEDKMKFKIDMTPYQGKIFEKIKNGYLTGKTEPLSLSTLSKKNKEFTTTLCQRMGLNYRNDLNQNGNACLIIDFIKKPKEEIEENKEGEESKESESTPEVSLRDCMDVIAEYDAIKKELDEKVENSDPYTDQGFIQWKKDYYMTKMNIDYDSDQLKEIVYHYVEGIQWVLYYYYEGIPSWGWFFPYHYAPKISDIVNISDFNIKFELGEPFHPFEQLMSVLPSASKQLIPEVYRELMIKSTSPLKQFYPEEFSVDMNGKKNSWEAVVLIPFIDQDILISELKKLEPRLTDEEKERNKFKDATLYRYNENITTKCNSPLPLYFPNIAECHCQAKAFKQKRLTSKEVVKEISQDSLLGKTLLGGFPSFQSIPFTPSLEAHGVKVFNSESQRES…	#N/A				NO		sp|P40383|XRN1_SCHPO 5'-3' exoribonuclease 1 OS=Schizosaccharomyces	2e-153	36	0.58885	0.615964	4	OG0002726	hypothetical protein MVEG_08540 [Mortierella verticillata NRRL 6337]			gi|672820162|gb|KFH65059.1|	hypothetical protein MVEG_08540 [Mortierella verticillata NRRL 6337]	9e-169	58.86	59.1	54.1	#N/A	IPR027073:5'-3' exoribonuclease	PANTHER:PTHR12341:SF7	870..981 | 1227..1435 | 993..1101	1413..1433
Anamu_P00184	1430	YIIMRIRIIQSFESDDSGKQNELILNINNYFSNINNINIKDDLNFEIKYEAIPCKPKVCNVKIKRKKKLNQKLADDIIHILYPEVDPSLWKTYIIKDCIFSLPHKKVICVLIDGRYYVSGITKNCYFKLLTILNSLKKCKIIAYDHFKQNLDDFNNFDDENLIGSPITADSSATLTPISSSSSSLNSYSIPSTNQNLNILSNNINSNSMNENGSNNVLSPPPNMQNLMALKNDLSLYTTPPSTPPRFLGNYIDDEKILENIAKQTNFIYKEKNIFLSIFIQSLNRLTPNIKKYLIQSVSTIFNNLDIDFEFNGLLQNNEIKKGIEKEISNESDILTLNESQGSLFNDKNLIEGGKLIENNAENVNIFLDALHTEKENRNSLRNEPDIDNESDNDDNDND…	#N/A				NO		No hits					3	OG0001932										#N/A			1046..1094 | 1356..1430 | 377..438 | 698..729 | 617..676	400..420 | 634..667 | 753..773
Anamu_P00185	1428	NTLLNQEILIQLLQQQQQLQQQLQQQLQQLQQQQQQQQQLKNDSNVMMSPKNTNINNSYLHNNLNLNQLSSSYPSNNFRSMENSNQDLNSFYQYFAQMYNNANSNRNANSTPKMEMNNDLNTNDFLNTNTFLQHQLYLAQQNQNKMKSMNSMPMTSYSLPINSMPISTSPYATSIPSSYTMSSNFLPVSSVGMSTSLNSNPERNNNGFIHLSKQEFTKPPKIPTHLISSSLISSGLNGSTNVNSKDGIEDPLDEKMNLKIPLNSEMSPIIAAMATLNTTNDGNLSISDSSLLTKEKNLDISGKKSLSNSSSTSLSSTTTIENDKQVLTSPNTNRSLMDNSNYSIQEESNENSNSSSTTSSNSTLNNDGESEINPSVSNINKNNDKSNGHKNHNKSKNKN…	#N/A				NO		No hits					4	OG0000783										#N/A	IPR036691:Endonuclease/exonuclease/phosphatase superfamily	PANTHER:PTHR12121:SF34 | PANTHER:PTHR12121	1056..1081 | 643..686 | 1173..1198 | 301..495 | 1380..1428 | 993..1016	5..43 | 1033..1053 | 1394..1428
Anamu_P00186	1424	LSIFFNHFMPFMVMECEILLSMILKILESDANPIWYRVMLMEILQDTCANDQIIKFIYVNYDYEDSSLNLFQDLIRVFNRITTSYKQSNIISNLISQQKQRQGIDIQSSIIGSSEFSLKICKPNIRCIERYEKNDPPYIHDNYIIYLSIKCILSIISSLTQNIRPLIDNEEKVELNEKSLINNVYVVHEMANAAWSGILASFSFLFTINTDDEIFDEVLKGFSQFTIICAVLKLNTPRNAFLTLLCKSTIPIESSNKQNDTSLNKNNITMNNRNLKYLQALLDISKIIFNNFDDVTWYLILDTLQASNTLLYGSKVGGRLQITSSNSNSISNITNKMAILPTAIGSSSGVSVETNDQLSYSAQLESQFNDLTIALDQFFENTQLLEENAFNDFLNALSR…	#N/A				NO		sp|Q29L43|MON2_DROPS Protein MON2 homolog OS=Drosophila pseudoobscura	4e-74	22	0.980337	0.76602	4	OG0000786	hypothetical protein GLOINDRAFT_337953, partial [Rhizophagus irregularis DAOM 181602]			gi|552916200|gb|ESA01449.1|	hypothetical protein GLOINDRAFT_337953, partial [Rhizophagus irregularis DAOM 181602]	1e-157	46.44	99.9	91	PF12783 - PF16206	IPR011989:Armadillo-like helical | IPR032817:Mon2, C-terminal | IPR026829:Protein Mon2-like | IPR032691:Guanine nucleotide exchange factor, N-terminal			666..693			GO:0015031:protein transport
Anamu_P00187	1424	SLLIFLINCFQSLENPVVRVECMKIVSLPIWKNLTPSVRNEKFKSYPQFKKLWDRIEKKYKKSNDEAKETIDFQRNFFINLFKIFITILNSIPLQGESPPYSISFCERFLELLIDLETQLPTRRFFNILLNDLHIIPLCYDSELAKRGSLAQQNISVMTEDTENIILFIQLLDILKFYSQFEINDFTGYSLSDGEMTKMHYSNIKKLQLIAFSKFSDELKELALSNVGKIENRNILKKYIDDLDEETLHELCEEVGIRVNSFMDEDEEKPLPIELLKEVFISKYEKRPSQIERINEMPLYPDENIIFDESVVPPTQNYSNIHCLAIPKLNLQFLTLHDYLLRNFNLFRLESAFEIRQDIEDVIKRLGASYDADQQRTIFSGWSRMAVEIVSFNIIEIGP…	#N/A				NO		sp|O60306|AQR_HUMAN Intron-binding protein aquarius OS=Homo sapiens		50	0.908708	0.803367	4	OG0003850	hypothetical protein GLOINDRAFT_348525 [Rhizophagus irregularis DAOM 181602]			gi|552925848|gb|ESA09756.1|	hypothetical protein GLOINDRAFT_348525 [Rhizophagus irregularis DAOM 181602]		67.24	97.8	85.2	PF16399 - PF13086 - PF13087	IPR027417:P-loop containing nucleoside triphosphate hydrolase | IPR026300:CWF11 family | IPR032174:Intron-binding protein aquarius, N-terminal	Gene3D:G3DSA:3.40.50.300 | PANTHER:PTHR10887	876..919 | 1381..1424	1372..1417		Reactome: R-HSA-6781827 | Reactome: R-HSA-6781823 | Reactome: R-HSA-72163 | Reactome: R-HSA-6782210 | Reactome: R-HSA-6782135	GO:0000398:mRNA splicing, via spliceosome		GO:0005681:spliceosomal complex
Anamu_P00188	1420	IIDNIIKMGIFNKKRTNNKAKESSVIEGKSKNIFHIPSIFKHSNKKKSKENNKENNVPNNQSRQEQGYYFISYSKSMEISRATSHMNNQKGLVYNPYYNTKTIKVLKNTTNNLPCEDQINNRKRKIKEINLIDPEIKRIHSNQNLKEDCTNKLEEKINNKSLRSNLNEGKKNCLVDINNNDDEYISKKKSTLLNTEKQQNIKIIRNEDSKQTELNHTSTLTQTTIGKPSSTLTYDITSLNLNNESEIKIGNNSNYKDKTKQDEIINFKQNTITSTNLSRNISCNHEKRKRGDRYSIYSLNPSRKSVIFVQEKKFKKDNIKGSKDPNFVKNNKKRTGIITRSCGPVIRDTSIVQGVKGPWKIVETTTLTTGIAISPEAIHKTFGRNNVSHIKPVIFRSPS…	#N/A				NO		No hits					3	OG0000914										#N/A			1098..1137 | 714..733 | 1364..1386 | 1252..1275 | 37..63
Anamu_P00189	1419	NNNNDNNRIKINKPINDPNTQSTEQIKSQKLSTQPTETKVSLQSKSKTEIPNQSSTQIVENPFPTPKVQVINPIQPPSQLPKVQIINPIQSPSHSPTVVRAYIRKKSKRLVIPTNTPDVKKSHIPIQTPIPSQTQILPSVHIVNHQDINNKNNNIEIPTNEVIENNVKTSSATNEEITSEEKINTNEEITNNEITKTPSKQLNKIFNNTPNFTYKNSNLSEQSLNSNSSTITSIDKLDESNATGDELVIDDKELTSSTIAFDKKVLQKIDNSIPQERNDSKVMDKIQRKKRTSFGASSLSKSINDNDNNNVNSSNNEEQDHKTDEIEEENEILKTESFKDNPMYKYLRNKNDITYQNFNTEKNKYENESDIYDSDDYVSSDNENKKESFESKLKKKSKY…	#N/A				NO		No hits					4	OG0000689										PF00621	IPR001331:Guanine-nucleotide dissociation stimulator, CDC24, conserved site | IPR000219:Dbl homology (DH) domain | IPR035899:Dbl homology (DH) domain superfamily	PANTHER:PTHR22826	885..905 | 670..700 | 471..584 | 596..641 | 1..60 | 276..332 | 739..777	949..969 | 316..336		Reactome: R-HSA-194840 | Reactome: R-HSA-193648 | Reactome: R-HSA-416482	GO:0035023:regulation of Rho protein signal transduction | GO:0035556:intracellular signal transduction	GO:0005085:guanyl-nucleotide exchange factor activity | GO:0005089:Rho guanyl-nucleotide exchange factor activity
Anamu_P00190	1412	MPSFLGRNGKVKEEKNDVANKPANNINQAKAFSISNSPLLKPVELLSDSIHHFSLSRTKKKRRNSLKSTNTESISEVVSNKSKNNSTSHISEYDTIPSVYSTLTNDNYGKSSQQTGYSNYSKNVPGSPSPYLTPNLKNLKSDSPLLISPVSPIPLSPVSPVNNNYNTSISNSVDIDVNEQTISYNYRQSISNYLENCKQNQFEKADFNTSDGIYKWEESAENRSIEYILSLLLNYRFSLEWENEKRKIQKAKETKQSLINDGTSIKVNFKIMEAKDLVCKEKALRSTYCELVYDNETYQTQVVPNTNSPLFNQHISLEITDISKNVTINLYDSKKSSKSFWKSNNGATQQPGGGDSTFLGTVNINLGLIISSLVNVGYISKWYDLGQSQDKKKKWVGGK…	#N/A				NO		No hits					4	OG0002742	hypothetical protein BATDEDRAFT_88240 [Batrachochytrium dendrobatidis JAM81]			gi|575478908|ref|XP_006678748.1|	hypothetical protein BATDEDRAFT_88240 [Batrachochytrium dendrobatidis JAM81]	1e-154	47.87	85.7	64.3	PF00168 - PF00168 - PF10540	IPR014772:Mammalian uncoordinated homology 13, domain 2 | IPR000008:C2 domain | IPR014770:Munc13 homology 1 | IPR035892:C2 domain superfamily | IPR019558:Mammalian uncoordinated homology 13, subgroup, domain 2	PANTHER:PTHR10774:SF149 | CDD:cd00030:C2 | PANTHER:PTHR10774	959..1004 | 57..90	241..261 | 1409..1412 | 882..902
Anamu_P00191	1409	SKKMTSISRTPPPPPKRVSSAYKPNGNPLLIETKIESGNDDSIDSLLNDINTLSFDDLVEKHTKSPITESPKLSLTSLDFSKSLSTDNLSSPLSKPDLNKSLPIENIENPSSPLAKPDLNKSLPDESMEDPSSPLAKPDLNKSLPTENMEESGSPVSKPNLNKTLPREPDQSKNSISLLSELMEHDVSSFMKEDNPVNDSQILPKELTETNDTILEEVESPKKEKKHKKSKKHKKSKDKSKSTKDSKSPKSPSSSANIVNPASPSNQSVSTQNGSAISPLYSPNVSPLSNSSPLVVASPNLNMNLSLEQVNSQLQQLQQVLIPNIVQRTQQLTQQRMAYVNQINMIQKQPLTPELQQNSVQLYQMINNINQQLIINQNQFNMAQQQIKQFQQIQQDLSQ…	#N/A				NO		sp|P34226|SKT5_YEAST Protein SKT5 OS=Saccharomyces cerevisiae	9e-58	37	0.235628	0.514368	3	OG0002744	hypothetical protein A1O9_01376 [Exophiala aquamarina CBS 119918]			gi|656917820|gb|KEF63398.1|	hypothetical protein A1O9_01376 [Exophiala aquamarina CBS 119918]	6e-81	59.66	23.6	51.3	PF08238	IPR011990:Tetratricopeptide-like helical domain superfamily | IPR006597:Sel1-like repeat	PANTHER:PTHR11102:SF145 | PANTHER:PTHR11102 | SUPERFAMILY:SSF81901 | Gene3D:G3DSA:2.60.40.1180	82..275 | 409..514 | 802..866 | 882..1010 | 1387..1409 | 1..25 | 540..718	300..320				GO:0005515:protein binding
Anamu_P00192	1408	LYRIKMNIRFLLFKFNSLFFYFIICSTVNSSTTDSDDISKFWIYNSNFNKCLVAQSSIGSKPIVDDCKNTEYFQWYITPYQMDNLYSVANTNRCLNILNSDDRSLEIGNCKENNLFEYTTDRIINSSLISDDYCMSIGNNEEEVNFDLCYMTENQFWTLWKKNPSDVINAKTKTVWIYNEKLNKCLLSNKKYSSNPIIGDCEDSDIAKWEIPISGDGFFKSKYKSWCLNVEETDTSKITISECDNNAIINDITSTYNHESIISLSDNTKCLGIIESDNKNENRLGMNTCNESKNDQHWKIYDMNPADIKRCGNGFGNCSSNECCSKDGVCGTTSAHCDTGCQPNFGKCNANKTTSISSTSTTIKSQPTEEAGNSLKWIYNNFADKCLYFPGLNKKPMVV…	CBM13 - CBM18 - CBM13 - CBM18 - CBM13 - CBM13 - CBM18 - CBM18			CBM18;CBM13	YES	Cleavage site between pos. 30 and 31	No hits					3	OG0000137										PF00652 - PF00652 - PF00652 - PF00652 - PF00652 - PF00652 - PF00187	IPR018371:Chitin-binding, type 1, conserved site | IPR035992:Ricin B-like lectins | IPR000772:Ricin B, lectin domain | IPR001002:Chitin-binding, type 1 | IPR036861:Endochitinase-like superfamily	PANTHER:PTHR22595 | CDD:cd11618:ChtBD1_1 | CDD:cd00035:ChtBD1 | Gene3D:G3DSA:2.80.10.50 | PANTHER:PTHR22595:SF79	1007..1028					GO:0008061:chitin binding
Anamu_P00193	1407	IIKMNNENLNESSITINTLENQNNRKVTFNSKNVHEPQLLFLGRVPVDTFSPVTPIDPEILMKKKEMEGRWEGSGIWDFGNIHKNTLEQQEAPKFSVSQNYIVCALKYKFIVLEQKIPYLPGYSNETTPESTPILTSSNSSIDLNYYEPVATGGDSGKNDYITSILCLPVLKSVQLSRNTNQHKKSNMFVLVGYHSGYFKIYSITGKLIISYWLHSSPLIKIKIRSIGSQLYGPPDNDELILLFADKKVVIIDGLNLWYTLRSRTSIDGEKIDNMEGLSLPTLSYHKWEFNHQDNITDIISLGPSNDVKKYPDEMTFSYEQKTTNSISRFIAVGSKPIITYYAASENDESVSMASFMAKKVTSTMFSFAKSFWSSSHDLNSSNNSTSAKTKRQSLTSPI…	#N/A				NO		No hits					4	OG0003851	hypothetical protein RirG_206840 [Rhizophagus irregularis DAOM 197198w]			gi|595447928|gb|EXX57475.1|	hypothetical protein RirG_206840 [Rhizophagus irregularis DAOM 197198w]	4e-74	44.15	75.5	86	PF14655 - PF14656	IPR029257:Rab3GAP regulatory subunit, C-terminal | IPR026059:Rab3-GAP regulatory subunit | IPR032839:Rab3-GAP regulatory subunit, N-terminal		377..402	516..536		Reactome: R-HSA-8876198 | Reactome: R-HSA-6811436	GO:0043087:regulation of GTPase activity
Anamu_P00194	1401	YKMDKLEQLNDFDFMNFSDLDNYLKPTNPTIKKDFVDSLTNLSNLISNGILFINYNIYENLSNQNKNSNNKSSQYVLPKECKKLSNIISKGIKKDKLRNYENKSKSHNDKPITQKQGIDIIVTDTDKNKDNRIDEDYFGMDQSIIKSRKDFNFDGMDSSMLFDQSALFSNLDLSGDHGNQSMIIVDTNEKDLFSNDDPINRSSMFININGLTDAEGNNSTLVSLTDVDNNYLSTSDIESSNSTAYWDDYTSNGRNSGSEGSSPDEDDQQLVDEFDQSFSKKKLTGLDSSRDVRKLGYRKQKLIRHTHPSSTIQVNQLQVYQDSWNDYDDIKFVKSNMKKQNIKNSFPHNILYPVVGTPPRPDDVIDSSEFYPPKKGVVNNFKNDNDEINNNNSSFIKDD…	#N/A				NO		No hits					4	OG0000915										#N/A	IPR001715:Calponin homology domain | IPR036872:Calponin-like domain superfamily		907..931 | 751..810 | 603..624 | 1156..1184 | 243..267 | 451..484 | 524..551	784..810 | 915..938				GO:0005515:protein binding
Anamu_P00195	1401	YHNHLSNTELNKLNNESMSDDNPEYMSSIVENATIDHCSYVAHCCLKKSLIHIFSIYENFTIKCIFSKNAFEDLHFECQSFDNQENIKYKFEEKDFKSQHFEKWKLELYGYFCSLIFDMSENSINPYKLEFVPIEYDYIYKFKGKENEMAVYQSYDTYGRKIYGKIISSQSDGTIPKWIILLKECCISVNNFDIINSSLLLLFDIISKKNIVIKEVISDYNFIIKVIEKLWNYLSDKCVSYHIQTVKLVLELCKHVPSIYIIEKIFSTYLNLSENKRQNFNKFGIFWKIADTMINPATLFSQPLFIIFDTLFSNNPQEKQMGEQWFKNYVKDILICFDPLLQILQNSLISRKKDELIYENTTIINYKYIKEINFDQINYAFNCIITLFNNLTTPIAKKL…	#N/A				NO		sp|Q5JWR5|DOP1_HUMAN Protein dopey-1 OS=Homo sapiens GN=DOPEY1	4e-43	23	0.558887	0.316836	3	OG0001933	Dop1p [Rhizophagus irregularis DAOM 197198w]			gi|595459127|gb|EXX62765.1|	Dop1p [Rhizophagus irregularis DAOM 197198w]	1e-147	50.99	86.7	87.5	#N/A	IPR011989:Armadillo-like helical	PANTHER:PTHR14042
Anamu_P00196	1399	YYQILDITMPTDPPNIHNTPTYLFRRGLRCHGIDIATTKHIYIHGIFSWPVSKLWNVLRNKFKEFYDLIIAIKRFQALDRNSYFILKVFSNFNLDKFRESFCNYFKYCSVESSKCRRMNHKISFTKERRNILTCSNQQVQNISNDRLIDISLSDYDPSDNKTSFCLCWNTNGWNPEKKDGIEYFISLFKPKFICFQETGNGARLRSNYPCKVSIPNYNCFFKRKETKVHGMRGQYIGCHKSCQAALEDSTYKYIISITTYNIGNTKCSIGNVYIPIKKHRLECLTAWDEVKNWLADHESHASILLGDFNSTTKKLDMYLSDLTDSSWSIMPINGSNISWTNNVKSSDIDHAIVNNKMLDLISYARFIDSFPLSDHKPLIVYNKETPSDPFTIPKKVVKW…	#N/A				NO		sp|P11369|LORF2_MOUSE LINE-1 retrotransposable element ORF2 protein	2e-34	25	0.517513	0.550351	4	OG0000022	RNA-directed DNA polymerase, Non LTR Retrotransposon, partial [Trachipleistophora hominis]			gi|440493645|gb|ELQ76088.1|	RNA-directed DNA polymerase, Non LTR Retrotransposon, partial [Trachipleistophora hominis]	2e-92	48.23	51.7	82	PF00078	IPR000477:Reverse transcriptase domain | IPR036691:Endonuclease/exonuclease/phosphatase superfamily	SUPERFAMILY:SSF56672 | Gene3D:G3DSA:3.30.70.270 | CDD:cd01650:RT_nLTR_like | PANTHER:PTHR19446			1377..1396
Anamu_P00197	1406	VVDEKPTEEQPIEEQPIENVSSEPKEENIAERPEESNKYIKLIPSVIETIVNQAKLNNPGDSEESKNKLITKFNNIKNGVEDINEETTTTTTTTEIKEEIVEIPSNIPGKKKYMKRIVKYITRVNPVTGEKEIVKEQIPETYGENKEEDISDQNTEIKEEIVEIPSNEPGKKKFIKRTIKYIYRYNPVNGQKEIVAEKIIGEQPAQEKKSVETEVVRDPDTDEIMYVTRRVVTEYITIVDEEEDKLEKTKEMTEIQNVSTEKENEEVSYVTKAVVTELVALVDSESESEDEEKNNATKSKKLKMEEIEEQEFENNLNSQKKSKKNKDKLLNKWKLNFKKGKKSLKKEENESSDILKGNQTKETEIIKSEETIEIPEVKGKTKYIKRIIRYRINPVTGEK…	#N/A				NO		No hits					4	OG0001418										#N/A			283..302 | 1..37	302..322
Anamu_P00198	1397	MSMYNLYREVYPPSCVEDAIPCHFTSPTARNLVIVKASTIEIYEVLEITDEEEKKFWKGNDGKEQEKKNEQIYPKIRANLEMITSYKIHGNISSINCIRTTTSVGLLGMDSLLLSFKDAKMSLLEWSNATKEIITVSLHYYEREEFQELYLSASNPEIRVDPLNRCAALQFYYDQIAILPFKQEVAGGVASTYIDEELIKEINENSYERNSRENPCLPSFVISGKQIDKKIKNIIDVVFLYNYFEPTLAILYEPDLTWPGRLAQLNDTCSLVVVSLDLTQHIYPVLFSVDHLPYNSFKLISVPSPVGGILVVGQNGLVYIDQTSVPGISLGLNEYFGIEKELSTRGDDPTAALLQKSLALQPKNPLYSSRMTNFKYLGVSLDASVSCFLNPDTLLFILK…	#N/A				NO		sp|Q10569|CPSF1_BOVIN Cleavage and polyadenylation specificity	1e-64	32	0.345025	0.277701	4	OG0001134	hypothetical protein BATDEDRAFT_21894 [Batrachochytrium dendrobatidis JAM81]			gi|575472232|ref|XP_006675409.1|	hypothetical protein BATDEDRAFT_21894 [Batrachochytrium dendrobatidis JAM81]	2e-91	55.12	38.8	32	#N/A	IPR015943:WD40/YVTN repeat-like-containing domain superfamily	PANTHER:PTHR10644:SF2 | PANTHER:PTHR10644	1174..1211 | 902..1015 | 1378..1397	1062..1082 | 914..934				GO:0005515:protein binding
Anamu_P00199	1396	MSQLNTPFTYWNANPFSDLKAVDTLSTKEFDKLIITFENGVIWIFKISNKSENKKEFTPALCLLGHEATVSALTLVKLNIELLNETENAIISASEDGSIIIWDLNDGHCILKKKRLFNGIIKSLQVTKSTKYLICSGYSCDIYILSVDTLEKKQIININNDWISTMVLRDATSEFFMTYESGEMSIFKFDEESLSLINEEVKSNIQTIPNAIQICINEYNNDLFFVLSKGSCLIYSRQLNIELPILKIASPNENNLWKKGRFISSRTLMLWTMNSNIYIYYIGPKTDLKIVKESQISEIDDTNDILFSNSDYHIVTKTSNLQHDLLQTKNPVTLIGVLDAERSPKSVWDESDIQCVSKNNSEIHILLLQNLNNTASITYWSFHSCIKPSKYITYFKKPV…	#N/A				NO		No hits					4	OG0001421	hypothetical protein BATDEDRAFT_34642 [Batrachochytrium dendrobatidis JAM81]			gi|575476284|ref|XP_006677436.1|	hypothetical protein BATDEDRAFT_34642 [Batrachochytrium dendrobatidis JAM81]	1e-108	44.72	72.5	75.7	#N/A	IPR011989:Armadillo-like helical | IPR036322:WD40-repeat-containing domain superfamily | IPR019775:WD40 repeat, conserved site | IPR016024:Armadillo-type fold | IPR015943:WD40/YVTN repeat-like-containing domain superfamily | IPR017986:WD40-repeat-containing domain | IPR001680:WD40 repeat	PANTHER:PTHR44099:SF1 | PANTHER:PTHR44099	1017..1149					GO:0005488:binding | GO:0005515:protein binding
Anamu_P00200	1393	KSKKAKKQKRKKKQKSKKAKSKKKFKNSIEKKSPKSGRKKSINKNSTTKLNDQSSSNLNETSPSVTDSFEKSFSTNFSEKEGSTLHPKINQNLSLSIAINDTEIPKDIITYNCFEDINTTNTNKNILNSISEIKPDNTSKKIENTTEKKITEEIKLDTNTIENSEAKISDNKELIKSNSDIKIENQINNKEEENQNNIQKNINNQNLESIYTTEGDKDKQISSKNIHIIQEKNSKEEKNLFIKENNSESLNNNIIESSIEKENNFELQKDNITETADKENNKLDISENLENKSLDNKDSSDFIKNNQIGKKIENLPEHLLEEQNLTINNSFNNSYKKNFKPTDYIKTIMDNDEEIQDSFDIITMSMNNLDRKDIPIIQNNIEALAHHTLVINNKQLYKS…	#N/A				NO		sp|O42938|PFKA_SCHPO ATP-dependent 6-phosphofructokinase OS=Schizosaccharomyces		38	0.715721	0.994692	4	OG0000787	phosphofructokinase alpha subunit, partial [Neocallimastix frontalis]			gi|387233021|gb|AFJ73480.1|	phosphofructokinase alpha subunit, partial [Neocallimastix frontalis]		68.96	69.3	98.2	PF00365 - PF00365	IPR015912:Phosphofructokinase, conserved site | IPR000023:Phosphofructokinase domain | IPR009161:ATP-dependent 6-phosphofructokinase, eukaryotic-type | IPR035966:Phosphofructokinase superfamily | IPR022953:ATP-dependent 6-phosphofructokinase	PANTHER:PTHR13697:SF4 | Gene3D:G3DSA:3.40.50.450 | PANTHER:PTHR13697	1..73	1201..1221 | 188..208 | 2..22		KEGG: 00010+2.7.1.11 | KEGG: 00051+2.7.1.11 | MetaCyc: PWY-1861 | KEGG: 00030+2.7.1.11 | KEGG: 00052+2.7.1.11 | KEGG: 00680+2.7.1.11 | Reactome: R-HSA-70171 | MetaCyc: PWY-1042 | MetaCyc: PWY-5484 | MetaCyc: PWY-7385	GO:0006096:glycolytic process | GO:0006002:fructose 6-phosphate metabolic process	GO:0005524:ATP binding | GO:0003872:6-phosphofructokinase activity	GO:0005737:cytoplasm
Anamu_P00201	1392	LIDYANKNNIILNINEKDKEGSSPLLCAVQNNNIEITKLLIDYATENGIELDIDKKDKNGSYPLLEAVRNNNPEITKLLIKYADDNNKKLKIIDKDHNESYPLLSAIQKNNMEITELLIDYIENNNIKIDWNEKSNEESFLLLSAIQNNNPKIIKLLMGYAKDHKMILDINKENDDGSSPVLSAIQKNNLDIIRLILNYARENDILDINGPFLSAIKDNNIDITKLIKDFALKLEMKNDKKPLININKKEDDGSFPLLSAIQQDNIEITKLIMDYAKYHKMILDINKENNDGSSPILSAIQNNNIKIIKLLMDYAKYYDNYARNNDIILNINRKNEEGDFPLLCAILENNTEIVKILISYAIKKNITLDVNGKNEKNQSPLLHAIRNNNYEIINSLIEY…	#N/A				NO		sp|P16157|ANK1_HUMAN Ankyrin-1 OS=Homo sapiens GN=ANK1 PE=1 SV=3	2e-50	25	0.574713	0.386497	3	OG0000784	ankyrin repeat protein [Trichomonas vaginalis G3]			gi|123507472|ref|XP_001329422.1|	ankyrin repeat protein [Trichomonas vaginalis G3]	4e-92	46.51	94.5	80.1	PF12796 - PF12796 - PF12796 - PF12796 - PF12796 - PF12796 - PF12796 - PF12796	IPR036770:Ankyrin repeat-containing domain superfamily | IPR002110:Ankyrin repeat | IPR020683:Ankyrin repeat-containing domain	Gene3D:G3DSA:2.40.10.190 | PANTHER:PTHR24123						GO:0005515:protein binding
Anamu_P00202	1391	ILAKMKFSAINVLLLISQLSLATANKKCIVKNNSKHNNQNGIADTNNKFEIDPETIVFPNNTLSEDEIKNIIESSQSENENELSNLDNDEVTEIPEATDILSEEEDIKSYEAEPTDNDDNENIENPTNSNNDKEINGKINDDENSNDDEEITGNLDDDEDSNNDEDISDRDEDSEINNEEETVTSMMYVTEKETDIIEEPTSSSDDKPVSCVVDPSERIDCGDPNTSKTMCIEKGCCWGETDVAGAPWCFYSLTGEKVGICDAIEDNDKVACKSTTEDACLAETGCCWKKSNDENVPSCYYNRSVNTSGNFNPDAQITVRFLKPDSWKVVNLWSWDGGDNLYGGPSWPGKAIEDLGNGWWSHTFPKGISLANVIFNNGEAENTIKTYDITNVVTSTCFK…	CBM26 - GH31	GH31		CBM26	YES	Cleavage site between pos. 24 and 25	sp|Q653V7|AGLU_ORYSJ Probable alpha-glucosidase Os06g0675700		41	0.534867	0.859887	3	OG0003852	hypothetical protein RirG_042990 [Rhizophagus irregularis DAOM 197198w]			gi|595491915|gb|EXX75302.1|	hypothetical protein RirG_042990 [Rhizophagus irregularis DAOM 197198w]		58.34	63	85.9	PF00088 - PF00088 - PF16738 - PF00088 - PF00088 - PF16863 - PF13802 - PF01055	IPR031965:Starch-binding module 26 | IPR000322:Glycoside hydrolase family 31 | IPR000519:P-type trefoil domain | IPR011013:Galactose mutarotase-like domain superfamily | IPR017957:P-type trefoil, conserved site | IPR031727:Galactose mutarotase, N-terminal barrel | IPR017853:Glycoside hydrolase superfamily | IPR025887:Glycoside hydrolase family 31, N-terminal domain	Gene3D:G3DSA:4.10.110.10 | PANTHER:PTHR22762 | Gene3D:G3DSA:3.20.20.80 | SUPERFAMILY:SSF51011 | PANTHER:PTHR22762:SF82 | SUPERFAMILY:SSF57492 | Gene3D:G3DSA:2.60.40.1760 | CDD:cd14752:GH31_N | CDD:cd06602:GH31_MGAM_SI_GAA | Gene3D:G3DSA:2.60.40.1180	75..183			KEGG: 00500+3.2.1.1	GO:0005975:carbohydrate metabolic process	GO:0003824:catalytic activity | GO:0004553:hydrolase activity, hydrolyzing O-glycosyl compounds | GO:0030246:carbohydrate binding
Anamu_P00203	1391	MEDDMYSNEMFVKIRSQINSSLENQKEAALVLQAVDQTIREQGQQPNAVAYFAALMTVLDQQKESDNINIISAITYLLSIVFPRLSASILKVKFQDISVILSSVLEKYQSHAPLTRSIISCFECILIAQDSVIWTTDTAKRIFQVIIILAIDDRPKVRKRAQDAIRKILYNPPPPSIQHPATSTVTDFCIKILKDTVNAPVKRKEKEQQVYHILGFLKSIIIALALQGSSERNRHKLSNLVDTLLKLPVVYTGSGNTIITQWVFQVLEILLLAGKNDNPNVIEQVQLDIKLVDNVIQSLMNIMPNQQDIILTPLWLNLIKQAFLRMAELINEQENNDSMTEDAEIIQQQQQYVYTQHPQLLSNFFNVTFPILMNENSKAVIFMNAAECYIDILKNGLTQ…	#N/A				NO		sp|Q5ZKD5|RRP12_CHICK RRP12-like protein OS=Gallus gallus GN=RRP12	2e-107	25	0.98706	0.918083	4	OG0002745	hypothetical protein BATDEDRAFT_84823 [Batrachochytrium dendrobatidis JAM81]			gi|575473504|ref|XP_006676045.1|	hypothetical protein BATDEDRAFT_84823 [Batrachochytrium dendrobatidis JAM81]		56.65	99.4	99.7	PF08161	IPR011989:Armadillo-like helical | IPR016024:Armadillo-type fold | IPR012978:Uncharacterised domain NUC173	PANTHER:PTHR21576:SF2 | PANTHER:PTHR21576	1111..1177 | 1364..1391 | 1206..1307	329..349 | 1112..1137				GO:0005488:binding
Anamu_P00204	1334	MDLKYYEAMDVDNKYNQEELVTPNKKYSLKYLEDTPTPVLIDSETLKKYNQQEQELFDDDAIPVYQSNTNNEEELIRTPNNLFPSIYKKELADTKEEYDEKEILHNLKSSINDLNKSVDHFKETIKTVDDHDNKVRNSEMNNLLKNTVNSIFDSKGNEDESDENEKKMIYNVGMSIYNNKDDHHITPKNYINVDTQSPIKVKKNRVRRQTQIELRMKNKEKINKKLDIIEDIYKKDNDEIDENENNKNIEELNDNYLSPTYIPNNKKDNIEEDKINRKPFSSRKERNNQTLNFYDNTIDLNQSMENLNLSNNTMTPKRGRFENRRSNNNFDYTNGNGNGNEGKDENEYEYEYEYEYKHDNKNNYSINTTTMTPTRRSYHHEFTSTNLNFDQDLEDGKSP…	#N/A				NO		No hits					4	OG0003847										#N/A	IPR008271:Serine/threonine-protein kinase, active site | IPR015661:Mitotic spindle checkpoint protein Bub1/Mad3 | IPR011009:Protein kinase-like domain superfamily | IPR000719:Protein kinase domain	Gene3D:G3DSA:1.10.510.10 | Gene3D:G3DSA:3.30.200.20	311..344 | 641..662 | 814..855	1142..1162 | 226..246 | 104..124		Reactome: R-HSA-5663220 | Reactome: R-HSA-68877 | Reactome: R-HSA-2467813 | Reactome: R-HSA-2500257 | Reactome: R-HSA-141444	GO:0007094:mitotic spindle assembly checkpoint | GO:0006468:protein phosphorylation	GO:0004672:protein kinase activity | GO:0005524:ATP binding
Anamu_P00205	1382	MSNSPMQSNNMNSSENVDTQSISSQTIPDTLFHYQYYNEKRHISNGNLTDSSLKKNQIEDWRMRERLKTVSVALVLCLNIGIDPPDIVKTSPCAKLECWIDPFAYPQQKALETIGKLLQQQYEVLQPRARYKLSLDPSAEETKKLCCSLRRNAKEERVLFHYNGHGVPKPTPGGEIWVFNKNYTQYIPVSIHDIQTWLGSPSIFVYDCSNAGNIVNAFNRFAKERDNEARRQLPTIDPQTGMKTTPRFSAFKNCIQLAACGSNEILPMNPDLPADIFSCCLTTPIQIALRWFVMQNPLLIHITPEMINKIPGRLNDRRTPLGELNWIFTAITDTIAWNVLPNDLFKRLFRQDLMVAALFRNYLLAERIMRSFNCHPMSSPVLPPTYKHSLWKAWDLAAD…	#N/A				NO		sp|Q8N122|RPTOR_HUMAN Regulatory-associated protein of mTOR OS=Homo		62	0.476845	0.485393	4	OG0001135	hypothetical protein MVEG_08578 [Mortierella verticillata NRRL 6337]			gi|672820200|gb|KFH65097.1|	hypothetical protein MVEG_08578 [Mortierella verticillata NRRL 6337]		68.13	96.7	93.5	PF14538	IPR029347:Raptor, N-terminal CASPase-like domain | IPR011989:Armadillo-like helical | IPR004083:Regulatory associated protein of TOR | IPR036322:WD40-repeat-containing domain superfamily | IPR016024:Armadillo-type fold | IPR015943:WD40/YVTN repeat-like-containing domain superfamily | IPR001680:WD40 repeat | IPR017986:WD40-repeat-containing domain	PANTHER:PTHR12848:SF16 | Gene3D:G3DSA:3.40.50.1460 | PRINTS:PR01547:Saccharomyces cerevisiae 175.8kDa hypothetical protein signature	1..22 | 945..975 | 727..752 | 873..898	702..722		Reactome: R-HSA-5628897 | Reactome: R-HSA-8943724 | Reactome: R-HSA-166208 | Reactome: R-HSA-380972 | Reactome: R-HSA-165159 | Reactome: R-HSA-3371571 | Reactome: R-HSA-1632852	GO:0031929:TOR signaling	GO:0005488:binding | GO:0005515:protein binding	GO:0031931:TORC1 complex
Anamu_P00206	1381	MATSNNIESYDITKDLSKTKCNITFGQVLDICPKIRSELAKSLKLEKIKVVSSIDFSESFNMEQDFGEKSKSLTFKEDDLALVYASVEGVQGTLLIDSGSNLNLVSTNFINKIPGEVAQVGFCKGKIYEALGDSTVTEAIVVELNINIGDYKFTSNFCVIDKDIFYFDILLGLKATADNYFFIHPLNKTLCRFKDETSFDVLVPIIEDQDTDQVACFLYYCGKSRKVINALTIEDLTDEEEPIITDIKTSSEESITPWEYIHSKQFFNSLNDFYLNQVVETLEDNIDVIATSTDELVPSDLEPHHIPLVEGAKPFKSKFYRLNKFKSDILKTELNKLLQKGLIEPAKSSWSSPIVLVAKKNGKWRLCQDFRKLNALTIPDTYSLPNIDEIFDSLGGAKI…	#N/A				NO		sp|P20825|POL2_DROME Retrovirus-related Pol polyprotein from	3e-90	41	0.313541	0.409821	4	OG0000004	gag-pol fusion protein [Rhizophagus irregularis DAOM 197198w]			gi|595441411|gb|EXX53826.1|	gag-pol fusion protein [Rhizophagus irregularis DAOM 197198w]	7e-110	58.68	38.4	68.2	PF00078 - PF09337 - PF00665	IPR021109:Aspartic peptidase domain superfamily | IPR001584:Integrase, catalytic core | IPR015416:Zinc finger, H2C2-type, histone UAS binding | IPR036397:Ribonuclease H superfamily | IPR001969:Aspartic peptidase, active site | IPR000477:Reverse transcriptase domain | IPR012337:Ribonuclease H-like superfamily	CDD:cd09274:RNase_HI_RT_Ty3 | SUPERFAMILY:SSF56672 | Gene3D:G3DSA:3.30.70.270 | Gene3D:G3DSA:3.10.10.10 | PANTHER:PTHR24559 | CDD:cd01647:RT_LTR | CDD:cd00303:retropepsin_like	741..777	940..960 | 874..908			GO:0015074:DNA integration | GO:0006508:proteolysis	GO:0004190:aspartic-type endopeptidase activity | GO:0003676:nucleic acid binding
Anamu_P00207	1379	MSRISSSVPIDKFSIGQKVEVSGCNGIIRFIGTTSFASGNWIGVELERPEGKNNGSINGVEYFSCKPLYGVFVRPGMIKVLTPKSSESSTTTRRTSRLYSPGTKTPTVTKSSMNSPIKSPTTGLKRASIPKAPSTEGKRESISSKLPSRITNRHSLKLDNNKTVNLNENRRRSLIATYRKPESEPVESVVEEEKLPEEKKPDEDIKRVETPIPISDVPEEANQDVNFVQEESHINNDKSVVQDTLDESMINSEIQEEKINVSSIIIDNELSIASTKIPEEENQNEEIIKQDVSKQEALDNMEDSSVKDIIEETIREQQPQPTTLNINLDNMISLDKYNELKEQYDQLEEQLDIMNEFKEKYLALDVKHSAELREHKNSEIELERASLAKAKLTSTLFDA…	#N/A				NO		sp|Q01397|DYNA_NEUCR Dynactin, 150 kDa isoform OS=Neurospora	4e-78	26	0.675852	0.672275	4	OG0001929	Nip100p [Rhizophagus irregularis DAOM 197198w]			gi|595506234|gb|EXX79593.1|	Nip100p [Rhizophagus irregularis DAOM 197198w]	1e-178	52.88	97.8	96.9	PF01302 - PF12455	IPR036859:CAP Gly-rich domain superfamily | IPR027663:Dynactin subunit 1 | IPR022157:Dynein associated protein | IPR000938:CAP Gly-rich domain	PANTHER:PTHR18916	83..147 | 180..203	431..479 | 1104..1124 | 544..626 | 488..540 | 631..686 | 1321..1341 | 1069..1096 | 940..960 | 330..360 | 1164..1184 | 389..423		Reactome: R-HSA-3371497 | Reactome: R-HSA-2132295 | Reactome: R-HSA-380259 | Reactome: R-HSA-380320 | Reactome: R-HSA-380284 | Reactome: R-HSA-5620912 | Reactome: R-HSA-6807878 | Reactome: R-HSA-6811436 | Reactome: R-HSA-380270 | Reactome: R-HSA-8854518 | Reactome: R-HSA-2565942 | Reactome: R-HSA-381038	GO:0010970:transport along microtubule	GO:0070840:dynein complex binding	GO:0005869:dynactin complex
Anamu_P00208	1388	INSPNEKIYQFTNQQLFSIPSEDYRIQKLNIDIPYLTDNIDSPFGKNKNVIELFTDGKSLLSIMDSECNRSKPDTQRLLSKFDPLQKNDSFCLSNEGFTIRHYFGDCDYNVDNFLKCNSDNMNTDFVALLKGSGEMPASSNEFIVGLFSDKAITTKSLPRGTTNNICEAQQSQKPLRAPSTKRKKGRQKPTSEIIPTIGNQLNDSLNEVIDTMANTNPWFVYCIKPNKYQKQSSYKFDTDFVRKQIDIYGIIEIAKAREYDFTSYYNFDEFLEIFDPIIQPMELNQSDSKEKCIAFAKIFNWTDKEFAIGSSKVFIAEEQWKILDNEVRAVENALNSEKHKNDEENGESIKTAIIDEDEAESSSMLESESQLESEIYQSDDEFDPALIGEDIKISKKGE…	GT2	GT2			NO		sp|Q4P9K9|CHS8_USTMA Chitin synthase 8 OS=Ustilago maydis (strain		47	0.664986	0.446384	4	OG0000367	chitin synthase CHS3 [Rhizophagus irregularis DAOM 197198w]			gi|595451192|gb|EXX59040.1|	chitin synthase CHS3 [Rhizophagus irregularis DAOM 197198w]		62.31	100	77.6	PF00063 - PF03142 - PF08766	IPR027417:P-loop containing nucleoside triphosphate hydrolase | IPR036400:Cytochrome b5-like heme/steroid binding domain superfamily | IPR004835:Chitin synthase | IPR014876:DEK, C-terminal | IPR001609:Myosin head, motor domain | IPR029044:Nucleotide-diphospho-sugar transferases	SUPERFAMILY:SSF109715 | PANTHER:PTHR22914:SF16 | Gene3D:G3DSA:1.10.10.60	571..592 | 170..191	328..348	415..432 | 1121..1143 | 723..745 | 1150..1169 | 1095..1117 | 1179..1201 | 452..474	KEGG: 00520+2.4.1.16 | MetaCyc: PWY-6981		GO:0005524:ATP binding | GO:0016758:transferase activity, transferring hexosyl groups | GO:0003774:motor activity	GO:0016459:myosin complex
Anamu_P00209	1493	MEQQQEMEQQEKEEQQQVMEPPEKEGQQQVMEPQQVMEQQEKEEQQKKLKNPPVKFHELFKFATTGEKIFLFIGIITIILEGIATPLLTYVFGEVLNVFTDREKSKILSTFPKDHPAYMPKMENSVFLNSVNSYIKYFLMLGILAFVCSFSWYYIFTVTGARQTTRIRLLAFDAMLKQSITWHETKNAGELTGGIVSDTLTIQDGISDKIGRFIVQIITIIGCFVLAFYRCWQLTLILVIGIPIISISGVILGTNMAKLGRQSAFAFTKAAGVAQQSLSMIRTVNSFGAEKQELKRYSDALAVTVKIGMKRAHVVGICLGVAFAVSYIIYAAAFFFGVRFVGKISNPSDRNAGDILNVLMAIIMACSTLNGLTSNVTTFTDACAAAGTLFNIINQAPKN…	#N/A				NO		sp|Q8LPT1|AB6B_ARATH ABC transporter B family member 6 OS=Arabidopsis	3e-169	30	0.951775	0.94172	3	OG0001922	multidrug resistance protein 1a [Capsaspora owczarzaki ATCC 30864]			gi|470361259|ref|XP_004365053.1|	multidrug resistance protein 1a [Capsaspora owczarzaki ATCC 30864]	3e-142	63.41	44.7	42	PF00664 - PF00005 - PF00664 - PF00664 - PF00005	IPR027417:P-loop containing nucleoside triphosphate hydrolase | IPR036640:ABC transporter type 1, transmembrane domain superfamily | IPR003593:AAA+ ATPase domain | IPR011527:ABC transporter type 1, transmembrane domain | IPR017871:ABC transporter, conserved site | IPR003439:ABC transporter-like	PANTHER:PTHR24221:SF400 | Gene3D:G3DSA:3.40.50.300 | CDD:cd03249:ABC_MTABC3_MDL1_MDL2 | PANTHER:PTHR24221	769..818 | 1..49		1132..1154 | 210..229 | 234..253 | 1021..1043 | 924..943 | 882..904 | 314..336 | 1048..1067 | 69..91 | 351..373 | 134..156		GO:0006810:transport | GO:0055085:transmembrane transport	GO:0005524:ATP binding | GO:0016887:ATPase activity | GO:0042626:ATPase activity, coupled to transmembrane movement of substances	GO:0016021:integral component of membrane
Anamu_P00210	1374	FHKLYNEGNEKELTYLLNNSVRVFYNNFSKNEYPEMMDPVLLDYLKKFQPSPNLYSQYFNMNEVLSSCFYDEDYEMIDFFVEQGVDLDNYDENDYESKPFIINECENGNSEAIKYITEHGANIKIKDNYEGKSGLLYLINNYHYYNMDCVDDIKYLLDHGADNFNEKFLSSNDEEEDKKDFYEYLIEYGANIYDELKSNQTDYLTSKYLIDYSTNFNPKDSCAPFEYYIKSGNLEIIKYFKNKYGTLDLVDVGNKSLLHIAYKEGNHEIVKYLIENGANPNIKPDVEETILMTACRNKDMEMIKFLVEKGADINAISNYSGTSLINAFPDINIVKYLVENGADINQPDHYGTTPIMIACKNGYLEIIKYLFEQGVTVDLYSQNNDKSPLYSAIEYGYWN…	#N/A				NO		sp|Q9ULJ7|ANR50_HUMAN Ankyrin repeat domain-containing protein	2e-67	27	0.475255	0.427572	3	OG0000341	hypothetical protein [Candidatus Amoebophilus asiaticus]			gi|501450016|ref|WP_012473465.1|	hypothetical protein [Candidatus Amoebophilus asiaticus]	3e-179	55.93	81.3	65.8	PF12796 - PF13606 - PF12796 - PF12796 - PF12796 - PF13637 - PF12796 - PF12796 - PF12796 - PF13637 - PF12796 - PF12796 - PF12796	IPR036770:Ankyrin repeat-containing domain superfamily | IPR002110:Ankyrin repeat | IPR020683:Ankyrin repeat-containing domain	PANTHER:PTHR44139						GO:0005515:protein binding
Anamu_P00211	1371	MAASENTVDIVNIQPSNDDKPINPKIEDNQPKKVSYFGLFRYSSTLEKFMVIFGIIGSIAQGLTMPIMIEVMSDLINIFMNLVASVTIRNLTGIKDNDNLLIEFLSKATSGNEQELGAFLEKHPEIDMNRLQQESQGFDTSSYGNDLNVASLFITKDDFWHQFHKYMLYLGLVAIMSFVGSFLMDAFLTVSSMRIVTNIRSLTFKSIIKQEIAWHEKTSPGELASRIISDTILIEEGIGFKLGMVIQSVVTFIACFILAYRSGWKLALAMSVIIPLILILVLGMAIILRKYTKKTQDAYAELGGIAQEAFSQIRTIVSFGTEQKEIDRYVKKLGPTKKYGIIRGHTFGMALGLVFGIVYASFAIAFIYGTHLIQDGVMMYGDVLSVFMGIMMGAMTLSG…	#N/A				NO		sp|P08183|MDR1_HUMAN Multidrug resistance protein 1 OS=Homo sapiens		39	0.967177	0.971875	4	OG0000068	multidrug resistance protein 1a [Capsaspora owczarzaki ATCC 30864]			gi|514486732|gb|EFW39657.2|	multidrug resistance protein 1a [Capsaspora owczarzaki ATCC 30864]		62.21	88.3	87.6	PF00664 - PF00005 - PF00664 - PF00005	IPR027417:P-loop containing nucleoside triphosphate hydrolase | IPR036640:ABC transporter type 1, transmembrane domain superfamily | IPR003593:AAA+ ATPase domain | IPR011527:ABC transporter type 1, transmembrane domain | IPR017871:ABC transporter, conserved site | IPR003439:ABC transporter-like	PANTHER:PTHR24221:SF400 | Gene3D:G3DSA:3.40.50.300 | CDD:cd03249:ABC_MTABC3_MDL1_MDL2 | PANTHER:PTHR24221		677..697	168..190 | 912..931 | 774..796 | 347..369 | 384..406 | 266..288 | 49..71 | 936..953 | 1018..1040 | 816..838 | 238..260		GO:0006810:transport | GO:0055085:transmembrane transport	GO:0005524:ATP binding | GO:0016887:ATPase activity | GO:0042626:ATPase activity, coupled to transmembrane movement of substances	GO:0016021:integral component of membrane
Anamu_P00212	1371	SKMDIDEENNDINKENQLDSVNKNQELDKNDDAQKDENDIPETTQTKNSSTDDATKETAEDNKPTPRLVMTKMVLVNFKSYRNTIEIGPFHKSFSSIVGPNGSGKSNVIDALLFVFGYRAKKMRQGKLSELIHNSGGNKKFEFCSVEVYFQEIIEDEKQNDKYEVVPNSELIIGRKAFQNNSSKYYINNKPSNFTEVTSLLKKRGVDLEHKRFLILQGEVESIAQMKPKAANEHEDGLLEYLEDIIGTSVYKSQIQKAEADLESMGTERTERLNRLKIVEKEKDALETKKNEAESYIKSENELTRAKNILYQYNINSASQEITKTAEFIAESSAKLDEQKKKYQDIQNQVEELSSVIKESENEFNQINLQFEKETKKREKLESDDIELQEKNKHLTSKI…	#N/A				NO		sp|P50532|SMC4_XENLA Structural maintenance of chromosomes protein		43	0.886214	0.941085	3	OG0006003	condensin subunit SMC4 [Rhizophagus irregularis DAOM 197198w]			gi|595457263|gb|EXX61887.1|	condensin subunit SMC4 [Rhizophagus irregularis DAOM 197198w]		68.55	89.1	97.8	PF02463	IPR027417:P-loop containing nucleoside triphosphate hydrolase | IPR036277:SMCs flexible hinge superfamily | IPR003395:RecF/RecN/SMC, N-terminal | IPR010935:SMCs flexible hinge | IPR024704:Structural maintenance of chromosomes protein	CDD:cd03274:ABC_SMC4_euk | PANTHER:PTHR43939:SF1 | Gene3D:G3DSA:1.20.5.50 | PANTHER:PTHR43939 | Gene3D:G3DSA:3.40.50.300 | SUPERFAMILY:SSF57997	1..66	494..514 | 761..795 | 919..981 | 810..875 | 1079..1116 | 329..472 | 529..584 | 276..303			GO:0051276:chromosome organization	GO:0005524:ATP binding | GO:0005515:protein binding	GO:0005694:chromosome
Anamu_P00214	1369	KKIDCEVDKYDSEQEKESDYDSISESESYDSELEEEFDYNSDSESEKYDSELEKESNYDFCHESEKYDSVSEKYSSELEESNKDYESNNSEPENYDDESEEYNSEPNISDEYESGSYDSDPDSELESYDSDSNNEFENNDTAIYLINACKKGNKYMIKYLIEHEADINKENKKDGITPLIWACENGNESIVKYLIEHNADINKESRKNKVTPLICACKSGNVSIVKYLIECGADINKENRWKEPLFNACQSGNESIVKYLIECGANINYENSGGETPLFKACDSGNDSLVKYLIQLGADANKQTEYCPRTPLYNACSNGNVSMVKCLIEHGADVNIQTRCCHVTPLSIACESGNESIAKCLVEFGAEINKTNTHGNTSFQYACISGNESLVSFLFERGV…	#N/A				NO		sp|Q505D1|ANR28_MOUSE Serine/threonine-protein phosphatase 6	5e-100	29	0.669102	0.889839	4	OG0000000	ankyrin repeat protein [Trichomonas vaginalis G3]			gi|123507472|ref|XP_001329422.1|	ankyrin repeat protein [Trichomonas vaginalis G3]		57.66	87.4	82.2	PF12796 - PF12796 - PF12796 - PF12796 - PF12796 - PF12796 - PF12796 - PF13637 - PF12796 - PF13637 - PF12796 - PF13637 - PF12796	IPR036770:Ankyrin repeat-containing domain superfamily | IPR002110:Ankyrin repeat | IPR020683:Ankyrin repeat-containing domain	PANTHER:PTHR43928 | PANTHER:PTHR43928:SF1	1..136	1335..1369				GO:0005515:protein binding
Anamu_P00215	1370	MSWKKYLIIFFIHIIIIYCEYIDFAAEELASLILAAGNPDGSIAREIIPKNNSETNSKINDETRPIVIDVSYLGNGGDLMDIQQIIPSLRHLKGKELDIKYKELYNLANRVFNKFIDPEFDHTENINGYDVLRYLIYDEDDTESIGLCNNDIKTRIIFIPNYSNITMMKNFIYNLLNNSNYNDFLNYDINEFDRLNQNIKSSWKSEMFVIPSEEFCKAITLKCIQTYACRYNFMIDKNSVDINQYIENISFNIIETTDRDDNIYYSLILNNDNTLQLFHIFTLKYDGVKYSTDERFPPRILSYDNIHDIVEGYRVKNNKMTNEIESDGINLIAACGINFVMNNENNEQQILSPEDYIIKDENNKIKIDSVKDTLLYANFATDKVFRTFNKNEQNLICDR…	#N/A				NO		No hits					1	OG0000180										#N/A				1194..1214	7..26
Anamu_P00216	1366	KNGNKLNFKINSLIKAVDMKNVDEIKILINNNNNNTDHKNDIVYEMYNKRLLTSRRLRFLIKNFGSNSLNISSSLIKKLIKNNNDILLGIIIENFYFFDNEFIIKILNFYYRYKIPISNSDLNQQILKYKFSVTNKDEDDEEDDYYFTTNRVNKYLFEACKQNNKFMVKYLIDHGMDININKGNYYGITPLFIACNSGHENIVKFLVENGAIIDKENNKGETPLFYACESGNEKVVEYLIEHGADINKTCNQCGGTSLFDACGSGNENMVKYLIEHGTNISINNKWEHTPIFDACRGGNENIVILLMELGLDIYKEGVDGKTPIFYACESGNVKMVKNLIKLGLDIKKESQKGETPLFFACESENENMVKYLVEIGLDVNKESNNGETPLLRACKCKKI…	#N/A				NO		sp|G5E8K5|ANK3_MOUSE Ankyrin-3 OS=Mus musculus GN=Ank3 PE=1 SV=1	2e-112	31	0.523426	0.385008	4	OG0000000	ankyrin repeat protein [Trichomonas vaginalis G3]			gi|123507472|ref|XP_001329422.1|	ankyrin repeat protein [Trichomonas vaginalis G3]		60.43	87.5	81.2	PF12796 - PF12796 - PF12796 - PF12796 - PF12796 - PF13606 - PF12796 - PF12796 - PF13637 - PF12796 - PF00023 - PF12796 - PF12796 - PF13606 - PF00023 - PF12796 - PF00023	IPR036770:Ankyrin repeat-containing domain superfamily | IPR002110:Ankyrin repeat | IPR020683:Ankyrin repeat-containing domain	Gene3D:G3DSA:2.40.10.190 | PANTHER:PTHR24133 | PANTHER:PTHR24133:SF25						GO:0005515:protein binding
Anamu_P00217	1365	MADYENKLNFWKKNLANLTDIQLPTDYARSLPLKIVESTKSISLPENVSYAIYQLSTNPTTKRFQGSPFTILLAAFSVLIHKYVNEEDITVGSSSHSCNPLVLRFQITDEDTLDSIIEKIEKVEEEAEANEIKFSDIVDAFTVPNEVIQPSLFKVRFFNATDINDATLQSSTNPCDLTVSISQTQTLRRLLPINVKATYNSTLFEEARIAEMLNQLQQVLLIASENRSLPISKYSLVTDEIKPILPDPTADLHWEGFEGAITDIFARNAKEFPDRVFVTQTYEDGSIKQYDYKKMNGAANIVANYLLANGIQREDVVMIYAFRDVDLIAAIMGVLKAGATFSVIDPAYPPKRQNIYLEVAQPKGLIVLKKAGILHDEVEEYVKTGLNITVRIPALGFDD…	#N/A				NO		sp|P40976|LYS2_SCHPO L-2-aminoadipate reductase OS=Schizosaccharomyces		47	0.987546	0.978154	4	OG0000542	hypothetical protein BATDEDRAFT_8274 [Batrachochytrium dendrobatidis JAM81]			gi|575471382|ref|XP_006674984.1|	hypothetical protein BATDEDRAFT_8274 [Batrachochytrium dendrobatidis JAM81]		71.09	98.2	98.7	PF00668 - PF00501 - PF13193 - PF00550 - PF07993	IPR006162:Phosphopantetheine attachment site | IPR010071:Amino acid adenylation domain | IPR000873:AMP-dependent synthetase/ligase | IPR025110:AMP-binding enzyme, C-terminal domain | IPR010080:Thioester reductase-like domain | IPR036736:ACP-like superfamily | IPR009081:Phosphopantetheine binding ACP domain | IPR013120:Male sterility, NAD-binding | IPR014397:L-2-aminoadipate reductase | IPR020845:…	Gene3D:G3DSA:3.40.50.720 | Gene3D:G3DSA:2.30.38.10 | PIRSF:PIRSF001617 | Gene3D:G3DSA:3.30.300.30 | Gene3D:G3DSA:3.40.50.980 | PANTHER:PTHR44845 | CDD:cd05930:A_NRPS | SUPERFAMILY:SSF56801 | PANTHER:PTHR44845:SF1 | SUPERFAMILY:SSF52777	906..932	1..21 | 113..133		KEGG: 00310+1.2.1.31 | Reactome: R-HSA-8848584 | KEGG: 00300+1.2.1.95	GO:0008152:metabolic process | GO:0009085:lysine biosynthetic process	GO:0003824:catalytic activity | GO:0004043:L-aminoadipate-semialdehyde dehydrogenase activity
Anamu_P00218	1395	IKKITKKQKLIITQKNINNGYALIIYQHYSVMNNMYVANYLPVSAVNLEACKCYSDGIYGCLGLICVKGETFLILVTQIENLGIFDGKTIYRITNVAFISLNSDLYDYTIDKRYEALLQDDENNIQQTQVHPCIDLIKYLSRGTFYFSNDFDLTHCAQNRFMEIGTKKSLSYLESANSNFFWNKYLLKELLNFRKHLLDIEKMELDRSGILLVVIQGFVAITNIRTVDEESQMCLISRLSCKRVGTRYNARGIDDDGNVANFVESEILFHNFEYYFSFLQIRGSVPVFWEQPQTAQMTHKIELSRGMESTAPAFKRHFEKMIKKYGHVYIINLLSRKEGTGENELGKEYDKHFVNSPRTIKNYLNKLDFDFHEKYKNGEYNDCEEILNIINSDLDNYTY…	#N/A				NO		sp|O43001|SYJ1_SCHPO Inositol-1,4,5-trisphosphate 5-phosphatase		40	0.646595	0.841078	4	OG0000785	hypothetical protein HMPREF1544_06475 [Mucor circinelloides f. circinelloides 1006PhL]			gi|511005346|gb|EPB86689.1|	hypothetical protein HMPREF1544_06475 [Mucor circinelloides f. circinelloides 1006PhL]		60.96	69.4	93.9	PF02383	IPR002013:SAC domain | IPR000300:Inositol polyphosphate-related phosphatase | IPR036691:Endonuclease/exonuclease/phosphatase superfamily	PANTHER:PTHR11200:SF249 | PANTHER:PTHR11200	1235..1258 | 1271..1291 | 928..1203 | 1361..1395				GO:0046856:phosphatidylinositol dephosphorylation	GO:0042578:phosphoric ester hydrolase activity
Anamu_P00219	1362	LGMNINQVNGNGETLLFYACKSGNLEIVKYLIEEEDCDTNIVNKNGNTILFNACHSGNVNLVKYLIENEYNNNDINRINSNGDTPLFYAHSSGNIDLVKYLIKLGGHDSNISQINNQGNTPFFYACSSGSENLVKYLIEFEGDDHNINQINNKGDTPFFYACSSGNENLVKYLFENGADINKENNKEETPLFYACRNGHENLVKYLVEHGADVNKENENSQTPIFYACSSGNIELVKYLIEHGANISKYDNYDKTPLFYACSNGDEFFINTKYGLECEYHAKNWYNKIQIFNTYSNGNVNLVKYLTEQGADINKKDYNNMTILFYACKNGNENIVKYLIEKDVDINKENNDKETPLFYACVNGNENLMKYLIESGADVNKVNKDGETLLFFGCASGNEY…	#N/A				NO		sp|Q505D1|ANR28_MOUSE Serine/threonine-protein phosphatase 6	9e-98	29	0.660793	0.879392	4	OG0000000	ankyrin repeat protein [Trichomonas vaginalis G3]			gi|123507472|ref|XP_001329422.1|	ankyrin repeat protein [Trichomonas vaginalis G3]		56.04	99	87.4	PF12796 - PF13637 - PF12796 - PF12796 - PF12796 - PF12796 - PF13637 - PF12796 - PF12796 - PF12796 - PF12796 - PF12796 - PF13637 - PF12796 - PF13637 - PF12796	IPR036770:Ankyrin repeat-containing domain superfamily | IPR002110:Ankyrin repeat | IPR020683:Ankyrin repeat-containing domain	PANTHER:PTHR24188						GO:0005515:protein binding
Anamu_P00220	1361	KPQEILRESTFKSVEGRRSTPVVKKIASVQYETVQSEEEDAEKYQSEDEDLEEFQSEIESEIDEESNEESDEEETNERNYVVTTIKRKRDKSHKGGENSPEKKVHRSLKDNPRPIITPALRKRKEKELEENPTSILPKAQLHPSIMAQPNISNEKEKERRIRDKERAKTNVEEEKEVIEVTNPEDKNLNDKNNDSSMTNINQEQNRDINKTLEKLINEGDDNNNKLSTNTRIPRKIQMQTNQEGYDVIKDLNNSKCNITFGELFDVSPKVRSQVSHGLRLEKNQTKITGAVDNVCTSTVLVNNVDHAYESKNRRPNKDDIAMVDITVHDIKGKALIDACSNLNIITKQYLDKIPVKLESVGVSYGRIRLATKDDDYSENIIVRVPIRINKFPMIVDCRV…	#N/A				NO		sp|P0CT36|TF23_SCHPO Transposon Tf2-3 polyprotein OS=Schizosaccharomyces	6e-103	31	0.579721	0.609152	4	OG0000004	retrotransposon ty3-gypsy subclass [Lichtheimia corymbifera JMRC:FSU:9682]			gi|661176183|emb|CDH60719.1|	retrotransposon ty3-gypsy subclass [Lichtheimia corymbifera JMRC:FSU:9682]	6e-136	52.04	61.9	75.5	PF00078 - PF00665	IPR021109:Aspartic peptidase domain superfamily | IPR001584:Integrase, catalytic core | IPR036397:Ribonuclease H superfamily | IPR000477:Reverse transcriptase domain | IPR012337:Ribonuclease H-like superfamily	CDD:cd09274:RNase_HI_RT_Ty3 | SUPERFAMILY:SSF56672 | Gene3D:G3DSA:3.30.70.270 | Gene3D:G3DSA:3.10.10.10 | PANTHER:PTHR24559 | CDD:cd01647:RT_LTR	31..132 | 1..20	34..71 | 154..181			GO:0015074:DNA integration	GO:0003676:nucleic acid binding
Anamu_P00221	1361	YLLLIKKYENEIKSLRLSKQLEDFKKFGFDSGMIDTMTVIGSTGSQGQAQAQLSYNNLNNAVPNKIILNYQNPNQRISIASLTNQTNTNNYINMSNINNNPSSNISQYSSTSRITINDLTNKSLSNVNIPTTQTINSSYTQHHSLNRLSLPNSKKNIFFNNTTNTNLNINGTISDNNNYNYNNGNTIKNSNDNNSRNSAVNQNSSKENNSKNDEPQLNEQAKLHDISNITVLTNNSGSSQPQENSDTDIRKFVRPKRDSSLIMNASFNSSKHQVNSSSENKSISNGSNNHNKSQIIEDNNSLLNNTNKTNSMNNINTMKPIYSNELESLHDIESFDDYPINQNNQTNSIPSNKTNSSLTPSQTESQPPLQHNPIPKPSHSQRPQSYQFNNKLHDTNSFP…	#N/A				NO		No hits					4	OG0001136										PF14604	IPR036028:SH3-like domain superfamily | IPR001452:SH3 domain	Gene3D:G3DSA:2.30.30.40	683..977 | 1108..1143 | 1197..1220 | 540..596 | 645..665 | 336..406 | 262..294 | 182..216	1144..1164 | 753..792				GO:0005515:protein binding
Anamu_P00222	1359	IKYKMFFKKKEIPIPEHPKPSPYVKANFFSKITYSWENPIFKVGYNRPLEKNDLFLLPPKLQEDYNEERFYHYWDKTIAKKGQASVFKTLVKVFGPKWIPAGTFKLLSDICNLISPVVLELLLDHLSDKNSKNNESYKGWIYVIIIFLLQIFATIFINCYFKQTMEVGLSVRATVIGIIYRKTLKLSNKAKQTIGDGQIVNLVSTDSARLQRLLGNLHYIWSGPFQLVVILVLLIRSLGVWSLIGFTIFLIVIPLQGFIMKLLAKLRKQTAVLTDQRVKRTQEIIGSMRVIKFFGWESSFLSILKKLRKNELKRTKKSTVLGAETSAIFNVIPFISCALTFIAYSAAGNKLTAAKVFSSLAFFNMLRFPLAILPNTFSQITDAYVAMKRLTNLLNASEL…	#N/A				NO		sp|Q864R9|MRP1_MACFA Multidrug resistance-associated protein		38	0.963944	0.856303	4	OG0000258	hypothetical protein BATDEDRAFT_9753 [Batrachochytrium dendrobatidis JAM81]			gi|575474502|ref|XP_006676545.1|	hypothetical protein BATDEDRAFT_9753 [Batrachochytrium dendrobatidis JAM81]		63.72	98.1	96.1	PF00664 - PF00005 - PF00664 - PF00005	IPR027417:P-loop containing nucleoside triphosphate hydrolase | IPR036640:ABC transporter type 1, transmembrane domain superfamily | IPR003593:AAA+ ATPase domain | IPR030244:Oligomycin resistance ATP-dependent permease Yor1 | IPR011527:ABC transporter type 1, transmembrane domain | IPR017871:ABC transporter, conserved site | IPR003439:ABC transporter-like	PANTHER:PTHR24223 | CDD:cd03244:ABCC_MRP_domain2 | Gene3D:G3DSA:3.40.50.300 | CDD:cd03250:ABCC_MRP_domain1	424..501 | 716..751	1217..1237	326..348 | 920..942 | 828..850 | 139..161 | 240..259 | 1012..1034 | 213..235 | 785..807		GO:0006810:transport | GO:0055085:transmembrane transport | GO:0042908:xenobiotic transport	GO:0008559:xenobiotic-transporting ATPase activity | GO:0005524:ATP binding | GO:0016887:ATPase activity | GO:0042626:ATPase activity, coupled to transmembrane movement of substances	GO:0016021:integral component of membrane
Anamu_P00223	1358	TISFIFFIVFIFIFPNKKKMSLQNSNGFKRMQDNIRKPINTDLRKESPNKYENSVMRSRSAKEVKYTGGGFGDLEDTSDIKHSHSFGSQKMNSMNMNNSAFRKDRNSGIYSNGSHSPKYGPMKPGRFSQGEYPNQGFSPRGGISINPNVRSSRPPSSPGGPFSPNSSFSPGGPFSPTGRGSFNNSYNGFYNRYPQGSHPDGMQKMARPIGSPVHTKSWSTSPMNKTAEEIISPSIKKRSSALDIIDPETKEKKIFKKPTETSSASTPKTSVTPTVATQEHTVNGTETPVNDVVDTNNAPLETSQVVESDNTETAVESSDLEEEHVEVKNEVINNNNNNNNNNNNNNSNNNNTNNNNTSNSQSNSNTNNNNHKSNNSGNNGNNGNNNNNNQNHGHNESNK…	#N/A				YES	Cleavage site between pos. 21 and 22	sp|Q10475|IF4G_SCHPO Eukaryotic translation initiation factor	2e-54	38	0.239323	0.233072	4	OG0000916	hypothetical protein MVEG_09281 [Mortierella verticillata NRRL 6337]			gi|672819650|gb|KFH64548.1|	hypothetical protein MVEG_09281 [Mortierella verticillata NRRL 6337]	3e-71	43.5	50.6	57.8	PF02854 - PF02847	IPR003890:MIF4G-like, type 3 | IPR016024:Armadillo-type fold | IPR003891:Initiation factor eIF-4 gamma, MA3	PANTHER:PTHR23253 | Gene3D:G3DSA:1.25.40.180 | PANTHER:PTHR23253:SF9	252..432 | 505..593 | 79..180 | 882..976 | 193..232 | 715..750					GO:0005488:binding | GO:0003723:RNA binding | GO:0005515:protein binding
Anamu_P00224	1357	MVTNDVNISLGEEIKDVKPITVETDENGNDPLMVAIIENNEELVKKLFKENENQDLNVKNVDGNTALHLAIIGENENILRFILQYPLKFNNRNNNNDNALTLAMNSKNENILNILLEKNPKFSFKKKKDGKVPLVMAVDDKKFSTAMQLIRHGATTLVKDNEGSFILFKLLELEDQFKDIIEIEISNKKDEKEKKEKKEEKNYEEQVINVKDVNENTLLMRACKENRKKAVEYLLTKKPSIDDKNKDGDSAIVLATKEKNVDILKMLLNYKDVDTSKITAGDQKTLFEIAINNQDKDTLDVLLSHSENNNSLFTSTNPNKNLFTKALDIGNLQVVEVIAKYVDINYHINDKKETPLVYLVEKIKDEIIEAEDFYKSLYLKNKERNEAAAAAAAAAAAAA…	#N/A				NO		sp|Q5UPG5|YL093_MIMIV Putative ankyrin repeat protein L93 OS=Acanthamoeba	2e-26	37	0.15549	0.536817	4	OG0001423	hypothetical protein FOWG_16787 [Fusarium oxysporum f. sp. lycopersici MN25]			gi|587707672|gb|EWZ79009.1|	hypothetical protein FOWG_16787 [Fusarium oxysporum f. sp. lycopersici MN25]	4e-29	40.58	56.3	39.9	PF12796 - PF12796 - PF12796 - PF12796 - PF12796 - PF12796	IPR036770:Ankyrin repeat-containing domain superfamily | IPR002110:Ankyrin repeat | IPR020683:Ankyrin repeat-containing domain	PANTHER:PTHR44181	420..504 | 1034..1057	1306..1326 | 178..209				GO:0005515:protein binding
Anamu_P00225	1357	IIKMDVVDFSNINILNLKGIEHYKYSSNFDNIKRFLACVLAVIQGCAVPLMVNCFGNIFDYFVAYHLNHQLKNITKIKDDNILKEFVESILIDKPNTTSFEKKYPNIDVSTIKNDIKNSQYANYRLGGYHEFLTIDTISDGFNKYFTRLFIITVVSFIISFTFIYLLNNIASNVVVKIRSLIYKFIINESISWHEDKRNIKKIALDYNASLSTFEKGIGPNYGFIFLFQTIIIVCVIMPFLIELKFSIFVLLTFLFTIVVGAIFYKGQSYYIFKIIEVNSNISHYIYKKILPLIKTMSSYGVVAKDYDWIFTYEKGYIFRKIQGKSIMCGLASLFISLYPIILFILGGKYIKNNSLSAGDAIQIYLCFVFAFVSYNYANIYNSIFIKSKDEIKEIYDIL…	#N/A				NO		sp|P21449|MDR2_CRIGR Multidrug resistance protein 2 OS=Cricetulus	7e-120	26	0.97126	0.967085	1	OG0009087	ABC transporter domain-containing protein [Rozella allomycis CSF55]			gi|528895215|gb|EPZ35336.1|	ABC transporter domain-containing protein [Rozella allomycis CSF55]	3e-121	48.26	87.4	92.5	PF00664 - PF00005 - PF00664 - PF00005	IPR027417:P-loop containing nucleoside triphosphate hydrolase | IPR036640:ABC transporter type 1, transmembrane domain superfamily | IPR003593:AAA+ ATPase domain | IPR011527:ABC transporter type 1, transmembrane domain | IPR003439:ABC transporter-like	Gene3D:G3DSA:3.40.50.300 | PANTHER:PTHR24221		1191..1211	246..265 | 993..1015 | 37..59 | 888..910 | 145..167 | 754..776 | 327..346 | 220..242 | 1035..1057 | 361..383 | 809..831 | 915..934		GO:0006810:transport | GO:0055085:transmembrane transport	GO:0005524:ATP binding | GO:0016887:ATPase activity | GO:0042626:ATPase activity, coupled to transmembrane movement of substances	GO:0016021:integral component of membrane
Anamu_P00226	1355	MEEKRISERLDNIRKTINTSPVTKAVSITKSIKEKDALNTTSINITSPSTKAKLDTFNAKVANLNNAIENKNRRSRSVINLKSTLENKDRRSSIGNLKSAIETKERKNTISNLNNAIENRGKMNSIASISNENKNRKGSVDNLKKSLKDAKEEKEKSNISNLTTSLRNRERNGSVDNFESKKNNMDSINSTTHIITQNPNQPIKIISKDNKLTNLSPKTSILFNTENSRLKDEHESVNEEKLSSENETTNEIKDSLEPAETILPPTPMPSMSKIISDQVSEATLTSQNIEDLESSTSSSFTSPTLNSSRKESLTLSSPALSNIGSMNMTNFSNNGGLKKKRSGWWDNIKDKNEEKQLVKESIRSLPIVNVKAEDHEEASKPTTSKYDFIHHKNSSVDSI…	#N/A				NO		No hits					3	OG0003837	hypothetical protein BATDEDRAFT_23554 [Batrachochytrium dendrobatidis JAM81]			gi|575476046|ref|XP_006677317.1|	hypothetical protein BATDEDRAFT_23554 [Batrachochytrium dendrobatidis JAM81]	4e-39	49.72	26.3	30.4	#N/A	IPR036322:WD40-repeat-containing domain superfamily | IPR019775:WD40 repeat, conserved site | IPR015943:WD40/YVTN repeat-like-containing domain superfamily | IPR001680:WD40 repeat | IPR017986:WD40-repeat-containing domain	PANTHER:PTHR19924 | Gene3D:G3DSA:2.80.10.50	821..905 | 230..267 | 705..770 | 281..313	133..160 | 54..74 | 227..247				GO:0005515:protein binding
Anamu_P00227	1354	MLVLPASSAYSEFKKNVLLNEIKERNPAIEDIKAFFVHFVQTKDEFNSVSQELKDEILKKLGILLHYGTKAANSPLPEETAVLEAFSSGKSEAEILSQFQKQMLLIIPRPGTISPWSSKATDISKICGLGKYLKRVERGIVFFVKKTDNSGVSSDDLLEFSDLIHDRMMQVILRKIPNEDTIFSTGEGRPLKTVGLTEAVKNGKDPRQVLVDANKEFGLALAEDEIDYLVNAFLKEESIKRDPTDTELMMFAQVNSEHCRHKIFGGKWTIDGQDKENSLFNMIRNTYKRNSDHILSAYSDNSAVLEGPKAKRLAVDQTTKEYKYNEEDIHMVVKVETHNHPTAVSPWPGAATGSGGEIRDEGAVGTGSKPKAGLTGFAVSNLLIPGHQQPWEKDVGKPS…	#N/A				NO		sp|Q9KTN2|PUR4_VIBCH Phosphoribosylformylglycinamidine synthase		56	0.995569	0.998458	4	OG0002741	phosphoribosylformylglycinamidine synthase [Mortierella verticillata NRRL 6337]			gi|672817478|gb|KFH62383.1|	phosphoribosylformylglycinamidine synthase [Mortierella verticillata NRRL 6337]		73.61	99.7	99.9	PF02769 - PF02769 - PF13507	IPR036921:PurM-like, N-terminal domain superfamily | IPR017926:Glutamine amidotransferase | IPR036604:Phosphoribosylformylglycinamidine synthase subunit PurS-like superfamily | IPR010073:Phosphoribosylformylglycinamidine synthase | IPR010918:PurM-like, C-terminal domain | IPR029062:Class I glutamine amidotransferase-like | IPR036676:PurM-like, C-terminal domain superfamily	CDD:cd01740:GATase1_FGAR_AT | CDD:cd02204:PurL_repeat2 | SUPERFAMILY:SSF109736 | PANTHER:PTHR10099 | CDD:cd02203:PurL_repeat1 | SMART:SM01211				KEGG: 00230+6.3.5.3 | MetaCyc: PWY-6121 | MetaCyc: PWY-6277 | Reactome: R-HSA-73817 | MetaCyc: PWY-6122	GO:0006189:'de novo' IMP biosynthetic process	GO:0004642:phosphoribosylformylglycinamidine synthase activity
Anamu_P00228	1353	KNNLEKMRISAINALIILGSLSLASANKCIVKPSANKANAVDTPNTSVSENPKDTKAFTNVNISDDNNESGLETDGEDFSSIVSVSEEATEINKDNNDSEDEVTSNLEDEKDSADESESDPEEDKPSLGQEDPIDKPTEGQEDPVDEPTEISTEIPINDDPTKDFGDNGTCTFNDSDRVDCGHVGITEVECVNKGCCYKSTDISGKPWCYYSSTGELINSCAGIEDEEKVACKATTELECAAEKGCCWKESNKEDIPSCFYNRASIPDPDYNPDASITVRFQKPKTWDSVCLWSWDGGNNLYGGPDWPGKPIDDLGNGWWSHTFEKGISVVAVIFNNCDGGNTVKTNDITNVRTNTCFKLIGSVVITTTDCGLDLDMCVANAEERIQCGSSKISKDDCI…	CBM26 - GH31	GH31		CBM26	YES	Cleavage site between pos. 26 and 27	sp|Q92442|AGLU_MUCJA Alpha-glucosidase OS=Mucor javanicus PE=1		43	0.543976	0.893519	3	OG0006002	hypothetical protein MVEG_04208 [Mortierella verticillata NRRL 6337]			gi|672824503|gb|KFH69395.1|	hypothetical protein MVEG_04208 [Mortierella verticillata NRRL 6337]		58.81	61.6	80.2	PF00088 - PF16738 - PF00088 - PF00088 - PF00088 - PF16863 - PF13802 - PF01055	IPR031965:Starch-binding module 26 | IPR000322:Glycoside hydrolase family 31 | IPR000519:P-type trefoil domain | IPR011013:Galactose mutarotase-like domain superfamily | IPR017957:P-type trefoil, conserved site | IPR031727:Galactose mutarotase, N-terminal barrel | IPR017853:Glycoside hydrolase superfamily | IPR025887:Glycoside hydrolase family 31, N-terminal domain	Gene3D:G3DSA:4.10.110.10 | PANTHER:PTHR22762 | Gene3D:G3DSA:3.20.20.80 | SUPERFAMILY:SSF51011 | PANTHER:PTHR22762:SF82 | SUPERFAMILY:SSF57492 | Gene3D:G3DSA:2.60.40.1760 | CDD:cd14752:GH31_N | CDD:cd06602:GH31_MGAM_SI_GAA | Gene3D:G3DSA:2.60.40.1180	37..168			KEGG: 00500+3.2.1.1	GO:0005975:carbohydrate metabolic process	GO:0003824:catalytic activity | GO:0004553:hydrolase activity, hydrolyzing O-glycosyl compounds | GO:0030246:carbohydrate binding
Anamu_P00229	1347	MADDINLEENNNNSVIAKAKRSEYLKQHELNKKLILYVLENKKEKTIINFIRTSGVDINYCKDEYNPLFQIIMYCKVVVDSNTKYISFLASQGADFNITWENKRIPLFELLTLNSTAAIKALNIAKKSGANMYQRDSKGNNLLMHAIESKVNIIVIKYLYSLNFDLSEQDNEGNTIYMKAIMTYDNFINGNTLLYLINNYIYNNDTIINFILMGKHKRPANNDAIKNIIKSHNFIINIKNNEGDSPLTMVIKKKFNYKIFDMLISIGGRLDTLDKNGSNLIMLSAEYNNFRIFIYLLRYLPDLSLKNSNGDTLLIIAARNNSIDVVKTLLYVFRSVNKSHKCIKNKDIHFFLNNPFMNNLRTNYELKKKTFYNSSSPDLNGVKTKTINKSYERRGNSTP…	#N/A				NO		sp|Q12955|ANK3_HUMAN Ankyrin-3 OS=Homo sapiens GN=ANK3 PE=1 SV=3	4e-34	24	0.59614	0.16541	4	OG0000293	hypothetical protein [Candidatus Amoebophilus asiaticus]			gi|501450016|ref|WP_012473465.1|	hypothetical protein [Candidatus Amoebophilus asiaticus]	2e-72	46.11	86	68.3	PF12796 - PF12796 - PF12796 - PF12796 - PF12796 - PF12796	IPR036770:Ankyrin repeat-containing domain superfamily | IPR002110:Ankyrin repeat | IPR020683:Ankyrin repeat-containing domain	PANTHER:PTHR44181						GO:0005515:protein binding
Anamu_P00230	1347	MNQMSENPSISNADQTPIPDTSSNRNSINMDSDIESKHSKRSRPMSIASRTSRLSRVSTLSRIYQSEKVGRAIYVNSPNGKQSANFDNKKKKNPRKSEFISNKVRTARYTLANFLPKQLVAQFSKLANVYFLFISCLQLIPNLSPTGRLTTLLPLCIFVALAMLREAYDDYKRHKQDNLENNCIAKKFVRNGRGGYEWQSIPWKDISVGDIICISNNEQIPCDVVVLASSNDKGICFIETASLDGETNLKQRQALKETTDIIYDEDTLNKFSCKIQSESPHEDLYNFDGYIEIYNSNNPNERIPLTITQLLLRGATLRNTNFIFAVVVFTGEETRIRLNASKGIRTKAPALDKFTNKIVVSLFIAVLVISLITLLMSLYWNKKHPTNWYLDSTKTANGM…	#N/A				NO		sp|Q9Y2Q0|AT8A1_HUMAN Phospholipid-transporting ATPase IA OS=Homo		35	0.907944	0.88488	4	OG0001928	ATPase, aminophospholipid transporter, putative [Acanthamoeba castellanii str. Neff]			gi|470515537|ref|XP_004352935.1|	ATPase, aminophospholipid transporter, putative [Acanthamoeba castellanii str. Neff]		52.14	88	84.7	PF16209 - PF00122 - PF13246 - PF16212	IPR023214:HAD superfamily | IPR008250:P-type ATPase, A domain superfamily | IPR032630:P-type ATPase, C-terminal | IPR006539:P-type ATPase, subfamily IV | IPR001757:P-type ATPase | IPR023299:P-type ATPase, cytoplasmic domain N | IPR018303:P-type ATPase, phosphorylation site | IPR036412:HAD-like superfamily | IPR032631:P-type ATPase, N-terminal | IPR023298:P-type ATPase, transmembrane domain superf…	Gene3D:G3DSA:2.70.150.10 | SFLD:SFLDF00027:p-type atpase | SFLD:SFLDG00002:C1.7: P-type atpase like | CDD:cd02073:P-type_ATPase_APLT_Dnf-like | PRINTS:PR00119:P-type cation-transporting ATPase superfamily signature	506..555 | 1..53		358..380 | 1294..1316 | 411..429 | 1148..1170 | 1240..1262 | 1211..1230	Reactome: R-HSA-936837	GO:0015914:phospholipid transport	GO:0000287:magnesium ion binding | GO:0005524:ATP binding | GO:0000166:nucleotide binding | GO:0004012:phospholipid-translocating ATPase activity	GO:0016021:integral component of membrane
Anamu_P00231	1346	IIKYKKMSNQKDNGIVIPPRYETLGRSRPQPRTNHNQQPLPTYGSPNVMPFQRHPPNNMQIRQSYQSPPQSRMSYMSASSVNMNYSSVNRQNTQSSYRSASPSLGPRQSVSRNTRGIQSSSNSSNTPPYYPVIPTRDAPPSYYPVIPTRDISRYQNSTSSHRHSPSSSVSSIKAVLNDTNSSNYVARSNTQDTLCNTNQNQFHKGHAPKNSISSLFTDDSTMINEPIIPLRGKGSLSSINKIANIPPMSTNDLSTSNRNRSPSVPVPETSPVHNHVRSQSYTSVMVNNIRTNGKGRSNSSGNATPIYNYQPNSRLTKSEDNVISKPIDSSTPTLTVSTPVLGYEESEYDSPVESPKMHSYNHTYTYSPSLSAANESLIGQRSPNIGSSSPMMEPKKEVV…	#N/A				NO		sp|Q9Y7U6|RGF1_SCHPO Rho1 guanine nucleotide exchange factor	6e-111	31	0.6263	0.654423	4	OG0001931	hypothetical protein BATDEDRAFT_17774 [Batrachochytrium dendrobatidis JAM81]			gi|575485190|ref|XP_006681889.1|	hypothetical protein BATDEDRAFT_17774 [Batrachochytrium dendrobatidis JAM81]	7e-134	52.74	59.9	88	PF00610 - PF00621 - PF00780	IPR036390:Winged helix DNA-binding domain superfamily | IPR036388:Winged helix-like DNA-binding domain superfamily | IPR000219:Dbl homology (DH) domain | IPR011993:PH-like domain superfamily | IPR000591:DEP domain | IPR035899:Dbl homology (DH) domain superfamily | IPR001849:Pleckstrin homology domain | IPR001180:Citron homology (CNH) domain	PANTHER:PTHR12673:SF155 | PANTHER:PTHR12673	89..146 | 246..273 | 1..74 | 712..731 | 484..531 | 291..313				GO:0035023:regulation of Rho protein signal transduction | GO:0035556:intracellular signal transduction	GO:0005089:Rho guanyl-nucleotide exchange factor activity
Anamu_P00232	1345	AIKNLYLMRKKIKNFALWNSDLNYLSEVKNPVDLLIIQYHAFYKSITMDNNNDGISEDSTPVDSVTLDIENNSSRPKSTYTKDRFLAKTKSNDPLLIKMESYGYDQSNLERIDTTPSPYPQSGFNTPNSTSYSNNISLCVDTEALYGSERIVVDIDISQFIRVYSGKITTLTVGKYITKRIKKIMEVSSINWIWGFYFSSLQSLIDRYGIEDCQQFLLYFKKTFPYHAIFTDVTRLDVFEDIRDLIHGVVLYNVVFHPDGNQKSRWEWENMKFQDYITSLRNEISLRTDFVVLDVEVLPLEKNQSFHHYQRRRFYRKWIMGNSFKGWITFDPEFKSLKCIEPPEFSLVNDFDIYEMCSSSDVQSCYKMVMDVLPQLNWKEKHLNSSIWHKVLRESNIPR…	#N/A				NO		No hits					4	OG0003828	unnamed protein product [Aspergillus niger]			gi|134080831|emb|CAK41391.1|	unnamed protein product [Aspergillus niger]	8e-23	41.41	50.6	24.1	#N/A					999..1019 | 1310..1332 | 1026..1048 | 1063..1085 | 923..945 | 957..979 | 1260..1282
Anamu_P00233	1343	MEGTEINIAINNIDESINKTMDDNENILTIVFPTLVIILLLKRVLKCNGQNEKLSINDDCSSLRSFIKENNGNKIPKPCKLYEALYAAAASSQIKNVSFSLENNKHCFHIPDHKHSHIHSFFSLYNHYGFNGVKNFLHYSIIHFTPLSFTITSKKELNYYKRRLIQEERRNKKLEQRLSLWIAKSEKLYEQLEIEREARNISENCLKESNKKLDKNLNELIGKCEDLKNDNESLKRQLMSKSSKKEKLSTCNCSLNSRPNIGSMTEEELFRFNAFDFGFPTNVINDEKTSHTLNINEDNYINEIDCNDENNIGNSIISNKLTDSKSEVPVNPVIFKRQEEQRQNEEEANKLLSDLDQRGMDDFILKIQKGEYEFKDVATFLLNQMFISELDVVQVSIEL…	#N/A				NO		No hits					4	OG0000788										#N/A	IPR003307:W2 domain | IPR016024:Armadillo-type fold	Gene3D:G3DSA:1.25.40.180	799..1011 | 1115..1155 | 1042..1101	811..834 | 865..885 | 335..358 | 210..244 | 1122..1142 | 992..1013 | 157..184				GO:0005488:binding | GO:0005515:protein binding
Anamu_P00234	1341	PLFISFKIAIPKHQNSTTNHTFTFFQHYIKIFNVLLDYGADINFCNSRGENLLIYLYNKNLLNVEIFKILYHNKININYFLERLYVASTESEENEEIIENDNTINKNNFFNYLTIALKEYHHSLHKYVMLLLQNSKYKNKLSKKQLKILHKKYTEDNRIRIPVGYLEDLVSKKKNKEIQDLLKNNVKIVCDSLSIKRRRTYWDNVMLIRNLKKFDTDTNTFKPFYSRRFLNTSFYEEDYETIEYIVQQGVDLNKCEQDGYELTTLFLDSCKYNHTKAIKYLTEHGADFDLNNETFEKLGKSESGLLRTLYNCYNYDDAIDITKYLLDHGANLSKEKHFIKSTVDCLRRLKEKHKDFYLYLIEYGATIYHELVDNQQDYFMIKYLIDYSTYIHPDQLYSL…	#N/A				NO		sp|Q12955|ANK3_HUMAN Ankyrin-3 OS=Homo sapiens GN=ANK3 PE=1 SV=3	9e-56	26	0.521253	0.16541	3	OG0000341	hypothetical protein [Candidatus Amoebophilus asiaticus]			gi|501450016|ref|WP_012473465.1|	hypothetical protein [Candidatus Amoebophilus asiaticus]	4e-146	54.12	81.6	65.8	PF12796 - PF12796 - PF12796 - PF12796 - PF12796 - PF12796 - PF12796 - PF13637	IPR036770:Ankyrin repeat-containing domain superfamily | IPR002110:Ankyrin repeat | IPR020683:Ankyrin repeat-containing domain	PANTHER:PTHR44206:SF2 | PANTHER:PTHR44206						GO:0005515:protein binding
Anamu_P00235	1340	MFFSKKKNIEKIKHIEAEERRREEEEYEFEDELEIESPLLELDIEPEDIDYSKVYAYHSFVSSQSGQVCVSKDEELVLLDDTNDYWWLVQCVRSNEIGYIPADNIETPIERLARVNRRKNLEINVPETSVDVPKTGKYDQKKVTFSKNISVEMSETDDENESEEEEECKITRVHTGSYKGKKKKNIFSKILKKKDKKSKKENNQAFTEPYNSYELNDLLDLSDEEDKNQNKIDNNVIMQLGANGQNNHPSFDRPNGMNPNGQGPYSSFDRPIGPDGPNGPNGQFIPFERNKGQNGSLNPYSSFDRNNKPNGPNGINDSLNPYDQRKPSYDENSENSHPSFDRNNNQYPSIERSTDSDEPVNDNVIKVYAGNIELKTSYKSIKIDEEMTVRDVLLIAMER…	#N/A				NO		No hits					4	OG0000433	hypothetical protein LRAMOSA04435 [Absidia idahoensis var. thermophila]			gi|671687691|emb|CDS12240.1|	hypothetical protein LRAMOSA04435 [Absidia idahoensis var. thermophila]	4e-24	68.38	8.7	10	PF00018 - PF00788	IPR036028:SH3-like domain superfamily | IPR000159:Ras-associating (RA) domain | IPR029071:Ubiquitin-like domain superfamily | IPR001452:SH3 domain	PANTHER:PTHR13357:SF2 | PANTHER:PTHR13357 | Gene3D:G3DSA:3.10.20.90 | Gene3D:G3DSA:2.30.30.40	577..757 | 241..359 | 150..169 | 817..1340	809..829 | 146..166			GO:0007165:signal transduction	GO:0005515:protein binding
Anamu_P00236	1340	VISGNTGCGKSTQIPQYILEEQLREGRPGTILVTQPRRISAITLADRVAQERCEYTGESVGYQIHLDSKKGPRTRLLYITVGILLRMLLDDENMAGSNGIKLRGITHVVVDEVHERNLLTDFSLIVLRDLLKNKRADLKLIVMSATLNAQLFSDYFTTKRVKAPILEIPGFTFPVQELYLEDLLEKTGYLIPEDQHSENRLLRQGQSIRYNIQRKPPATRASDPRFYDFWKTNYPNYSEDTARSISYLRTDNSIIQKMLEWELELIAVTLRYIFEEQIFTRKVPDDVAILVFLPGWDDISRLQYILSQDPLFMDPNRCIVLPLHSSVSPEAQKRVFERPMKGQTKIVLATNIAETSVTIDDVVFVIDCGKHKEKIYDPVTNLSNLEVTWISKANSRQRM…	#N/A				NO		sp|F4IM84|DEXH5_ARATH DExH-box ATP-dependent RNA helicase DExH5,	5e-164	43	0.5	0.565139	4	OG0002737	hypothetical protein PTSG_08854 [Salpingoeca rosetta]			gi|514685324|ref|XP_004990241.1|	hypothetical protein PTSG_08854 [Salpingoeca rosetta]	5e-168	57.93	59.9	71.2	PF00271 - PF04408 - PF07717	IPR027417:P-loop containing nucleoside triphosphate hydrolase | IPR014001:Helicase superfamily 1/2, ATP-binding domain | IPR011709:Domain of unknown function DUF1605 | IPR001650:Helicase, C-terminal | IPR007502:Helicase-associated domain	PANTHER:PTHR18934 | PANTHER:PTHR18934:SF190 | Gene3D:G3DSA:3.40.50.300 | CDD:cd00046:DEXDc	964..1115 | 1166..1266 | 1288..1340					GO:0004386:helicase activity
Anamu_P00237	1334	MVFVSVCKAIYDFTPEEEDAKEQLAFSEGDILFIIDKSNIDEEGQTSEVANDWWVAKHADLEASGDIPISYVEELNPISQGIALYDYSAKSDDEIDLVEDEPVNIIYKLDDDWWIIEKNKKYGQCPASYIEENGAIYDDKEESEQEQQEEIEEVEKDPIDTNKVNAQNFKNALLAAAEETLIAPSNISYYDVTEIEKKKGKAIRKGKLGVNTDNIYLCESDNKILQQWDLSNLKFFKNKKFKKLVLNFGTEIHEFEASKANIEAIVKQIIDAQMKNKIKPSNSAVEAVSFLASKATEQKTEAIKDTIEDNSNEIVGEDINENVEEVEEVENLEEGQDVGPPKIAKVLYDYEATLDDDITVHENDNVIILDESDPDWWKVRVVSKNGKEGMVPSSYIEVM…	#N/A				NO		No hits					4	OG0000917	hypothetical protein BATDEDRAFT_34549 [Batrachochytrium dendrobatidis JAM81]			gi|575476210|ref|XP_006677399.1|	hypothetical protein BATDEDRAFT_34549 [Batrachochytrium dendrobatidis JAM81]	1e-52	41.18	56.4	58.1	PF14604 - PF00018 - PF03983	IPR029922:Sla1 | IPR036028:SH3-like domain superfamily | IPR007131:SLA1 homology domain 1, SHD1 | IPR001452:SH3 domain	ProDom:PD936484:POLYPROTEIN GLYCOPROTEIN M G2 TRANSMEMBRANE NONSTRUCTURAL MEMBRANE CONTAINS: PRECURSOR SIGNAL | Gene3D:G3DSA:1.10.150.50 | PANTHER:PTHR11216 | Gene3D:G3DSA:2.30.30.40	993..1053 | 403..435 | 463..491	739..759 | 778..805 | 137..157			GO:0007015:actin filament organization | GO:0006897:endocytosis	GO:0042802:identical protein binding | GO:0008092:cytoskeletal protein binding | GO:0043130:ubiquitin binding | GO:0005515:protein binding | GO:0030674:protein binding, bridging
Anamu_P00238	1330	KKVEFKMNLKFLIIFFLQFILIYCEYIDYAIEELAALILSAGNPDGSIAKESIPENDSEKRPILIDVSNIGNGGNLMDISEIIPSLRDLDNEDLDNKFKELYNLANRVFNTFMDPDVEGEQDRVGNINSYDTLRNIIVSNNGTESIGLCNNEVKTRILFVPNNSDITMMKHFIYDAVQNNNFPDININNIDEESTDFFSNYKFKNSYHISEEFSKVIAINCIKTNSCRKNFIINNSEKKTSVDEYIENISFNIIETTDTDDKIHYSIILNNDNRNHLYHVFTLTYDGKDYSVDKRFPSKYTHYAYISDGVEGYHLSINEEDDEINREGIYLIAACGINFVRNINNKQQILTPEDYIVKDNSDNINIDAVNGDLLKANFATAKILKNQKNIICDRYDISY…	#N/A				NO		No hits					1	OG0000180										#N/A			689..713	1289..1309 | 887..907	7..29
Anamu_P00239	1327	KLLMETTKNKNQVKNFRKSINKKGKKSIQHNIKSPNSSTFLKERSSSKLEKIDNITLNDVKKNKILRTDQKHSSKKNTKRKLFEESDKEHNSKKLKKNNLKEKLLKNSTIEKKIEQSKFNNKKNRNFRGSTSQSTNLESNLINTEKKEQNSKRKRNNKKNNTNISNNSNSKKVRKNSEDLIQHSLKKKKSKLLKKMDNDNIQASSSNQNFNEDNNRINEEQNKKGKHEGNEESSSNETNENIKEIRLKNPIEDIFKLDIQTLLNLGIIDIQKPSTSRSTSNSNASKLLKKIKNKNDPSEQLEALERLAEILCVTTEDMFLGNGPPDLEGFNLGEYVKTLLDILKNNQDDYYEPDTEYDNIGSSEENINVMMMACRCFCNLIEALPSSTSTIVRYDGVKI…	#N/A				NO		sp|Q6WWW4|UPL3_ARATH E3 ubiquitin-protein ligase UPL3 OS=Arabidopsis	4e-39	24	0.419744	0.246292	4	OG0001116	hypothetical protein PNEG_02558 [Pneumocystis murina B123]			gi|667790864|ref|XP_007874571.1|	hypothetical protein PNEG_02558 [Pneumocystis murina B123]	1e-45	50.62	35.9	25.6	#N/A	IPR011989:Armadillo-like helical | IPR016024:Armadillo-type fold	PANTHER:PTHR11254 | PANTHER:PTHR11254:SF406	668..693 | 1265..1327 | 221..240 | 115..179 | 66..99 | 854..873 | 1..47	674..701				GO:0005488:binding
Anamu_P00240	1323	KITIKMENYPLDSIYQQVPVLAVVGLTNTLLNENSTEPRLQSQILEPNLNSPLTSIKGQLIQYFTEQNKLNAWDVFKKNIGFFHTIFFERNRLIRPRKTTTNPNVHSEISPLTPNSPLYPKGIMTTLWIQKYTTQIPCTMLFFTDMYEYNANDQSGIQERDYDKLITSEIIERKKNCQERGIKLVVIVMIKYRETELSRIDEKVSFYRKTCNLDAKNTIFVLPYGSNPIELLTSIKKTIYEPSVNYYRELNRRIKKKKSKHIPSNPIFSPGTLPLQDGSLSLSGWNVRYDLKSAFIAEFRQDMDIAIKNYENAYLELRNMFNSNPTNNNGSNKPIFEPGSKEWIDGKMIADCINIKICQLYFYKEQPLSAFSQFQTHLQKYKTLPEYINNNSNYRTINR…	#N/A				NO		sp|Q5ZI89|TPC11_CHICK Trafficking protein particle complex subunit	7e-33	25	0.470899	0.507067	4	OG0001935	hypothetical protein RirG_149370 [Rhizophagus irregularis DAOM 197198w]			gi|595461564|gb|EXX63759.1|	hypothetical protein RirG_149370 [Rhizophagus irregularis DAOM 197198w]	2e-150	48.85	95.4	95.9	PF11817 - PF07919 - PF07919	IPR021773:Foie gras liver health family 1 | IPR011990:Tetratricopeptide-like helical domain superfamily | IPR012880:Gryzun, putative trafficking through Golgi	PANTHER:PTHR14374	1280..1302	515..535 | 1037..1057		Reactome: R-HSA-8876198		GO:0005515:protein binding
Anamu_P00241	1323	KIDAWDVVNEAIDDSSNGNGWKMRNSFLYQKIPDFVDLAFQTARKVSPNTKLFYNDYNTEGIYGKTESVFQFVKDMKSRGIPIDGVGIQYHVSVQSQPQYNKINDLISRYCQLGLEVHITELDVKCDNQCNASDVESKQATVFTNALKACLANSCCTGYLVWGVGDSDSWLGADKKGLLFNSSYKPKSQYTAVLNVLKEYKPKTTTTTTTTTTTIHSSATNEVDDDNEDKIPEFLYPFDSENDEYVIWDSLPKDLPFNVGYPDGVGYTLFIKDELDSTSASVSIVDGVGITIWKITPGDSNKGYAFPRDYGMPLVIDTPKVEGPMSLLDKHNSLNKKIVKDTFTHSIEMTCSAVMNENEALVSSNGKYRFYLQDTGNLVIKENHRTMWSSNTANIELFK…	GH10 - CBM13	GH10		CBM13	NO		sp|Q02290|XYNB_NEOPA Endo-1,4-beta-xylanase B OS=Neocallimastix	6e-88	67	0.157974	0.237209	4	OG0000093	RecName: Full=Endo-1,4-beta-xylanase B; Short=Xylanase B; AltName: Full=1,4-beta-D-xylan xylanohydrolase B; Flags: Precursor [Neocallimastix patriciarum]			gi|74655003|sp|Q02290.1|XYNB_NEOPA	RecName: Full=Endo-1,4-beta-xylanase B; Short=Xylanase B; AltName: Full=1,4-beta-D-xylan xylanohydrolase B; Flags: Precursor [Neocallimastix patriciarum]	4e-86	78.57	15.8	23.7	PF00331 - PF01453 - PF00652	IPR035992:Ricin B-like lectins | IPR000772:Ricin B, lectin domain | IPR031158:Glycosyl hydrolases family 10, active site | IPR017853:Glycoside hydrolase superfamily | IPR001480:Bulb-type lectin domain | IPR036426:Bulb-type lectin domain superfamily | IPR001000:Glycoside hydrolase family 10 domain	PANTHER:PTHR31490 | PANTHER:PTHR31490:SF35 | Gene3D:G3DSA:3.20.20.80 | Gene3D:G3DSA:2.80.10.50	759..778			MetaCyc: PWY-6784	GO:0005975:carbohydrate metabolic process	GO:0004553:hydrolase activity, hydrolyzing O-glycosyl compounds
Anamu_P00242	1322	GILSVSFLKGKLSYRCVSKFNDTLIYDDENTPYPYICEDKFNSHRTCPDDYICKSISNGKFNGNPDEGTISFDNVFIAWLNIFQILTTEGWSYIYFLVSSITSKIIIVFFILIIIIGNWLILQLIVATVVSNLHKSITVRSTYNFRMKKTYISNIDAATKTQRFRKKLETFINKQWVEYLILGITITDTVTICIYSDETVASTKDIIGNVSKICTFIFILEMLIKISVLGFKGYLTSSFYNVMDGIFTMISIIDLIDRNNEIALFRVLRSFRVLRLAKFVPQLSNLIGVFCDSAKPLLSLFTIWTLSVITFTLFVIQYFEGGGLFFSNNEPRNKFENFFYSFLSVIQLYTVENWDSIKTNVVKSKNKNNKDGLYSTIIPVIIITIGAYIFSQFLVAILL…	#N/A				NO		No hits					4	OG0000236										PF00520 - PF00520 - PF00520	IPR005821:Ion transport domain	Gene3D:G3DSA:1.10.287.70 | SUPERFAMILY:SSF81324 | PANTHER:PTHR10037	457..493 | 704..764 | 648..684		1182..1199 | 377..399 | 1153..1175 | 105..127 | 213..235 | 76..98 | 1241..1263 | 297..319 | 1115..1133		GO:0055085:transmembrane transport | GO:0006811:ion transport	GO:0005216:ion channel activity	GO:0016020:membrane
Anamu_P00243	1320	LISKLLSYTSDINAKNNNGNNCLMLAIENGNKKIVDLILQTNINVNTQNNQGESPLFLAINKNRCDIVNSLLNKNINLNIRNKNGKTPIEEALASENKELIKTLIEDGATTLIKDINNEYILFQLMSRPALFKDVIEIESKSPNKKNLILTLRNKYGNTLFMEFCRFGYIKLAKFMIKHKANLNCVNRGENALTLAIRENQLEIVKLLLTCRSVDINHVTNDNKTPLRIAIEQQNISIIKVLINSGGQLLLKNENENLLRDAINNSNVEIINLLLGININIDVKFGQEKNTPLIYTIKKIMKDMNIDTSEDEEFNKFNCTLTNFSDSDKIEDDDRMSISSSNSSVTTLAHNRNSSITDNNYYSRVFLNMDPEEDNNHDNNYHRNDASALYDSDDTLSDV…	#N/A				NO		sp|Q4UMH6|Y381_RICFE Putative ankyrin repeat protein RF_0381	2e-21	26	0.217424	0.265479	4	OG0001934	hypothetical protein [Candidatus Amoebophilus asiaticus]			gi|501450016|ref|WP_012473465.1|	hypothetical protein [Candidatus Amoebophilus asiaticus]	1e-42	46.79	52.7	39.9	PF12796 - PF12796 - PF12796 - PF13637 - PF12796 - PF12796	IPR036770:Ankyrin repeat-containing domain superfamily | IPR002110:Ankyrin repeat | IPR020683:Ankyrin repeat-containing domain	PANTHER:PTHR44181	741..794 | 857..881 | 968..1002					GO:0005515:protein binding
Anamu_P00244	1319	FIMGITKNDSKSNFNKKEKKLSFFQLYRYSNVCEKLMTIGGLISSFILGCCMPLVVYYLGDVLEILISIVLNLNIKNITNIDNDDVLKSMVEIMTSHDQQKIQEYMIKHPEIDFNRVYESFQNSKYGTYDLNSDDFSFKTLDEIMERLNKILYLFIGVAAIAFITAFLFNTLLNLSASRQSTRIRSLVFKSLLKQDIEWHEKTSPGELSSRIISDTILIEDGIGSKVGTLVQNITTFLACYLIAFMNGWKLTLLMMAVMPLLLVVVGIMSILLRKFTKKSQDAYGVVGGIAQEAFTQIRTIASFGNEQKEIDRYCNKLKPTKKYGIIKSNAMGIILGTLFGVIFSSLSIIFIGGTNFIYHGEMDRAGVFRVFIGILMGITMVSSLSTIINAFGEATGAA…	#N/A				NO		sp|P21447|MDR1A_MOUSE Multidrug resistance protein 1A OS=Mus		40	0.984079	0.967868	4	OG0000068	ABC transporter domain-containing protein [Rozella allomycis CSF55]			gi|528895215|gb|EPZ35336.1|	ABC transporter domain-containing protein [Rozella allomycis CSF55]		61.43	90.4	94.6	PF00664 - PF00005 - PF00664 - PF00005	IPR027417:P-loop containing nucleoside triphosphate hydrolase | IPR036640:ABC transporter type 1, transmembrane domain superfamily | IPR003593:AAA+ ATPase domain | IPR011527:ABC transporter type 1, transmembrane domain | IPR017871:ABC transporter, conserved site | IPR003439:ABC transporter-like	PANTHER:PTHR24221:SF400 | Gene3D:G3DSA:3.40.50.300 | CDD:cd03249:ABC_MTABC3_MDL1_MDL2 | PANTHER:PTHR24221		662..682	36..58 | 789..811 | 370..392 | 741..763 | 151..173 | 1021..1043 | 333..355 | 227..246 | 879..898 | 984..1006 | 903..922 | 251..273		GO:0006810:transport | GO:0055085:transmembrane transport	GO:0005524:ATP binding | GO:0016887:ATPase activity | GO:0042626:ATPase activity, coupled to transmembrane movement of substances	GO:0016021:integral component of membrane
Anamu_P00245	1318	NLLYYDIHEIKNETKWSDVSVQSISYTPNHLALISQSPFFDMKKPYDTNFYYPSSAGKNINIFLIDQGFVINHEDFDTSERTITCDAIINKGNIYLTNEKEKTNCVGNGYDYPMHGIMTTSMAGGKKYGVAKRANLHMIANDSSISSIITALSYIKINSRSNSTVISMSVGGNSYSKAEDDKLTELIKENYIIFVSAGNEKQNCCEGKESPDFRPFSGYRKAISVGAVNSDVLYGDGYYRSDYSNYGDCIDIFGPGNVLFPDPSSGFNAYAYGGGTSASTPLIAGVAASIMSEHTDIKYNTESMRNVLIEMSIKDAIHDIGSSDTHNQFINNGKRSIYSENDPILCGNASGTNAKCSEGCCSREGICLSFKNTPFLEECFIENGCQKDYGYCTSVEKSI…	CBM13 - CBM18 - CBM13 - CBM18			CBM18;CBM13	NO		No hits					3	OG0000137	Ysp3p [Rhizophagus irregularis DAOM 197198w]			gi|595438646|gb|EXX52276.1|	Ysp3p [Rhizophagus irregularis DAOM 197198w]	2e-27	50.85	21.4	60.8	PF00082 - PF00652 - PF00187 - PF00652 - PF00652 - PF00187	IPR000209:Peptidase S8/S53 domain | IPR035992:Ricin B-like lectins | IPR023828:Peptidase S8, subtilisin, Ser-active site | IPR000772:Ricin B, lectin domain | IPR001002:Chitin-binding, type 1 | IPR015500:Peptidase S8, subtilisin-related | IPR036861:Endochitinase-like superfamily | IPR036852:Peptidase S8/S53 domain superfamily	CDD:cd06921:ChtBD1_GH19_hevein | PANTHER:PTHR43806:SF25 | CDD:cd00035:ChtBD1 | Gene3D:G3DSA:2.80.10.50 | PANTHER:PTHR43806					GO:0006508:proteolysis	GO:0008061:chitin binding | GO:0004252:serine-type endopeptidase activity
Anamu_P00246	1315	KKLLIMTELDKFPSYDLLPKEVTQALSFVRKNPEYDGRGTVIAILDTGVDVGAPGLEKTSDGKQKIIEAIDCTGSGDVPLQEVPDDKVKVSDDAISIIGASGKTLLLNKEWNNPSNKWRIGLKHLYDLFPKSLLTRIKKERKEAFEKRHHQLITNVENDINNWELKHSNKDKLTEDEIMEKDDLTNRLAVLKEFYKNFDDPGIILDCVVFHDGNEWKAVIDVNGSGDLRNSTVLSNFNVKYQYLKFGDDDQLNFSINIYDEGEILSIVTVAGSHGTHVAAIASAYYPEKPEQNGVAPGAQIVSLKIGDTRLGSMETGAGLTRAAICLSRLKCDLANMSYGEGSSKANVGSFCELLRDKVVNETGTVFVSSAGNNGPALTTSGSPGGTTEGVISVGAYVT…	#N/A				NO		sp|P29144|TPP2_HUMAN Tripeptidyl-peptidase 2 OS=Homo sapiens		36	0.992395	0.994396	4	OG0003855	hypothetical protein BATDEDRAFT_92717 [Batrachochytrium dendrobatidis JAM81]			gi|575487422|ref|XP_006683005.1|	hypothetical protein BATDEDRAFT_92717 [Batrachochytrium dendrobatidis JAM81]		62.06	98.9	99.1	PF00082 - PF12580	IPR000209:Peptidase S8/S53 domain | IPR023828:Peptidase S8, subtilisin, Ser-active site | IPR034051:Tripeptidyl-peptidase II domain | IPR022229:Peptidase S8A, tripeptidyl peptidase II | IPR015500:Peptidase S8, subtilisin-related | IPR036852:Peptidase S8/S53 domain superfamily	PANTHER:PTHR43806:SF14 | PANTHER:PTHR43806	1025..1049	1112..1139		Reactome: R-HSA-983168	GO:0006508:proteolysis	GO:0008240:tripeptidyl-peptidase activity | GO:0004252:serine-type endopeptidase activity
Anamu_P00247	1312	LYISKKREKKRTLFYQYIFKNMFSRFFSFNQSATGKNNNNNKSSSHSFSVDKIRVIVFQDTGDKLKLPLFDTKVPYKSHPKTYSSSSSLSTSDKHSYSKPGSFSLIYKTPRRYSLYGNDKHSQSWTSNEFNNEHSPIYKKRSNHNFELLGEIMFGTAPIAYKGVITKVHLLKIPQPQIVWTKLFSISAFDEEVSMIKNDSILNKSSSEYSMSYGSLRYFQQKDYEFNQPLIGKNFYNMDSSINNNGLCVASNNFSSQPSSPSTSFNSGKSSSTINLSQRRSKRFNTSVTMDNLKSATSSNTDKSLDSISSEVDLQNNTQALRRSRRRRILYAIGVVIDTELEPIFREFFFTHFIILENHIQILYETLVDTICSAYRKNQSKSNDPYKPGQDDVDDPQMP…	#N/A				NO		sp|Q5W4S4|FNIP1_CHICK Folliculin-interacting protein 1 OS=Gallus	7e-35	28	0.391768	0.434745	3	OG0003856	hypothetical protein LRAMOSA08278 [Absidia idahoensis var. thermophila]			gi|671691012|emb|CDS05750.1|	hypothetical protein LRAMOSA08278 [Absidia idahoensis var. thermophila]	1e-41	49.72	39.1	57	PF14636 - PF14637 - PF14638 - PF14638	IPR028086:Folliculin-interacting protein, C-terminal domain | IPR028085:Folliculin-interacting protein, middle domain | IPR026156:Folliculin-interacting protein family | IPR028084:Folliculin-interacting protein, N-terminal domain		1033..1102 | 78..99 | 259..308 | 874..897
Anamu_P00248	1310	KEKMGIKSIFKIFNSKKNESPKRNDKKQPLNRTLSPPPTALPVSSPNTTSPVYKFNPVQPIDLPSRKQDNVILSYNANNYKNNRISHSSSISSSLPTSFPPVSYHPYNNQPVRQRKNSIRISTTDLNQDSINTSMASTIPSPSRREQFFEKRSSNHNEGLMPNETLYSQSNSRTVTLINTIDEEAVTSYPFDSKNSTTPPEISNTLTPSGLILNDSEKDINLNNDIDNNNEFNKNHHHHHNNHNVNNINIKPLEKEIDHELGSPISPTDIPAVEFNIVKEPLKSEITKECKSSEQKIYQIPTSHPINIPTNTLASLPTTSPLSTSVNKKKNHNSIFGLLKKDKRKDKELKTVYDCFSVMDTKSFEHDGLIVVENQDNVIHNLWEQRNSDLLKRNSDNQN…	#N/A				NO		No hits					3	OG0000608										#N/A			680..752 | 405..444 | 456..480 | 1..63
Anamu_P00249	1308	IYTHKYNNHSKFLLMDDKRQDYYSKKMHHYSPHQKNYDDSSHEKSQNKLFNYENESISINEQKVARLNKMFNDALADFTTPSDLEEYNMSIGREGSSQRSYKDKKYNDGYSTNPYRKHYQPVDNTYNMYLHSSTIHDRRPSQSEYYDTGTYSSSQVDKTPAEQLSPKSFAAYQRRNERIKQNEYLSRSNKYTVGQKYGQNIDDKYYQDISNDNNKIYEEMRKNSKSFYNSDNEQLSQSSSQYEYIDSKRVSSKSLNSDAYKYSSDYHNGYSSKSSLNRPIKIRQRKVSNASDIDFSDNSSTKSSSYKNMQIPQPFTELEKHGSQKQSSSKYNNLVLPTKHSYRDGSPRRSQSNSPIRSQSNSPTISRKDISPKNNPSQAITKEGSTPSLLRSEIPERNM…	#N/A				NO		No hits					4	OG0001137	hypothetical protein BOTBODRAFT_178478 [Botryobasidium botryosum FD-172 SS1]			gi|646288224|gb|KDQ10107.1|	hypothetical protein BOTBODRAFT_178478 [Botryobasidium botryosum FD-172 SS1]	1e-51	50.94	35.6	24.3	PF01369	IPR023394:Sec7 domain, alpha orthogonal bundle | IPR000904:Sec7 domain | IPR011993:PH-like domain superfamily | IPR035999:Sec7 superfamily	Gene3D:G3DSA:1.10.220.20 | PANTHER:PTHR10663	514..571 | 285..453 | 602..673 | 136..167 | 91..119	643..673 | 601..629			GO:0032012:regulation of ARF protein signal transduction	GO:0005086:ARF guanyl-nucleotide exchange factor activity
Anamu_P00250	1307	MKIRQVNRTATMAWSPGQHAPLIALGTASGALDASFSTKSELEIFDLDLDKGRTSDVEMKRIGVTSTNSRFNRLVWGTIGDRSKPYGILASGMENGDLEFWNPKAIMNGDPNALLMRHSMHSGPVRGLDFNPFQGNLLASSSSDGELFIWDLNNPTKPYSPGSKSQKLEDVTSVAWNRKFSYILASTSNNGNTVVWDLRNRKEVICLQHPLGRRPITSVTWNPDESTQFIASSDDDSSPIIHLWDLRNARAPKMGLQGHTKGVLSVSWCPKDSDLLLSSGKDNRTICWNPTTGEMIGEFERCDNWTFDAQWNYRNPDYVSVCSYDGSVKLFSLQSDSSEDTTTQNTTTQSNDDPFNIGNKMDSQTSFSLKQPPKWYKRPVGAVWSFGSKLVMFNEKQTH…	#N/A				NO		sp|Q4X0M4|SEC31_ASPFU Protein transport protein sec31 OS=Neosartorya	4e-164	33	0.715379	0.719715	4	OG0001930	hypothetical protein MVEG_08948 [Mortierella verticillata NRRL 6337]			gi|672820573|gb|KFH65470.1|	hypothetical protein MVEG_08948 [Mortierella verticillata NRRL 6337]		60.71	66	62.9	#N/A	IPR036322:WD40-repeat-containing domain superfamily | IPR019775:WD40 repeat, conserved site | IPR024298:Ancestral coatomer element 1, Sec16/Sec31 | IPR015943:WD40/YVTN repeat-like-containing domain superfamily | IPR017986:WD40-repeat-containing domain | IPR001680:WD40 repeat	Gene3D:G3DSA:1.10.110.10 | PANTHER:PTHR13923:SF11 | PANTHER:PTHR13923	1133..1154 | 335..357 | 989..1043 | 889..919 | 1173..1194 | 514..537			Reactome: R-HSA-204005		GO:0005515:protein binding
Anamu_P00251	1302	NNNNNNNDYNINAIRKKWHQFPKQTLETIQPLLQTKYTVIPVQNKPLTYPLYPKQKKFKDWIQLWAVDLIMKIRDENARQIFIPCKNVVKSEDINISIYLLPYLVLNVLIDGTDKFRNEIYTEMMSVLNDNQEGSSIIYDEQKLLCTQTIFSIIDYLTKWTRIKRQQAFRKKIIKARRAGKYLNSDDNIEPDKDAIIINEILSKIPEYVMANVSFRSKAYARALLHFEQHIRKRRNLSNNQMEMQQLYIRLQEIYSNIDEPDGIEGISTLFTNQTLEQQILENENAGKWTAAQTCYELLLQNDSLNKEYRIGLINCLNHLGHYESIISQVNGAISKNPLWEYDFNHYAVEASWKLEDWSSLDLFLEKPCKPTFEVMIGKFLSYKRKNKYGDCLRIIEKT…	#N/A				NO		sp|Q9DE14|ATR_XENLA Serine/threonine-protein kinase atr OS=Xenopus		39	0.989247	0.452148	2	OG0003854	hypothetical protein PNEG_02171 [Pneumocystis murina B123]			gi|667790028|ref|XP_007874153.1|	hypothetical protein PNEG_02171 [Pneumocystis murina B123]		60.03	99.6	50.4	PF02259 - PF00454 - PF02260	IPR003152:FATC domain | IPR036940:Phosphatidylinositol 3-/4-kinase, catalytic domain superfamily | IPR018936:Phosphatidylinositol 3/4-kinase, conserved site | IPR011009:Protein kinase-like domain superfamily | IPR014009:PIK-related kinase | IPR011990:Tetratricopeptide-like helical domain superfamily | IPR003151:PIK-related kinase, FAT | IPR000403:Phosphatidylinositol 3-/4-kinase, catalytic domain	Gene3D:G3DSA:3.30.1010.10 | PANTHER:PTHR11139 | PANTHER:PTHR11139:SF69 | CDD:cd00892:PIKKc_ATR	618..640			KEGG: 04926+2.7.11.1 | KEGG: 04151+2.7.11.1 | KEGG: 04150+2.7.11.1 | KEGG: 05165+2.7.11.1		GO:0016301:kinase activity | GO:0005515:protein binding
Anamu_P00252	1302	IYNIIIMTVGVERRIFINTKLPPSSVDKFGAQLFSYPKNKIKTSKYTIINFLPKNLWEQCRRVANLFFIFLILFQFVPVFQEMDPIWAIIPLAGVMLVTAMKDGYEDLKRHQMDTELNNSITYIPQDWDNLNYPSVHLSWKNYILSTIYWYFTKQYRPKVRKMKRFKEVKPAALTIASIIGKESIPLDKGHNEGWRKTLWKYVRVGDIVCIRNNEMVPADMVILSTCEKDNICYTETKSLDGETSLKIRKGPEETAYISSVDEAKNFKGYVDAEKPRPELQRFTGVLTIPSSKINEENKNDEVIYPEGEHSIPLNINNILLRGSILRNTDWVIGVVLYTGADTKVILGSGQTPSKRSKIEKSMNPQVIFNFIILFGFSIITAFVHYFVFNKWQKIKVPW…	#N/A				NO		sp|Q12675|ATC4_YEAST Phospholipid-transporting ATPase DNF2 OS=Saccharomyces		37	0.891705	0.776675	4	OG0001140	phospholipid-translocating p-type atpase domain-containing protein [Lichtheimia corymbifera JMRC:FSU:9682]			gi|661189395|emb|CDH48254.1|	phospholipid-translocating p-type atpase domain-containing protein [Lichtheimia corymbifera JMRC:FSU:9682]		58.04	95.6	87.7	PF16209 - PF00122 - PF13246 - PF16212	IPR023214:HAD superfamily | IPR008250:P-type ATPase, A domain superfamily | IPR032630:P-type ATPase, C-terminal | IPR006539:P-type ATPase, subfamily IV | IPR001757:P-type ATPase | IPR023299:P-type ATPase, cytoplasmic domain N | IPR018303:P-type ATPase, phosphorylation site | IPR026871:Phospholipid-transporting P-type ATPase | IPR036412:HAD-like superfamily | IPR032631:P-type ATPase, N-terminal | …	Gene3D:G3DSA:2.70.150.10 | SFLD:SFLDF00027:p-type atpase | SFLD:SFLDG00002:C1.7: P-type atpase like | CDD:cd02073:P-type_ATPase_APLT_Dnf-like | PRINTS:PR00119:P-type cation-transporting ATPase superfamily signature	1189..1209		1099..1121 | 985..1004 | 1136..1158 | 1072..1094 | 948..970 | 1035..1057 | 367..389 | 63..80 | 409..431 | 84..101	Reactome: R-HSA-936837	GO:0015914:phospholipid transport	GO:0000287:magnesium ion binding | GO:0005524:ATP binding | GO:0000166:nucleotide binding | GO:0004012:phospholipid-translocating ATPase activity	GO:0016021:integral component of membrane
Anamu_P00253	1299	LSTFLILIYFNLSKKKNHKMINIFGKINDLLSRKQYQVNRGPARRTTGPPKKAIPYCSPAPQRQLSFKSQQFTPNFQSPYIYKKVIDPSIKSIANNNLILPDISTPKHYVLSNTIQTHYSQFSPFYKSTSIDSDNDDESISSINQPFVPLIHEISGDNNKLSEGVQTVQSNSEVEIEEMIKNQNVSTIFTGNSKKHGLDEDDKIKRFERRISKSPRNKKSNPFIVESPKNTNKRQRLSDLSESDKDEIEKTEPSIDDLNNESPSSKKTKNKSLRASIGKRSRLESGDIKKRRTHRIKDGFGLIDSSDSEPEYIPLRRKRGKKHRRIIRLIIRKAEDRNDSYIPSTPISYSKKNNEDKIFTTPISSLPPKRIPLSTPRSSQRDKANDRKVIQMLQMQKGK…	#N/A				NO		No hits					4	OG0000609										#N/A			1098..1214 | 1245..1271 | 187..292 | 870..997 | 1025..1077 | 435..608 | 701..731 | 788..851 | 359..386
Anamu_P00254	1297	MNQTPSKKSDTKKQMSITSFFITPKAKKVVIPESKKEESPEVKNKLNATSPTVKKNEEYILNNIKNLNIDNAKENSVAEKKNINKDKKEISERTNKHEIEEDTDSEDEMPIMYKKKKMRISADVEEPIEKETAEKEEDNEEPPKRELRHLRRGTQMKKRINYKESDSEGSDNDDSDEYVPKNEESDEDDYKDEGVEEEEPETASESDDDIDYDDEIKRKSNNRKNLSRFSSLSPSRSPSIKSNSPSYKSPIDKLSAFRSPKMANKFGLSTQQEKRKEKEEKFKEKNEDRYSWLMDIRDENGKRPGEEDYDPRTLYIPPSAWKKFTPFERQYWEIKCKHWEKVVFFKKGKFYELYEKDADIGHQEFDLKMTDRVNMRMVGVPEASFEQWASQFVAKGYKV…	#N/A				NO		sp|O74502|MSH6_SCHPO DNA mismatch repair protein msh6 OS=Schizosaccharomyces		44	0.828065	0.786284	4	OG0003853	hypothetical protein GLOINDRAFT_348440 [Rhizophagus irregularis DAOM 181602]			gi|552925989|gb|ESA09896.1|	hypothetical protein GLOINDRAFT_348440 [Rhizophagus irregularis DAOM 181602]		69.49	77.3	79	PF01624 - PF05188 - PF05192 - PF00488	IPR027417:P-loop containing nucleoside triphosphate hydrolase | IPR015536:DNA mismatch repair protein MutS-homologue MSH6 | IPR016151:DNA mismatch repair protein MutS, N-terminal | IPR000432:DNA mismatch repair protein MutS, C-terminal | IPR007696:DNA mismatch repair protein MutS, core | IPR017261:DNA mismatch repair protein MutS/MSH | IPR036187:DNA mismatch repair protein MutS, core domain super…	Gene3D:G3DSA:1.10.1420.10 | PANTHER:PTHR11361 | Gene3D:G3DSA:3.40.50.300	80..254 | 263..282	69..93 | 268..288 | 910..933 | 833..867		Reactome: R-HSA-5358565 | Reactome: R-HSA-5632928	GO:0006298:mismatch repair	GO:0005524:ATP binding | GO:0030983:mismatched DNA binding
Anamu_P00255	1296	MEEEIDDIEINSTSDSDEEYVVAAAKRKAEPLTSSEENHNKGKRKTLKDNPRPIITPAIRKKKEKEIAENVQGQSFPNQLHTSIIAQPSIDKEKAIEKELRDEERGNPSTSLKTSSNEEQIEIEELMEKNQSKINEEKLDKTDNTLSKLVQNRNNQVKSSEPKPSRIPRKIQMQSEEESYDVIEDLNKTKCNITFGQLMDVSPKLRSQVSHGLRLERNQTKITGVIENVNATTMMVNNINHTYKSKSKEASEDDVAMINVTVEGVKGKALIDSCSNLSIITKQFLDRLPSKYEPIGISCGRIRLATKNDDYSESYVLKIPIKINDIIINVNCRLVEKEDPFYDILINLKTQIDHKLFIHPVLYSLCQITTNGLVKVLAPIDNEYETEEKLLCVIKAVQP…	#N/A				NO		sp|Q99315|YG31B_YEAST Transposon Ty3-G Gag-Pol polyprotein OS=Saccharomyces	3e-104	30	0.641204	0.555268	4	OG0000004	hypothetical protein LRAMOSA11498 [Absidia idahoensis var. thermophila]			gi|671688033|emb|CDS12578.1|	hypothetical protein LRAMOSA11498 [Absidia idahoensis var. thermophila]	4e-144	54.33	61.7	59.1	PF00078 - PF00665	IPR021109:Aspartic peptidase domain superfamily | IPR001584:Integrase, catalytic core | IPR036397:Ribonuclease H superfamily | IPR000477:Reverse transcriptase domain | IPR012337:Ribonuclease H-like superfamily	CDD:cd09274:RNase_HI_RT_Ty3 | SUPERFAMILY:SSF56672 | Gene3D:G3DSA:3.30.70.270 | Gene3D:G3DSA:3.10.10.10 | PANTHER:PTHR24559 | CDD:cd01647:RT_LTR	1..55 | 150..178 | 71..120	116..136			GO:0015074:DNA integration	GO:0003676:nucleic acid binding
Anamu_P00256	1296	MRLYQKLIAISALVAPMVNAFEVQTRLWSESEDLAKAFVEEMTLDEKVNMVTGSQNSFGPCIGYLEPIERLGFKGMCFQDGPAGVRSAKHSTTFPSGLNIASTFDPDLMKKIGVAMGEEIRAKGINAILGPSMNMYRSPAAGRNWEGYGEDTYLASVTSKNVVAGISSQGVIATIKHFAGNEQETKREQSNSIVDERVLQEVYFPPFKAAIVSGAGGVMAAYNDLNDIPSANNTWLLNKVLKKQMLFHGFVTSDWWGTKDKYEIMNGLDINMPGGKEWGPTVKESYWGEELKEAVESGEIDEMYLDEACTRIMTMLYKYRQFDDYPEIDLDADATEGHTELVRKAAAGSVVILKNDEDILPISPKKYKKIAIIGDGALPTKLCEDNACKDKMSGVVVLG…	GH3 - CBM10 - GH6 - CBM10 - CBM10	GH6;GH3		CBM10	YES	Cleavage site between pos. 20 and 21	sp|Q0CEF3|BGLL_ASPTN Probable beta-glucosidase L OS=Aspergillus	2e-127	35	0.53858	0.959239	4	OG0000434	putative cellulase [Neocallimastix patriciarum]			gi|372325926|gb|AEX92713.1|	putative cellulase [Neocallimastix patriciarum]		87.21	39	99.8	PF00933 - PF01915 - PF14310 - PF02013 - PF01341 - PF02013 - PF02013	IPR036962:Glycoside hydrolase, family 3, N-terminal domain superfamily | IPR026891:Fibronectin type III-like domain | IPR002772:Glycoside hydrolase family 3 C-terminal domain | IPR009034:Fungal dockerin domain superfamily | IPR002883:CBM10/dockerin domain | IPR036881:Glycoside hydrolase family 3 C-terminal domain superfamily | IPR016288:1, 4-beta cellobiohydrolase | IPR017853:Glycoside hydrolase …	PANTHER:PTHR42715					GO:0005975:carbohydrate metabolic process | GO:0030245:cellulose catabolic process	GO:0004553:hydrolase activity, hydrolyzing O-glycosyl compounds
Anamu_P00257	1297	MESINQQAPMLSVPLKLTDAVDFTQAFKKYILEHYQEDPDNYSNEIAILNRLRQDIRGVGKDMTGRDILYRYYGQLELLDLRFPLDEKHVKVLFTWYDAFSEEGISQYSGAYEKACVIFNIAAILSAIAATQNRFEEEGRKIAYNYFQASAGLFQFINDNFLHAPSIDIRRESVKCLNKLMLASAQECFLEKTIYEKKKANLLSKIASYLAFTYAEISDDMDVVELREQFDDSWTSLVKVKSKYYATISHYYKALASADEGKYGHIISYLTLAENFAKEANKLAKSFASNYPSFSVGSNDAQSASTGKSTSASQALFEATKAYLTLITDKKKQAIKDNDIIYQEIVPNIDTLEAPEKLCVVKNLNFVDICPNGQKEAQGIIGQDIFHRLIPIQVHEASS…	#N/A				NO		sp|C8V212|BRO1_EMENI Vacuolar protein-sorting protein bro1 OS=Emericella	4e-151	37	0.597533	0.768	4	OG0000789	hypothetical protein BATDEDRAFT_8822, partial [Batrachochytrium dendrobatidis JAM81]			gi|575471516|ref|XP_006675051.1|	hypothetical protein BATDEDRAFT_8822, partial [Batrachochytrium dendrobatidis JAM81]		61.43	61.2	85.8	PF03097 - PF13949	IPR025304:ALIX V-shaped domain | IPR004328:BRO1 domain	Gene3D:G3DSA:1.25.40.280 | PANTHER:PTHR23030 | Gene3D:G3DSA:1.20.140.50 | PANTHER:PTHR23030:SF30 | Gene3D:G3DSA:1.20.120.560	1095..1139 | 897..1065 | 794..822 | 1258..1297	594..621 | 743..781				GO:0005515:protein binding
Anamu_P00258	1295	MQNHIKHILVAEFDIDKGSQLSHQYPEKTGIEEHKLAELMLPDGAHLREEDWTFFILNQHVVEDSISNLSEQQEGYISKGFENFQPVLSVCCFTYNEDSWKRIIESDEVFLHLLQDKILIINRYLKLIGEIKPDIIIDYQDDINDYTVKLITKSKIYGFRFFNEEDYRLALITFRSLLYQRPPLNTEDANFPELPLPAVNNEGNILYVLNLVRTKQIPNVRRGARVKAIAITSQHKWLHVFKPLLVMALDNYFETPELFIIEQLYKSMNSLDISLMPLLSLNEKIILRASDDPMLFNESFVEIEEFAKTMNKYNGTLQNNQMKKFDRHFFETNVLYDNGNKNPVKVPIKIPMTMFNGEFGDLSVIQLISTFGNSAYPTKHHPQLDNNIPTNPIIILINA…	#N/A				NO		sp|Q5BGR2|MESA_EMENI Protein mesA OS=Emericella nidulans (strain	5e-111	38	0.402317	0.699115	4	OG0001936	hypothetical protein GLOINDRAFT_80416, partial [Rhizophagus irregularis DAOM 181602]			gi|552926749|gb|ESA10650.1|	hypothetical protein GLOINDRAFT_80416, partial [Rhizophagus irregularis DAOM 181602]	3e-140	61.5	40.8	89.7	PF07792 - PF08616	IPR012860:Arf3-interacting protein 1, N-terminal domain | IPR024224:DENND6	PANTHER:PTHR13677:SF3	1183..1239 | 1073..1102 | 813..957			Reactome: R-HSA-8876198		GO:0017112:Rab guanyl-nucleotide exchange factor activity
Anamu_P00259	1295	FISLFILDYYTSIMVLLNDMGHITHMNILVLGDKHTGKSSLISTFVNPKKAITCSKDIYSPTIEDSVLIQFIANLYQNEIISSSASISGNQVSSIYSQPGANFSLPNQAESMQDVLSQTTESMDLESILSEISTNTMDGSSYDYSIDTLNEVSLDDLSVTQSLYMERSEKDKSENYHTINLTITEVGGTEEFASLMPSAIEKADAFMFVYDVGNENSFHHIWNYFKKVVETKMEKPKDIPMILVGSMVDTIVKRITNSRNREVTSEQGRLLANLTNIPFFESSAKAPKVVTSCFKKLIYEAKRIYLDFYENTYMKHLRQQQEFNSFSRQNSYPLSDEVVSSYSSIKRLSAYKSLKTPTLNSCSDIPNKNNSIDNTNIHQNFSTPIQSMKTSLAPQQHHL…	#N/A				NO		No hits					1	OG0006004										PF00071	IPR027417:P-loop containing nucleoside triphosphate hydrolase | IPR001806:Small GTPase superfamily | IPR020849:Small GTPase superfamily, Ras type	SMART:SM00173 | Gene3D:G3DSA:3.40.50.300 | PANTHER:PTHR24070:SF226 | PRINTS:PR00449:Transforming protein P21 ras signature | ProSiteProfiles:PS51419:small GTPase Rab1 family profile. | SMART:SM00175	359..378 | 1172..1202 | 402..460 | 826..845 | 1102..1152 | 481..513 | 529..560	723..743			GO:0007165:signal transduction	GO:0003924:GTPase activity | GO:0005525:GTP binding	GO:0016020:membrane
Anamu_P00260	1294	MQTLNMKYLSPVSPGQVYADNKNKYSNNKSSMNNTMDGNNSEYDFINRNSYLPKNKSIMNNNLLRMMMDNSNNSNMTTYDDYHYSDNISLSQTSNNISLSQVSNNIPSPSFSQYQSVPQNPLTPHKYSNGIHHNRSNPYEYTINSGDYTFEEYLRESKIKRSRSDNATDHPMNNPINNSSSNNTIQHVDYYSSEYEKNKNNNNTINSHYPNTYNGYTSSNNKVSNHYSSATYNYEQIKNNYVENYNDMGKQKYNNYEYTKMKTISSDMNNLYRNMIHTMHQDPITVKKVIPDSYPMKYNNDYSRSNIEHDESKSKKQLMTTSQWNNMYNTLGVNNTSSVPCNKEIQCGMIKKETNDNCVSYCQNQNSNQGKNQKQPYSPPYQNNNRKNDDDCHCCRMVN…	#N/A				NO		No hits					4	OG0001139										#N/A			161..184 | 453..523 | 641..745 | 1036..1090 | 366..385		924..946 | 966..988
Anamu_P00261	1294	SSILIFRTQKKNDIGFIPEVLLDDIVKIKPDVIPLFPFYYAEIKKLFDSNHPRCKIWEETINSLHRYSFLSGGAPPIREVITWFENKFKVPILNLCGATEAGLFMYKDVFKPQVPGENSYQTRCPWMYFHLEPIADDPDEGELFIYNPFKIKGYISRAKKGEYYESPMPGMRIDNEHDDLYRVIDGIEYYKTNDIWKRSKISGDYVFVARADDVITFGTGIKMNPVPFETTIAYECDDIKRCCLLLDDTLCEVVCFIEPEWSKIIMEDGKPFDATTDPNSLSNEDQKKLKRIARAQVWDSIYKLLLESEKNLTNWTKQLTIHNIYVVNYGKKFPVTAKGSLSRRVARLEYSDVLKRISKLISGEIADIDEKTNEDNENETTQESKNEEKEEIKEKNTNA…	#N/A				NO		sp|A0R1E8|PKS5_MYCS2 Mycocerosic acid synthase-like polyketide	9e-101	33	0.515456	0.305542	4	OG0000094	JamK [Lyngbya majuscula]			gi|46486681|gb|AAS98782.1|	JamK [Lyngbya majuscula]	1e-126	54.97	52.9	40.2	PF00501 - PF00109 - PF02801 - PF16197	IPR032821:Ketoacyl-synthetase, C-terminal extension | IPR014030:Beta-ketoacyl synthase, N-terminal | IPR020841:Polyketide synthase, beta-ketoacyl synthase domain | IPR016039:Thiolase-like | IPR000873:AMP-dependent synthetase/ligase | IPR014031:Beta-ketoacyl synthase, C-terminal | IPR018201:Beta-ketoacyl synthase, active site | IPR036736:ACP-like superfamily | IPR009081:Phosphopantetheine binding …	PANTHER:PTHR43775 | CDD:cd00833:PKS | Gene3D:G3DSA:3.40.50.980 | SUPERFAMILY:SSF56801	370..422	371..398 | 1034..1061 | 995..1015 | 412..432		Reactome: R-HSA-75105 | Reactome: R-HSA-2426168 | Reactome: R-HSA-199220 | Reactome: R-HSA-163765	GO:0008152:metabolic process	GO:0003824:catalytic activity
Anamu_P00262	1292	YKELYIKMSMSDVFSNTVSGLLTKMTNEDNDIRFMAINDLLNELDKYPKVTISSQTEKEMVKSLLKSLTDKNSEVQNITAKCLGKAMKNLSMERQVEVANHLCSLLISDTEEHRDIAGISLKMIIAELPINSPISTSIIDQIVPKILQQLNDDDGHLIQLDTLDILSDLLSKFGYVLLNKPDVLESIQNTLKKLLNNSRLAIRKRANNAIGSLASVMSNDMFNSMISFIINELNKTSDTDYLKSLISCVGTLCRSNSSFFEPHISTLFPYLLKYSKNNDAELSETCIKTIETLTIRCPIPITEKLNDIVGLSNELVKYDPNYVEENDVDSNNYMDDSNDDDENEFYDNMDSGDEFDDISELEYSDDDDVSWKVRCASAKLISTLIQTKPESLPMYYNEI…	#N/A				NO		sp|Q5R6L5|CAND1_PONAB Cullin-associated NEDD8-dissociated protein		33	0.970588	0.973171	4	OG0001938	hypothetical protein RirG_205980 [Rhizophagus irregularis DAOM 197198w]			gi|595448092|gb|EXX57571.1|	hypothetical protein RirG_205980 [Rhizophagus irregularis DAOM 197198w]		60.16	97.3	97.3	PF08623	IPR013932:TATA-binding protein interacting (TIP20) | IPR011989:Armadillo-like helical | IPR016024:Armadillo-type fold	PANTHER:PTHR12696:SF0 | PANTHER:PTHR12696		184..204				GO:0005488:binding
Anamu_P00263	1288	KKKKKVAKMKINNILLISQLIALGSAGLIRRNDSDKCSCSVNPNSRKDCGYYGITEAECINKGCCWGSTNVNGAPWCFYTVSGGKTTDCSNNNNNDKKVCEVDAHKREDCGYYGINKSGCENRGCCWVESDISGIPWCFHPKTIETSTTTTTTTTTKRTITTTTTTTTTPLNPTPEPTGTCTIDPKGREECGYLGITKNVCEFGGCCWSESTVDGIPWCFNQAGKHIKIEKEPITIRFLKPEGWNQVNLWAWDAEENNLYGDVWPGKPIKDLGNGWYSYTFPKEIGYANVLFNNGVDKTKDVTGIQSSTCLKLYNDNILKTVDCGINLDVCKITDKDRVQCGTSGISAEECNDLNCCYNELESAPSCYYSIGQQMNSANGSCNIIHPLQRTQCGTENIS…	CBM26 - GH31	GH31		CBM26	YES	Cleavage site between pos. 26 and 27	sp|Q92442|AGLU_MUCJA Alpha-glucosidase OS=Mucor javanicus PE=1		41	0.572981	0.891204	4	OG0000294	hypothetical protein RirG_042990 [Rhizophagus irregularis DAOM 197198w]			gi|595491915|gb|EXX75302.1|	hypothetical protein RirG_042990 [Rhizophagus irregularis DAOM 197198w]		58.64	67.6	86.7	PF00088 - PF00088 - PF00088 - PF16738 - PF00088 - PF00088 - PF00088 - PF16863 - PF13802 - PF01055	IPR031965:Starch-binding module 26 | IPR000322:Glycoside hydrolase family 31 | IPR000519:P-type trefoil domain | IPR011013:Galactose mutarotase-like domain superfamily | IPR017957:P-type trefoil, conserved site | IPR031727:Galactose mutarotase, N-terminal barrel | IPR017853:Glycoside hydrolase superfamily | IPR025887:Glycoside hydrolase family 31, N-terminal domain	Gene3D:G3DSA:4.10.110.10 | PANTHER:PTHR22762 | Gene3D:G3DSA:3.20.20.80 | SUPERFAMILY:SSF51011 | PANTHER:PTHR22762:SF82 | SUPERFAMILY:SSF57492 | Gene3D:G3DSA:2.60.40.1760 | CDD:cd14752:GH31_N | CDD:cd06602:GH31_MGAM_SI_GAA | Gene3D:G3DSA:2.60.40.1180	149..179			KEGG: 00500+3.2.1.1	GO:0005975:carbohydrate metabolic process	GO:0003824:catalytic activity | GO:0004553:hydrolase activity, hydrolyzing O-glycosyl compounds | GO:0030246:carbohydrate binding
Anamu_P00264	1286	ISFKALIEYIYRGKCYIPKSKKIVEDLLDLAYEYHINNLIEGIEEELTDNKELYADNNNNEIVENEEEDDIYDKDIMISDDKDIHQYTIDNHLMAEKSKYQEYTNNLLKRKRGLDDNTITDSSLIGNKNKRRYSDNESYLYGDLSEEIYDYDETIDTFESDVFNTMHSIDEEPSIGEGNILNEIEIIHEESEISDQIPTKDLTVEMIDVETGLSNSSDSSREYEYDNNDNDNDFESEFIEASSNEKVLNDEEVYEIIDEQEDYEENELNEEEEENEYNEDVESEKDKDNENNIFEYDDEEENEQEENNEVNFVENEENEEDEENQDDHEENELNEVIEDVDNEKIEEDEEDKNDNEENELNEITEEINNEEYEIIEEEKFNELEEVDNEGNELNEEITE…	#N/A				NO		No hits					3	OG0001937										#N/A	IPR000210:BTB/POZ domain	Gene3D:G3DSA:3.30.710.10	957..980 | 210..234 | 860..913 | 1085..1105 | 439..595 | 261..366	330..428 | 437..467 | 763..783 | 683..717 | 1005..1025 | 254..280 | 296..323 | 952..984 | 533..596				GO:0005515:protein binding
Anamu_P00265	1286	NNNNNNNNKERNEKKMDPSAQNFLVNLFNSNKVDDSMDQNKTFNPNGQPLMPPQNPNFQNQLPFPFNFNQAFTATPQNSNINFTAPQNSNINKEMSQSILSILQKKEPVKAETTNVTSTASTENLMSPSMVNQNATLSSNTEELKKLLQINTTVDKSNNISITSAPAIQEEKKSTIEQAKSNDKPKVQSNPNTPLFDYVNPFTAMNSNKVNTNKTERSDSEYEIVEIQDVNNYEAIVSSQIKKEPDNINNNSENKETYSYTPLKDDIIFNLDSSLENAKPAKEIITVAKIKRNIEKIPGKEIAVNNRYICYSSKNKNIRIIHQESGDLRLFKGHEQKIIDTVVFVSKSQNKSSLKAVSIDEDNTLILWTEDNNKELKKLLVIKGIDNGSNRFQRVLFHP…	#N/A				NO		No hits					4	OG0001426	hypothetical protein MVEG_11948 [Mortierella verticillata NRRL 6337]			gi|672817651|gb|KFH62555.1|	hypothetical protein MVEG_11948 [Mortierella verticillata NRRL 6337]	3e-57	45.42	79.7	72.5	PF16529	IPR032401:Enhancer of mRNA-decapping protein 4, WD40 repeat region | IPR036322:WD40-repeat-containing domain superfamily | IPR019775:WD40 repeat, conserved site | IPR015943:WD40/YVTN repeat-like-containing domain superfamily | IPR017986:WD40-repeat-containing domain | IPR001680:WD40 repeat	Gene3D:G3DSA:1.10.220.100 | PANTHER:PTHR15598	663..697 | 165..200 | 733..770 | 819..839			Reactome: R-HSA-430039		GO:0005515:protein binding
Anamu_P00266	1283	IIIIMENNNDAVVESNKKMDNYNNENNNMSNDINQKDDNIIENNNQLNENTIKKDRKKSKNAHLRKRIRRRNKKINKLIKESEAIEKSYKPGIFEEVINGPRGPDVRLHRHNLIVGLLKLFLTLFITAGIVLLTVIMLCITINVGYVCVQIDDVNSIVQMLFFAFYFNALYFIVRSLWRTYLRAIHTILDARFGSSINDIFIKRVLGYFFSMRIASWTMPEKYESHPKDWYEKVNLVIFVIFLFIIFLPILLIAIFYGYWRVTSTVCLLFVCGGSVCIVILNVFSRFILYIKFFRRLDEYYYNAPFFINVKERISRQTSYLRLTYCTTNGLDGGENPINYVLDLLIHMVFVIGVASFVFGSFDPEVWKITLIGVLLLILVPIRCRKSIIKFLAKCHIFS…	#N/A				NO		No hits					4	OG0000369	hypothetical protein BATDEDRAFT_24182 [Batrachochytrium dendrobatidis JAM81]			gi|575477272|ref|XP_006677930.1|	hypothetical protein BATDEDRAFT_24182 [Batrachochytrium dendrobatidis JAM81]	2e-43	55.06	23.7	35.6	PF01764	IPR019400:Peptidase C65, otubain | IPR029058:Alpha/Beta hydrolase fold | IPR002921:Fungal lipase-like domain | IPR015943:WD40/YVTN repeat-like-containing domain superfamily		433..452 | 774..824 | 505..565 | 830..849	61..81 | 426..450 | 5..39	701..718 | 340..362 | 200..217 | 965..987 | 157..179 | 266..288 | 120..142 | 644..666 | 602..624 | 237..259 | 678..697	Reactome: R-HSA-426048 | Reactome: R-HSA-5689896	GO:0006629:lipid metabolic process	GO:0005515:protein binding
Anamu_P00267	1282	YFNMNSLPTSLELLKNSCSHIDNAITKDLKLAHKSSESILTNPPDSYFGDRQIIYKKRTITLPDALFEQYDSLQCKCFMGLFPEINRAWITIDHRLFLWNFEDGSDFYVFEGQEQVIVSVGLVKPIPGVFVDGIEYIILLATPIEIIFLGVAFEKPHNPRSELTLYLTHMSIPSDNVSMTSIVGTSNGRIFMCGNNGHIYELQYQAADGWFTRKCRKINRSSNAYTNLIPTFLKLNQDERIISIAVDEIRHLLYTLTNKSNIEVIYLGENMNDFQRLFKLTDLCRQTSDISSEFVDPKNFQIISIHTILPLESKVLNLVAVTSTGLRLYFSGSSPVQSYMPFRNRVNAPPDNFRLIHVRPPPIINQEQSNGYFPRISNPQMSIHIADYSGGVFLASNAV…	#N/A				NO		sp|O75694|NU155_HUMAN Nuclear pore complex protein Nup155 OS=Homo	1e-180	31	0.925117	0.902948	4	OG0001942	nucleoporin-domain-containing protein [Wallemia sebi CBS 633.66]			gi|588256114|ref|XP_006957233.1|	nucleoporin-domain-containing protein [Wallemia sebi CBS 633.66]		55.69	98.8	99.1	PF08801 - PF03177	IPR007187:Nucleoporin, Nup133/Nup155-like, C-terminal | IPR015943:WD40/YVTN repeat-like-containing domain superfamily | IPR014908:Nucleoporin, Nup133/Nup155-like, N-terminal | IPR004870:Nucleoporin, Nup155-like			793..813		Reactome: R-HSA-159230 | Reactome: R-HSA-180746 | Reactome: R-HSA-168276 | Reactome: R-HSA-3371453 | Reactome: R-HSA-4570464 | Reactome: R-HSA-191859 | Reactome: R-HSA-170822 | Reactome: R-HSA-159227 | Reactome: R-HSA-159236 | Reactome: R-HSA-3108214 | Reactome: R-HSA-159231 | Reactome: R-HSA-168271 | Reactome: R-HSA-165054 | Reactome: R-HSA-5578749 | Reactome: R-HSA-168325 | Reactome: R-HSA-1169…	GO:0006913:nucleocytoplasmic transport	GO:0005515:protein binding | GO:0017056:structural constituent of nuclear pore	GO:0005643:nuclear pore
Anamu_P00268	1281	YMKKEIIPPSPIDNLMKIEKENELKEMMLKLKEALHVNEIQMLQTKKDYVAKKLMKDNNENDILENIEVSSIKGHSRKQSFSSIISRQSTVSSIDSTFTTSGIKDLKTLKALEESRMIHNTLLQCINYIERDLNNFITYKSPFLVNKEKESELNKVSIDSEPLYSYSNDQTIVQQLPSKQEEEDLDKIVESPTSSNVFCNNDNKNQENNSNNNNNNNNNLNSSTIQKTSDDNKSKSITYTNQAINIESLKTRPLSEMSHHVLKYNENKKAQDFVAPKSNGIKPSLSMPSLSSHANTKNSMSTLSVSSSFNDQRPPLLPNYNLQNVYNSDNKNAMKKENLELDNALEKNNNKSTRPESDQNTVYSMNSKSNDNNKLYQSDTLSLNQRKQSKSYDTYNKHL…	#N/A				NO		No hits					3	OG0003846										PF12814	IPR024774:Pleckstrin homology domain, Mcp5-type | IPR011993:PH-like domain superfamily | IPR001849:Pleckstrin homology domain		647..696 | 276..325 | 1154..1202 | 346..389 | 599..627 | 758..816 | 191..234	644..697 | 331..354 | 1161..1195 | 792..812			GO:0032065:cortical protein anchoring	GO:0005543:phospholipid binding | GO:0005515:protein binding	GO:0005938:cell cortex
Anamu_P00269	1278	QNLNKNASKKVKFSEEIEENEEVEETFEDFEDIDEEDKLSGDEVDEDEDEEEDDDEEEEEDEDEEEEDDDEDDDEEEDDEEEDEDEDEDEEMKDISLKTEKKKAKQLSDNSKYYKAPTNEEIQQLRETTELFNTNIFRLQIEELLSEVRINSKKTVVLEKALHKLKSILDNMKPIPEKSLSEITKLMKKKNIKIPFPNTPPKDIQYKFAFKAPNSVNLVGSYLLQSSCKTPTINNIDLAVEMPKEIFQEKDHMNYRYFYKRAYYLANIAANIQDHKKDFKVRMEFDLFQDDQRQPILVLYGSGDNSEFDFSKSSFCIRILPFISPSVFPIQRLAPTRNNVRPTVEMSTLPPTPLYNNIILTETAYVSHLNILHRYVKSCAAFKDACILAKVWLNQRDFN…	#N/A				NO		sp|Q6NRY2|NOL6_XENLA Nucleolar protein 6 OS=Xenopus laevis GN=nol6	5e-135	29	0.938185	0.981691	4	OG0001943	hypothetical protein MVEG_10639 [Mortierella verticillata NRRL 6337]			gi|672818327|gb|KFH63228.1|	hypothetical protein MVEG_10639 [Mortierella verticillata NRRL 6337]		56.8	95.7	95.6	PF03813 - PF17403 - PF17404 - PF17405 - PF17406 - PF17407	IPR035368:Nrap protein, domain 3 | IPR035367:Nrap protein, domain 2 | IPR035369:Nrap protein, domain 4 | IPR005554:Nrap protein | IPR035370:Nrap protein, domain 5 | IPR035082:Nrap protein domain 1 | IPR035371:Nrap protein, domain 6	Gene3D:G3DSA:1.10.1410.10	1..110	48..68 | 1273..1278		Reactome: R-HSA-6791226 | Reactome: R-HSA-6790901
Anamu_P00270	1278	NNNNNENNAIKKKKIEKKDSNSRKTSSTVPFVKYGPLNKKNSSVCSVQYIIFKDNSNMLTITELWMEPIYTKEMKDIYSIISNRILFKDKRLISKIYTFDKIHYNSRSWLDEEPAKLVNDITQLNVVAVPSIFSISPVLITSNFVVSLYNVPVIIKNVVNNTSDDISTSSDEKLESDNAFDLLLNPSSNRTSLNSGTNSNNGNNGNETDDNQPTTFSNVKEVPLSALSNDLGIMLNPLLQMEDDNGSIASSNKCFSELPLLCPETLLDNRENYCIYRKSCYILHYFFERELMQVSNSRIILDGSNHFGDLDVLQYIIEFLRSKKENHEYDKDDDTILMKELRYNSCFVRYRDANSFSLAFLPEYPSPQDNVSEPMYQYFALAVFECQRQQPSNPIIDNR…	#N/A				NO		sp|A2A9C3|SZT2_MOUSE KICSTOR complex protein SZT2 OS=Mus musculus	3e-23	23	0.388106	0.166424	4	OG0000791	hypothetical protein RirG_075480 [Rhizophagus irregularis DAOM 197198w]			gi|595484934|gb|EXX71780.1|	hypothetical protein RirG_075480 [Rhizophagus irregularis DAOM 197198w]	4e-104	51.42	60.2	26	#N/A	IPR033228:Protein SZT2		868..887 | 1128..1155 | 902..930 | 1..27 | 392..416 | 187..216						GO:0005777:peroxisome
Anamu_P00271	1277	EKTEELLEKYDYDEYETMIELYYDYITRNGVEMTTMESDYSQEEIDGMKSDEVFVLQSTYDTQFSQPNEQTLSIVITNIKAEGETRLNVHIPKSCNYPFAIPAIAIWNEKIPLYIRKYLMLKLGELASTLLGTCMVFDLVGWLEQNIDDVIKNPPNLVAVYDDKKLVTNSNKKSTNKKKDTDNKKLEDAKSKKTSKPKKRKMIKNNPEINTELLNQLKEKEKQPKYIEMLKYREKLPSYKYQDPIIEELEKNQVIIISGETGCGKSTQTPQFILDHYIRSGKGSLCNIYCTQPRRISAMSLAARVAAERNEEVGESIGYIIRGESVQSKDTHLTFITTGVLLRILLNDPDLNSISHIIVDEVHERNLLTDFSLIVLRDLLKNKRADLKLIVMSATLNAQ…	#N/A				NO		sp|Q8VHK9|DHX36_MOUSE ATP-dependent RNA helicase DHX36 OS=Mus		39	0.693814	0.833167	4	OG0002737	hypothetical protein PTSG_08854 [Salpingoeca rosetta]			gi|514685324|ref|XP_004990241.1|	hypothetical protein PTSG_08854 [Salpingoeca rosetta]		58.91	65.2	74.8	PF05773 - PF00270 - PF00271 - PF04408 - PF07717	IPR027417:P-loop containing nucleoside triphosphate hydrolase | IPR006575:RWD domain | IPR014001:Helicase superfamily 1/2, ATP-binding domain | IPR002464:DNA/RNA helicase, ATP-dependent, DEAH-box type, conserved site | IPR011709:Domain of unknown function DUF1605 | IPR011545:DEAD/DEAH box helicase domain | IPR001650:Helicase, C-terminal | IPR016135:Ubiquitin-conjugating enzyme/RWD-like | IPR00750…	PANTHER:PTHR18934 | PANTHER:PTHR18934:SF190 | Gene3D:G3DSA:3.40.50.300 | CDD:cd00046:DEXDc	170..204 | 1213..1277					GO:0005524:ATP binding | GO:0004386:helicase activity | GO:0003676:nucleic acid binding | GO:0005515:protein binding
Anamu_P00272	1275	MKIRFCIDRGGTFTDCIAFVTPDNSSREEIIVTKLLSVDPNNYKDAPTEAIRRVLEKVTGKTISRDEKIPVENISQIRMGTTVATNALLERKGEPCALLITKGLKDLLFIGNQARDSIFDLNIQCPDVLYSKVVEIDERIEIVGYTCAKSGMYVGIPDGDENYIKGITGEYIKISKRPDEKEIKKALTEIYNSGIRSVAVCLLHSYIYPEHEIIVGNIAKSIGFTNVTLSSEIMPMIKIVPRGNSACADAYLTPCIQEYINNFIEGFDAKIKTDVIVEFMQSDGGLVNMKKFSGFRAILSGPAAGVIGYANNLYDEKHKMIIGFDMGGTSTDVSRYAGELEHVYETKTAGITIQAPQIDINTVAAGGGSKLFFRNGMFIVGPESGGADPGPACYRKGGD…	#N/A				NO		sp|Q9FIZ7|OPLA_ARATH 5-oxoprolinase OS=Arabidopsis thaliana GN=OXP1		55	0.993725	0.992101	4	OG0001941	hypothetical protein GLOINDRAFT_334032 [Rhizophagus irregularis DAOM 181602]			gi|552919107|gb|ESA03941.1|	hypothetical protein GLOINDRAFT_334032 [Rhizophagus irregularis DAOM 181602]		77	98.6	97.4	PF05378 - PF01968 - PF02538	IPR008040:Hydantoinaseoxoprolinase, N-terminal | IPR003692:Hydantoinase B/oxoprolinase | IPR002821:Hydantoinase A/oxoprolinase	PANTHER:PTHR11365 | Gene3D:G3DSA:3.30.420.40 | PANTHER:PTHR11365:SF2				Reactome: R-HSA-174403		GO:0003824:catalytic activity | GO:0016787:hydrolase activity
Anamu_P00273	1274	DRMDLYNDSKNFSKGDIPGLTLSQEEKSAYAILYAKAEPSSNGSIAINQAIIFLKKSKLPVDTLNEIWKLTQVNNTLPRENFYKALKYVALAQNNQPINPHLLYATTPLPIFEGIYLNSNNFNTNVNPGKDINNLTISDIEYDKWSNLFYQSKPVNNNISGNTAKDIFLKSGLSTNVLAEVWQLVDLEKSGELDLNEFLIAMFIIMKLKDGTIREVPRAIPSNLWKSVAYNKKNSNYNALTNRNRFGGNNENSFSNNFNSSVPLNVTGSNQVTLNVTGNNQVPLNLTGGSIPLNMTGGSININKTGGSVSSTNKSGGNTQNNVLLSSGINYKTSSYNSTLNNYNSSMISNHSSSHSLNSGYGNSDYVITPQEKEKYDQLFNKIDIMGNQYISGEQSMDF…	#N/A				NO		sp|Q9UBC2|EP15R_HUMAN Epidermal growth factor receptor substrate	6e-27	23	0.473312	0.728009	4	OG0001429	hypothetical protein PUNSTDRAFT_103736 [Punctularia strigosozonata HHB-11173 SS5]			gi|599112136|ref|XP_007384775.1|	hypothetical protein PUNSTDRAFT_103736 [Punctularia strigosozonata HHB-11173 SS5]	5e-63	44.7	53.8	49.1	PF12763 - PF12763	IPR000261:EH domain | IPR002048:EF-hand domain | IPR011992:EF-hand domain pair	Gene3D:G3DSA:1.20.5.340 | PANTHER:PTHR11216:SF61 | Gene3D:G3DSA:1.10.287.540 | CDD:cd00052:EH | Gene3D:G3DSA:1.10.238.10 | PANTHER:PTHR11216	800..829 | 1044..1194 | 860..880 | 1219..1274	1258..1274 | 526..581 | 694..714 | 596..672				GO:0005509:calcium ion binding | GO:0005515:protein binding
Anamu_P00274	1273	SLSSSNENNNNNSPYEIITPKTTTPTTPTSILTEPYVKESQKMKELPVQNDKIKMGLYWLKSAANRTNNNDGPYFVAQFILGLKYEDGKQIKQDDKQSIFWLKCSLEKFTDENINSILINESFNKDIVIAKEELENTKEQNLRLSNYGNGHSHNLIQSVISEYTHEDNDYSFRDDIYNYDDDDDDIIIINDDSEIDNEDLNIGTSKSLKKKECKKKRSFFSSNKENQGKNNNGKKNHSKGNSIRKTTQNGDINNHNDNTFKNETFLNNKNDNLMFCEVFNNYKMSKNSEKNQKKKMNKFLNVSKNFYSNISFPLNHTYSLKERKNTKQYYEYITTPLSRENSIATIKPLKNNHKMNTPIDTNTNINTSMDTNISTNSNSTTISTSSTITGKKFNHDFHL…	#N/A				NO		No hits					4	OG0000610										#N/A	IPR006597:Sel1-like repeat	SUPERFAMILY:SSF81901 | Gene3D:G3DSA:2.60.40.1180	1..29 | 833..853 | 942..963 | 675..726 | 503..540 | 215..257	120..140
Anamu_P00275	1270	MDVMQSSRAQQSLDEGLDRTIEILSQHLTPTIPRDVIEYGSFINNTNYINRLNQDSNHIIANSPLPNNILINNSSVNNQISNDNFNTIQESPINPTINKKEAEEMKNIIDTLNIFNQSWPKPLSPLKPINPNDKNLLTKNEFQVDKNKISTENKPSHNQNNIEKTEIVKKEEYNNTIKEDAKSNISNENELFEEVSSSLSSIPSYSLTSNSDSASSKGSRNKNNNSEAEKESRLKSVKSESDDIDNTLSKKKLQTNKTSLENTKIRKRSKANSDEEIYSDDDNYKRKLKEKTTRKTKVKSIKQELTPVKNEENINEPINKSDAKSISMASYRKRYSHENNENDKEFNDYNETTGIKRRKKSDKSTDYPLESLSKEKKIKSERSNNNSDSEYSTISKSKI…	#N/A				NO		sp|F1QBY1|NIPLB_DANRE Nipped-B-like protein B OS=Danio rerio	5e-21	44	0.0874016	0.0406815	3	OG0004959										#N/A			290..1270 | 198..276	699..728 | 1040..1060
Anamu_P00276	1267	IYIRNMSYLLYNTLEKPKPSSPSNISSYINTYISSYIDNYLNGDDHNSEESSIKEKSRFNYFDNSEESESFSKQSQSYSSKKVSIKNTPNNVRIKDYDNNDYPIEREEKYRFKTSYYAKLNDENKTYTPTLEDDDNNSCENRNSEKTLYSTPHLHSEKDSNSYEEEEAYYMTRDHEGEIRYIDDTRYQNQKECYRSDKDTDIYSKKVNVGGENEYSDEDYYSPRNTDSKYSSERDEYYYDDSYPPVPSDRPETPSKGSIHHHYNHPSRDDYSENYRDSYREDYKESDNKYNYRDSYRNDYREEYSENYRNSYRDSYRGRTIERDHSISGNANSLGFVSNGNRSGSQQSRSSSINTISRIPRNASLTNRLRGNSPARSINSVTFSVRSQTPSIATIPRSS…	#N/A				NO		No hits					4	OG0001427										#N/A		Gene3D:G3DSA:1.10.110.10	209..274 | 1059..1163 | 909..1036 | 821..844 | 126..164 | 615..717 | 1185..1204 | 1215..1251 | 323..375	1221..1241 | 1049..1088
Anamu_P00277	1266	KKKKKEKSLIFKTYIYIYGRKRIEMANINKVTSLLFPSIINETLTVNQIAQNAYENDIENVQNNLMMDLIKNKYTDLLETLFKKECILCLPVKTLFQKSDENLINEDYISSYILKLTPSEFKYETLNGKKVVINGSIISTDEGFIKRNSAQIIFENDYTNDIQGYSRAFTIYFIDSLLIDLKNETSFSNNDLHHSTSLNQGLDIFGVLSDENSYTLKLFTDRTMDNITQNLNTEESIKTEVENLFNFTKNMVEGLSANALAELIEKTNTSTDSLVKNIEQYVHEETYDIVFFKLCSLKSKEDTDLMNSIASVQYIDLPQIGLSYELADNLDRAVKHFKLISTLRTPMEKIKCLTNSIRILMSQPIYLSTDSLFDDKKEEEVVLSADQLIPLVLLLVLRS…	#N/A				NO		No hits					3	OG0002753	hypothetical protein MVEG_04782 [Mortierella verticillata NRRL 6337]			gi|672825087|gb|KFH69979.1|	hypothetical protein MVEG_04782 [Mortierella verticillata NRRL 6337]	6e-75	46.38	70.8	56.2	PF02204 - PF12796 - PF12796 - PF12796	IPR036770:Ankyrin repeat-containing domain superfamily | IPR002110:Ankyrin repeat | IPR037191:VPS9 domain superfamily | IPR003123:VPS9 domain | IPR027267:AH/BAR domain superfamily | IPR020683:Ankyrin repeat-containing domain | IPR036871:PX domain superfamily	PANTHER:PTHR24170	475..508	1031..1051 | 1245..1265 | 1147..1167		Reactome: R-HSA-8876198		GO:0035091:phosphatidylinositol binding | GO:0005515:protein binding
Anamu_P00278	1264	MSEIAKQNESFSVAADALVGNVIQEEPGSFLNNNDKVDNSKKIGLKNQKPVKMKGLNETDDKVGNVATAAENAPLYELNANQNENSVANTTGNTVNNNVNSNNSNNNSGSITSLSSPTYFGNRSNPNINGAKRTFEKRYNSISFSPNVNLHSSILNSSPILKPKRTLHVTNFTMNKCALRNLLLSFPGFKTVAFYQDYCFVVFADIESATAAAEQLLAKTKLKVNFSKADYIPNVVSPSSIGNPNSILHVTNYPTSTTETEMIEMYSSYPGYLHIHFSKNFSLVYYQDIASAKYVLQHMNQTTNFTTIYSIKNANNSPININNNYHNNVPNGPPPFNPMMNNGYHSMNVNSGLVMANGYPPPPVSATAPTTSNFNANGLINHPHTNSVNVSSNATHNNG…	#N/A				NO		No hits					4	OG0002746										#N/A	IPR035979:RNA-binding domain superfamily	Gene3D:G3DSA:3.30.70.330 | Gene3D:G3DSA:1.20.5.170	89..125 | 499..526	1239..1264 | 1211..1231				GO:0003676:nucleic acid binding
Anamu_P00279	1263	MENVRTWIDKSGTFKVEAEYLGLNNGKVQLYKLNGKIIDVALDKLSTADVQYVESVTGEHLLSPEAEAPPPLPQRDEAPPALPSRPAESLVPPPLPLREEPASIPPPPLPQRPVETEAPAPPPIPQRPAEAEVTAPPPIPQRPVITEAPPSLPQRPAIANEAPQLPKRPSMGSEAPPQLPTRPMEATRPPKLKSSTKMDENRYIWNGFNWKLFFTKIGIDEYSAKHYAERFVKERFDEELILDADHDLLKKMGLREGDIIRVKKATLQDRENAKKSMEEQIKKDEELAKKLQQEECDAAGDLGKAVAASLADANKPSFISAEKAIASSLIPDPKASSSSTSPPHGGIDPTKSPILKSSNRKSTQSKITPISTEAVAELQKKMTSSNVNKINSETSPSHR…	#N/A				NO		No hits					4	OG0001124										PF03983	IPR007131:SLA1 homology domain 1, SHD1	ProDom:PD936484:POLYPROTEIN GLYCOPROTEIN M G2 TRANSMEMBRANE NONSTRUCTURAL MEMBRANE CONTAINS: PRECURSOR SIGNAL | Gene3D:G3DSA:1.10.150.50	61..195 | 330..449 | 812..833 | 472..518	260..297				GO:0042802:identical protein binding | GO:0008092:cytoskeletal protein binding | GO:0043130:ubiquitin binding | GO:0030674:protein binding, bridging
Anamu_P00280	1261	FKMEDFDNLLETKDKNYLAHQKLKEEKAAAISKLQEKINIEEKIKAGAELMLQVSETSQKGDTIERSKVEQRIEEANKKINQLMKKIEFFKNLPDHKEEEQPKKPRRIDHKEIQAQAEECLANLENETLEPVQQLETLNKLIGICRLVSDIRIFIHIKTLLDSLRYTVVSKTKEVRANTFRLLRYLVYDKNIICTMLAFNYDMYINRSLIRDNKFEIERTQALKLVRKFIDTPKGVKLIPQSIVYVLISVIEQLDDKLRPLCMETLNELAIRNVKLVASCGGIKIIFSAMTEGPMYLTEMNMLTVIYLLDTEKTRNYIKPEVDLEIIISAFIDIYSKNNYSEEQLKLSSKAILALFKSWTGMTYLCFQDKRAINIIVETLRISRSEARKTLLQMIFDLF…	#N/A				NO		sp|Q09743|RICTR_SCHPO Target of rapamycin complex 2 subunit ste20		32	0.90563	0.880061	4	OG0001430	hypothetical protein GLOINDRAFT_340601 [Rhizophagus irregularis DAOM 181602]			gi|552910730|gb|ERZ96515.1|	hypothetical protein GLOINDRAFT_340601 [Rhizophagus irregularis DAOM 181602]		62.85	90.6	95.9	PF02185 - PF14664 - PF14666 - PF14663 - PF14668	IPR028267:Rapamycin-insensitive companion of mTOR, N-terminal domain | IPR029452:Rapamycin-insensitive companion of mTOR, domain 5 | IPR011072:HR1 rho-binding repeat | IPR011989:Armadillo-like helical | IPR016024:Armadillo-type fold | IPR029451:Rapamycin-insensitive companion of mTOR, middle domain | IPR029453:Rapamycin-insensitive companion of mTOR, domain 4 | IPR028268:Pianissimo family | IPR03…	Gene3D:G3DSA:1.10.287.160 | SMART:SM01303		66..93 | 110..130		Reactome: R-HSA-5674400 | Reactome: R-HSA-6804757 | Reactome: R-HSA-389357 | Reactome: R-HSA-1257604 | Reactome: R-HSA-5218920	GO:0031929:TOR signaling | GO:0007165:signal transduction	GO:0005488:binding	GO:0031932:TORC2 complex
Anamu_P00281	1261	LLLLFFFLIFLKKSKNIMSSKSDISDFTSTVSLLNISKTDLFNTSVILKNPEPIEYCLTKFNFDASKNDELSFKANQYIRIIKKVDGGWWEGKLDERIGWFPSDFITFDIEQQKLQELIQNDKPLSTEEISILKYKNIVFNRSQLQLSDLNHVEIEISESEFVRNEITKDLIHSEEAYIEDISSFTNQIIKPLENETWISYADRNDMFGRIPWLSNLHICLTSELKSALNQPEEKNIGNCFSCVIQNFEIVYSDYFTSCPRAIYIASQYSSNNNMTTFLINAGCQSLPPILHILSFLHKPIQRITKYSPVLSELLHFTKPEDPGFDDLVEMVTKFKKLEVYLKTLKENAEKKEKLKILYNSIEDWVGPGIENYGELLLESKVHILDSSSSSATPKTHFI…	#N/A				YES	Cleavage site between pos. 19 and 20	sp|Q5ZLR6|ARHG6_CHICK Rho guanine nucleotide exchange factor	3e-28	24	0.302141	0.448953	4	OG0000395										PF00018 - PF00621	IPR000219:Dbl homology (DH) domain | IPR011993:PH-like domain superfamily | IPR036028:SH3-like domain superfamily | IPR035899:Dbl homology (DH) domain superfamily | IPR001452:SH3 domain	PANTHER:PTHR22826 | Gene3D:G3DSA:2.30.30.40 | PANTHER:PTHR22826:SF145	1241..1261 | 1070..1141 | 823..846	1011..1033 | 1068..1114 | 335..355 | 816..843			GO:0035023:regulation of Rho protein signal transduction	GO:0005089:Rho guanyl-nucleotide exchange factor activity | GO:0005515:protein binding
Anamu_P00282	1258	GMIFPSNDFLAVKESISKRQLGNNAINNGNNVIPAQVNSAEPNKNKNNNNNNTNNINNNNNNSINNNMTGGIQNLDCRYLSMVLDEFGLDYGWKQTNDCCNFNRITCVDVTGQKTASTTTDSVITELYFNNMQLVGAIPNSLCSITNLNILQFVNNEGLKGNIPPCIGGMNKLQKLVFSNTTVTGEIPKSIAALSQLQYLSIENTSIQNNIPNEITNLKSLKKLYINNNKYINGPIPDDINKLENLEMISFSDTHINGNIPNNIGSIPSLKAISFHHTDIEGNIPDSIGSLANLQTLKLHNTKLSGPLPESLKNLKNLKILTLNNTEIQGTFPTELTSLQYKECSLGETKICINDNDKKIEGIAQCLSSLPNCSSLSNASKPPGKSGGMSFLTYTLMFI…	#N/A				NO		sp|C0LGQ5|GSO1_ARATH LRR receptor-like serine/threonine-protein	3e-28	33	0.17806	0.176942	4	OG0001940	Putative leucine rich repeat protein [Ectocarpus siliculosus]			gi|299471258|emb|CBN80251.1|	Putative leucine rich repeat protein [Ectocarpus siliculosus]	9e-33	51.21	19.3	31.9	#N/A	IPR032675:Leucine-rich repeat domain superfamily	PANTHER:PTHR43887	675..707 | 766..795 | 1131..1150 | 35..62 | 1187..1207		390..412
Anamu_P00283	1255	MSALKTDRIEEEIDSSRCHGQWQKLPKLAKKISKYPNYSVLEQLIYGEHSLNVNLNLRRKHIAYDSDSPSNLSYEPPIPKDSLMEAQNYLKKAIENGSNEPNSPYTQQAKILLARSNLEIGEINESLKLLNEVQFDYDESKQNLAYTKIGIIMGWTLKGLSYELSENKENAIECYNHVVDIVEKQLNSQIQANNDMENQSIAISDIQKKNQDIVNNPDSISEQWIDWSEEALYRVGLLTYNKGDMINAEKIFKLYNTVVSLCKELPQHKKFKPIPINKTLIQLLLKPYKDVESPVSGIPVYSSSYSIPQPLYRDVYSLLTNYEELVCQCQQFPRGEDATRLELERNERIIECYKYWTILECGIAKKTEAEILEKKKNLLEILYRGTRHTYQSLAILRWI…	#N/A				NO		No hits					4	OG0002751	hypothetical protein BATDEDRAFT_22819 [Batrachochytrium dendrobatidis JAM81]			gi|575474682|ref|XP_006676635.1|	hypothetical protein BATDEDRAFT_22819 [Batrachochytrium dendrobatidis JAM81]	3e-55	44.85	61	54.4	#N/A	IPR013026:Tetratricopeptide repeat-containing domain | IPR019734:Tetratricopeptide repeat | IPR011990:Tetratricopeptide-like helical domain superfamily	PANTHER:PTHR23083 | PANTHER:PTHR23083:SF464	1055..1124 | 874..914	179..199				GO:0005515:protein binding
Anamu_P00284	1252	LEENVNILQKYKLDNSIIEEEEEEEMKEENEIKEMDEQEKRRNENEAYYISHIKAYNQKKEEYDPYSNPTIPFITAAEIGDNDSSYINHELDPSIKEYYSKYIEEELRDLEEHPEDDEDYYSFILQKNRKKKFKGRNLNSTKSKSSLPEVTEKPTESNSIEKQLKFKTEIEYMNEHEDEHEDENEQEGEHEHEGKNEYKNESKDENENENENEIEYDNGREREHEHEIVIENEVSYMDNGNKTITIYKDTKNTELKLKNIEETREGEIEGEGEENIKAKPERKKKSSSSHEKSFKKKLLKYEKRQIRKEMEASEKRAVIFDDIKYFRNHQNSYSIKNFVNLPNRTSDGNYFNNKSASNKGIVYLFEEGREVLGCEISSDKISIVSGTVEKLLLRIANES…	#N/A				NO		sp|Q8SSQ0|GEFR_DICDI Ras guanine nucleotide exchange factor R	5e-31	28	0.325879	0.2086	3	OG0002752	hypothetical protein MVEG_07792 [Mortierella verticillata NRRL 6337]			gi|672822375|gb|KFH67270.1|	hypothetical protein MVEG_07792 [Mortierella verticillata NRRL 6337]	5e-57	50	31.2	23.5	PF00618 - PF00617	IPR036964:Ras guanine-nucleotide exchange factor catalytic domain superfamily | IPR023578:Ras guanine nucleotide exchange factor domain superfamily | IPR001895:Ras guanine-nucleotide exchange factors catalytic domain | IPR000651:Ras-like guanine nucleotide exchange factor, N-terminal	Gene3D:G3DSA:1.20.870.10 | PANTHER:PTHR23113	995..1029 | 265..295 | 133..223 | 20..43 | 1189..1252	195..215 | 296..316 | 8..46 | 173..193			GO:0007264:small GTPase mediated signal transduction	GO:0005085:guanyl-nucleotide exchange factor activity
Anamu_P00285	1252	YEMKMSMNKVNYIKQIYSPLVGIVESKDVEELFKECNFNSVVDFLTPYGHSIKPQGRQFNYQDAQGQTINLKDFSLRFIDFNNLREQNYANIDKVALRLLKKYKDIKFDFDLLSKIKPNENVNNNLTDDIEENTPWFKEYNKVVNSVVSVSEHESFDHPLASFIFVSTNNNNPLSTFEQLQKTIDSHPIFKTEYIDPNIIKHYILIHDKRHTSDKEIENLKMQMKKLFGLQFDILALDFKGEEELDNIKKPNSDFWTETMVTQEYLNILLPKNFNSGEKSPPMTSPLNNEGLPLFKDVDKNSKYVENAELLEYGKLISSNDDLNVNVFLSDFISLTLLPFMERNIHHLNEQVASSRRGINRFFNAGRKYFGNSSKQMQQRNIVATIDGLNRYSYQSAEA…	#N/A				NO		sp|Q9Y2L5|TPPC8_HUMAN Trafficking protein particle complex subunit	8e-85	26	0.777157	0.751916	4	OG0001422	hypothetical protein GLOINDRAFT_3871 [Rhizophagus irregularis DAOM 181602]			gi|552922459|gb|ESA06687.1|	hypothetical protein GLOINDRAFT_3871 [Rhizophagus irregularis DAOM 181602]		55.18	87.9	96.3	PF12739	IPR011990:Tetratricopeptide-like helical domain superfamily | IPR024420:TRAPP III complex, Trs85 | IPR013783:Immunoglobulin-like fold					Reactome: R-HSA-8876198		GO:0005515:protein binding
Anamu_P00286	1250	NLKIFYNNEETNKDKLAFDDLISLEKKIFILCYWGIKFHKHGPYIVSILIKKLVETSDNPGEEIKRLQNIFSKFLDEFDIENKFEYRNLIELFGELIRNELFFSNQYIRKLIARGYFEKNKKNEKITKRYLRYLYDFPVFEINTEQINQRKILLYSLYQSSKEAKEIKIFNKLKELIKLKLPFIFTSDLTNEKNVKSYYDKPEDYENLATFKFNDKIYTILSNISSYWKYKIAEWLKNVVYNYLIPNIPIGNDNWWYINPGDSLLNVRQFATIIQILEIINDKTGIIDLCLWLIPKIKKRTMYHYIISCINKNKLLITLTRRQKELFNIIWNKHKKLKRENNIDRILLLFLKSLHGTPGFEIEKDILEQIENDLVIEYKEYVDYEDVITTFENTINSIK…	#N/A				NO		No hits					2	OG0004962	hypothetical protein RO3G_14961 [Lichtheimia corymbifera JMRC:FSU:9682]			gi|661188715|emb|CDH49562.1|	hypothetical protein RO3G_14961 [Lichtheimia corymbifera JMRC:FSU:9682]	1e-36	41.99	51.9	36.2	PF12145	IPR021990:Mediator complex, subunit Med12, LCEWAV-domain
Anamu_P00287	1247	KEINKYFIILGVVTIISYLFSFTFIYLLNYTSSHEVIKIRSLIYKYLLSESISWHEDKRNVEKIISNYNIDLILIQEGVGPSAGFCFYYKTICIFDSFIPFFIGWKFTIVTFLSGSIVILIVQAMKLLMNSCMKNEAKRYRSANDNTEEILSKFKTTTFYGNEDKEIDNYITKISKIKFYNFLKNQSMGICMGISSASVLIVYITLTYTGKYFIINTNFSSGDIIRIFMYVSTVIITYAFYNNCKDKVNQSQIIAKNILEMVEYIKYQRMLNSFHIKSINNFQGEIDFCNVHFTYPNGPKYEVLKGVTFHCQPGKTVAIVGAPGSGKSTLFRLLEKFYPCKEEIRIDNHRIIDIENRLLHNQIGLITQEPTLFKDISIAENIAIVCPGATNIEIENAAR…	#N/A				NO		sp|P06795|MDR1B_MOUSE Multidrug resistance protein 1B OS=Mus	1e-126	27	0.992783	0.903605	1	OG0009086	ATP-binding cassette alpha-factor transporter STE6 [Rhizophagus irregularis DAOM 197198w]			gi|595465392|gb|EXX65087.1|	ATP-binding cassette alpha-factor transporter STE6 [Rhizophagus irregularis DAOM 197198w]	3e-123	47.45	99.3	86.2	PF00664 - PF00005 - PF00664 - PF00005	IPR027417:P-loop containing nucleoside triphosphate hydrolase | IPR036640:ABC transporter type 1, transmembrane domain superfamily | IPR003593:AAA+ ATPase domain | IPR011527:ABC transporter type 1, transmembrane domain | IPR003439:ABC transporter-like	Gene3D:G3DSA:3.40.50.300 | PANTHER:PTHR24221		1137..1157	822..844 | 901..923 | 719..738 | 7..29 | 796..818 | 98..120 | 187..209 | 224..241 | 672..704 | 933..950		GO:0006810:transport | GO:0055085:transmembrane transport	GO:0005524:ATP binding | GO:0016887:ATPase activity | GO:0042626:ATPase activity, coupled to transmembrane movement of substances	GO:0016021:integral component of membrane
Anamu_P00288	1246	LSISPFFTDFFESSIFENDTHGINRIVYLLSRCGESSQIINGFVEHIELDEPEHESYYSNQYLTGMNLIQKSLFKNSNVTNSLLSSLFSNKKNKYINLSNSAKLNYILSKYGEVDSNNYGKFLFTEDEDEVEEKPGIIHSVRLAIIDLLLKNEISAKNTPTLAHFLLGYDVKHSLCDSEISDPMVSTTQIACLHVILDLLRPIENTLTDNNINNDYSSFNNDLGSNVENWINTIEPLTIRHPILSEMCYELIYRLCVNPNTSSTTMRYLRTREDFFYRQIKSMPIHFDLPQLPEYNINIKDDRDISELQSLQPNMAALYAQIHQRAWLMKTVALELHTTTTSGRRSQTQRLLQVLFDIPQPGDIQGQDMDYIMDYTNGYGDYGISSSIGNADKYITNGG…	#N/A				NO		sp|Q92621|NU205_HUMAN Nuclear pore complex protein Nup205 OS=Homo	1e-80	25	0.902087	0.522863	3	OG0001431	hypothetical protein LRAMOSA01746 [Absidia idahoensis var. thermophila]			gi|671693066|emb|CDS07797.1|	hypothetical protein LRAMOSA01746 [Absidia idahoensis var. thermophila]	8e-121	49.69	86.1	46.9	PF11894	IPR021827:Nucleoporin Nup186/Nup192/Nup205	PANTHER:PTHR31344:SF0 | PANTHER:PTHR31344				Reactome: R-HSA-159230 | Reactome: R-HSA-180746 | Reactome: R-HSA-168276 | Reactome: R-HSA-3371453 | Reactome: R-HSA-4570464 | Reactome: R-HSA-191859 | Reactome: R-HSA-170822 | Reactome: R-HSA-159227 | Reactome: R-HSA-159236 | Reactome: R-HSA-3108214 | Reactome: R-HSA-159231 | Reactome: R-HSA-168271 | Reactome: R-HSA-165054 | Reactome: R-HSA-5578749 | Reactome: R-HSA-168325 | Reactome: R-HSA-1169…			GO:0005643:nuclear pore
Anamu_P00289	1247	LHKLSKEHNHNNTDNITSNNNNKNNHYKENDSETIVKNNIKEMILRKMYEFLKLKLKSELIDIYTRYVQHEYLNEVLPQNYYIWLTNSYIRRYEQHILDTESMMKVQIYGMEVLNDALRKMRQQFITHFIEINHDKELYESLEVRLQDINSLIIDKKTKSSSHESSKKSGILKFFKRSGQKHKEESKEFREVKRLKTEMKQIQFMMSSLKLATDPSKHILQSKEIIRDQSILPVVDDDNSVLYNDISNTNHDLNSNFGLIENGNNNDMNNINNNQNLNLKLNSNSNLNSFFNNMGINVNTNTTINTQYNNININNNILKDNEAALLPPKKQRALKYKGVDDFCYKLMMNDLNIEEDTILKYLAIKNQFNENNELESDGFSSPEDTTLLDDPLSTIGTDT…	#N/A				NO		No hits					3	OG0001142										#N/A			576..599 | 684..795 | 1..30	718..761 | 688..711 | 1139..1159 | 1224..1244
Anamu_P00290	1245	IFKNLIEQFRSVANFYFLVLVILQLLPQFQYGSSPITTAAPMLFIVGVTGLRAGFEDYKRHEADHKRNWMKTIKLGGWTNQNYIKQNQSKFSIFYDKIIRKISFRPYRNKDDNIEDNTNSEIPLMELNEEFSSSEQIKSRSSSFNKSTTSLNSTKSSNRRSIKSEIPKWIGTTWQDLHVGDFVLLRENDLIPADILVVSTSEQDNLCYIETKNLDGETNLKVRQGIKEFNSIKKTSDLASVECYLDADAPNNNLYTFKGVLHMIDKNTEEETQTLCTINSMLLRDCILKNTEWVIGLVVYTGFHTKSILNTGDSPSKRSRIDKQLNPQVLLNFLILAILCIVCTVTHYLYIGTFSKENAQFWTGEDQRDNTESPTVAALKTFINSLILYQNIIPIALYV…	#N/A				NO		sp|Q09891|ATCX_SCHPO Putative phospholipid-transporting ATPase		40	0.95502	0.85806	4	OG0003840	hypothetical protein BATDEDRAFT_14534, partial [Batrachochytrium dendrobatidis JAM81]			gi|575486126|ref|XP_006682357.1|	hypothetical protein BATDEDRAFT_14534, partial [Batrachochytrium dendrobatidis JAM81]		64.68	94.8	93.4	PF16209 - PF13246 - PF16212	IPR023214:HAD superfamily | IPR008250:P-type ATPase, A domain superfamily | IPR032630:P-type ATPase, C-terminal | IPR006539:P-type ATPase, subfamily IV | IPR001757:P-type ATPase | IPR023299:P-type ATPase, cytoplasmic domain N | IPR018303:P-type ATPase, phosphorylation site | IPR026871:Phospholipid-transporting P-type ATPase | IPR036412:HAD-like superfamily | IPR032631:P-type ATPase, N-terminal | …	Gene3D:G3DSA:2.70.150.10 | SFLD:SFLDF00027:p-type atpase | SFLD:SFLDG00002:C1.7: P-type atpase like | CDD:cd02073:P-type_ATPase_APLT_Dnf-like | PRINTS:PR00119:P-type cation-transporting ATPase superfamily signature	134..159 | 562..589	1204..1224	1042..1064 | 1106..1128 | 36..55 | 1138..1160 | 329..351 | 1079..1101 | 983..1005 | 954..976 | 1020..1037 | 12..31	Reactome: R-HSA-936837	GO:0015914:phospholipid transport	GO:0000287:magnesium ion binding | GO:0005524:ATP binding | GO:0000166:nucleotide binding | GO:0004012:phospholipid-translocating ATPase activity	GO:0016021:integral component of membrane
Anamu_P00291	1242	NIYFIKMSNSYQNTIKTGATASNLSLKEKQLDNQKKIYKQKEDLKMLQQKYPTSMNIPNPTQKQLLLLQQHLQQRQLQQQQQLQQQQLQQQQQQQLLYNKIQNKRKIDREKMLDTYIYDYCIKRDYKQTAEFLKQEAKISTEDIQQINSEGFLYEWWTVFWEIYSAKENNEEDTTPDALTYIGVQNIKAKQNELLLRQMNNLNSQKNATVSTLTSQLLNPQLSKLQQQLQQKAQSISLSQQNTQSQQSQSSVNSQLQNSTQQSAVQQLQQLQNQASQINKQTQNQVQSHSNSNSSILTSNPNQSTTLNTNNNILPLSTATNIATGTSNAKTPQIATSSPQFNLSSTLTGLINNTSYTPSLPNTSRTPLIQTGTLVQPQQPTQSPHISINPSPQLTQGML…	#N/A				NO		No hits					4	OG0000790	hypothetical protein RO3G_00640 [Rhizopus delemar RA 99-880]			gi|384483756|gb|EIE75936.1|	hypothetical protein RO3G_00640 [Rhizopus delemar RA 99-880]	5e-29	42.75	31.6	29.1	PF08513 - PF00400	IPR006594:LIS1 homology motif | IPR036322:WD40-repeat-containing domain superfamily | IPR019775:WD40 repeat, conserved site | IPR015943:WD40/YVTN repeat-like-containing domain superfamily | IPR001680:WD40 repeat | IPR017986:WD40-repeat-containing domain	PANTHER:PTHR45093 | Gene3D:G3DSA:2.80.10.50 | Gene3D:G3DSA:1.10.10.670	507..527 | 275..312	222..242 | 617..656 | 130..150 | 74..94 | 261..288				GO:0005515:protein binding
Anamu_P00292	1241	MTKLDSIASLTPMSSPVNFIKDVNANGNAKGANEINNSELKDKKNHILSPQVFNNSVYGDINMLPLNMNQYNLNQNSILTNTENSIFNNFNYTNFMSMTPNGTVDPSLEPLLQNSLLLNDLNMNMNIDEVGVTNPTNLLATTDTQSQENKTASSIATSTNGVSQLDAGKVDTNILKDFLISDNDPNSILDISKYIDTNLGQSLTSDLINDKILTDTAKINTTNVVSTSSTTAATTTIATSASTDTSSANIINATKIQVPSSTSSSSAINVNSTISVPSSTVKTSTINNPATLNYISSNSSFVTPQTSRSVTSTATAITNLPSTDINNKTSKLINSSSDLKITTTNLNSTPSKNDPKSTPISSSIHNLENALSNVNIISPFPKPGSIGHSGVSTTTLPST…	#N/A				NO		No hits					4	OG0001939										#N/A			397..484 | 768..787 | 834..860 | 343..363
Anamu_P00293	1240	MGRLVKLELENFKSYKGHQTIGPFYNFSCIIGPNGAGKSNLMDAISFVLGVKSSQLRSSHLKDLIYRGGAINAADGPGESNSEPDKAGPKKAWVMAEYHTNEGEVLKFMRIITINGASEYRFNGKVTTYEKYNKELEKENILVKAKNFLVFQGDVEAIASQSPRDLTRLIEQVSGSIELKEEYERLKEEQEKATEDSTYNFNKKRGINAEMKQFKKQKEEAENYKQLTKKLENIKIKYMLWKLYQMDKQIQELKDDIDSKNGQINEKSEEKKQEENVLRGMKKDLSVISNSIIHSEKKKKNKEKEINSRKLEKISTKEQIENCNEKIGQVKKNIEKIQQDYLKQSDSIAELENQLERVNNAAKIFEQNLRNKERSEIIKLDANGIQQYNKLKEYARIKT…	#N/A				NO		sp|O94383|SMC1_SCHPO Structural maintenance of chromosomes protein		38	0.996774	0.997557	4	OG0001141	cohesin subunit SMC1 [Rhizophagus irregularis DAOM 197198w]			gi|595453286|gb|EXX60102.1|	cohesin subunit SMC1 [Rhizophagus irregularis DAOM 197198w]		67.3	99.6	99.7	PF02463	IPR027417:P-loop containing nucleoside triphosphate hydrolase | IPR036277:SMCs flexible hinge superfamily | IPR003395:RecF/RecN/SMC, N-terminal | IPR028468:Structural maintenance of chromosomes protein 1 | IPR010935:SMCs flexible hinge | IPR024704:Structural maintenance of chromosomes protein	SUPERFAMILY:SSF90250 | Gene3D:G3DSA:1.10.287.620 | PANTHER:PTHR18937 | Gene3D:G3DSA:3.40.50.300 | Gene3D:G3DSA:1.20.1170.10 | CDD:cd03275:ABC_SMC1_euk		676..703 | 483..503 | 916..936 | 176..196 | 717..751 | 800..820 | 420..479 | 204..237 | 825..880 | 1031..1058 | 250..284 | 320..375			GO:0007064:mitotic sister chromatid cohesion | GO:0051276:chromosome organization	GO:0005524:ATP binding | GO:0003682:chromatin binding | GO:0046982:protein heterodimerization activity | GO:0005515:protein binding	GO:0008278:cohesin complex | GO:0005694:chromosome
Anamu_P00294	1240	NNINMSKQKISYVVRENYHDVTHNSGINSLALDVKTPGGLLYTAGKDSKINSWNLHLNDDNINPYYIKRENIELDNVINNPQMIGCSSLVDINHDDVNNNIEFNESPDSSKDYSLLKNFHSEEITRNNSLNQNYSFNNSVAAITIKNNIHKLKQKNSQNFDLRRKKCIVQEPTFCRNYWYHSDWVNDIVLTENNDHLISASSDRSIYIWNANNNLPTARIGFHKDDVRVLAYSSKRNWVASGGFDQRVLFWDLIEGRAKPIFNSDDSFTQASIYSIATNNEGNILVTGSPDRIVRIWDTRQGKQVLKLRGHSDNVRALIVSEDGKWVLSGSSDSSIKLWSVANARRCVMTYSHYSDSVWSLTSNDPYLKTFWAGGRDGCITKINQSSNYDYNNQYDSDY…	#N/A				NO		sp|Q09731|BU107_SCHPO UBP9-binding protein bun107 OS=Schizosaccharomyces	1e-64	33	0.394355	0.480249	4	OG0002755	hypothetical protein MVEG_01704 [Mortierella verticillata NRRL 6337]			gi|672826515|gb|KFH71405.1|	hypothetical protein MVEG_01704 [Mortierella verticillata NRRL 6337]	3e-103	60.91	38.4	41.4	PF00400 - PF11816	IPR020472:G-protein beta WD-40 repeat | IPR036322:WD40-repeat-containing domain superfamily | IPR019775:WD40 repeat, conserved site | IPR015943:WD40/YVTN repeat-like-containing domain superfamily | IPR021772:Protein of unknown function DUF3337 | IPR017986:WD40-repeat-containing domain | IPR001680:WD40 repeat	PANTHER:PTHR22847 | CDD:cd00200:WD40 | Gene3D:G3DSA:3.10.20.90 | Gene3D:G3DSA:1.10.10.670	923..1038 | 729..842 | 657..684			Reactome: R-HSA-5689880		GO:0005515:protein binding
Anamu_P00295	1236	TTNRYSTRLRNSLPHINYAEDYSDLNYDDFESSDDNRIYSRLSTSLSKNRKKRKIYNEKENSVYIKINRNTNPYKNILRNRVNEVQDNNYHEIEDDEIDNDDIDTINENEIENANEMSHDNEITDIMENDNKEDDNQEKITNEDSNINVIKSNNENEYNEPNHYNTRYNTRSHFKKINIKLSSVETTTGNENIENDSDDFMDDRKRNTNEINHIHSLEEKNKMQISKNDMNTKVIEDDLENSFDIHRRGRPRRRKILFDDQDEENTNNHYNLRNRSNSNVSKRKSYDEDFEDQNVHENEKTEDNYNTRYETRYATRYQTRYATRYAKMREENEEEAPRKMYLRKHSLELKKLIDNKEEMLESRKVGNYNLRRSDQTINYSLPSLMDNNHKDIEKTSRNQ…	#N/A				NO		sp|Q9ULI0|ATD2B_HUMAN ATPase family AAA domain-containing protein		40	0.684466	0.545267	2	OG0004963	hypothetical protein MVEG_02913 [Mortierella verticillata NRRL 6337]			gi|672827734|gb|KFH72624.1|	hypothetical protein MVEG_02913 [Mortierella verticillata NRRL 6337]		61.75	61.8	48.4	PF00004 - PF00439	IPR027417:P-loop containing nucleoside triphosphate hydrolase | IPR001487:Bromodomain | IPR003959:ATPase, AAA-type, core | IPR003593:AAA+ ATPase domain | IPR036427:Bromodomain-like superfamily | IPR003960:ATPase, AAA-type, conserved site	PANTHER:PTHR23069:SF0 | CDD:cd00009:AAA | Gene3D:G3DSA:3.40.50.300 | PANTHER:PTHR23069 | Gene3D:G3DSA:1.10.8.60	256..305 | 404..434 | 1062..1082	342..362 | 1098..1118				GO:0005524:ATP binding | GO:0005515:protein binding
Anamu_P00296	1236	MYPETKFKPDRRTPSAYQAQSSIYHNIDHYLNSKTGTPNYDYNSMSHSNSSNSQERDYRNKSFEYHEKYGGIGDSNLKTTNYGISTKKTYPQRKSLFTTPVAVKTTGYTSQITTPKNYSSNMMAQGETQKQKASISAYNLIPKSLLNDDTIKPNQPTRETKQSNTQNITSNNKRNSLGQYPVTKAGHSKRNSGNYDNRRRSQSHPIKSKSDNLLQKPKLGVIGVLSAKKSLNEFSKRSSRVLNQQTEEINNLKARIQELTSDQEILRKLNEVSVEDTLLEFNDKYLTPLLNNMSTYLMKFSSEYNEMIKSNGDFLDSQHNRTECLVELAANLNSQLHNFIESFECDTFDERTYNKKKSQIDIIADTTCRLNSQLARVVLQLDDYRDSPDFQKENMTNSI…	#N/A				NO		No hits					4	OG0000692										#N/A		Gene3D:G3DSA:1.20.1170.10	146..213	1138..1179 | 235..269 | 856..876 | 1211..1236 | 566..586 | 520..547 | 697..724 | 992..1049 | 820..847 | 392..440 | 952..986
Anamu_P00297	1236	MVFIDKTEFRGDKELERKLFLRDEDEETKRVYAADNIIDRINIRFSSRKDNVAIVAKENILLFPFKGVPSPEYPDPWLTVSFKELHSLIKALAYVLKKRYDFRVGDRVGINANTLPMTQLYLYALFFLRCVVVMIPPKLGNDVKQYWVRHNDIRMIFYDYSLRTSDNDEENQKLNNQGEWIWPWTYPLTEEDAGLSAGEKGIPMCFMYNKDLCNEIYQAKLDGKSYFRNGDRSDVLMILGTSSTSQAIIKNGQCSKMKFVTYQATRVGTNYQKLLMPNVKHYTNFYLNCPFHHGMGANNAVGFSIVNGGPLVYHTQHLNDVGFIPEIMLDDMVEVNAINTLQFPFHYTEYKKLFDENHPKCSKWAKYLGNHDKHRIFKFGGAPLNPVVKSWYKEKFGIH…	#N/A				NO		sp|P9WQE7|PPSA_MYCTU Phthiocerol synthesis polyketide synthase	5e-81	37	0.37055	0.236674	4	OG0000094	hypothetical protein OMM_00155 [Candidatus Magnetoglobus multicellularis str. Araruama]			gi|571794249|gb|ETR74510.1|	hypothetical protein OMM_00155 [Candidatus Magnetoglobus multicellularis str. Araruama]	2e-87	54.32	41.7	19.8	PF00501 - PF00109 - PF02801	IPR014030:Beta-ketoacyl synthase, N-terminal | IPR020841:Polyketide synthase, beta-ketoacyl synthase domain | IPR016039:Thiolase-like | IPR000873:AMP-dependent synthetase/ligase | IPR014031:Beta-ketoacyl synthase, C-terminal | IPR018201:Beta-ketoacyl synthase, active site | IPR036736:ACP-like superfamily | IPR015943:WD40/YVTN repeat-like-containing domain superfamily | IPR009081:Phosphopantethein…	PANTHER:PTHR43775 | CDD:cd00833:PKS | Gene3D:G3DSA:3.40.50.980 | SUPERFAMILY:SSF56801	679..751	675..746			GO:0008152:metabolic process	GO:0003824:catalytic activity | GO:0005515:protein binding
Anamu_P00298	1234	MDQDIDDEIKKLQKERMNAKASLVGSVSYDTDLYEPEDKYAGYVTELKDEDEDEVQNEIAKPKLRSFTAPTDILKEIQEQDADVDPMADIRPSRKIADREDEYHARRFNRIISPERVDAFSENNNTANARSYSDVMKEAELEREQQRIMKSIAEKKKKAETSGSATISTEVSQPEVVKKPTKKRRWDMTSADISEPVKTEKKSEWDEEVRPPTKTRSRWDETPKPEETPRKRNRWDDTGSTPVSSSSAWDATPKVSASVAETPKRRSRWDETPVNVSGSQFAATPVGNMGLVTPTPNQLAQPMTPMTPEAMNAMRWEKEIDYRNRPLSDEELDSMLPTTGYKILEPPANYAPIRTPARKLTATPTPMGAGGFMMMEENSQMYDIPPEIPGVGNLSFFKP…	#N/A				NO		sp|O57683|SF3B1_XENLA Splicing factor 3B subunit 1 OS=Xenopus		67	0.998379	0.993879	4	OG0001428	splicing factor 3B subunit 1 [Mortierella verticillata NRRL 6337]			gi|672822017|gb|KFH66912.1|	splicing factor 3B subunit 1 [Mortierella verticillata NRRL 6337]		83.85	100	100	PF08920	IPR011989:Armadillo-like helical | IPR021133:HEAT, type 2 | IPR016024:Armadillo-type fold | IPR015016:Splicing factor 3B subunit 1 | IPR034085:TOG domain	PANTHER:PTHR12097	151..281	136..158		Reactome: R-HSA-72165 | Reactome: R-HSA-72163 | Reactome: R-HSA-5250924		GO:0005488:binding
Anamu_P00299	1232	MDRDNNPFMTYSFEDGNYEEDNDTYEINNYDDDVGLTTGQTNYQQKNLANKYAKKDLLQRIQDSSVYASISHVFNLMRGKDDTPQPSDSFRYIQLNDPVTNSLGKYTHNRISTAKYNVFTFLYKFLKEQFSKYANVFFLVTALIQQIPGVSPLNPLTTILPLSIVLLVSAVKEIFEDYKRHCSDNDENNRKIQVLVGSSFVVKKWRDLHVGDIVRVENSSFFPADLILLSSSEPDALCYIETSNLDGETNLKVRQGLPETANLTNAEVVSEIRGVLKSEQPNNSLYTYEGVIELNGKELPLTPNQLLLRGSQLRNTKWVYAIIINTGHETKLMKNATEAPIKQTNLEKMTNVQIVFLFVILIAMSLFCSIGYFLKDFATFQEFVFQEKLLQKFTDIIYG…	#N/A				NO		sp|O94296|YOOC_SCHPO Probable phospholipid-transporting ATPase		55	0.943182	0.899046	4	OG0001944	phospholipid-translocating ATPase [Mortierella verticillata NRRL 6337]			gi|672824350|gb|KFH69242.1|	phospholipid-translocating ATPase [Mortierella verticillata NRRL 6337]		76.07	92.9	92	PF16209 - PF00122 - PF13246 - PF16212	IPR023214:HAD superfamily | IPR008250:P-type ATPase, A domain superfamily | IPR032630:P-type ATPase, C-terminal | IPR006539:P-type ATPase, subfamily IV | IPR001757:P-type ATPase | IPR023299:P-type ATPase, cytoplasmic domain N | IPR018303:P-type ATPase, phosphorylation site | IPR036412:HAD-like superfamily | IPR032631:P-type ATPase, N-terminal | IPR023298:P-type ATPase, transmembrane domain superf…	Gene3D:G3DSA:2.70.150.10 | SFLD:SFLDF00027:p-type atpase | PANTHER:PTHR24092:SF55 | SFLD:SFLDG00002:C1.7: P-type atpase like | CDD:cd02073:P-type_ATPase_APLT_Dnf-like		676..696	1062..1084 | 396..418 | 977..999 | 943..962 | 352..374 | 1128..1150 | 1091..1113 | 1020..1042	Reactome: R-HSA-936837	GO:0015914:phospholipid transport	GO:0000287:magnesium ion binding | GO:0005524:ATP binding | GO:0000166:nucleotide binding | GO:0004012:phospholipid-translocating ATPase activity	GO:0016021:integral component of membrane
Anamu_P00300	1232	NNNNNNNNNNNNNNINNNNNSNNNSNSNNVLSNGNITIGKNRMNNGLGISGTPLTINTSNTSSINTSGALSALTPHTLSRNHSQDFNIYGNGNDSSVMDNNQKLKDSNGNNKFMGMTMNNSMIPGSSSNTSSNTMSIPMSSNFGMKSSKEELISSLNAKDFIPSSMKHELMMNKDIPSLKLSRDKYFTGSNASSLKPSPNLAGIGSERRMSFSNVGVGVGNFDPSNSNSSINTLVNYNISSNGNLNNNNNSSFNSFSSTLTPSNSTDLVFKKKKASEVIQFTTRPGFGQAGRKIKLKANFYAIQNLPIESVHQYEFVIVQKSPRKDTNISPELLRLLYQRWWEIFKKENHKPLYPVFDGRHYIFSTTLLPFPNDKAVYTINLVRDGNVSSERVFEITLR…	#N/A				NO		sp|Q8CJG0|AGO2_MOUSE Protein argonaute-2 OS=Mus musculus GN=Ago2		36	0.664773	0.917442	4	OG0002757	hypothetical protein BATDEDRAFT_16026 [Batrachochytrium dendrobatidis JAM81]			gi|575475766|ref|XP_006677177.1|	hypothetical protein BATDEDRAFT_16026 [Batrachochytrium dendrobatidis JAM81]		60.37	77.1	99.7	PF16486 - PF08699 - PF02170 - PF16488 - PF16487 - PF02171	IPR032472:Argonaute linker 2 domain | IPR036397:Ribonuclease H superfamily | IPR003100:PAZ domain | IPR032473:Protein argonaute, Mid domain | IPR014811:Argonaute, linker 1 domain | IPR036085:PAZ domain superfamily | IPR003165:Piwi domain | IPR012337:Ribonuclease H-like superfamily | IPR032474:Protein argonaute, N-terminal	Gene3D:G3DSA:2.170.260.10 | PANTHER:PTHR22891 | PANTHER:PTHR22891:SF24 | Gene3D:G3DSA:3.40.50.2300 | CDD:cd04657:Piwi_ago-like | CDD:cd02846:PAZ_argonaute_like	1..37 | 1107..1148 | 1163..1206	1104..1124		Reactome: R-HSA-5628897 | Reactome: R-HSA-5687128 | Reactome: R-HSA-1257604 | Reactome: R-HSA-8934593 | Reactome: R-HSA-426486 | Reactome: R-HSA-426496 | Reactome: R-HSA-1912408 | Reactome: R-HSA-8943723 | Reactome: R-HSA-4086398 | Reactome: R-HSA-203927 | Reactome: R-HSA-8948700		GO:0003676:nucleic acid binding | GO:0005515:protein binding
Anamu_P00301	1226	NNKKKKKMQSLLTRNITAPSALKNSLSVFSKQSLLNNVKNSIIQKNSLSSKINPIPLNQKPLSFYKPNQQRNYAIFSKNVPTPQKKVSKQPPLKKVLIVGSGGLSIGQAGEFDYSGSQAIKALKEENIKTVLVNPNIATIQTGKGLADTVYFLPINPEYLEYIIQRERPDGILLTFGGQSALNCGIQLDETGVLKKYNVRVLGTPIHTLQLSEDRDLFANALREINIPVATSTAVETVEDAVTAAKKIGFPVIVRSAYALGGLGSGFANNEAELRHLATKSLSLAPQILVEKSMKGWKEVEYEVVRDSENNCITVCNMENFDPLGVHTGDSIVVAPSQTLTDEEYHMLRTAAIKIIRHLGVVGECNVQYALNPESLEYAVIEVNARLSRSSALASKATG…	#N/A				NO		sp|O94313|CARB_SCHPO Carbamoyl-phosphate synthase arginine-specific		62	0.914356	0.916379	4	OG0002748	hypothetical protein GLOINDRAFT_340883 [Rhizophagus irregularis DAOM 181602]			gi|552910152|gb|ERZ96040.1|	hypothetical protein GLOINDRAFT_340883 [Rhizophagus irregularis DAOM 181602]		78.08	89.9	87.1	PF02786 - PF02787 - PF02786	IPR005479:Carbamoyl-phosphate synthetase large subunit-like, ATP-binding domain | IPR016185:Pre-ATP-grasp domain superfamily | IPR005483:Carbamoyl-phosphate synthase large subunit, CPSase domain | IPR036897:Carbamoyl-phosphate synthetase, large subunit oligomerisation domain superfamily | IPR011761:ATP-grasp fold | IPR036914:Methylglyoxal synthase-like domain superfamily | IPR005480:Carbamoyl-pho…	PANTHER:PTHR11405:SF48 | SUPERFAMILY:SSF56059 | Gene3D:G3DSA:3.40.50.20 | PANTHER:PTHR11405 | Gene3D:G3DSA:3.30.470.20				MetaCyc: PWY-7791 | KEGG: 00240+6.3.5.5 | KEGG: 00250+6.3.5.5 | MetaCyc: PWY-7790 | MetaCyc: PWY-5154 | MetaCyc: PWY-7400 | MetaCyc: PWY-5686	GO:0006807:nitrogen compound metabolic process	GO:0005524:ATP binding | GO:0046872:metal ion binding
Anamu_P00302	1227	IMGKNTSSIINPNTSNIWASININNLDWMKNEDKNLNFNQNNNNINNKSINTFNNQNNINSSVSLNHIISNNILKIVNETPNKTFMNANSNSDIKFYDNLLNTDLQININNYQQQQQQNSNLNNNNNNANMNPNFMDNISASSVLNDINNKINIMDMPHNNSLISSNTPKLFNNKEDNKNYYLSSINNNIGISNYLNNGDSNFLNRKETFEDTMNNSKLINTNREYYLSSFNNNYSNSSIEQDINAINNGEYLSVNNINNSSNNKNNNNDSSVYNQKNNSEFLNSEIRPSRIILINEIPEYFNLNQLINENLSKYGEIRQVFFTKKKSIILTYWDIKSSMDAYNGIHRELSYGNTFSTFFVDPSDLHNYVPEENIKDILDNQGSLFIVLNQSLNKSNIK…	#N/A				NO		sp|P08965|MEI2_SCHPO Meiosis protein mei2 OS=Schizosaccharomyces	1e-50	56	0.128769	0.209333	2	OG0001433	RNA recognition motif 2 domain-containing protein [Rozella allomycis CSF55]			gi|528892751|gb|EPZ33098.1|	RNA recognition motif 2 domain-containing protein [Rozella allomycis CSF55]	7e-62	87.41	11.7	20.2	PF04059	IPR007201:Mei2/Mei2-like, C-terminal RNA recognition motif | IPR035979:RNA-binding domain superfamily | IPR000504:RNA recognition motif domain	PANTHER:PTHR44127 | Gene3D:G3DSA:3.30.70.330	1012..1050	105..132				GO:0003676:nucleic acid binding
Anamu_P00303	1224	KFTLNNFKFEFIKEMFLYNLTLQQPTVINQAFIGNFSGNRTQEIIVARGSILELLRPDSTTGKIHSVLTHEVFGIIRSIVPFRLTGDSKDYIVIGSDSGKLVILEYNPVKNQFNKLHEETYGKTGCRRIVPGQYLAADPKGRAIMLGAIEKQKLVYILNRDSAAKLTISSPLEAHKSHTIVYHCVGVDVGFENPIFACIEISYSDADEDPTGEAFLNAEKTLTYYELDLGLNHVVRKWSEVIDARSNYLISIPGGNDGPSGVLVCSENYITWMHQDCESIRIPIPRRPNRMDAHLGEEDERGVIIISNVLLKMKHALFIFVQTEDGDIFKITIDSVNSDGYSKIREIKIKYFDTVPAASGMCLLKTGLLFVASETGNHYLYQIENLGDEDEDQPEYSSN…	#N/A				NO		sp|Q1LVE8|SF3B3_DANRE Splicing factor 3B subunit 3 OS=Danio rerio		58	0.988562	1	4	OG0003858	hypothetical protein GLOINDRAFT_341744 [Rhizophagus irregularis DAOM 181602]			gi|552941312|gb|ESA24291.1|	hypothetical protein GLOINDRAFT_341744 [Rhizophagus irregularis DAOM 181602]		81.77	98.9	100	PF10433 - PF03178	IPR036322:WD40-repeat-containing domain superfamily | IPR015943:WD40/YVTN repeat-like-containing domain superfamily | IPR004871:Cleavage/polyadenylation specificity factor, A subunit, C-terminal | IPR011047:Quinoprotein alcohol dehydrogenase-like superfamily	SUPERFAMILY:SSF69322 | PANTHER:PTHR10644	833..858	1201..1221				GO:0003676:nucleic acid binding | GO:0005515:protein binding	GO:0005634:nucleus
Anamu_P00304	1224	IQNIYIKQNNTIEFYNIKNMKKLAILLSILITYSKISLSEITDCWSLEYGYPCCSLPGTKNRATDNRGTWGLENGKLCGLAKAVVNDFCWSEKLGFSCCQNDNGKIEYGDNNGLWGKENGDWCGFKNGFSWNDRERKQETKEEWEVFKGKWDNEYKDNFERLSVFVGEDESMLNFGWYSTSESEPVIRFGKNPDLSDAKEFKGINGFAKELNGKKYFSNKVTVTGLERNSVYYYQRKLNDQWDRPVQFSTRDPNNFNFIFVGDPQIGGSNNHLTFDENDSHLLTVPEATRNDAFNWNMTIYNSFKLTREPSLLMSAGDQADSECINRTEENLYNQETQFSALLLPEILQTIPSAITVGNHESHTESYKFHFNTPNTYSTTECESNPELNICNNGILDYN…	CBM10 - CBM10			CBM10	NO		No hits					1	OG0009090	calcineurin-like phosphoesterase [Eubacterium siraeum CAG:80]			gi|547865297|ref|WP_022271744.1|	calcineurin-like phosphoesterase [Eubacterium siraeum CAG:80]	2e-84	53.68	39.1	70.1	PF02013 - PF02013 - PF16656 - PF00149	IPR009034:Fungal dockerin domain superfamily | IPR002883:CBM10/dockerin domain | IPR029052:Metallo-dependent phosphatase-like | IPR008963:Purple acid phosphatase-like, N-terminal | IPR004843:Calcineurin-like phosphoesterase domain, ApaH type | IPR015914:Purple acid phosphatase, N-terminal	PANTHER:PTHR22953:SF41 | PANTHER:PTHR22953	875..914 | 780..830 | 953..1007 | 1199..1224		610..632			GO:0016787:hydrolase activity | GO:0003993:acid phosphatase activity | GO:0046872:metal ion binding
Anamu_P00305	1222	LPPQTPQQLPPQTPQQLPPQTPQQLPPQTPTQQPPQTPQQPPQQLQPIEQEYSYQNEQSIIQPPQTPQQIPQQMPQPVQSVPSDPNYYYTNEQSQQPPKTPQQVPQQLQTPDQQEQSYMYHQEQPPKTPEQLPQKMPQPIQSDQSYYYSNEQQSSQIQPPQTPQQMPQQMPQPTNSERNYYYSNDQQVQPSQIPQIPQQLPQTPKQQTVDLSQTPVLPETSIQTSLNIPQPVSEIPVQVSSVNVYTPEEDSYNYENVYNYDYNEKPQETEVINDKQTSFIESFGIPKIKRVYKSNEISNPTQRYIQEGIRSRDPLVYLKNGCPIVRFGFGGKIICMFPKVKHIDPNDTKLMYRSVNEKMATAGPIIIKSLKSVIDPCFSESEKRFKGPLLNPFTKKRGA…	#N/A				NO		sp|Q9HEC9|SEC16_NEUCR COPII coat assembly protein sec16 OS=Neurospora	6e-48	26	0.37725	0.236564	4	OG0000435	hypothetical protein LRAMOSA07092 [Absidia idahoensis var. thermophila]			gi|671689820|emb|CDS04137.1|	hypothetical protein LRAMOSA07092 [Absidia idahoensis var. thermophila]	3e-62	45.81	38.1	27.4	PF12932 - PF12931	IPR024880:COPII coat assembly protein, Sec16 | IPR024298:Ancestral coatomer element 1, Sec16/Sec31 | IPR024340:Sec16, central conserved domain	PANTHER:PTHR13402	1101..1163 | 1..179 | 1202..1222 | 1007..1059 | 792..828	787..811		Reactome: R-HSA-204005	GO:0048208:COPII vesicle coating
Anamu_P00306	1221	MLKLSTGYVYDDRALAHVNKDQRVEEHPEIPERIERIYEKLTKKDYLNKMIRIEARSALDSELEYAHTKKHIEFLKSTRTMEKKKLDELVETLDSLYLNNKSEQVARLSCGGAIELCKAVWRGDIQNGMAIIRPPGHHAEADRARGFCLYNNVAVAARCLQRDENVKKIMVLDWDIHHGNGIQDIFFDDPDILYISIHRYDGGNFYPYSADADMDVVGGEHAKGRNINIPWPCGGMGDAEYIYTFNRVILPIAYEFAPDIVIVAAGFDASKDDLLGGCKVSPACFGHMTHMLKSLSGGKLALILEGGYNVEATANAMTACVSVLLNESPPKLKSLSPMDSAYETIQEVTRIQSHYWDSLAPVYMKPCNEIKLRNTYSRISLAELVKEFRRNHVLNEYGL…	#N/A				NO		sp|P53973|HDA1_YEAST Histone deacetylase HDA1 OS=Saccharomyces	2e-116	36	0.480753	0.84136	3	OG0002756	hypothetical protein GLOINDRAFT_106023 [Rhizophagus irregularis DAOM 181602]			gi|552940491|gb|ESA23492.1|	hypothetical protein GLOINDRAFT_106023 [Rhizophagus irregularis DAOM 181602]	6e-145	59.42	50.9	87.8	PF00850 - PF09757	IPR037138:Histone deacetylase domain superfamily | IPR019154:Arb2 domain | IPR000286:Histone deacetylase superfamily | IPR023801:Histone deacetylase domain | IPR023696:Ureohydrolase domain superfamily	PANTHER:PTHR10625:SF177	1181..1221 | 819..865 | 726..777 | 944..981	1062..1082 | 1008..1028		Reactome: R-HSA-2644606 | Reactome: R-HSA-2122947 | Reactome: R-HSA-2894862
Anamu_P00307	1219	INYNNNNNNNNTVLSPNLIKAQNSLPSVNQGIPLTTNSLNSPLTTSNPGIKTPNVPNALNTNPIPNTNIPMGVSPTLQSATSPLVQSQYNSTNINANNITINTQPKPQSLPSSIATTPISGPSTLQQVVQPTVLINPTQVNIPQVSPTQISSTSISPTQISPVQINQSATSTIPIINPIQATTTNQVTSLHPTPSSQATATVTQPQVTKALTPSLTEAKITPSQVPVQPPVQVRPVHIVQIQSNQTKVTPITTMLPTSQINSNQISTISTNPPTTQLTTSQITTPLSVQSLNNSSLQISNGINNSNSNPNSSQINSQLSAEVEKQSLVTSPSSLGISKKPEIKPQENSLNVQNPTAVTTVTTTTVPTTIAAVDNKAHSTISPVTSTTTTSTSIVTPTIM…	#N/A				NO		sp|Q09699|SNF5_SCHPO SWI/SNF chromatin-remodeling complex subunit	2e-40	39	0.210829	0.428797	3	OG0006005	swi-snf complex subunit [Lichtheimia corymbifera JMRC:FSU:9682]			gi|661187931|emb|CDH50150.1|	swi-snf complex subunit [Lichtheimia corymbifera JMRC:FSU:9682]	1e-70	59.69	28.7	62.5	PF04855	IPR006939:SNF5/SMARCB1/INI1	PANTHER:PTHR10019:SF5	560..640 | 732..764 | 299..347 | 1118..1181			Reactome: R-HSA-3214858 | Reactome: R-HSA-8939243	GO:0006338:chromatin remodeling		GO:0000228:nuclear chromosome
Anamu_P00308	1220	VLIKKKKKMEKTINESGTVRDSTIASLKNSLGSPTNIYNPENQLLNEMIKNNDSKKSFVSTNSFIIDDNNSYINSIKSNVNEIPINLNKQFLFDSEDESNTEDFSKTVTELLMFKNKANGKLLNNTATSEADINDAQSSIFTDNETQSEFSTASYKDVSLKDRIWYYKNTPTANENFLNNKEQYDEDNQSFSDDSSVVDDSTAAIRQLKLHHYVSTNNLKVKKNDNNSNIKRRTTISNTKYRPKVKNNFDFMHDINDIPLFSNKEFKTEAKDSYVIDDDFSTSLLLNRTGDASRKRRSQLNQRNRPFSQISSNKDNSTNLVSNEFNNYNIKNHENDDKRLSKQSNTLELLKRQQTIKSENTSSDKANNKSIYTTTDDNTNQLYKVLVMAKDHLLSLGGK…	#N/A				NO		No hits					4	OG0000921	hypothetical protein BATDEDRAFT_36295 [Batrachochytrium dendrobatidis JAM81]			gi|575487568|ref|XP_006683078.1|	hypothetical protein BATDEDRAFT_36295 [Batrachochytrium dendrobatidis JAM81]	3e-25	64.44	11.1	16.7	PF00787	IPR001683:Phox homologous domain | IPR036871:PX domain superfamily	PANTHER:PTHR10555	352..372 | 1098..1117 | 290..322 | 1131..1220 | 411..437					GO:0035091:phosphatidylinositol binding
Anamu_P00309	1219	RKNFSNTKKSTPTKEIEDKKGKNKNKNKSNDNNDGKQQAMTPKKKLFGSWTGKTPLSLLHEHCQKNGWGKPSLNVLKTSGKFQCHITLFNKDPKTGENRRVTFSCDKICDTEQEAKQYCATYTLYRVNSHMPMHRILPPDHSNYWHELDEKRKESKENGNDKPYLYLADPFEARNVLAKIKNEKVAEHEKKQEEKQKRRDKLPKLHISPDLRQKIEDLIRESKLDISEFATGKSNDNDDEEKELDGQERRKIIKSLIKKGFREANVKEALKFTTNYKDALNWLIINLPEDVLPEQFATKVSTSQINLVQRNTKATSLKNEYMYNRIISLGYLQEKTEELLEKYDYDEYETMIELYYDYITRNGVEMTTMESDYSQEEIDGMKSDEVFVLQSTYDTQFSQ…	#N/A				NO		sp|O94536|UCP12_SCHPO Putative ATP-dependent RNA helicase ucp12		33	0.97703	0.879427	4	OG0002758	hypothetical protein LRAMOSA03877 [Absidia idahoensis var. thermophila]			gi|671687054|emb|CDS11614.1|	hypothetical protein LRAMOSA03877 [Absidia idahoensis var. thermophila]		58.64	98.6	89.8	PF05773 - PF00270 - PF00271 - PF04408	IPR027417:P-loop containing nucleoside triphosphate hydrolase | IPR006575:RWD domain | IPR014001:Helicase superfamily 1/2, ATP-binding domain | IPR002464:DNA/RNA helicase, ATP-dependent, DEAH-box type, conserved site | IPR011545:DEAD/DEAH box helicase domain | IPR001650:Helicase, C-terminal | IPR016135:Ubiquitin-conjugating enzyme/RWD-like | IPR007502:Helicase-associated domain | IPR009060:UBA-li…	CDD:cd00048:DSRM | PANTHER:PTHR18934 | Gene3D:G3DSA:3.30.160.20 | PANTHER:PTHR18934:SF190 | Gene3D:G3DSA:3.40.50.300 | SUPERFAMILY:SSF54768 | CDD:cd00046:DEXDc	503..536 | 1..44 | 183..206	177..198				GO:0005524:ATP binding | GO:0004386:helicase activity | GO:0003676:nucleic acid binding | GO:0005515:protein binding
Anamu_P00310	1218	MKQLSTSMDNIHVAIRIRPLPQEDNTSVWTCKGNVIYPTESKVLTGSSYCVDKIFNVDSNTEEVYNSFVRHIICSTMDGFNGTVFAYGQTSSGKTHTMHGDRNDPGIIPRAIHDIFQIIQNTPDREYLLRVSYLEIYNEKIKDLLNPTHDNLKIHMKNNEFYVDDLTEDIVLNPEEVANLLKKGDDFRHIGQTNMNEHSSRSHTIFRMIIESREKNNNNEANSDSAIKVSHLNLVDLAGSERVSQLGGDAQQVKEGVHINLSLFTLGVVIAKLSEGNDNAHIPYRDSKLTRILQPSLGGNARTAIICTITPSSDYQEETHSTLKFAIRAKTIQNKPEVNEIVSDEALLKKYKKEISSLKKQLQEIQTQDRLNELSKIKEHNIAMMKKLEEKEQHEAKLM…	#N/A				NO		sp|B9G3M6|KN7I_ORYSJ Kinesin-like protein KIN-7I OS=Oryza sativa	3e-119	54	0.296388	0.298765	4	OG0000792	cenpe protein [Capsaspora owczarzaki ATCC 30864]			gi|514484113|gb|EFW41597.2|	cenpe protein [Capsaspora owczarzaki ATCC 30864]	2e-126	73.57	29.1	19.2	PF00225	IPR027417:P-loop containing nucleoside triphosphate hydrolase | IPR019821:Kinesin motor domain, conserved site | IPR036961:Kinesin motor domain superfamily | IPR001752:Kinesin motor domain | IPR027640:Kinesin-like protein	Gene3D:G3DSA:1.20.5.340 | PANTHER:PTHR24115:SF535 | CDD:cd01374:KISc_CENP_E | Gene3D:G3DSA:1.20.1170.10 | Gene3D:G3DSA:1.20.120.330		1010..1088 | 974..1008 | 932..966 | 644..748 | 341..368 | 886..913 | 1116..1198 | 377..408 | 416..439 | 757..805 | 523..575 | 820..861		Reactome: R-HSA-6811434 | Reactome: R-HSA-983189	GO:0007018:microtubule-based movement	GO:0005524:ATP binding | GO:0008017:microtubule binding | GO:0003777:microtubule motor activity
Anamu_P00311	1217	NKIKMTFILESTSSFNAQPNQPLEINTYKYEKSDFRIIFVDVPGPLCSTTILVPTLSPNDKGLPHTLEHLIFCGSKKYPHRGYLDSLANRCLSTGTNAYTMEDCTGYTLVTAGSEGTINILPIFLDHVIQPSLRPYQFLTEIYHIDGTAKPKGVVFCEMASRENTEPDLLDLHLRMNLFQHKSTYSYECGGLTKDIKNLSNDEIIEYHKKFYDPSNVSVIICGLIDKEKVLKSLEEVPELLCSHKDTSVIDIPAIEYPPLPNVENNLISEVVHFPVSDADVGSISYAWRGPALENLKDIIGLDVIFRYLYETSASPLCQRFIERKTPLASDVDFELKGTVDSSLLLIFSGVPYITESNKDQGDEEEDNIEDSNILDEMSISKDGNIVEEDEYNDNLEDL…	#N/A				NO		sp|P48053|YPD1_CAEEL Uncharacterized protein C05D11.1 OS=Caenorhabditis	7e-60	31	0.349219	0.465327	4	OG0000691	hypothetical protein MVEG_03292 [Mortierella verticillata NRRL 6337]			gi|672825551|gb|KFH70442.1|	hypothetical protein MVEG_03292 [Mortierella verticillata NRRL 6337]		57.32	98.5	96.9	PF00675 - PF05193	IPR011765:Peptidase M16, N-terminal | IPR011249:Metalloenzyme, LuxS/M16 peptidase-like | IPR007863:Peptidase M16, C-terminal	PANTHER:PTHR43016 | Gene3D:G3DSA:3.30.830.10 | PANTHER:PTHR43016:SF6						GO:0003824:catalytic activity | GO:0046872:metal ion binding
Anamu_P00312	1217	MLSKFETKSNRVKGLSFHPKRPWILASLHNGSIQLWDYKMGTLIDKFEEHEGPVRGIAFHPTQPLFVSGGDDYKVKVWNWKQRRCLFTLTGHLDYIRTTYFHHEHPWIISASDDQTIRIWNWQSRNCISILTGHNHYVMCAQFHPKEDLIVSASLDQTVRVWDISGLVKKHAAPGMNTFEDNRNNRNQPDLFGTSDAVVKFVLEGHDRGVNWAAFHPTYPLIVSGADDRQVKLWRMNETKAWEVDTCRGHYNNVSSVIFHPRQELIISDSEDKTIRIWDMTKRTCLQTFKREHDRFWVITAHPELNLFAAGHDNGLIVFKLERERIASTTYQNTLFFIKDKNIRIHDFDSKDIPIMPLRTGSGTYTPPRTISYNPIENALLVCYTTDEGMYELYMLPKD…	#N/A				NO		sp|Q27954|COPA_BOVIN Coatomer subunit alpha OS=Bos taurus GN=COPA		55	0.994248	0.993464	4	OG0001949	hypothetical protein GLOINDRAFT_334453 [Rhizophagus irregularis DAOM 181602]			gi|552912664|gb|ERZ98066.1|	hypothetical protein GLOINDRAFT_334453 [Rhizophagus irregularis DAOM 181602]		76.69	99.4	99.5	PF00400 - PF00400 - PF00400 - PF12894 - PF04053 - PF06957	IPR020472:G-protein beta WD-40 repeat | IPR011990:Tetratricopeptide-like helical domain superfamily | IPR011042:Six-bladed beta-propeller, TolB-like | IPR036322:WD40-repeat-containing domain superfamily | IPR019775:WD40 repeat, conserved site | IPR015943:WD40/YVTN repeat-like-containing domain superfamily | IPR010714:Coatomer, alpha subunit, C-terminal | IPR006692:Coatomer, WD associated region |…	Gene3D:G3DSA:2.80.10.50 | CDD:cd00200:WD40 | SUPERFAMILY:SSF82171 | PANTHER:PTHR19876 | Gene3D:G3DSA:2.40.50.140 | PANTHER:PTHR19876:SF1 | Gene3D:G3DSA:1.10.10.670				Reactome: R-HSA-6811434 | Reactome: R-HSA-6807878	GO:0016192:vesicle-mediated transport | GO:0006886:intracellular protein transport	GO:0005198:structural molecule activity | GO:0005515:protein binding	GO:0030117:membrane coat | GO:0030126:COPI vesicle coat
Anamu_P00313	1216	MGNQESRVSSNYNIKTVVIENDFFSVFDAVSKKDNSNVVSIFRYREKLNLTEKSEESENIADILFKNAIQRIKTIRHPGIVKFINADIYSEQPMIITENVIPLKSILNDITPENLCTGIFNLLKTIEFLHQNCKLVYNNICLDSIFVPKNNNSKWLIGEFQYSIPINTSKSESQKIIDIIPSKLQPTKDEKENNSFYRDYWLMGKLIEDIIEPYINNNDKNSKTTTNWQQLKEIALQMQNEIPQNRKSITEVINEPFFNNNIIIEVLEYLKNYKIKDENDKKRYLSILSEKMKLMSKDIIEKNILPEIIQKEIINESFSDILFVELFKDPTKGNSLISEEAYKNKVIPYILEMMKIRQWGTRIVLLKLIDSYYDSIIRYDNEENKNKELVKTEVLVGLE…	#N/A				NO		sp|Q9DBQ7|PACE1_MOUSE Protein-associating with the carboxyl-terminal	7e-39	25	0.287829	0.482993	4	OG0001432	hypothetical protein BATDEDRAFT_85961 [Batrachochytrium dendrobatidis JAM81]			gi|575473658|ref|XP_006676122.1|	hypothetical protein BATDEDRAFT_85961 [Batrachochytrium dendrobatidis JAM81]	1e-40	47.12	37.3	77.8	#N/A	IPR011009:Protein kinase-like domain superfamily | IPR000719:Protein kinase domain	PANTHER:PTHR12984:SF15 | PANTHER:PTHR12984 | Gene3D:G3DSA:1.10.510.10 | Gene3D:G3DSA:3.30.200.20	926..969 | 686..717 | 796..892 | 429..461 | 1156..1216	1174..1194			GO:0006468:protein phosphorylation	GO:0004672:protein kinase activity | GO:0005524:ATP binding
Anamu_P00314	1215	LYFNINNIIIMDIERVEVIENSTEKVEQPVEIEEKNINETEKEQPEEVIEKYKDVETEKVIEATEDFSEANKSNCDVEYEEISDDNNEKSTPSESNNEEGSNENITEDIKEKISTKEANLEKENNKDILSSSEKDEKDDDNDNEIDNNTVNQILEKDTETEELSVPPSRPNRKRPVDESLNIESLKEISKSMNEELIKLRSMIESKDRTIQEIRQFLGKTIDEKDASIKELEEQLEMNISQTQKQLNAKDIQLANYQKSFDGLQKELESLKNNQSEELLTRDIKATEFEEAFNKKYNNLMEEYVKSKEDYATLIKEKDASIEDIKHQLETTKANHSEMESQLMEEIENNDRKSREQIKKLELSNKSSEDALLQLREQLKTLNKEKSSIVYDLTQQLETI…	#N/A				NO		No hits					4	OG0004964	kinesin, putative, (fragment) [Trypanosoma brucei gambiense DAL972]			gi|261330551|emb|CBH13535.1|	kinesin, putative, (fragment) [Trypanosoma brucei gambiense DAL972]	3e-25	50.58	59.7	51.3	PF01363	IPR000306:FYVE zinc finger | IPR013083:Zinc finger, RING/FYVE/PHD-type | IPR017455:Zinc finger, FYVE-related | IPR011011:Zinc finger, FYVE/PHD-type | IPR000727:Target SNARE coiled-coil homology domain | IPR023129:MTH889-like domain superfamily	Gene3D:G3DSA:1.20.5.340 | Gene3D:G3DSA:1.20.5.730 | PANTHER:PTHR43939:SF1 | PANTHER:PTHR43939 | Gene3D:G3DSA:1.20.5.50 | SUPERFAMILY:SSF57997 | Gene3D:G3DSA:1.10.287.510	62..178	837..881 | 1015..1053 | 889..930 | 525..545 | 296..384 | 941..968 | 393..466 | 777..825 | 475..509 | 714..769 | 214..273 | 182..202 | 553..699 | 106..126 | 1061..1109				GO:0046872:metal ion binding
Anamu_P00315	1215	QKNKKRNKIKMTLTAQNNDRAILLKLLLDISEQDNVISKSLPTGDETPKSKTFSQIYQEKLIKAGILNDKLIQYITTKTQIINESQDAWKIFAKAKEVLPNGERLENLSWRIMNYQKNNKFNLSYPELKGISTPKNNNTMDYSMSNVIPKTQNIENRNKINFVNPIDVKKEQNQTTSSNTKNPVIPGDVLMTESLNESVKMPIDISKIDFNVKKENDNTNNKNALGNMKNNNALFMDIRNSVTDADSYSSYTTAINDNMSYNSQQSASYTSNLDGDEWMKQFMAFDNLAVNDNMSLPITNLEYFRTQFNSNKQNSNNSSPANSLPKNPNFIKNDKSLSSLTNNQFFKASNKYPINKANKSSSAINGSTPTLPNDLFSTSPSVLSDSLSFNVNTTPRAKK…	#N/A				NO		sp|O13508|AREA_PENRO Nitrogen regulatory protein areA OS=Penicillium	2e-22	67	0.0526749	0.0744186	4	OG0003862	Putative Podospora anserina S mat genomic DNAFT chromosome 1, supercontig 4 (Fragment) [Absidia idahoensis var. thermophila]			gi|671691478|emb|CDS06214.1|	Putative Podospora anserina S mat genomic DNAFT chromosome 1, supercontig 4 (Fragment) [Absidia idahoensis var. thermophila]	7e-21	75.34	6	11.4	PF08550 - PF00320	IPR000679:Zinc finger, GATA-type | IPR013088:Zinc finger, NHR/GATA-type | IPR013860:Protein of unknown function DUF1752, fungi	PANTHER:PTHR10071 | CDD:cd00202:ZnF_GATA | SUPERFAMILY:SSF57716 | PANTHER:PTHR10071:SF155	573..606 | 690..718 | 406..497 | 310..333 | 873..905 | 1038..1068				GO:0006355:regulation of transcription, DNA-templated	GO:0043565:sequence-specific DNA binding | GO:0003700:DNA binding transcription factor activity | GO:0008270:zinc ion binding
Anamu_P00316	1215	MAFVLMKNEPQAHSIRLSSPKTYTPDPSFTTLKNANKKIFQLSNSKQNLSTINNNNNILSIIQTNHNEDGGNYIDNNKTIKPNDINLINESSDSINFDKNNSMSQIFDDNSDKFSSPTDESTIKVDSKPVIDATGNDDNKMNSSGIHLIDLKQLIQKSNFQKPKYDFIYNDVDTMENEINEFYNYQDNPYIQEGKRLFEYSFQKEWTKATERERIDYIIYLLETLEIVNSDQRSASATILLYLSQGVFAECSTKEEQMKWIKYNCKLLWQNDALPYCYQILKIGSSLLDSIVKSYDQNTKNEELQNAMNQTNSEISLYLSLLYMIVEVNNGNEEFSKDLDKLEPPLPAYLFNLVALLANRKNYPVKKLLLLLWKTMLASYGGLEKLKTLKNNLRKENGL…	#N/A				NO		sp|Q9ULQ0|STRP2_HUMAN Striatin-interacting protein 2 OS=Homo	5e-28	31	0.209053	0.328537	4	OG0001434	Far11p [Rhizophagus irregularis DAOM 197198w]			gi|595488880|gb|EXX73697.1|	Far11p [Rhizophagus irregularis DAOM 197198w]	6e-60	50.38	50.6	65.1	PF07923 - PF11882 - PF11882	IPR012486:Far11/STRP, N-terminal | IPR021819:Far11/STRP, C-terminal	PANTHER:PTHR13239:SF4 | PANTHER:PTHR13239	784..887 | 1174..1215 | 709..754	833..875 | 491..511 | 783..830
Anamu_P00317	1212	MSVDTQAAPLTSDILDTAYKKSELTHLSLNKAKRFLDEKYNNTCQGLKINVLGVSLNNAKSRVETQTKICIQIVTDKGEKVQRWSHLKLPEIFVNTPKMRKSKYSNLYDDVDEESILNLNAMVVCASDLSKSAIHMCVGCVQRERKRLLKRDSKKNSVDSAIDKEINNLMSEHENERIIIFNCNQIIEFGGGDCILPSRITCYCRHHKEKIGFCIYFVLKDHNGVVVATGLSPPILITDDHKSNSFKKNGGRKRVKLEQSSTLPPSPTLTSSSLTPPQSINDNDTQTPLTSQADASVLVDYTNNSVYKPVVINKTVPSNVISISEPTTNPAVNAVHYANGLEMNITPLSPISSPEMNMNYSQQAYNTLASTSSTAVNTTVASNLPNYRLTNNVITPNPQ…	#N/A				NO		sp|P40578|MGA2_YEAST Protein MGA2 OS=Saccharomyces cerevisiae	5e-38	35	0.229373	0.232704	4	OG0001948	related to SPT23-suppressor of TY retrotransposon [Melanopsichium pennsylvanicum 4]			gi|673529296|emb|CDI55560.1|	related to SPT23-suppressor of TY retrotransposon [Melanopsichium pennsylvanicum 4]	3e-89	43.86	84.2	66.7	PF01833 - PF12796	IPR002909:IPT domain | IPR036770:Ankyrin repeat-containing domain superfamily | IPR002110:Ankyrin repeat | IPR014756:Immunoglobulin E-set | IPR020683:Ankyrin repeat-containing domain | IPR013783:Immunoglobulin-like fold	CDD:cd00102:IPT | PANTHER:PTHR24148:SF17 | PANTHER:PTHR24148	1038..1093 | 242..289 | 797..821	783..803	1151..1173			GO:0005515:protein binding
Anamu_P00318	1211	KRKSIKKNVFNKKRRYNSDINEEENNLVTSSQETKDNINEVQKINSNNYLISPKNISNENEIFPNSNNSTSFKQELSSDNELFDDSQNNYNYVKEETFSKNNREESENEDENESEYKDEDENRNENDNNNVNNNSDNEDDIEDDDDEIEKEIISNRMKLNSSLKKTSDIGTIESVELWNFMCHDRLKIDFCPRINFVVGHNGSGKSAILTGITVCLGGKATITQRATSLKGLIKEGKNNGSVTIKIRNKGPDAYKPDVYGDKIIIERRLSRDGVNGYKIKNSSGKIIANNRKELNHILDHMCIQVDNPMNILNQDLARQFISSSTPEEKYNFFLKGTQLSQLNEDLELVREKIDKIDRIIKLKSEVLPEMKKIIKSIKSECKEMMAIQNLEKTSKELKK…	#N/A				NO		sp|P53692|SMC6_SCHPO Structural maintenance of chromosomes protein	2e-159	31	0.855491	0.907018	4	OG0001441	DNA repair protein SMC6 [Rhizophagus irregularis DAOM 197198w]			gi|595485426|gb|EXX72112.1|	DNA repair protein SMC6 [Rhizophagus irregularis DAOM 197198w]		61.67	88.7	94.2	#N/A	IPR027417:P-loop containing nucleoside triphosphate hydrolase | IPR027132:Structural maintenance of chromosomes protein 6	Gene3D:G3DSA:1.20.5.730 | PANTHER:PTHR19306 | Gene3D:G3DSA:1.20.5.170 | Gene3D:G3DSA:3.40.50.300 | CDD:cd03276:ABC_SMC6_euk	60..143	820..840 | 339..359 | 469..595 | 863..925 | 6..33 | 982..1002 | 387..426 | 934..978		Reactome: R-HSA-3108214	GO:0000724:double-strand break repair via homologous recombination | GO:0006281:DNA repair		GO:0030915:Smc5-Smc6 complex
Anamu_P00319	1211	KSRLFSKLIKKKDKDDKKKNHSLKSNVSSSVSSEDIEKKMEFSMSPLSAQNSENSLSSSIPKSLSKDKFIPNQTNIIEEKTVQSPLTFNKIKKNSIDDVLDDKDKDKDKENRDDKEKSTSRKKSFKSLLTSSLKNDKSRHSPMNSSQSSVDNSSLSNSVSSLENSVKSEEVTTPTTKTKKHSKSFLSKLSSIGSSNNNKESNNDNYRNNENDNNKNNNNDNDNDDDNNPLNTEELNENVDKNGLIVGSPSHIIVYEVKPKSVAASHKHFKNEYEQEHGKYSSHNNHHSRSHHHHDGHHNKQSREDDLLLENLSPNSRQKYIGNGIKKISNAISLSAANEYYDNESSGTETDSSAYDSEILNISDDEMPLAKLIKINSYPKTARTEYYIYISKMIEKRME…	#N/A				NO		No hits					4	OG0001951										#N/A			762..784 | 497..726 | 994..1211 | 273..304 | 1..234	1003..1040 | 968..995 | 745..765 | 514..537
Anamu_P00320	1209	MDNDFNQQYMDEDYYNEEEDLLVQEDFWTVITAFFQEKGLVRQQLDSFDEFIQNSMQEIVEENAQLVLQTTAQHTGQGNDVTKQYIIKFGQIYLSKPTFTEPDGNNHPLFPQETRLRNLTYAAPLYVAMKKTVRVADPEDPKNQGNSFAEMNWEDEAEDPVVKAFIGQVPIMLKSSYCILSGLRDQDLHEVGECPYDQGGYFVINGSEKVLIAQERMASNIIYVFAKSPPSPYSYTAEIRSAVETGSRHASTLYIKMLAKASSRANSEIVGQSIKATLPYVRQDIPVVIVFRALGIVPDKDILDHICYDFNDTQMLEMLKPCIEDAFVIQDKEIALDYIGKRGTTVGVTKERRIRYAAEILQKELLPHIGTRAHTETKKAYFFGYMIHRLLLTALERRE…	#N/A				NO		sp|Q02061|RPB2_SCHPO DNA-directed RNA polymerase II subunit RPB2		69	0.989247	0.993388	4	OG0001945	DNA-directed RNA polymerase II subunit RPB2 [Mucor circinelloides f. circinelloides 1006PhL]			gi|511006597|gb|EPB87906.1|	DNA-directed RNA polymerase II subunit RPB2 [Mucor circinelloides f. circinelloides 1006PhL]		85.55	99.9	99.4	PF04563 - PF04565 - PF04566 - PF04567 - PF00562 - PF04560	IPR007120:DNA-directed RNA polymerase, subunit 2, hybrid-binding domain | IPR007121:RNA polymerase, beta subunit, conserved site | IPR007646:RNA polymerase Rpb2, domain 4 | IPR007642:RNA polymerase Rpb2, domain 2 | IPR037033:DNA-directed RNA polymerase, subunit 2, hybrid-binding domain superfamily | IPR007645:RNA polymerase Rpb2, domain 3 | IPR015712:DNA-directed RNA polymerase, subunit 2 | IPR00…	Gene3D:G3DSA:3.90.1100.10 | SUPERFAMILY:SSF64484 | Gene3D:G3DSA:3.90.1800.10 | PANTHER:PTHR20856:SF7	912..932			KEGG: 00230+2.7.7.6 | KEGG: 00240+2.7.7.6	GO:0006351:transcription, DNA-templated	GO:0003899:DNA-directed 5'-3' RNA polymerase activity | GO:0003677:DNA binding | GO:0032549:ribonucleoside binding
Anamu_P00321	1209	MILNQENQTILTPPLSNKNQEMSNIKDLKMDQFTNGGESNQNFNNMNFLQEQGEEADTDLSLLYNEIFQNSMELQAQSTQPSNLMNLDEETINDTLVPGDFITTLNQNLNTSTSKLTVNDNTTALPLNAALLNDTNSSATANNALINQAILANKAKAANLASSNNVLLDSKLKSFPSTSSIIGSSIPSPMVQTPFLHPMFSTPTYSYLNDSTVTANGISSPLFEFTPPSTPPHTHTNGSSKLKNLLKSSTSSLLPNTETPSVTVTDTSPLLNTELLAAASASTSGTTASAINKQLVNTALEGSERPELVTFSPALNLPMKKLALFSPNAENTAVTDIYPSSYNYLDDPIVNSPLLPINEEATTSRLLPLYNTGMYDVQSPFLMEKPDEGLEPNANEVSI…	#N/A				NO		No hits					4	OG0002754										#N/A	IPR036236:Zinc finger C2H2 superfamily | IPR013083:Zinc finger, RING/FYVE/PHD-type | IPR013087:Zinc finger C2H2-type	PANTHER:PTHR24408 | Gene3D:G3DSA:3.30.160.60	854..922	1153..1180				GO:0003676:nucleic acid binding
Anamu_P00322	1209	NNNDNNNNNNNIPLSAPVRVASMMAKPGQQYIYRTQTVSGNTTQNSMTNYNKPIYKSFSTSQLSAQPYYQSPMTQPSSSFLVSSQYFPNGRVSPSMKPQRSPQLIATRNGSIEEGVALTFDGPSIPPRKVKPRYSSTSSYYSSPSLTGISYSPRLLGLKNDSEYDNIRNARPMSMMSISSDNIFDVSKRVTSNKTPSLSGFGYRNNSRSSICSAPDLHNSFYNSNLDVILQEGTEVNNYMTNVQTNKYKYSRSVHGYSIDDSSSEYYENIGNLRSQYGSTYSLNNLIKYDHMKIENMFMDDDVYQNGDLRDKFPLIDHSPLLSEIASDFNETISLVRHIKDNIEYLDCFSGYEAVSLLAEILGTEDRKVALQTGQILEEYGMFHDVVYMHKLMDNKDMF…	#N/A				NO		sp|Q9Y7U6|RGF1_SCHPO Rho1 guanine nucleotide exchange factor	3e-109	30	0.808933	0.742879	4	OG0000923	hypothetical protein BATDEDRAFT_17774 [Batrachochytrium dendrobatidis JAM81]			gi|575485190|ref|XP_006681889.1|	hypothetical protein BATDEDRAFT_17774 [Batrachochytrium dendrobatidis JAM81]	7e-143	53.22	72.1	92.5	PF00610 - PF00621 - PF15405 - PF00780	IPR036390:Winged helix DNA-binding domain superfamily | IPR036388:Winged helix-like DNA-binding domain superfamily | IPR000219:Dbl homology (DH) domain | IPR011993:PH-like domain superfamily | IPR000591:DEP domain | IPR035899:Dbl homology (DH) domain superfamily | IPR001849:Pleckstrin homology domain | IPR001180:Citron homology (CNH) domain	PANTHER:PTHR12673:SF155 | PANTHER:PTHR12673					GO:0035023:regulation of Rho protein signal transduction | GO:0035556:intracellular signal transduction	GO:0005089:Rho guanyl-nucleotide exchange factor activity
Anamu_P00323	1207	KKQNLKKSYKYNMAGNRQQFEYIYKIQTQEQWEEELKKPTIEVFDVYAGWAGPCNAITSTFKRLKLELNDDVTFCQVKADDIEDLKDYRDNSCPFFLFYNHGVFVDMVQGVNSSLIEKKIKQQIENEKNGIERVVFVPAKKEKPKTPLKSKKEKKIEKEYVIAILKPEVLRNDIIEKIIEIFMKNSFAIEEKKDIELTPEQVSIIYNDIPDDNPLKSKHIEYMSSNPCLAFLLAREDPFTLLNELSGPENPSIAKEESPESIRSIYGVDEIKNAIYGSKNSITVLRDAEILFPDRLPEIKEQQEKLKVISSRVQYTLIIIKPDAYKEGKKDEIFNIIKLNDFNIIAEKEILLSKDMAQEFYRDHISKSFYENLTKYMSSGPIYAAVIEKENAIKSIRSL…	#N/A				NO		sp|Q95YJ5|TXND3_CIOIN Thioredoxin domain-containing protein 3	9e-93	32	0.471417	0.885145	4	OG0000396	hypothetical protein BATDEDRAFT_35212 [Batrachochytrium dendrobatidis JAM81]			gi|575480492|ref|XP_006679540.1|	hypothetical protein BATDEDRAFT_35212 [Batrachochytrium dendrobatidis JAM81]	7e-139	59.1	47.6	56.1	PF00085 - PF00334 - PF00334 - PF00334 - PF00334 - PF00334 - PF00334 - PF00334	IPR023005:Nucleoside diphosphate kinase, active site | IPR036249:Thioredoxin-like superfamily | IPR034907:Nucleoside diphosphate kinase-like domain | IPR013766:Thioredoxin domain | IPR036850:Nucleoside diphosphate kinase-like domain superfamily | IPR001564:Nucleoside diphosphate kinase	PANTHER:PTHR11349:SF64 | PANTHER:PTHR11349 | Gene3D:G3DSA:3.40.30.10				MetaCyc: PWY-7222 | MetaCyc: PWY-7224 | Reactome: R-HSA-499943 | MetaCyc: PWY-7198 | MetaCyc: PWY-7187 | MetaCyc: PWY-7205 | MetaCyc: PWY-7184 | MetaCyc: PWY-7226 | MetaCyc: PWY-7176 | MetaCyc: PWY-7221 | MetaCyc: PWY-7220 | MetaCyc: PWY-6545 | MetaCyc: PWY-7197 | KEGG: 00230+2.7.4.6 | MetaCyc: PWY-7227 | MetaCyc: PWY-7210 | KEGG: 00240+2.7.4.6	GO:0006165:nucleoside diphosphate phosphorylation | GO:0006228:UTP biosynthetic process | GO:0045454:cell redox homeostasis | GO:0006183:GTP biosynthetic process | GO:0006241:CTP biosynthetic process	GO:0004550:nucleoside diphosphate kinase activity
Anamu_P00324	1207	YKKFFKLMLNRVDTIGTFTDGKSSVEHQINIHVNDLTEVTNNNDISLKEVLAGLMYVMEYRIKGGRLPHLDYDLMKRLCNGLLSNIDHCEKEHFQNIPTEESDMALHLFGEFIQEVEEFRQVVRGIPVTDLAYALKIHRRCTSSSTDEQKRSAVAVIGLLTKNFTEFSDWKDLVKHDEHSMVEKVLKEYEPTLEIPEMPKSPEDLLPPQSLWIDRKVKVLLDMFKVDKDKGLSSDAIEGLRKHYGPNNLQPPPKPSVLKMLFGQIYNFMNIILIIATIVEICIGEYKDAIVLFVVIVINIVIGFTQEYKAEKALEALTSLTIPQALVIRDGKQEKINSSELVPGDIVILDEGEGVPADLRIIEQSQLEIVESILTGESVPTAKDIKHIRSRTRKIPLAD…	#N/A				NO		sp|Q73E41|BACA1_BACC1 Calcium-transporting ATPase 1 OS=Bacillus		37	0.807788	0.990991	4	OG0003864	Ca(2+)/Mn(2+)-transporting P-type ATPase PMR1 [Rhizophagus irregularis DAOM 197198w]			gi|595452572|gb|EXX59744.1|	Ca(2+)/Mn(2+)-transporting P-type ATPase PMR1 [Rhizophagus irregularis DAOM 197198w]		69.94	97.1	98.4	PF00690 - PF00122 - PF13246 - PF00702 - PF00689	IPR023214:HAD superfamily | IPR008250:P-type ATPase, A domain superfamily | IPR004014:Cation-transporting P-type ATPase, N-terminal | IPR006068:Cation-transporting P-type ATPase, C-terminal | IPR001757:P-type ATPase | IPR023299:P-type ATPase, cytoplasmic domain N | IPR018303:P-type ATPase, phosphorylation site | IPR036412:HAD-like superfamily | IPR023298:P-type ATPase, transmembrane domain superf…	SFLD:SFLDS00003:Haloacid Dehalogenase | Gene3D:G3DSA:2.70.150.10 | SFLD:SFLDF00027:p-type atpase | SFLD:SFLDG00002:C1.7: P-type atpase like | Gene3D:G3DSA:1.20.1110.10 | PANTHER:PTHR42861:SF38 | PANTHER:PTHR42861 | PRINTS:PR00119:P-type cation-transporting ATPase superfamily signature			262..284 | 1134..1153 | 455..474 | 289..306 | 1163..1185 | 487..509 | 989..1011	Reactome: R-HSA-936837		GO:0000166:nucleotide binding	GO:0016021:integral component of membrane
Anamu_P00325	1206	NEQINFSLSEIRITSRPRHSSMSSVNSNYNQRGSYYELNIKSKNSLSKNECGSIDNMNKTLSNRRNVSEPQLFNLKNGNTTINVPFVYPALLSNVATVFMKYVPMASYIKDSIKYTNCFRGSDAVETLKLIIRTKDRNLALLLGRALGNQNLFHDVTYNHFLRDNPNELYQFSNAIMNLSIPTAINESLYNIEEETITEENAVSQEKKEQVIENAKKSEINTLPHGVYTLLTRCYSPTCSEGNMCYSISCPRRLEQQNLLNHVARTTALAEKIMNKASSSNHENEFWSTVIPENIVNSVSDTERKRQEVIFELIKTENEYIEDLDFIQKVYIHKLRYSNIIDDEYKESFINRAFINIPQLYAINKHFYQLLHARQQKEPIVSRIGDIFLSCIKDFDHYI…	#N/A				NO		sp|Q9Y7U6|RGF1_SCHPO Rho1 guanine nucleotide exchange factor		37	0.726368	0.649925	3	OG0003845	hypothetical protein BATDEDRAFT_17774 [Batrachochytrium dendrobatidis JAM81]			gi|575485190|ref|XP_006681889.1|	hypothetical protein BATDEDRAFT_17774 [Batrachochytrium dendrobatidis JAM81]		62	77	97.7	PF00610 - PF00621 - PF15405 - PF00780	IPR036390:Winged helix DNA-binding domain superfamily | IPR036388:Winged helix-like DNA-binding domain superfamily | IPR000219:Dbl homology (DH) domain | IPR011993:PH-like domain superfamily | IPR000591:DEP domain | IPR035899:Dbl homology (DH) domain superfamily | IPR001849:Pleckstrin homology domain | IPR001180:Citron homology (CNH) domain	PANTHER:PTHR12673:SF155 | PANTHER:PTHR12673	1184..1206 | 1028..1079 | 1134..1156	472..492			GO:0035023:regulation of Rho protein signal transduction | GO:0035556:intracellular signal transduction	GO:0005089:Rho guanyl-nucleotide exchange factor activity
Anamu_P00326	1205	SCIKNDVEMIQLLMEYTNKNDIILELNVKNSNEWNPLLLACYKNNIEIIRLLIEYANKYNIILELNKKDSKGNYPLSIACSKNNVEIVRLLVEYANENNVILELNTKNHDDMYPLLWACDKNNAEIVQLLIEYANKNNIILEINEKNKDGRDPFLLGHDNENIEIIRLLIEYANNNNIMLESNTRSDDNNDSEIHSLLLACEKDNIEMVQLLIEYANNNNIILELNEKDNEGNYPLLVACSKNNIGIIRLLVEYADKNNIILELNEKNKDEWSPFLWACNKNNTEIVQLLIEYANKNNIILEINEKNKDGRDPFLLGCDNDNIEIIRLLIEYARNNNIILELNKKGNDNNHCEIYPLLWTCEKDNAEIVQLLIEYANNNNIMLELNEKDIEGNYPFLVA…	#N/A				NO		sp|P16157|ANK1_HUMAN Ankyrin-1 OS=Homo sapiens GN=ANK1 PE=1 SV=3	2e-44	22	0.73112	0.393408	4	OG0000001	hypothetical protein V490_00179, partial [Pseudogymnoascus pannorum VKM F-3557]			gi|682282695|gb|KFY03473.1|	hypothetical protein V490_00179, partial [Pseudogymnoascus pannorum VKM F-3557]	4e-102	47.07	95.9	83.3	PF12796 - PF12796 - PF12796 - PF12796 - PF12796 - PF12796 - PF12796 - PF12796 - PF12796 - PF12796	IPR036770:Ankyrin repeat-containing domain superfamily | IPR002110:Ankyrin repeat | IPR020683:Ankyrin repeat-containing domain	PANTHER:PTHR44181						GO:0005515:protein binding
Anamu_P00327	1203	LTNNLFIYIYTLNMQSIKSIYFLLFLCLIGIIEANEQRESSNKYYIVAIKDASKYSFDIQPTKQEDIKLRKKDLNYEEPKFIPIDMDEVEQIAKSDDCYSELNDKNLNATVLCQSDNLIKKGKLNVKELEKTLKPKSSFVSKQLEELAELIIDNIDTYNKDEIINDEVHNMIRKRKRSDSVDDIFESKAFEKILKKTYTVLDVTILQAYLSEYLYDTFKDLPNISEIIEDTKIPFSDVPESLTLKNGQKVRPSKKEYTPKNKKREETGTYYNITDIENDTKWKKVSIEKDAYHHLSLISQSQINFDLIGEYDTNYYYPSTAGEGVDIYLIDSGINVNHVDFDTTYRTVGCDAVISNGKYNKVKQTSELYRNCTFNFESQYHGINVASAVAGSIYGVAKK…	CBM18			CBM18	NO		No hits					3	OG0003861	hypothetical protein [Streptomyces vitaminophilus]			gi|517196104|ref|WP_018384922.1|	hypothetical protein [Streptomyces vitaminophilus]	8e-27	46.2	25.5	64.7	PF00082 - PF00187	IPR000209:Peptidase S8/S53 domain | IPR023827:Peptidase S8, subtilisin, Asp-active site | IPR018371:Chitin-binding, type 1, conserved site | IPR035992:Ricin B-like lectins | IPR023828:Peptidase S8, subtilisin, Ser-active site | IPR000772:Ricin B, lectin domain | IPR001002:Chitin-binding, type 1 | IPR015500:Peptidase S8, subtilisin-related | IPR036861:Endochitinase-like superfamily | IPR036852:Pep…	PANTHER:PTHR43806:SF25 | CDD:cd00035:ChtBD1 | Gene3D:G3DSA:2.80.10.50 | PANTHER:PTHR43806	835..899 | 938..989				GO:0006508:proteolysis	GO:0008061:chitin binding | GO:0004252:serine-type endopeptidase activity
Anamu_P00328	1202	MDKEDDEIFEIVDFTSIGSWEKLVASIEEIIHLWDIDNGKLGSFDPDIISSISDIGEDDNDEVSPYMRQEKLVMGETMFILTYHYLPDKEQYSENNMWKTKGKCFNVNWNDYDTTLHTRPLLRKRSTINEKLDTSNNNISISTKSLESKIEFHNSELSRLQNPFHSLITVPIQSDGMPSSTQSVAHPLHRWTGFTHLLTIEVYDTSKNVLSNTTLDINTANLLISSFSIAFHNTGCILPIFIPVASPSKTLFSGYAAFQLDPSGDGLQQCDVEIKFNSMFMPYVPTEYEGVVNLTNLFIHRCLNNTLNIKIEDKIFDDRIEKMIDNIRMASVYVYRMENWENKSYFYTKAVETLSPLPPIPFGSITDPLFCLSLHVHFPFCSPLDFIDDMNQEKELDPF…	#N/A				NO		sp|P69735|RB3GP_RAT Rab3 GTPase-activating protein catalytic	5e-40	29	0.297005	0.507097	3	OG0001947	hypothetical protein GLOINDRAFT_7692 [Rhizophagus irregularis DAOM 181602]			gi|552915988|gb|ESA01262.1|	hypothetical protein GLOINDRAFT_7692 [Rhizophagus irregularis DAOM 181602]	1e-104	45.99	84.2	86.7	PF13890	IPR026147:Rab3 GTPase-activating protein catalytic subunit		732..777 | 835..865	762..807		Reactome: R-HSA-8876198 | Reactome: R-HSA-6811436		GO:0005096:GTPase activator activity
Anamu_P00329	1202	MDAISQRKLVAAVAIGIVAKQVFDIYSYFFENNSSYSSTTLIHWCIIYICFFLSLWFFQIERLQFRFLAIVVFSILSVFWNIGIFEVTKFLHGEPYSLTVLKCDKCDAPVVITQERESVKIDHSKNLGLGSHYIHFVPYARGVFNPKGDAFCISEYNTKIEVPLLIKGVPPYKVKYEFTNFNTNKTSIKEYEFTVPNEKINIDDKPKVRRHLLPIDTPGKVSLISVSDEIYGEGKVDKKNSKDAYIIKCPQAFLTESFVEVCVEDSYDINFLATGYGPLNVYYTKKVNNEDAILNMFQSGTAEKENNYQKQIEIRDSIHLDFPIPGSYLFKIATVMDNLNNTVWYTDNKLTLNKTPGYEVSANNAQDISTLINVRPKPTAKLESKDTNLLLNQKAKVKV…	#N/A				NO		sp|O94385|PO152_SCHPO Nucleoporin pom152 OS=Schizosaccharomyces	1e-91	26	0.980865	0.9832	4	OG0003860	Pom152p [Rhizophagus irregularis DAOM 197198w]			gi|595483328|gb|EXX70745.1|	Pom152p [Rhizophagus irregularis DAOM 197198w]	6e-124	47.54	97.3	97.2	#N/A		Gene3D:G3DSA:2.60.90.20 | PANTHER:PTHR28206	1170..1202		65..84 | 40..58 | 9..30
Anamu_P00330	1200	KKKKKKKVNKMSMNFGPEWMRKKVIPTNYDAGTNLSNINNNTMDSYSKGKTVMNDHKVGSNQYKYSKEEVISLWNNKKKSNNKKMSFDYDNKNISSSTDPLHPMSMMSFNNYDKKILGQNSVNNDMASRTSRDFNDRSDRDMSHFKDRNDNRMNSRPFSYNRGSYDQMANGRNDYSMDSNKKFGNIWDSQNRTNNYVGNNMYSLKNKNDIKKPKYKSMSTPLDKDMEMDGVQSNNIDKLNMKDNTNDLTSTFDNMTLKTNYGNDKPLNNSLFSNDIFSPFKSNSLNVTKTQSFDDTMKKTIEVNKMDSTRLQGNIFSEPDTIKEIPKEIVIEPPKWNYKDPTGKIQGPFLYEEMQEWYNAGYFEKNLPIKRENDVEFKSLASMIEQYGEEKPFIIDAEK…	#N/A				NO		No hits					4	OG0001435										PF02213	IPR035445:GYF-like domain superfamily | IPR003169:GYF domain	PANTHER:PTHR14445	421..459 | 1018..1088 | 957..991 | 1172..1200 | 120..167 | 730..867 | 684..708	802..848 | 885..924 | 955..977 | 746..766				GO:0005515:protein binding
Anamu_P00331	1199	MTDAYVTLVTSDNYVSGAVTLAHSLRLSGTNKQIVCMVTPEVSSGSKDYLLDPGHLYDELINVEPFNSFDTANLSLLGRPELGVTLTKINVWNLLQYRYVVFIDADAMVLRNIDELFDRLERADTIVNSEVFAAAPDTGWPDNFNSGLFACKPSVETYSNLKALALSSGSFDGADQGLLNRYFKNWSNTSYGRLSFTFNVTPSAYYSYAPAYAEYMSNIKVVHFIGPEKPWNWNLRFADGKIMPRGFTSHQFKELAMQWWNIRDDFDEFKRNGYKKVEYVPPTPPPEPQYYEAPREEHYEHYEPPHEEYHEPPHEEYHEPPHEEYHEAPREAHYEPPPPPPQQQQEWESWSTWHPTDNAWQAPQPPNNFNHVDDFSQSQSYPNFEVVTPPEHHEAPKEE…	GT8	GT8			NO		sp|H2KYQ5|GYG1_CAEEL Glycogenin-1 OS=Caenorhabditis elegans GN=gyg-1	1e-66	48	0.193495	0.512821	4	OG0000295	hypothetical protein MVEG_09859 [Mortierella verticillata NRRL 6337]			gi|672819135|gb|KFH64034.1|	hypothetical protein MVEG_09859 [Mortierella verticillata NRRL 6337]	2e-77	66.79	21.9	17.7	PF01501	IPR002495:Glycosyl transferase, family 8 | IPR029044:Nucleotide-diphospho-sugar transferases	PANTHER:PTHR11183:SF39 | CDD:cd02537:GT8_Glycogenin | PANTHER:PTHR11183	570..590 | 714..826 | 304..347 | 875..929					GO:0016757:transferase activity, transferring glycosyl groups
Anamu_P00332	1198	YINLILSKMESKNSGLSELLKSENIDGLRKYFNEHNGDINKKNRHGNSSLLWASQNGKIKIIELLLEFNVDINIVDKHGNNALIIASANGFKDIVELLLKNNAKVNETNHYKNTALILACNKGYTSIVELLLKYNADVNIQNRAHDTALIRACANGHKKIIEMLLERNINVNAINRKNDSALSLVCFNGNDKIAEILLDHGADVNIKDYNDNTTLMMASFNGYEKIVELLLKEGKDIDINNTNTEGNTALMMACYNGHEKAVQTLLKYNANINLENENGETALEIAQERNFESIANLLQDIDDKYTLSFISASKHNKTENVKQLLEQISDIDAKDEEGNSAIIYACQNENEEIIRLLIENEADVDATDIYGNTALIIASANGHKAIVSLLIENGAEINK…	#N/A				NO		sp|Q5F478|ANR44_CHICK Serine/threonine-protein phosphatase 6	1e-86	28	0.768781	0.947475	4	OG0000611	ankyrin repeat protein [Trichomonas vaginalis G3]			gi|123417854|ref|XP_001305198.1|	ankyrin repeat protein [Trichomonas vaginalis G3]	3e-153	50.91	93.5	95.1	PF12796 - PF12796 - PF12796 - PF12796 - PF12796 - PF12796 - PF12796 - PF12796 - PF12796 - PF12796 - PF12796	IPR036770:Ankyrin repeat-containing domain superfamily | IPR002110:Ankyrin repeat | IPR020683:Ankyrin repeat-containing domain	PANTHER:PTHR43928 | PANTHER:PTHR43928:SF1		269..289				GO:0005515:protein binding
Anamu_P00333	1194	MVDINDFNKYRRMSVEYTSSKTMDMFNNGETPQQQLRRGSVPHILYSQNKNIWGNDDNDQWKVVGSPPRRPSFSATGTLGFNTASNNSMISQNIRKNSGVPSIIKEDASDNISLLTPAGGSNSGVSIPQNLSGQWDSLASSWSGGSSIWKSNYSTSTSLGPSNSLLNSTSGRNDPFSNFGSSSSIQPPAPRQYRSFSVSVGALGPMNENYSNYSSSSAAAAAAALTSQFPLSEKDEIENERLNRLKLNENKIDEADEVNGDLDMLSELIDNNKNSSLALDSLGNTKIRSRSKSSSDTFGIINNYNMNNQTNHQRYHSQKNFNTYVMGNNKNNLSSAFLNNNNLELFSNVLNTNTSTSTTSVDLQSKNASILSPLNTNNNALSSIMTTSSMTPTSQLANN…	#N/A				NO		sp|Q9C0V4|YOM2_SCHPO Uncharacterized protein PB7E8.02 OS=Schizosaccharomyces	3e-40	71	0.0770519	0.12283	4	OG0000693	hypothetical protein RirG_089940 [Rhizophagus irregularis DAOM 197198w]			gi|595482483|gb|EXX70150.1|	hypothetical protein RirG_089940 [Rhizophagus irregularis DAOM 197198w]	2e-44	92.31	7.6	14.6	PF04468	IPR007557:PSP1, C-terminal | IPR015943:WD40/YVTN repeat-like-containing domain superfamily	PANTHER:PTHR43830:SF3 | PANTHER:PTHR43830	863..963 | 1092..1194 | 507..601	1086..1106				GO:0005515:protein binding
Anamu_P00334	1196	IPFLFFIMISNNSPSKERPDAIFTNIEKGNSFSSVLTPTALLSSNNLNSTYNNNTNLDLSDLKDENADVKAWINKMLSNKNTSTTVNNDESNYGSDISPTLLTSPPSATATTTPTTPNDNNIPQQASILLIKLENAGQQISKSIEKISNEVVRNIPRVVYDIENIRKDTRAMQENINKVRMEYRKFNTDNSEIIQPMFLLDTIRLRMEETRKLLKEAENWSNLSSEMDDLFNNKEYDRAALTLEDAQNSLALLKNSADYEEKRDLLRKYLNRLEAELSPLLLQTIKSKDIQNLKKYQKIFKKIHREREFYNCYFRNVKQEILEYWIGFEVKDSEQQEVTVPITPTTPHTPSNDIEEIESDKDNNGINNVLIINSSNPQNLSFADWVPSYFEELYSIIVK…	#N/A				NO		sp|A2VDR8|COG7_BOVIN Conserved oligomeric Golgi complex subunit	6e-37	22	0.468227	0.583117	4	OG0001953	hypothetical protein GLOINDRAFT_345271 [Rhizophagus irregularis DAOM 181602]			gi|552933697|gb|ESA17025.1|	hypothetical protein GLOINDRAFT_345271 [Rhizophagus irregularis DAOM 181602]	9e-58	49.14	47.4	60.6	PF10191 - PF10191 - PF10191	IPR015943:WD40/YVTN repeat-like-containing domain superfamily | IPR019335:Conserved oligomeric Golgi complex subunit 7		81..122 | 836..898 | 740..780 | 1141..1171	236..276 | 162..182		Reactome: R-HSA-6811438 | Reactome: R-HSA-6807878 | Reactome: R-HSA-6811440	GO:0006886:intracellular protein transport	GO:0005515:protein binding	GO:0017119:Golgi transport complex
Anamu_P00335	1193	KIHLEQDSPHIPKSNAELNSSTIKKDTFKPLSPPTSKQISLNATMASNGNLNIEIHSKTDGSNDSNTETSNSDYVLSGGKAIKRPLSPSSAKLSKRSMTHIKDQYHSTMDNRSQYETTDYYSSSEYTPKLVKDSTQTNYSKNPNIKEYGYSLTTNKTHLPFSSPAYEEYHNNSNDTLISLDNNQSQDINNNNKHNQNINTNSKIHSNNGNSNNSNNNGGNSLSNNNSNSNKINNNNNNTNNNNGNNSDNSQNSNSLGSLLLETLSSNFNTPPDELEGNKAIQDCLPTPCSSINSTPTNKQCNDNGEHENILNSEFKRNFNKEMSNKPVKLSDNIHDGQDVLISNNSISNLQNLNTNKGTMNKSYPLSIITPESSNMSSIKSKSISTSNTLSNSVSNSNQ…	#N/A				NO		sp|E5AD52|STUA_LEPMJ Cell pattern formation-associated protein	9e-29	50	0.0846605	0.156589	4	OG0001946										#N/A	IPR036887:HTH APSES-type DNA-binding domain superfamily | IPR018004:KilA, N-terminal/APSES-type HTH, DNA-binding | IPR003163:Transcription regulator HTH, APSES-type DNA-binding domain	PANTHER:PTHR11707:SF34 | PANTHER:PTHR11707	54..97 | 460..497 | 544..569 | 1..37 | 749..789 | 700..729 | 163..255					GO:0003677:DNA binding
Anamu_P00336	1194	TTTTTTTTTTPLNPTPEPTGTCTIDPKGREECGYLGITKNVCEFGGCCWSESTVDGIPWCFNQAGKHIKIEKEPITIRFLKPEGWNQVNLWAWDAEENNLYGDVWPGKPIKDLGNGWYSYTFPKEIGYANVLFNNGVDKTKDVTGIQSSTCLKLYNDNILKTVDCGINLDVCKITDKDRVQCGTSGISAEECNDLNCCYNELEGAPSCYYSIGQQMNSANGSCNIIHPLQRTQCGTENISEKDCKRKGCCYNELAGAPSCFYGKGADFNNPHGTCIIDHTLRSMCGKDLSVTQSECLDMGCCWDTSEDNDYPSCFYHGALSPTCSVDLYQRKSCGYVGITPEECTDKFGCCYNANGLSEDTFCYFQDVIPSGTDIEPDCPNKYKVKNLKKSSTGMTATL…	CBM26 - GH31	GH31		CBM26	NO		sp|Q9C0Y4|AGLU_SCHPO Alpha-glucosidase OS=Schizosaccharomyces		37	0.680067	0.932921	4	OG0000294	hypothetical protein RirG_042990 [Rhizophagus irregularis DAOM 197198w]			gi|595491915|gb|EXX75302.1|	hypothetical protein RirG_042990 [Rhizophagus irregularis DAOM 197198w]		55.27	77.6	95.8	PF00088 - PF16738 - PF00088 - PF00088 - PF00088 - PF00088 - PF16863 - PF13802 - PF01055	IPR031965:Starch-binding module 26 | IPR000322:Glycoside hydrolase family 31 | IPR000519:P-type trefoil domain | IPR011013:Galactose mutarotase-like domain superfamily | IPR017957:P-type trefoil, conserved site | IPR031727:Galactose mutarotase, N-terminal barrel | IPR017853:Glycoside hydrolase superfamily | IPR025887:Glycoside hydrolase family 31, N-terminal domain	Gene3D:G3DSA:4.10.110.10 | PANTHER:PTHR22762 | Gene3D:G3DSA:3.20.20.80 | SUPERFAMILY:SSF51011 | PANTHER:PTHR22762:SF82 | SUPERFAMILY:SSF57492 | Gene3D:G3DSA:2.60.40.1760 | CDD:cd14752:GH31_N | CDD:cd06602:GH31_MGAM_SI_GAA | Gene3D:G3DSA:2.60.40.1180	1..22			KEGG: 00500+3.2.1.1	GO:0005975:carbohydrate metabolic process	GO:0003824:catalytic activity | GO:0004553:hydrolase activity, hydrolyzing O-glycosyl compounds | GO:0030246:carbohydrate binding
Anamu_P00337	1192	NNNNNNNNNNNNNEIPTEMKKTIPTESNINLTEEENSSRLRGNRLSFNNKNKISHEYGTPLPLKSSTSAYLYGPRVANHRGVSPLGMEEEREKDKFKEEIVGSRRRNNYKVRSISNDSRLYRGHLSITSNNTITSFEDYYDKMYRNSNGTDEYSKSSSYSTEVLVIDSSNDNSDNRSSRDTFNNSFILSKLLTNSLSRNSLRRSSSLDSFMKEKEYEHEHYDYSFEEWENERERGRSIHRIPNPHPSSHLKPNTNQNLTINSSIGSHLNPNQSQSLHPSSSSSSSPRPRLTPSPSPSPGPGPRPSPMPSQSPNSSPNLNCLYQNNSRNYYMSKESLIDDEDDNPPRYYSLLDSNKNNGIKNNRFHLNTDDSKMTRSVSNDGIRNRRIGRENLMLTSMDD…	#N/A				NO		No hits					4	OG0000397										#N/A			237..322 | 985..1025 | 1..23 | 722..753 | 459..539 | 1066..1192 | 397..446 | 557..690	885..905
Anamu_P00338	1191	MAETVPLTMADSSNNSEIDNISTKKASGLKGPRSANNEGIPSNVPSMEISDIPPRPENIRQQYYEEAAQTPDGQVTGNTLIKRKNTLSRPERRSSRQRNLVAHDLPPPVRAGATTLRRKQPVVANVQKKKKKLSLWECVSRAATCCFCTGCLKTCGGMTQPAVQQAWREKVTLCLICVIMMGFVGFITFSMQKIFCPSDGRLNSVPWATKEDNGKLKIEPKSAVLIHGIFYQNGEVEKVTHLGIPDEVRGLDLSDMFYSNNYARLCKKYLPNGLKCEREGEKCFNRSILDKAPINGKQTFSWDILESFRQPGQQHQLLVYKENVLNMTTFFNEHASDFRDQHLVEKLKNNLGKDVTLLIRQDNENEMAIMECLNELYAIGSVSNTTMSCLAAQTFSIVF…	GT2	GT2			NO		sp|O13356|CHS1_CRYNH Chitin synthase 1 OS=Cryptococcus neoformans		43	0.758186	0.758091	4	OG0002750	Fungal chitin synthase domain-containing protein [Rozella allomycis CSF55]			gi|528893313|gb|EPZ33633.1|	Fungal chitin synthase domain-containing protein [Rozella allomycis CSF55]		62.68	74.6	86.5	PF03142	IPR036400:Cytochrome b5-like heme/steroid binding domain superfamily | IPR004835:Chitin synthase | IPR029044:Nucleotide-diphospho-sugar transferases	PANTHER:PTHR22914:SF10 | CDD:cd04190:Chitin_synth_C	67..111 | 1124..1191 | 1..54		905..927 | 397..419 | 171..190 | 844..866 | 876..898	KEGG: 00520+2.4.1.16 | MetaCyc: PWY-6981		GO:0016758:transferase activity, transferring hexosyl groups
Anamu_P00339	1191	MNPQFQSQDLQQQQLQGIPVNLLKVQQYQQQQQQQQFLNSQLLQQQRLLQQRQLYTQQQQQQQVLLQNQQLPLQLQLQQQYQQQQLQRIQLMQKQKQAQQGILVGQSPLDQAALSNQLLLQVQQNQLLQTQQSPLLQSTVPGQFTPPQLPQSLLLDAHKKNIAVSQQLLQNNTLVPTNIVSQSPTFNAKQTLIQQQLAQQKLKLINQSPVQTQGTLKSTTSPIKAQTKLPTSTTATALKTTSITTPSTKPPTAAQIQVAELQSQLSKQASLVGQLPTSSINIESFTNAASVLNVPTSTTGLMTTIPTTATSLAAASLALTTVATSLDSIAKTYPLTTATTTVPLPTSSIQTTVTTQMSPLNKSQTSLGLQLSQAQLQSQLARQIKTNQKSPPLKAQINV…	#N/A				NO		No hits					4	OG0000920										PF01803	IPR029005:LIM-domain binding protein/SEUSS	Gene3D:G3DSA:1.20.58.60 | PANTHER:PTHR10378:SF12	1002..1022 | 1155..1191 | 383..443	547..574
Anamu_P00340	1191	KSEKIAKLNNDINRLKKGINIMNQLNKNLETGNLNDMRSLNDQLLKQKEKVIQLQNTDSFSSDVISDDLSRISNKINNLKNVLGQIKINEAINNKDISDKLTSIAINEKENSEIKELKHQLKEKTRLLEKNNLKSITILNDIDNKETGVDDSINERIENEKQNLIDQIEKMKNLMITNDEEYKNITNEKNSLQDEVKKLNKIIKESTKKIKQSENEIKQLNTDNNDLSEKIKAVTEACEKFKSLYEKQKEKIINDVNNKRRRIPFIENKRRRMELARKLKQENDLFSIYPKKELITIKSTNNNRRRKQKLINQRLQKEIDLLPDIKPVGIINHLVNILGYTVTTASIILGLLYTREYLHAERHINKNRRNYIKQSKEIPSPNKIVNSNITYTLIGSILL…	#N/A				NO		No hits					4	OG0003865										#N/A		Gene3D:G3DSA:1.20.5.110	1171..1191 | 1112..1132	5..25 | 37..57 | 154..251 | 104..134	330..352 | 384..406
Anamu_P00341	1190	IKNIKIYRNIKHIKMSEIIICKSNNNFDTEKSNLDNNYCYKDNSLIIKENCKYSNKTKLDFLNYSPKEKTIALYYTQNMNTEGKNNSHSSLNNTVNRPENETYPHSQWSNEDMHSDSISQQSIILSDLIHSLKYYNDDISLMIKDLFNSNFESNKGDLAFYDIEDFFKYSLIVGQKECIISENMINSLHYLTRCLIDKNQEIQELQEQLSETKFNQYFTNLKQAASVYESSGDIQLFLQKDEFNRECLSQLGEITEQMDNNKSYYQNQIQELLNEVRQRDELLDCYQKRESYLFNKYYPDLITKCKYHDISSTENMENIINEMNQQLEKMEKAFHEKLIKKNSLIEEISNQKLVMEAAYIEKLKRKDETMNYLNQQFAEKENAYKKEIEHYKKSSSNQV…	#N/A				NO		No hits					4	OG0002747										#N/A		Gene3D:G3DSA:1.20.5.730 | Gene3D:G3DSA:1.20.5.50	83..111	195..215 | 527..583 | 255..289 | 897..917 | 459..522 | 846..866 | 313..340 | 738..841 | 673..734
Anamu_P00342	1190	MQFPTPEHLKYAEKKFSTPNGLGATIFETDVVGRPDMRYGGKKLTDPVNMIEDKWRLVPAFLKTRGLVKQHLDSFNYFINTDIKKIVQANSIIKSDVDPLFYAKFTDIWVDYPTVHDPQLQTDRKITPHECRLRDITYSGNIYIDIEYIKSRKIATAGKVCIGRLPMMLRSDRCRLSKKTPKEIVEMGECPLDPGGYFIIRGTEKVILIQEQMSKNRIIVDQDRQGGITASVASTTQERRTKTNVQYNKAKKVVLKHNSFTSDIPICVVIKALGILSDQEIVEIVCGFDPVLIDLFSPSIQECAKLKIFTQQQALEYMSTKVKMGLRTFQRGQKRSALDETKDVLQNMVVSHIAADNIKGSTNLRPKAIYIGIMIRRVLFAVRDGGIIDDRDYVGNKRL…	#N/A				NO		sp|Q10233|RPC2_SCHPO DNA-directed RNA polymerase III subunit		62	0.967227	0.967382	4	OG0003859	hypothetical protein BATDEDRAFT_29606 [Batrachochytrium dendrobatidis JAM81]			gi|575476148|ref|XP_006677368.1|	hypothetical protein BATDEDRAFT_29606 [Batrachochytrium dendrobatidis JAM81]		80.2	97.3	99.7	PF04563 - PF04565 - PF04566 - PF04567 - PF00562 - PF04560	IPR007120:DNA-directed RNA polymerase, subunit 2, hybrid-binding domain | IPR007121:RNA polymerase, beta subunit, conserved site | IPR007646:RNA polymerase Rpb2, domain 4 | IPR007642:RNA polymerase Rpb2, domain 2 | IPR037033:DNA-directed RNA polymerase, subunit 2, hybrid-binding domain superfamily | IPR007645:RNA polymerase Rpb2, domain 3 | IPR015712:DNA-directed RNA polymerase, subunit 2 | IPR00…	Gene3D:G3DSA:3.90.1100.10 | SUPERFAMILY:SSF64484 | Gene3D:G3DSA:3.90.1800.10 | PANTHER:PTHR20856:SF8				KEGG: 00230+2.7.7.6 | KEGG: 00240+2.7.7.6	GO:0006351:transcription, DNA-templated	GO:0003899:DNA-directed 5'-3' RNA polymerase activity | GO:0003677:DNA binding | GO:0032549:ribonucleoside binding
Anamu_P00343	1191	NIQNKIVIMKLRDRKKISKPKELENVSTLAVKKKKRGPQKRKLKQEVGEEKKIPKIESQNSDSKDKSSIGNSIINKLVRDSIEDSVKELVGIKIENDTETSLENSSILNNSFSLYNTINKLENDSSENDMKKNTETENDQDTILNELLNGTYDNSNDLEDNDSEDDDISDDNEDLMDEEEFSEYYDSDENDLYQEKKVKSKRRKSSSSNSSRKGKTPMNSDDEEEDDNEEEDEEVDNEYSVNKDEDEELDNENTQIPQKVGEWLFEANKSVGGKNGQFIEYSKEFWIDEDEMDQDQEDDLKDLEEEMEEEGKRKRKRKKRSGKDSKLSEENGKLLGKANVAYSNKQYQEAIQYLHSIIQSAPNANQAWFLLAIIHEELGEELKAFQFYLVAAHITKKDG…	#N/A				NO		sp|P33339|TFC4_YEAST Transcription factor tau 131 kDa subunit	5e-95	26	0.731318	0.883902	2	OG0006006	Tfc4p [Rhizophagus irregularis DAOM 197198w]			gi|595479022|gb|EXX68178.1|	Tfc4p [Rhizophagus irregularis DAOM 197198w]	5e-177	54.31	75.4	84.9	PF13432	IPR013026:Tetratricopeptide repeat-containing domain | IPR019734:Tetratricopeptide repeat | IPR011990:Tetratricopeptide-like helical domain superfamily	SUPERFAMILY:SSF81901 | PANTHER:PTHR23082	123..258 | 28..74 | 305..328	293..320 | 566..593				GO:0005515:protein binding
Anamu_P00344	1190	VNSKLLSNLIRVLIKDENTYLLDKLFSKFKFYDINFIMNLLYIYKAKKPTSSLKIRNLISNTKYDIAIPHKKGIGKYIEYACIEKNLNILKYLVGHGADVNKENEKGDTPLMISCLLGSTSIIKYLIDSGANVNKEGESKDTPLIFACENGNTEVIKYLIEHGADINKVGSKGTPLIIACDKKNDKAIKYLIEYGADINGVNKDGNTPLIKACIKGSASLIKYLLVKGADINKMNKQGCTPLTYLCLYGNEGAVKYLVDHNADVNRGDLKYTPLIAACYKGNEKIVKYLVNHGADVNKKNMNNRTPLIMAFDNGNKSIIKFLIDNGADVNVGDDKNTPLTQACKIGDEKLVNFLVENGADIDKVNRDGDSPLVIACLNRNEKVVKYLIKHGADIKNLNR…	#N/A				NO		sp|Q8IWZ3|ANKH1_HUMAN Ankyrin repeat and KH domain-containing	9e-49	32	0.287395	0.135327			hypothetical protein AN8019.2 [Aspergillus nidulans FGSC A4]			gi|67902064|ref|XP_681288.1|	hypothetical protein AN8019.2 [Aspergillus nidulans FGSC A4]	4e-65	59.48	29	30.1	PF12796 - PF12796 - PF12796 - PF13637 - PF12796	IPR036770:Ankyrin repeat-containing domain superfamily | IPR002110:Ankyrin repeat | IPR020683:Ankyrin repeat-containing domain	PANTHER:PTHR42652:SF3 | PANTHER:PTHR42652	788..835 | 875..904					GO:0005515:protein binding
Anamu_P00345	1189	YLDRFYIEIEIFKILLYKMNEKRMTMNNYRNEIENSFAANFWGKSDKGLEVLIGHMRKTKEACDNLNKVLKGRAEIEENYGKQLVELSKNLIDQDEIVSMRDSMETLRLEIEATGQSRIDLALDIKDQINVLLDEFSSNQEKIINNYKTVMERHLYLKNSQTQEVLKVNDKYQKKCEAALLISKKLNDCLPEEVHYYKTLLRQTLIEAKEIDKEYIMVVNRLHQIYRKWQQEWTRKCENYQKFEEERIRFLFDQMWNYANMFSTVCVADDEGCEKLRVQLEKCDSKNDIINYIKEHKTGSIISEAPKYINYYSNIQYLEDVVDLNGDSEKPQFAIPHTQRNESRGKGPSQQFSSQHFQPQIQQVQHQVQQPQFQPHHYQQSQQQMQQYVQPPQTVRKSS…	#N/A				NO		sp|Q09822|CDC15_SCHPO Cell division control protein 15 OS=Schizosaccharomyces	1e-32	28	0.232128	0.297735	4	OG0000612	hypothetical protein MVEG_06318 [Mortierella verticillata NRRL 6337]			gi|672822692|gb|KFH67586.1|	hypothetical protein MVEG_06318 [Mortierella verticillata NRRL 6337]	4e-50	58.39	23	43.8	PF00611	IPR001060:FCH domain | IPR027267:AH/BAR domain superfamily | IPR031160:F-BAR domain	PANTHER:PTHR23065:SF7 | PANTHER:PTHR23065	556..624 | 732..753 | 1076..1115 | 328..516 | 989..1015	990..1023 | 789..816 | 703..723
Anamu_P00346	1188	YKYLYHNLKMDHNIENVITSTFCLPVRAHRGIQTNGLDMQQYITDIINQLCEDSIKQYKCQIVFSQLETSPTISNLRAKNDYFDFNYSISISGPLDQVLQARGYILRNSPSQVLSTLYIERWLILNKSEDIKPSINEKLQEIMQQTNATIVIDYNKNDKVKPPPGLGSDSIKVDILGQWENVERARLKCLVYFDELCGFYVRYVEIDPKLHYILAGRKRETLNEIMNETSTNIYIPFPLISHSTTKAHSVVVGDPPLTNNQNDNYSQSIIYITGQNEDQVNIAKKELLNLAIKKKMAVASRHVKCLPRKIDWMLISKRDALKKIMQDNATFIEFPPIGSSNDTIFVYGDERVFVERTIRSIMLLACSYYKATIKLLHPIPFQQSNVISNQSMSNNKGML…	#N/A				NO		No hits					4	OG0001956	hypothetical protein MVLG_05423 [Microbotryum violaceum p1A1 Lamole]			gi|634348755|gb|KDE04132.1|	hypothetical protein MVLG_05423 [Microbotryum violaceum p1A1 Lamole]	3e-146	60.09	55.3	55.3	PF00013 - PF00013 - PF00536	IPR013761:Sterile alpha motif/pointed domain superfamily | IPR001660:Sterile alpha motif domain | IPR004088:K Homology domain, type 1 | IPR004087:K Homology domain | IPR036612:K Homology domain, type 1 superfamily	PANTHER:PTHR10627:SF39 | PANTHER:PTHR10627 | Gene3D:G3DSA:1.10.150.50 | ProSiteProfiles:PS50084:Type-1 KH domain profile. | CDD:cd02394:vigilin_like_KH	781..800 | 969..1003	389..409				GO:0003723:RNA binding | GO:0003676:nucleic acid binding | GO:0005515:protein binding
Anamu_P00347	1188	IISNINMNKKIEPPEKLKKEVRVKKDSSPSLIPIEDIDYLLDNLIHSKKKGEGQKSCSGEQNDSVKTSNSNSSVNSNEDKKDNKDKEVINSSVENTKKIPTINAASTEATKATTKKIKSSNNNDEKQSDSKEEIKENSNKKIKVEEKKPETKKPKRKKVFQACVVCRKSHISCDNKRPCTRCVKKGIAHLCHDAPKKGSNMMDCNSCPIFPLLKGPYPFQTNFYKPPPFPTYSNSILNSQLNPTPLTNFPIPLLNNQKINTYPPPNNMPSPYPGLNPNTFLMQPSPFNQKPNQNLNSSLNQTPQSLQSSLQSLKQAIQNQQDIQTPHPSPSPQQLTPPLTTPISSLQNLPTNINNTTLASAFPVAPSNTQSIPLTTNAEALTVSPIQQQTPPIQQSNIN…	#N/A				NO		sp|P19541|RDS2_YEAST Regulator of drug sensitivity 2 OS=Saccharomyces	1e-67	52	0.179293	0.473094	4	OG0001958	hypothetical protein GLOINDRAFT_162696 [Rhizophagus irregularis DAOM 181602]			gi|552932225|gb|ESA15721.1|	hypothetical protein GLOINDRAFT_162696 [Rhizophagus irregularis DAOM 181602]	7e-85	72.2	21.4	75.9	#N/A	IPR036864:Zn(2)-C6 fungal-type DNA-binding domain superfamily | IPR001138:Zn(2)-C6 fungal-type DNA-binding domain	Gene3D:G3DSA:3.30.450.20 | PANTHER:PTHR31986:SF7 | Gene3D:G3DSA:1.10.110.10 | PANTHER:PTHR31986	50..153 | 910..965 | 997..1038 | 265..339	1144..1164			GO:0006355:regulation of transcription, DNA-templated	GO:0000981:RNA polymerase II transcription factor activity, sequence-specific DNA binding | GO:0008270:zinc ion binding	GO:0005634:nucleus
Anamu_P00348	1186	MKWGFIAISSYVISVMFLGGALGCSHIAAFETLYNIRIRIAEHIGFLPLGYLNKTTTGSIGKTLEKNVENIELFIAHTIPDIIKVSATVIFAVSIFMHYNVILTIICLITFIISIIFQFSSLYDKESMTEYQKYYDINEKISGTIVQFVNGIPVVKIFGKTAFSFHKLAEEIESGRNVSIKICNICRNGFCLFLALIESFVVFVIPVGLFILSKNEKDLALALDYIFFIIMSPGLATPLYNLLMLVSNLQTISEGNKRIDKILNEDIIKEPEHPKVPTKYNISFKNVTFNYEESENSKTTENILNDVSFEAENGKITALVGPSGSGKSTIGNLIPRFWDIEKGEICIGGINIKDIKYENLMNVISFVFQDTFLFNDTVYENIAVGRTNASKEDVIAAAK…	#N/A				NO		sp|Q9LJX0|AB19B_ARATH ABC transporter B family member 19 OS=Arabidopsis	2e-114	32	0.784992	0.739617	4	OG0000544	ABC transporter [Eggerthella lenta]			gi|506240812|ref|WP_015760587.1|	ABC transporter [Eggerthella lenta]		57.32	99.5	92.8	PF00664 - PF00005 - PF00664 - PF00005	IPR027417:P-loop containing nucleoside triphosphate hydrolase | IPR036640:ABC transporter type 1, transmembrane domain superfamily | IPR003593:AAA+ ATPase domain | IPR011527:ABC transporter type 1, transmembrane domain | IPR017871:ABC transporter, conserved site | IPR003439:ABC transporter-like	ProSiteProfiles:PS51257:Prokaryotic membrane lipoprotein lipid attachment site profile. | PANTHER:PTHR24222:SF24 | Gene3D:G3DSA:3.40.50.300 | PANTHER:PTHR24222			837..859 | 758..780 | 7..29 | 732..754 | 655..677 | 190..212 | 227..249 | 614..636 | 101..123		GO:0006810:transport | GO:0055085:transmembrane transport	GO:0005524:ATP binding | GO:0016887:ATPase activity | GO:0042626:ATPase activity, coupled to transmembrane movement of substances	GO:0016021:integral component of membrane
Anamu_P00349	1184	DIQEDFNAKRNEKCIVEVSNVYKVFKRKTDMNDSGVQDKNIKNDEFLAVNDVSFKVYQNEIFAILGHNGAGKTTLINIMIGILKASYGDVYFDGKSISSNLNEIRRNFGVCAQINIINDDLTVEDHINFYADLKNVPVNVDEVLKDIDLLQHKKTKASKLSGGQKRKLCICMALIGNPKYIFLDEPTTGLDPLSRRKIWELLLRHKQGKVIFLTTHYMDEADILSDRKLILNKGKIRCLGTSLYLKNHFNMSYNLDIETSNKDYIDQLIKNYLPEASYVINQEDIENENKVKCHTWKLPLNATSNFNALLTELENQKNNNIIQKYALNMPTLEELFIRLEDNTIDNETSTVNINDDNNDKQHLIQFETELPSLRSVAKPSQMSHIMCLIKYRLKIFLRD…	#N/A				NO		sp|Q8CF82|ABCA5_RAT ATP-binding cassette sub-family A member	3e-130	28	0.985642	0.704629	4	OG0000064	hypothetical protein TRIADDRAFT_60879 [Trichoplax adhaerens]			gi|196013954|ref|XP_002116837.1|	hypothetical protein TRIADDRAFT_60879 [Trichoplax adhaerens]	3e-164	51.28	99.3	76.4	PF00005 - PF12698 - PF00005	IPR027417:P-loop containing nucleoside triphosphate hydrolase | IPR003593:AAA+ ATPase domain | IPR026082:ABC transporter A, ABCA | IPR017871:ABC transporter, conserved site | IPR003439:ABC transporter-like	CDD:cd03263:ABC_subfamily_A | PANTHER:PTHR19229:SF184 | Gene3D:G3DSA:3.40.50.300			762..784 | 641..663 | 402..424 | 708..742 | 673..695 | 612..634 | 551..573		GO:0006810:transport	GO:0005524:ATP binding | GO:0005215:transporter activity | GO:0016887:ATPase activity	GO:0016021:integral component of membrane
Anamu_P00350	1184	DNDIDDDNDFSEDNISKLKNVLENMKIDDISSTSRDENIVKENSLMIEDPKNMRTFTDMKYSQSPQPGQKELLFFAKLDRKSSKDRFTDDNISSDEDNDNDDENTENIEIYAIHPSPTNEECSILSNSIDNKNISINVEEADTNADLAMKIKYIKEWKGKQEEEFYPSPTSKQNSNNERLTVTNPNTGELSIMDDSSVLGLGLGLYHLCSDVEAIVKGKAENVEKLQLSSARFHESMINEETMKSDMLMTDLENSNIEGLSGSLFNSDEAINEENLNDEDEENINEDVNVNENDINEEIKNELNCENESLIQSDTEVGEEDFPCSSDDEDENDILWTDNLNSNNITPTQQQHISPFTAITFEKPKVSTLFNEPSEVAVRKNKPINLSINTSKGKSKSFL…	#N/A				NO		sp|P38938|CEK1_SCHPO Serine/threonine-protein kinase cek1 OS=Schizosaccharomyces	2e-120	45	0.402872	0.375934	4	OG0000370	hypothetical protein RO3G_01176 [Rhizopus delemar RA 99-880]			gi|384484292|gb|EIE76472.1|	hypothetical protein RO3G_01176 [Rhizopus delemar RA 99-880]	3e-149	63.81	41.5	22.8	PF00069 - PF00069	IPR008271:Serine/threonine-protein kinase, active site | IPR011009:Protein kinase-like domain superfamily | IPR000719:Protein kinase domain | IPR000961:AGC-kinase, C-terminal	PANTHER:PTHR24356 | CDD:cd05579:STKc_MAST_like | PANTHER:PTHR24356:SF1 | Gene3D:G3DSA:1.10.510.10 | Gene3D:G3DSA:3.30.200.20	85..104 | 481..510 | 797..816 | 442..469 | 952..997	8..28			GO:0006468:protein phosphorylation	GO:0004672:protein kinase activity | GO:0005524:ATP binding | GO:0004674:protein serine/threonine kinase activity
Anamu_P00351	1184	KRKTIKNEKKNQYIYIYFLLNNKIFINNLNTMYKEKYKVKYLSRKVILAWKKASEASTISWREVFPIICALYELDDNLQNDKSFRAVDIEKIQFYKGFQELLEQLNITHHNLHYFRKLTKHLLKTYLEVNREVPKLQENIKSTDKQETIDNSVICPVIPVVKANQNTSSSLTKTNDIIPKIIVDELINFYIELKKADGCDSKGKVSKTSKNHHERSSSTDIPVRPRRHHLHHATPVKNTKLQPLPQQIQIVMNDDVIITKETKPVVRRRPLPPTPNKSPVFSTGKISPLMRSPNLNNIIVSPSLRSPKFSYQYSPQFSSILNPNDSSYLNKPIVPPSVVDNVAMKSSTKPHFRKTKKNNLMVSTNYILNNYSKDSSLLNEHESSSPNDSLSPHSASSQN…	#N/A				NO		No hits					4	OG0001146										#N/A		PANTHER:PTHR34740	592..618 | 887..933 | 734..790 | 377..442 | 997..1035 | 199..235	845..865 | 881..932 | 708..759	13..32
Anamu_P00352	1184	PIFDSRVLKLSSSKNIIINESFNVSYPWDESRESCEILINSLINIINAKKTIPANILSKVMTRNGGLVRILFRFLNSGLSIYNKGIWEFIIDNFQLILIENIAEVKCDTSLWYSTLGHLMDALSMCENEQIKDEEDRKMFYDKLLDINYAFTNLWWPLIIQIKPPISETFINKQSITKDNYQMLMKNNEIQTYNNKIFQPAIRAFDEICFSLVLESSKSFEKFISQIIMSIRKIFDDNEKKELLRIKKEDENISDIRDEQIDNIIKAKAKDDNRNRIIEKKWNILIHEMSRDRGLWYFETGSKLTWKLDYTENSYRVRRRLIPNYEFEDHLDASFKRDRVRNESVDQFLKIPKTTEKKKSKFEKMREKYTTESHSVIDNATSNSTNPSSSQVDDDKTES…	#N/A				NO		sp|Q54U63|LVSC_DICDI BEACH domain-containing protein lvsC OS=Dictyostelium	3e-166	38	0.763514	0.363709	3	OG0001440	Bph1p [Rhizophagus irregularis DAOM 197198w]			gi|595494632|gb|EXX77184.1|	Bph1p [Rhizophagus irregularis DAOM 197198w]		59.68	80.6	98.1	PF16057 - PF14844 - PF02138	IPR000409:BEACH domain | IPR036322:WD40-repeat-containing domain superfamily | IPR036372:BEACH domain superfamily | IPR019775:WD40 repeat, conserved site | IPR011993:PH-like domain superfamily | IPR015943:WD40/YVTN repeat-like-containing domain superfamily | IPR023362:PH-BEACH domain | IPR016135:Ubiquitin-conjugating enzyme/RWD-like | IPR017986:WD40-repeat-containing domain | IPR001680:WD40 repeat	Gene3D:G3DSA:2.30.29.40 | PANTHER:PTHR13743	359..399					GO:0005515:protein binding
Anamu_P00353	1183	KKKKKMLTYLLNLVEINKLTKEVIRKNLNNKITWFHAIQHNHILSIQNFIRNNFDIEVTDENGNTALLIASKEGYTDLVNCLIKNHANVDVQNADGDTALMLAIRESHPEIVKILLEKMEIIDVINNDGCTALTIASSRNLTEISKQLIDMGAYIDRQDKKLCTPLIYACREGNRLLVDYLLFKDADINLEDGEGDTALIKACAKGYSEIALLLIDKGAEVNHQNHIGNSPFMYACVFNDTRCINSLLLHNANINLINENGNNALIISALYNFPKLTKFLVEHNMDINYQNKEGWNTLMIASKLGGFSIVEYILGCGGDLKAKNKDENNALMIACINGQDSIAEYLIKLDPKFNVNDDDNKKAFIFASQNGHKKVVELFLNKDININCKDIENCTAFLA…	#N/A				NO		sp|Q12955|ANK3_HUMAN Ankyrin-3 OS=Homo sapiens GN=ANK3 PE=1 SV=3	5e-79	26	0.688081	0.168837	4	OG0000696	hypothetical protein [Candidatus Amoebophilus asiaticus]			gi|501450016|ref|WP_012473465.1|	hypothetical protein [Candidatus Amoebophilus asiaticus]	4e-137	50.14	91.3	63.7	PF12796 - PF12796 - PF13637 - PF12796 - PF12796 - PF12796 - PF12796 - PF12796 - PF12796 - PF13857 - PF12796	IPR036770:Ankyrin repeat-containing domain superfamily | IPR002110:Ankyrin repeat | IPR020683:Ankyrin repeat-containing domain	PANTHER:PTHR44762 | PANTHER:PTHR44762:SF2	688..710	1135..1162				GO:0005515:protein binding
[truncated: 8,289 more rows]
