# Supplementary material for: Application of Transcriptomics to Compare the Carbohydrate Active Enzymes That Are Expressed by Diverse Genera of Anaerobic Fungi to Degrade Plant Cell Wall Carbohydrates
Source: Front Microbiol. 2018 Jul 16;9:1581. doi: 10.3389/fmicb.2018.01581 (PMC6054980; doi:10.3389/fmicb.2018.01581)
Supplement: Supplementary file 6 [file Data_Sheet_6.XLSX]

## Sheet: Anamu
#GOID_GOterm	Protein_count
GO:0005515:protein binding	1145
GO:0005524:ATP binding	525
GO:0003824:catalytic activity	392
GO:0003676:nucleic acid binding	321
GO:0004553:hydrolase activity, hydrolyzing O-glycosyl compounds	193
GO:0004672:protein kinase activity	161
GO:0008270:zinc ion binding	161
GO:0005488:binding	156
GO:0003677:DNA binding	147
GO:0030248:cellulose binding	115
GO:0008061:chitin binding	109
GO:0003723:RNA binding	107
GO:0016491:oxidoreductase activity	103
GO:0016787:hydrolase activity	101
GO:0005525:GTP binding	100
GO:0003735:structural constituent of ribosome	92
GO:0046872:metal ion binding	85
GO:0016887:ATPase activity	83
GO:0005215:transporter activity	66
GO:0003924:GTPase activity	57
GO:0000166:nucleotide binding	55
GO:0004252:serine-type endopeptidase activity	53
GO:0030246:carbohydrate binding	47
GO:0004222:metalloendopeptidase activity	44
GO:0005509:calcium ion binding	43
GO:0016810:hydrolase activity, acting on carbon-nitrogen (but not peptide) bonds	43
GO:0003700:DNA binding transcription factor activity	41
GO:0008168:methyltransferase activity	41
GO:0008237:metallopeptidase activity	39
GO:0042626:ATPase activity, coupled to transmembrane movement of substances	39
GO:0000287:magnesium ion binding	39
GO:0004674:protein serine/threonine kinase activity	34
GO:0030170:pyridoxal phosphate binding	32
GO:0008810:cellulase activity	29
GO:0004842:ubiquitin-protein transferase activity	27
GO:0043565:sequence-specific DNA binding	27
GO:0051082:unfolded protein binding	27
GO:0016757:transferase activity, transferring glycosyl groups	26
GO:0004812:aminoacyl-tRNA ligase activity	26
GO:0051287:NAD binding	25
GO:0008017:microtubule binding	25
GO:0008080:N-acetyltransferase activity	24
GO:0016791:phosphatase activity	22
GO:0003743:translation initiation factor activity	22
GO:0003777:microtubule motor activity	22
GO:0046982:protein heterodimerization activity	21
GO:0003899:DNA-directed 5'-3' RNA polymerase activity	21
GO:0051536:iron-sulfur cluster binding	20
GO:0005089:Rho guanyl-nucleotide exchange factor activity	20
GO:0003993:acid phosphatase activity	19
GO:0003779:actin binding	19
GO:0010181:FMN binding	18
GO:0005216:ion channel activity	18
GO:0008565:protein transporter activity	17
GO:0036459:thiol-dependent ubiquitinyl hydrolase activity	17
GO:0005085:guanyl-nucleotide exchange factor activity	17
GO:0016616:oxidoreductase activity, acting on the CH-OH group of donors, NAD or NADP as acceptor	17
GO:0008233:peptidase activity	16
GO:0003755:peptidyl-prolyl cis-trans isomerase activity	16
GO:0035091:phosphatidylinositol binding	16
GO:0004386:helicase activity	16
GO:0016301:kinase activity	15
GO:0005198:structural molecule activity	15
GO:0016747:transferase activity, transferring acyl groups other than amino-acyl groups	15
GO:0022857:transmembrane transporter activity	15
GO:0016758:transferase activity, transferring hexosyl groups	14
GO:0004177:aminopeptidase activity	14
GO:0016779:nucleotidyltransferase activity	14
GO:0046983:protein dimerization activity	14
GO:0005096:GTPase activator activity	14
GO:0016772:transferase activity, transferring phosphorus-containing groups	14
GO:0004298:threonine-type endopeptidase activity	14
GO:0015035:protein disulfide oxidoreductase activity	13
GO:0004175:endopeptidase activity	13
GO:0004725:protein tyrosine phosphatase activity	13
GO:0019901:protein kinase binding	13
GO:0004722:protein serine/threonine phosphatase activity	13
GO:0008536:Ran GTPase binding	13
GO:0009055:electron carrier activity	13
GO:0003887:DNA-directed DNA polymerase activity	12
GO:0004611:phosphoenolpyruvate carboxykinase activity	12
GO:0017076:purine nucleotide binding	12
GO:0051539:4 iron, 4 sulfur cluster binding	12
GO:0022891:substrate-specific transmembrane transporter activity	11
GO:0004190:aspartic-type endopeptidase activity	11
GO:0016853:isomerase activity	11
GO:0004930:G-protein coupled receptor activity	11
GO:0008081:phosphoric diester hydrolase activity	11
GO:0016773:phosphotransferase activity, alcohol group as acceptor	11
GO:0016740:transferase activity	11
GO:0070403:NAD+ binding	11
GO:0048037:cofactor binding	10
GO:0046873:metal ion transmembrane transporter activity	10
GO:0016788:hydrolase activity, acting on ester bonds	10
GO:0009982:pseudouridine synthase activity	10
GO:0000981:RNA polymerase II transcription factor activity, sequence-specific DNA binding	9
GO:0003774:motor activity	9
GO:0015078:hydrogen ion transmembrane transporter activity	9
GO:0050660:flavin adenine dinucleotide binding	9
GO:0008641:small protein activating enzyme activity	9
GO:0043169:cation binding	9
GO:0004518:nuclease activity	8
GO:0016746:transferase activity, transferring acyl groups	8
GO:0008408:3'-5' exonuclease activity	8
GO:0003678:DNA helicase activity	8
GO:0005086:ARF guanyl-nucleotide exchange factor activity	8
GO:0004012:phospholipid-translocating ATPase activity	8
GO:0004003:ATP-dependent DNA helicase activity	8
GO:0003684:damaged DNA binding	8
GO:0008236:serine-type peptidase activity	8
GO:0003830:beta-1,4-mannosylglycoprotein 4-beta-N-acetylglucosaminyltransferase activity	8
GO:0001104:RNA polymerase II transcription cofactor activity	8
GO:0004519:endonuclease activity	7
GO:0000030:mannosyltransferase activity	7
GO:0005249:voltage-gated potassium channel activity	7
GO:0004871:signal transducer activity	7
GO:0000049:tRNA binding	7
GO:0051087:chaperone binding	7
GO:0050661:NADP binding	7
GO:0008138:protein tyrosine/serine/threonine phosphatase activity	7
GO:0016627:oxidoreductase activity, acting on the CH-CH group of donors	7
GO:0008312:7S RNA binding	6
GO:0036402:proteasome-activating ATPase activity	6
GO:0008483:transaminase activity	6
GO:0030145:manganese ion binding	6
GO:0003682:chromatin binding	6
GO:0004843:thiol-dependent ubiquitin-specific protease activity	6
GO:0008235:metalloexopeptidase activity	6
GO:0016829:lyase activity	6
GO:0031625:ubiquitin protein ligase binding	6
GO:0016876:ligase activity, forming aminoacyl-tRNA and related compounds	6
GO:0030983:mismatched DNA binding	6
GO:0005506:iron ion binding	6
GO:0008324:cation transmembrane transporter activity	6
GO:0031177:phosphopantetheine binding	6
GO:0046912:transferase activity, transferring acyl groups, acyl groups converted into alkyl on transfer	6
GO:0003746:translation elongation factor activity	6
GO:0005536:glucose binding	5
GO:0005484:SNAP receptor activity	5
GO:0061630:ubiquitin protein ligase activity	5
GO:0002161:aminoacyl-tRNA editing activity	5
GO:0016765:transferase activity, transferring alkyl or aryl (other than methyl) groups	5
GO:0005092:GDP-dissociation inhibitor activity	5
GO:0015297:antiporter activity	5
GO:0016407:acetyltransferase activity	5
GO:0030976:thiamine pyrophosphate binding	5
GO:0016620:oxidoreductase activity, acting on the aldehyde or oxo group of donors, NAD or NADP as acceptor	5
GO:0004396:hexokinase activity	5
GO:0043022:ribosome binding	5
GO:0031072:heat shock protein binding	5
GO:0051015:actin filament binding	5
GO:0030234:enzyme regulator activity	5
GO:0004407:histone deacetylase activity	5
GO:0016780:phosphotransferase activity, for other substituted phosphate groups	5
GO:0004749:ribose phosphate diphosphokinase activity	5
GO:0005544:calcium-dependent phospholipid binding	5
GO:0043130:ubiquitin binding	5
GO:0004834:tryptophan synthase activity	4
GO:0003984:acetolactate synthase activity	4
GO:0015238:drug transmembrane transporter activity	4
GO:0019904:protein domain specific binding	4
GO:0097027:ubiquitin-protein transferase activator activity	4
GO:0046961:proton-transporting ATPase activity, rotational mechanism	4
GO:0046933:proton-transporting ATP synthase activity, rotational mechanism	4
GO:0003844:1,4-alpha-glucan branching enzyme activity	4
GO:0018024:histone-lysine N-methyltransferase activity	4
GO:0016597:amino acid binding	4
GO:0004965:G-protein coupled GABA receptor activity	4
GO:0008234:cysteine-type peptidase activity	4
GO:0030599:pectinesterase activity	4
GO:0004802:transketolase activity	4
GO:0003872:6-phosphofructokinase activity	4
GO:0016763:transferase activity, transferring pentosyl groups	4
GO:0004072:aspartate kinase activity	4
GO:0003729:mRNA binding	4
GO:0008094:DNA-dependent ATPase activity	4
GO:0004088:carbamoyl-phosphate synthase (glutamine-hydrolyzing) activity	4
GO:0019843:rRNA binding	4
GO:0016874:ligase activity	4
GO:0016743:carboxyl- or carbamoyltransferase activity	4
GO:0008026:ATP-dependent helicase activity	4
GO:0004550:nucleoside diphosphate kinase activity	4
GO:0010997:anaphase-promoting complex binding	4
GO:0019887:protein kinase regulator activity	4
GO:0016307:phosphatidylinositol phosphate kinase activity	4
GO:0000062:fatty-acyl-CoA binding	3
GO:0043015:gamma-tubulin binding	3
GO:0015105:arsenite transmembrane transporter activity	3
GO:0031071:cysteine desulfurase activity	3
GO:0017176:phosphatidylinositol N-acetylglucosaminyltransferase activity	3
GO:0019789:SUMO transferase activity	3
GO:0042162:telomeric DNA binding	3
GO:0008137:NADH dehydrogenase (ubiquinone) activity	3
GO:0005200:structural constituent of cytoskeleton	3
GO:0050662:coenzyme binding	3
GO:0016849:phosphorus-oxygen lyase activity	3
GO:0004540:ribonuclease activity	3
GO:0004114:3',5'-cyclic-nucleotide phosphodiesterase activity	3
GO:0019001:guanyl nucleotide binding	3
GO:0003978:UDP-glucose 4-epimerase activity	3
GO:0008170:N-methyltransferase activity	3
GO:0017112:Rab guanyl-nucleotide exchange factor activity	3
GO:0004832:valine-tRNA ligase activity	3
GO:0009045:xylose isomerase activity	3
GO:0005093:Rab GDP-dissociation inhibitor activity	3
GO:0004410:homocitrate synthase activity	3
GO:0004476:mannose-6-phosphate isomerase activity	3
GO:0003910:DNA ligase (ATP) activity	3
GO:0016868:intramolecular transferase activity, phosphotransferases	3
GO:0043365:[formate-C-acetyltransferase]-activating enzyme activity	3
GO:0017150:tRNA dihydrouridine synthase activity	3
GO:0005543:phospholipid binding	3
GO:0016972:thiol oxidase activity	3
GO:2001070:starch binding	3
GO:0015116:sulfate transmembrane transporter activity	3
GO:0016820:hydrolase activity, acting on acid anhydrides, catalyzing transmembrane movement of substances	3
GO:0004478:methionine adenosyltransferase activity	3
GO:0004743:pyruvate kinase activity	3
GO:0008440:inositol-1,4,5-trisphosphate 3-kinase activity	3
GO:0005351:sugar:proton symporter activity	3
GO:0016818:hydrolase activity, acting on acid anhydrides, in phosphorus-containing anhydrides	3
GO:0004372:glycine hydroxymethyltransferase activity	3
GO:0003951:NAD+ kinase activity	3
GO:0004402:histone acetyltransferase activity	3
GO:0042578:phosphoric ester hydrolase activity	3
GO:0003972:RNA ligase (ATP) activity	3
GO:0000150:recombinase activity	3
GO:0031683:G-protein beta/gamma-subunit complex binding	3
GO:0000155:phosphorelay sensor kinase activity	3
GO:0017136:NAD-dependent histone deacetylase activity	3
GO:0004417:hydroxyethylthiazole kinase activity	3
GO:0016985:mannan endo-1,4-beta-mannosidase activity	3
GO:0004613:phosphoenolpyruvate carboxykinase (GTP) activity	3
GO:0008318:protein prenyltransferase activity	3
GO:0003713:transcription coactivator activity	3
GO:0032549:ribonucleoside binding	3
GO:0015299:solute:proton antiporter activity	3
GO:0004312:fatty acid synthase activity	3
GO:0003857:3-hydroxyacyl-CoA dehydrogenase activity	3
GO:0003917:DNA topoisomerase type I activity	3
GO:0004421:hydroxymethylglutaryl-CoA synthase activity	3
GO:0004721:phosphoprotein phosphatase activity	3
GO:0070290:N-acylphosphatidylethanolamine-specific phospholipase D activity	3
GO:0008271:secondary active sulfate transmembrane transporter activity	3
GO:0019992:diacylglycerol binding	3
GO:0042802:identical protein binding	3
GO:0019888:protein phosphatase regulator activity	3
GO:0016817:hydrolase activity, acting on acid anhydrides	3
GO:0042803:protein homodimerization activity	3
GO:0030955:potassium ion binding	3
GO:0008173:RNA methyltransferase activity	3
GO:0017056:structural constituent of nuclear pore	3
GO:0005247:voltage-gated chloride channel activity	3
GO:0015293:symporter activity	3
GO:0008092:cytoskeletal protein binding	2
GO:0004140:dephospho-CoA kinase activity	2
GO:0042623:ATPase activity, coupled	2
GO:0004399:histidinol dehydrogenase activity	2
GO:0004373:glycogen (starch) synthase activity	2
GO:0003747:translation release factor activity	2
GO:0004071:aspartate-ammonia ligase activity	2
GO:0018580:nitronate monooxygenase activity	2
GO:0003937:IMP cyclohydrolase activity	2
GO:0008861:formate C-acetyltransferase activity	2
GO:0008998:ribonucleoside-triphosphate reductase activity	2
GO:0004070:aspartate carbamoyltransferase activity	2
GO:0003862:3-isopropylmalate dehydrogenase activity	2
GO:0004326:tetrahydrofolylpolyglutamate synthase activity	2
GO:0004826:phenylalanine-tRNA ligase activity	2
GO:0004521:endoribonuclease activity	2
GO:0016702:oxidoreductase activity, acting on single donors with incorporation of molecular oxygen, incorporation of two atoms of oxygen	2
GO:0003916:DNA topoisomerase activity	2
GO:0008897:holo-[acyl-carrier-protein] synthase activity	2
GO:0004185:serine-type carboxypeptidase activity	2
GO:0004609:phosphatidylserine decarboxylase activity	2
GO:0004707:MAP kinase activity	2
GO:0008987:quinolinate synthetase A activity	2
GO:0004617:phosphoglycerate dehydrogenase activity	2
GO:0046914:transition metal ion binding	2
GO:0008444:CDP-diacylglycerol-glycerol-3-phosphate 3-phosphatidyltransferase activity	2
GO:0000104:succinate dehydrogenase activity	2
GO:0019781:NEDD8 activating enzyme activity	2
GO:0004450:isocitrate dehydrogenase (NADP+) activity	2
GO:0001026:TFIIIB-type transcription factor activity	2
GO:0008830:dTDP-4-dehydrorhamnose 3,5-epimerase activity	2
GO:0004357:glutamate-cysteine ligase activity	2
GO:0033897:ribonuclease T2 activity	2
GO:0004470:malic enzyme activity	2
GO:0004084:branched-chain-amino-acid transaminase activity	2
GO:0030276:clathrin binding	2
GO:0003690:double-stranded DNA binding	2
GO:0008276:protein methyltransferase activity	2
GO:0004831:tyrosine-tRNA ligase activity	2
GO:0003994:aconitate hydratase activity	2
GO:0004825:methionine-tRNA ligase activity	2
GO:0004349:glutamate 5-kinase activity	2
GO:0008289:lipid binding	2
GO:0004571:mannosyl-oligosaccharide 1,2-alpha-mannosidase activity	2
GO:0015093:ferrous iron transmembrane transporter activity	2
GO:0019211:phosphatase activator activity	2
GO:0004789:thiamine-phosphate diphosphorylase activity	2
GO:0017048:Rho GTPase binding	2
GO:0004623:phospholipase A2 activity	2
GO:0005388:calcium-transporting ATPase activity	2
GO:0004594:pantothenate kinase activity	2
GO:0030060:L-malate dehydrogenase activity	2
GO:0016798:hydrolase activity, acting on glycosyl bonds	2
GO:0004671:protein C-terminal S-isoprenylcysteine carboxyl O-methyltransferase activity	2
GO:0015197:peptide transporter activity	2
GO:0004579:dolichyl-diphosphooligosaccharide-protein glycotransferase activity	2
GO:0019205:nucleobase-containing compound kinase activity	2
GO:0008677:2-dehydropantoate 2-reductase activity	2
GO:0003923:GPI-anchor transamidase activity	2
GO:0005047:signal recognition particle binding	2
GO:0004427:inorganic diphosphatase activity	2
GO:0003697:single-stranded DNA binding	2
GO:0004356:glutamate-ammonia ligase activity	2
GO:0048487:beta-tubulin binding	2
GO:0001671:ATPase activator activity	2
GO:0004618:phosphoglycerate kinase activity	2
GO:0003714:transcription corepressor activity	2
GO:0008253:5'-nucleotidase activity	2
GO:0031369:translation initiation factor binding	2
GO:0030674:protein binding, bridging	2
GO:0004001:adenosine kinase activity	2
GO:0030515:snoRNA binding	2
GO:0004605:phosphatidate cytidylyltransferase activity	2
GO:0003873:6-phosphofructo-2-kinase activity	2
GO:0004631:phosphomevalonate kinase activity	2
GO:0003942:N-acetyl-gamma-glutamyl-phosphate reductase activity	2
GO:0000339:RNA cap binding	2
GO:0004819:glutamine-tRNA ligase activity	2
GO:0003950:NAD+ ADP-ribosyltransferase activity	2
GO:0004527:exonuclease activity	2
GO:0046923:ER retention sequence binding	2
GO:0004124:cysteine synthase activity	2
GO:0003864:3-methyl-2-oxobutanoate hydroxymethyltransferase activity	2
GO:0004000:adenosine deaminase activity	2
GO:0003825:alpha,alpha-trehalose-phosphate synthase (UDP-forming) activity	2
GO:0020037:heme binding	2
GO:0004127:cytidylate kinase activity	2
GO:0070569:uridylyltransferase activity	2
GO:0004643:phosphoribosylaminoimidazolecarboxamide formyltransferase activity	2
GO:0030171:voltage-gated proton channel activity	2
GO:0004635:phosphoribosyl-AMP cyclohydrolase activity	2
GO:0004425:indole-3-glycerol-phosphate synthase activity	2
GO:0004318:enoyl-[acyl-carrier-protein] reductase (NADH) activity	2
GO:0004471:malate dehydrogenase (decarboxylating) (NAD+) activity	2
GO:0016742:hydroxymethyl-, formyl- and related transferase activity	2
GO:0043141:ATP-dependent 5'-3' DNA helicase activity	2
GO:0004400:histidinol-phosphate transaminase activity	2
GO:0030942:endoplasmic reticulum signal peptide binding	2
GO:0004818:glutamate-tRNA ligase activity	2
GO:0004106:chorismate mutase activity	2
GO:0044877:macromolecular complex binding	2
GO:0000774:adenyl-nucleotide exchange factor activity	2
GO:0004332:fructose-bisphosphate aldolase activity	2
GO:0004333:fumarate hydratase activity	2
GO:0008703:5-amino-6-(5-phosphoribosylamino)uracil reductase activity	2
GO:0004512:inositol-3-phosphate synthase activity	2
GO:0008649:rRNA methyltransferase activity	2
GO:0003724:RNA helicase activity	2
GO:0004526:ribonuclease P activity	2
GO:0005328:neurotransmitter:sodium symporter activity	2
GO:0003896:DNA primase activity	2
GO:0003849:3-deoxy-7-phosphoheptulonate synthase activity	2
GO:0008559:xenobiotic-transporting ATPase activity	2
GO:0004565:beta-galactosidase activity	2
GO:0008901:ferredoxin hydrogenase activity	2
GO:0001664:G-protein coupled receptor binding	2
GO:0016888:endodeoxyribonuclease activity, producing 5'-phosphomonoesters	2
GO:0004017:adenylate kinase activity	2
GO:0003909:DNA ligase activity	2
GO:0004176:ATP-dependent peptidase activity	2
GO:0004647:phosphoserine phosphatase activity	2
GO:0004109:coproporphyrinogen oxidase activity	2
GO:0004856:xylulokinase activity	2
GO:0003689:DNA clamp loader activity	2
GO:0004523:RNA-DNA hybrid ribonuclease activity	2
GO:0004726:non-membrane spanning protein tyrosine phosphatase activity	2
GO:0016639:oxidoreductase activity, acting on the CH-NH2 group of donors, NAD or NADP as acceptor	2
GO:0016790:thiolester hydrolase activity	2
GO:0016799:hydrolase activity, hydrolyzing N-glycosyl compounds	2
GO:0016832:aldehyde-lyase activity	2
GO:0016831:carboxy-lyase activity	2
GO:0003938:IMP dehydrogenase activity	2
GO:0016538:cyclin-dependent protein serine/threonine kinase regulator activity	2
GO:0003712:transcription cofactor activity	2
GO:0052855:ADP-dependent NAD(P)H-hydrate dehydratase activity	1
GO:0005261:cation channel activity	1
GO:0004164:diphthine synthase activity	1
GO:0008757:S-adenosylmethionine-dependent methyltransferase activity	1
GO:0004888:transmembrane signaling receptor activity	1
GO:0004385:guanylate kinase activity	1
GO:0004146:dihydrofolate reductase activity	1
GO:0004642:phosphoribosylformylglycinamidine synthase activity	1
GO:0004489:methylenetetrahydrofolate reductase (NAD(P)H) activity	1
GO:0016462:pyrophosphatase activity	1
GO:0003952:NAD+ synthase (glutamine-hydrolyzing) activity	1
GO:0017070:U6 snRNA binding	1
GO:0015485:cholesterol binding	1
GO:0016614:oxidoreductase activity, acting on CH-OH group of donors	1
GO:0030798:trans-aconitate 2-methyltransferase activity	1
GO:0004590:orotidine-5'-phosphate decarboxylase activity	1
GO:0009041:uridylate kinase activity	1
GO:0070006:metalloaminopeptidase activity	1
GO:1990380:Lys48-specific deubiquitinase activity	1
GO:0003879:ATP phosphoribosyltransferase activity	1
GO:0051996:squalene synthase activity	1
GO:0008193:tRNA guanylyltransferase activity	1
GO:0004044:amidophosphoribosyltransferase activity	1
GO:0004198:calcium-dependent cysteine-type endopeptidase activity	1
GO:0000991:transcription factor activity, core RNA polymerase II binding	1
GO:0004482:mRNA (guanine-N7-)-methyltransferase activity	1
GO:0016903:oxidoreductase activity, acting on the aldehyde or oxo group of donors	1
GO:0008774:acetaldehyde dehydrogenase (acetylating) activity	1
GO:0019237:centromeric DNA binding	1
GO:0004651:polynucleotide 5'-phosphatase activity	1
GO:0016805:dipeptidase activity	1
GO:0051723:protein methylesterase activity	1
GO:0003906:DNA-(apurinic or apyrimidinic site) lyase activity	1
GO:0017025:TBP-class protein binding	1
GO:0034450:ubiquitin-ubiquitin ligase activity	1
GO:0003877:ATP adenylyltransferase activity	1
GO:0008686:3,4-dihydroxy-2-butanone-4-phosphate synthase activity	1
GO:0043140:ATP-dependent 3'-5' DNA helicase activity	1
GO:0008478:pyridoxal kinase activity	1
GO:0004156:dihydropteroate synthase activity	1
GO:0015655:alanine:sodium symporter activity	1
GO:0004409:homoaconitate hydratase activity	1
GO:0017108:5'-flap endonuclease activity	1
GO:0004143:diacylglycerol kinase activity	1
GO:0008864:formyltetrahydrofolate deformylase activity	1
GO:0050290:sphingomyelin phosphodiesterase D activity	1
GO:0003980:UDP-glucose:glycoprotein glucosyltransferase activity	1
GO:0003922:GMP synthase (glutamine-hydrolyzing) activity	1
GO:0004814:arginine-tRNA ligase activity	1
GO:0016811:hydrolase activity, acting on carbon-nitrogen (but not peptide) bonds, in linear amides	1
GO:0004160:dihydroxy-acid dehydratase activity	1
GO:0016303:1-phosphatidylinositol-3-kinase activity	1
GO:0003856:3-dehydroquinate synthase activity	1
GO:0008972:phosphomethylpyrimidine kinase activity	1
GO:0008934:inositol monophosphate 1-phosphatase activity	1
GO:0003855:3-dehydroquinate dehydratase activity	1
GO:0004864:protein phosphatase inhibitor activity	1
GO:0004014:adenosylmethionine decarboxylase activity	1
GO:0003756:protein disulfide isomerase activity	1
GO:0008047:enzyme activator activity	1
GO:0005528:FK506 binding	1
GO:0016830:carbon-carbon lyase activity	1
GO:0008811:chloramphenicol O-acetyltransferase activity	1
GO:0004107:chorismate synthase activity	1
GO:0008603:cAMP-dependent protein kinase regulator activity	1
GO:0003866:3-phosphoshikimate 1-carboxyvinyltransferase activity	1
GO:0004048:anthranilate phosphoribosyltransferase activity	1
GO:0004798:thymidylate kinase activity	1
GO:0004788:thiamine diphosphokinase activity	1
GO:0008977:prephenate dehydrogenase (NAD+) activity	1
GO:0008134:transcription factor binding	1
GO:0003998:acylphosphatase activity	1
GO:0004358:glutamate N-acetyltransferase activity	1
GO:0004534:5'-3' exoribonuclease activity	1
GO:0000107:imidazoleglycerol-phosphate synthase activity	1
GO:0009001:serine O-acetyltransferase activity	1
GO:0004648:O-phospho-L-serine:2-oxoglutarate aminotransferase activity	1
GO:0008734:L-aspartate oxidase activity	1
GO:0045131:pre-mRNA branch point binding	1
GO:0070840:dynein complex binding	1
GO:0004665:prephenate dehydrogenase (NADP+) activity	1
GO:0004043:L-aminoadipate-semialdehyde dehydrogenase activity	1
GO:0004824:lysine-tRNA ligase activity	1
GO:0004602:glutathione peroxidase activity	1
GO:0004640:phosphoribosylanthranilate isomerase activity	1
GO:0004645:phosphorylase activity	1
GO:0016812:hydrolase activity, acting on carbon-nitrogen (but not peptide) bonds, in cyclic amides	1
GO:0008800:beta-lactamase activity	1
GO:0000175:3'-5'-exoribonuclease activity	1
GO:0016857:racemase and epimerase activity, acting on carbohydrates and derivatives	1
GO:0016881:acid-amino acid ligase activity	1
GO:0004827:proline-tRNA ligase activity	1
GO:0019948:SUMO activating enzyme activity	1
GO:0004754:saccharopine dehydrogenase (NAD+, L-lysine-forming) activity	1
GO:0004639:phosphoribosylaminoimidazolesuccinocarboxamide synthase activity	1
GO:0004807:triose-phosphate isomerase activity	1
GO:0097367:carbohydrate derivative binding	1
GO:0004525:ribonuclease III activity	1
GO:0043142:single-stranded DNA-dependent ATPase activity	1
GO:0032947:protein complex scaffold	1
GO:0045148:tripeptide aminopeptidase activity	1
GO:0061575:cyclin-dependent protein serine/threonine kinase activator activity	1
GO:0004815:aspartate-tRNA ligase activity	1
GO:0004152:dihydroorotate dehydrogenase activity	1
GO:0004350:glutamate-5-semialdehyde dehydrogenase activity	1
GO:0004592:pantoate-beta-alanine ligase activity	1
GO:0004731:purine-nucleoside phosphorylase activity	1
GO:0000179:rRNA (adenine-N6,N6-)-dimethyltransferase activity	1
GO:0004139:deoxyribose-phosphate aldolase activity	1
GO:0016776:phosphotransferase activity, phosphate group as acceptor	1
GO:0004751:ribose-5-phosphate isomerase activity	1
GO:0016668:oxidoreductase activity, acting on a sulfur group of donors, NAD(P) as acceptor	1
GO:0004019:adenylosuccinate synthase activity	1
GO:0004325:ferrochelatase activity	1
GO:0004735:pyrroline-5-carboxylate reductase activity	1
GO:0008108:UDP-glucose:hexose-1-phosphate uridylyltransferase activity	1
GO:0016671:oxidoreductase activity, acting on a sulfur group of donors, disulfide as acceptor	1
GO:0004045:aminoacyl-tRNA hydrolase activity	1
GO:0004360:glutamine-fructose-6-phosphate transaminase (isomerizing) activity	1
GO:0015103:inorganic anion transmembrane transporter activity	1
GO:0061578:Lys63-specific deubiquitinase activity	1
GO:0004559:alpha-mannosidase activity	1
GO:0016279:protein-lysine N-methyltransferase activity	1
GO:0051499:D-aminoacyl-tRNA deacylase activity	1
GO:0000982:transcription factor activity, RNA polymerase II core promoter proximal region sequence-specific binding	1
GO:0003688:DNA replication origin binding	1
GO:0004413:homoserine kinase activity	1
GO:0008073:ornithine decarboxylase inhibitor activity	1
GO:0005457:GDP-fucose transmembrane transporter activity	1
GO:0004056:argininosuccinate lyase activity	1
GO:0008725:DNA-3-methyladenine glycosylase activity	1
GO:0030570:pectate lyase activity	1
GO:0003991:acetylglutamate kinase activity	1
GO:0004750:ribulose-phosphate 3-epimerase activity	1
GO:0004057:arginyltransferase activity	1
GO:0004422:hypoxanthine phosphoribosyltransferase activity	1
GO:0003841:1-acylglycerol-3-phosphate O-acyltransferase activity	1
GO:0015450:P-P-bond-hydrolysis-driven protein transmembrane transporter activity	1
GO:0009378:four-way junction helicase activity	1
GO:0004075:biotin carboxylase activity	1
GO:0004576:oligosaccharyl transferase activity	1
GO:0016274:protein-arginine N-methyltransferase activity	1
GO:0016428:tRNA (cytosine-5-)-methyltransferase activity	1
GO:0004077:biotin-[acetyl-CoA-carboxylase] ligase activity	1
GO:0003989:acetyl-CoA carboxylase activity	1
GO:0071933:Arp2/3 complex binding	1
GO:0004363:glutathione synthase activity	1
GO:0004848:ureidoglycolate hydrolase activity	1
GO:0003958:NADPH-hemoprotein reductase activity	1
GO:0004329:formate-tetrahydrofolate ligase activity	1
GO:0047429:nucleoside-triphosphate diphosphatase activity	1
GO:0004610:phosphoacetylglucosamine mutase activity	1
GO:0008441:3'(2'),5'-bisphosphate nucleotidase activity	1
GO:0003796:lysozyme activity	1
GO:0003848:2-amino-4-hydroxy-6-hydroxymethyldihydropteridine diphosphokinase activity	1
GO:0005534:galactose binding	1
GO:0004452:isopentenyl-diphosphate delta-isomerase activity	1
GO:0004108:citrate (Si)-synthase activity	1
GO:0004424:imidazoleglycerol-phosphate dehydratase activity	1
GO:0004608:phosphatidylethanolamine N-methyltransferase activity	1
GO:0004100:chitin synthase activity	1
GO:0008022:protein C-terminus binding	1
GO:0070577:lysine-acetylated histone binding	1
GO:0016651:oxidoreductase activity, acting on NAD(P)H	1
GO:0003975:UDP-N-acetylglucosamine-dolichyl-phosphate N-acetylglucosaminephosphotransferase activity	1
GO:0004122:cystathionine beta-synthase activity	1
GO:0005545:1-phosphatidylinositol binding	1
GO:0008240:tripeptidyl-peptidase activity	1
GO:0004367:glycerol-3-phosphate dehydrogenase [NAD+] activity	1
GO:0000987:core promoter proximal region sequence-specific DNA binding	1
GO:0046559:alpha-glucuronidase activity	1
GO:0004828:serine-tRNA ligase activity	1
GO:0016756:glutathione gamma-glutamylcysteinyltransferase activity	1
GO:0004536:deoxyribonuclease activity	1
GO:0004379:glycylpeptide N-tetradecanoyltransferase activity	1
GO:0003883:CTP synthase activity	1
GO:0008963:phospho-N-acetylmuramoyl-pentapeptide-transferase activity	1
GO:0030337:DNA polymerase processivity factor activity	1
GO:0004420:hydroxymethylglutaryl-CoA reductase (NADPH) activity	1
GO:0004310:farnesyl-diphosphate farnesyltransferase activity	1
GO:0004817:cysteine-tRNA ligase activity	1
GO:0003935:GTP cyclohydrolase II activity	1
GO:0004013:adenosylhomocysteinase activity	1
GO:0005094:Rho GDP-dissociation inhibitor activity	1
GO:0004150:dihydroneopterin aldolase activity	1
GO:0004784:superoxide dismutase activity	1
GO:0003918:DNA topoisomerase type II (ATP-hydrolyzing) activity	1
GO:0098599:palmitoyl hydrolase activity	1
GO:0004638:phosphoribosylaminoimidazole carboxylase activity	1
GO:0016429:tRNA (adenine-N1-)-methyltransferase activity	1
GO:0008521:acetyl-CoA transporter activity	1
GO:0005337:nucleoside transmembrane transporter activity	1
GO:0003934:GTP cyclohydrolase I activity	1
GO:0005267:potassium channel activity	1
GO:0004844:uracil DNA N-glycosylase activity	1
GO:0008308:voltage-gated anion channel activity	1
GO:0003983:UTP:glucose-1-phosphate uridylyltransferase activity	1
GO:0070273:phosphatidylinositol-4-phosphate binding	1
GO:0004064:arylesterase activity	1
GO:0015098:molybdate ion transmembrane transporter activity	1
GO:0004615:phosphomannomutase activity	1
GO:0004822:isoleucine-tRNA ligase activity	1
GO:0004816:asparagine-tRNA ligase activity	1
GO:0008417:fucosyltransferase activity	1
GO:0004644:phosphoribosylglycinamide formyltransferase activity	1
GO:0004435:phosphatidylinositol phospholipase C activity	1
GO:0004347:glucose-6-phosphate isomerase activity	1
GO:0004514:nicotinate-nucleotide diphosphorylase (carboxylating) activity	1
GO:0015171:amino acid transmembrane transporter activity	1
GO:0050334:thiaminase activity	1
GO:0001882:nucleoside binding	1
GO:0016615:malate dehydrogenase activity	1
GO:0004335:galactokinase activity	1
GO:0004555:alpha,alpha-trehalase activity	1
GO:0015079:potassium ion transmembrane transporter activity	1
GO:0004794:L-threonine ammonia-lyase activity	1
GO:0030619:U1 snRNA binding	1
GO:0003871:5-methyltetrahydropteroyltriglutamate-homocysteine S-methyltransferase activity	1
GO:0008446:GDP-mannose 4,6-dehydratase activity	1
GO:0015926:glucosidase activity	1
GO:0032051:clathrin light chain binding	1
GO:0004066:asparagine synthase (glutamine-hydrolyzing) activity	1
GO:0004664:prephenate dehydratase activity	1
GO:0016833:oxo-acid-lyase activity	1
GO:0004823:leucine-tRNA ligase activity	1
GO:0004535:poly(A)-specific ribonuclease activity	1
GO:0004764:shikimate 3-dehydrogenase (NADP+) activity	1
GO:0004496:mevalonate kinase activity	1
GO:0046537:2,3-bisphosphoglycerate-independent phosphoglycerate mutase activity	1
GO:0032266:phosphatidylinositol-3-phosphate binding	1
GO:0004634:phosphopyruvate hydratase activity	1
GO:0004641:phosphoribosylformylglycinamidine cyclo-ligase activity	1
GO:0032559:adenyl ribonucleotide binding	1
GO:0030975:thiamine binding	1
GO:0004799:thymidylate synthase activity	1
GO:0004401:histidinol-phosphatase activity	1
GO:0008175:tRNA methyltransferase activity	1
GO:0004018:N6-(1,2-dicarboxyethyl)AMP AMP-lyase (fumarate-forming) activity	1
GO:0004170:dUTP diphosphatase activity	1
GO:0019239:deaminase activity	1
GO:0003999:adenine phosphoribosyltransferase activity	1
GO:0004588:orotate phosphoribosyltransferase activity	1
GO:0004073:aspartate-semialdehyde dehydrogenase activity	1
GO:0004488:methylenetetrahydrofolate dehydrogenase (NADP+) activity	1
GO:0030623:U5 snRNA binding	1
GO:0008199:ferric iron binding	1
GO:0004652:polynucleotide adenylyltransferase activity	1
GO:0003725:double-stranded RNA binding	1
GO:0004801:sedoheptulose-7-phosphate:D-glyceraldehyde-3-phosphate glyceronetransferase activity	1
GO:0004791:thioredoxin-disulfide reductase activity	1
GO:0017061:S-methyl-5-thioadenosine phosphorylase activity	1
GO:0004636:phosphoribosyl-ATP diphosphatase activity	1
GO:0003852:2-isopropylmalate synthase activity	1
GO:0004126:cytidine deaminase activity	1
GO:0004829:threonine-tRNA ligase activity	1
GO:0008531:riboflavin kinase activity	1
GO:0004813:alanine-tRNA ligase activity	1
GO:0003963:RNA-3'-phosphate cyclase activity	1
GO:0005315:inorganic phosphate transmembrane transporter activity	1
GO:0008113:peptide-methionine (S)-S-oxide reductase activity	1
GO:0016504:peptidase activator activity	1
GO:0004455:ketol-acid reductoisomerase activity	1
GO:0015225:biotin transporter activity	1
GO:0009019:tRNA (guanine-N1-)-methyltransferase activity	1
GO:0004135:amylo-alpha-1,6-glucosidase activity	1
GO:0008474:palmitoyl-(protein) hydrolase activity	1
GO:0004821:histidine-tRNA ligase activity	1
GO:0031151:histone methyltransferase activity (H3-K79 specific)	1
GO:0004055:argininosuccinate synthase activity	1
GO:0008184:glycogen phosphorylase activity	1
GO:0004809:tRNA (guanine-N2-)-methyltransferase activity	1
GO:0004619:phosphoglycerate mutase activity	1
GO:0051537:2 iron, 2 sulfur cluster binding	1
GO:0004484:mRNA guanylyltransferase activity	1
GO:0004022:alcohol dehydrogenase (NAD) activity	1
GO:0004637:phosphoribosylamine-glycine ligase activity	1
GO:0004168:dolichol kinase activity	1
GO:0004830:tryptophan-tRNA ligase activity	1
GO:0008176:tRNA (guanine-N7-)-methyltransferase activity	1
GO:0008097:5S rRNA binding	1
GO:0004820:glycine-tRNA ligase activity	1
GO:0004151:dihydroorotase activity	1
GO:0004163:diphosphomevalonate decarboxylase activity	1
GO:0000213:tRNA-intron endonuclease activity	1
GO:0004134:4-alpha-glucanotransferase activity	1
GO:0042393:histone binding	1
GO:0070008:serine-type exopeptidase activity	1
GO:0004765:shikimate kinase activity	1
GO:0004004:ATP-dependent RNA helicase activity	1
GO:0016836:hydro-lyase activity	1
GO:0008374:O-acyltransferase activity	1
GO:0004663:Rab geranylgeranyltransferase activity	1
GO:0070628:proteasome binding	1

## Sheet: Neofr
#GOID_GOterm	Protein_count
GO:0005515:protein binding	1376
GO:0005524:ATP binding	753
GO:0003824:catalytic activity	584
GO:0003676:nucleic acid binding	393
GO:0004553:hydrolase activity, hydrolyzing O-glycosyl compounds	377
GO:0004672:protein kinase activity	272
GO:0005488:binding	224
GO:0008061:chitin binding	208
GO:0008270:zinc ion binding	178
GO:0030248:cellulose binding	165
GO:0003677:DNA binding	154
GO:0005525:GTP binding	144
GO:0016491:oxidoreductase activity	141
GO:0003735:structural constituent of ribosome	124
GO:0003723:RNA binding	124
GO:0016887:ATPase activity	123
GO:0046872:metal ion binding	116
GO:0016787:hydrolase activity	110
GO:0005215:transporter activity	106
GO:0003924:GTPase activity	83
GO:0005509:calcium ion binding	78
GO:0000166:nucleotide binding	74
GO:0003777:microtubule motor activity	74
GO:0008810:cellulase activity	71
GO:0000287:magnesium ion binding	70
GO:0004674:protein serine/threonine kinase activity	65
GO:0004252:serine-type endopeptidase activity	61
GO:0016810:hydrolase activity, acting on carbon-nitrogen (but not peptide) bonds	61
GO:0030246:carbohydrate binding	56
GO:0003700:DNA binding transcription factor activity	52
GO:0022857:transmembrane transporter activity	49
GO:0051287:NAD binding	47
GO:0051082:unfolded protein binding	46
GO:0043565:sequence-specific DNA binding	43
GO:0008168:methyltransferase activity	43
GO:0016758:transferase activity, transferring hexosyl groups	41
GO:0004222:metalloendopeptidase activity	40
GO:0030170:pyridoxal phosphate binding	36
GO:0008017:microtubule binding	36
GO:0005096:GTPase activator activity	35
GO:0042626:ATPase activity, coupled to transmembrane movement of substances	35
GO:0016757:transferase activity, transferring glycosyl groups	34
GO:0003779:actin binding	34
GO:0004812:aminoacyl-tRNA ligase activity	33
GO:0003743:translation initiation factor activity	33
GO:0008237:metallopeptidase activity	33
GO:0003899:DNA-directed 5'-3' RNA polymerase activity	32
GO:0005085:guanyl-nucleotide exchange factor activity	31
GO:0051536:iron-sulfur cluster binding	30
GO:0005089:Rho guanyl-nucleotide exchange factor activity	30
GO:0016791:phosphatase activity	28
GO:0016616:oxidoreductase activity, acting on the CH-OH group of donors, NAD or NADP as acceptor	26
GO:0008565:protein transporter activity	25
GO:0005198:structural molecule activity	25
GO:0046983:protein dimerization activity	25
GO:0004842:ubiquitin-protein transferase activity	24
GO:0003774:motor activity	24
GO:0010181:FMN binding	24
GO:0008080:N-acetyltransferase activity	23
GO:0008081:phosphoric diester hydrolase activity	22
GO:0004012:phospholipid-translocating ATPase activity	22
GO:0035091:phosphatidylinositol binding	22
GO:0009045:xylose isomerase activity	21
GO:0016772:transferase activity, transferring phosphorus-containing groups	20
GO:0004722:protein serine/threonine phosphatase activity	20
GO:0004298:threonine-type endopeptidase activity	20
GO:0036459:thiol-dependent ubiquitinyl hydrolase activity	19
GO:0005216:ion channel activity	19
GO:0016620:oxidoreductase activity, acting on the aldehyde or oxo group of donors, NAD or NADP as acceptor	19
GO:0003755:peptidyl-prolyl cis-trans isomerase activity	19
GO:0022891:substrate-specific transmembrane transporter activity	18
GO:0004175:endopeptidase activity	18
GO:0003993:acid phosphatase activity	18
GO:0004871:signal transducer activity	18
GO:0004471:malate dehydrogenase (decarboxylating) (NAD+) activity	18
GO:0008233:peptidase activity	17
GO:0016301:kinase activity	17
GO:0046982:protein heterodimerization activity	16
GO:0043169:cation binding	16
GO:0051539:4 iron, 4 sulfur cluster binding	16
GO:0004190:aspartic-type endopeptidase activity	15
GO:0016853:isomerase activity	15
GO:0004725:protein tyrosine phosphatase activity	15
GO:0019205:nucleobase-containing compound kinase activity	15
GO:0004930:G-protein coupled receptor activity	14
GO:0004470:malic enzyme activity	14
GO:0016773:phosphotransferase activity, alcohol group as acceptor	14
GO:0016740:transferase activity	14
GO:0003872:6-phosphofructokinase activity	14
GO:0019901:protein kinase binding	14
GO:0004611:phosphoenolpyruvate carboxykinase activity	14
GO:0048037:cofactor binding	14
GO:0017076:purine nucleotide binding	14
GO:0070403:NAD+ binding	14
GO:0016788:hydrolase activity, acting on ester bonds	14
GO:0008536:Ran GTPase binding	14
GO:0009055:electron carrier activity	14
GO:0015035:protein disulfide oxidoreductase activity	13
GO:0016747:transferase activity, transferring acyl groups other than amino-acyl groups	13
GO:0004177:aminopeptidase activity	13
GO:0004386:helicase activity	13
GO:0015078:hydrogen ion transmembrane transporter activity	12
GO:0005200:structural constituent of cytoskeleton	12
GO:0019001:guanyl nucleotide binding	12
GO:0016779:nucleotidyltransferase activity	12
GO:0050660:flavin adenine dinucleotide binding	12
GO:0031683:G-protein beta/gamma-subunit complex binding	12
GO:0032549:ribonucleoside binding	12
GO:0051015:actin filament binding	11
GO:0008138:protein tyrosine/serine/threonine phosphatase activity	11
GO:0016746:transferase activity, transferring acyl groups	10
GO:0016407:acetyltransferase activity	10
GO:0003887:DNA-directed DNA polymerase activity	10
GO:0000030:mannosyltransferase activity	10
GO:0016985:mannan endo-1,4-beta-mannosidase activity	10
GO:0031072:heat shock protein binding	10
GO:0008641:small protein activating enzyme activity	10
GO:0008184:glycogen phosphorylase activity	10
GO:0005544:calcium-dependent phospholipid binding	10
GO:0003746:translation elongation factor activity	10
GO:0005536:glucose binding	9
GO:0000981:RNA polymerase II transcription factor activity, sequence-specific DNA binding	9
GO:0008312:7S RNA binding	9
GO:0036402:proteasome-activating ATPase activity	9
GO:0003678:DNA helicase activity	9
GO:0005086:ARF guanyl-nucleotide exchange factor activity	9
GO:0004396:hexokinase activity	9
GO:0004550:nucleoside diphosphate kinase activity	9
GO:0004312:fatty acid synthase activity	9
GO:0046873:metal ion transmembrane transporter activity	9
GO:0000049:tRNA binding	9
GO:0004749:ribose phosphate diphosphokinase activity	9
GO:0004373:glycogen (starch) synthase activity	8
GO:0015238:drug transmembrane transporter activity	8
GO:0046914:transition metal ion binding	8
GO:0004114:3',5'-cyclic-nucleotide phosphodiesterase activity	8
GO:0030145:manganese ion binding	8
GO:0002161:aminoacyl-tRNA editing activity	8
GO:0015093:ferrous iron transmembrane transporter activity	8
GO:0015297:antiporter activity	8
GO:0005249:voltage-gated potassium channel activity	8
GO:0004127:cytidylate kinase activity	8
GO:0003684:damaged DNA binding	8
GO:0030234:enzyme regulator activity	8
GO:0008324:cation transmembrane transporter activity	8
GO:0016832:aldehyde-lyase activity	8
GO:0018580:nitronate monooxygenase activity	7
GO:0008235:metalloexopeptidase activity	7
GO:0004623:phospholipase A2 activity	7
GO:0016829:lyase activity	7
GO:0005351:sugar:proton symporter activity	7
GO:0003942:N-acetyl-gamma-glutamyl-phosphate reductase activity	7
GO:0016876:ligase activity, forming aminoacyl-tRNA and related compounds	7
GO:0051087:chaperone binding	7
GO:0050661:NADP binding	7
GO:0008236:serine-type peptidase activity	7
GO:0005506:iron ion binding	7
GO:0019888:protein phosphatase regulator activity	7
GO:0001664:G-protein coupled receptor binding	7
GO:0016307:phosphatidylinositol phosphate kinase activity	7
GO:0046912:transferase activity, transferring acyl groups, acyl groups converted into alkyl on transfer	7
GO:0043130:ubiquitin binding	7
GO:0004834:tryptophan synthase activity	6
GO:0008998:ribonucleoside-triphosphate reductase activity	6
GO:0005484:SNAP receptor activity	6
GO:0008483:transaminase activity	6
GO:0004965:G-protein coupled GABA receptor activity	6
GO:0004843:thiol-dependent ubiquitin-specific protease activity	6
GO:0005092:GDP-dissociation inhibitor activity	6
GO:0016868:intramolecular transferase activity, phosphotransferases	6
GO:0004743:pyruvate kinase activity	6
GO:0005047:signal recognition particle binding	6
GO:0008440:inositol-1,4,5-trisphosphate 3-kinase activity	6
GO:0031369:translation initiation factor binding	6
GO:0031177:phosphopantetheine binding	6
GO:0042802:identical protein binding	6
GO:0009982:pseudouridine synthase activity	6
GO:0004017:adenylate kinase activity	6
GO:0030955:potassium ion binding	6
GO:0016627:oxidoreductase activity, acting on the CH-CH group of donors	6
GO:0017056:structural constituent of nuclear pore	6
GO:0016462:pyrophosphatase activity	5
GO:0019904:protein domain specific binding	5
GO:0008897:holo-[acyl-carrier-protein] synthase activity	5
GO:0004185:serine-type carboxypeptidase activity	5
GO:0046961:proton-transporting ATPase activity, rotational mechanism	5
GO:0050662:coenzyme binding	5
GO:0003844:1,4-alpha-glucan branching enzyme activity	5
GO:0016597:amino acid binding	5
GO:0016765:transferase activity, transferring alkyl or aryl (other than methyl) groups	5
GO:0005093:Rab GDP-dissociation inhibitor activity	5
GO:0030570:pectate lyase activity	5
GO:0030976:thiamine pyrophosphate binding	5
GO:0004088:carbamoyl-phosphate synthase (glutamine-hydrolyzing) activity	5
GO:0019843:rRNA binding	5
GO:0016874:ligase activity	5
GO:0003951:NAD+ kinase activity	5
GO:0016743:carboxyl- or carbamoyltransferase activity	5
GO:0043022:ribosome binding	5
GO:0004003:ATP-dependent DNA helicase activity	5
GO:0015299:solute:proton antiporter activity	5
GO:0019887:protein kinase regulator activity	5
GO:0003871:5-methyltetrahydropteroyltriglutamate-homocysteine S-methyltransferase activity	5
GO:0004318:enoyl-[acyl-carrier-protein] reductase (NADH) activity	5
GO:0004634:phosphopyruvate hydratase activity	5
GO:0030942:endoplasmic reticulum signal peptide binding	5
GO:0004407:histone deacetylase activity	5
GO:0003830:beta-1,4-mannosylglycoprotein 4-beta-N-acetylglucosaminyltransferase activity	5
GO:0016780:phosphotransferase activity, for other substituted phosphate groups	5
GO:0003849:3-deoxy-7-phosphoheptulonate synthase activity	5
GO:0008092:cytoskeletal protein binding	4
GO:0004399:histidinol dehydrogenase activity	4
GO:0016614:oxidoreductase activity, acting on CH-OH group of donors	4
GO:0009041:uridylate kinase activity	4
GO:0003984:acetolactate synthase activity	4
GO:0004826:phenylalanine-tRNA ligase activity	4
GO:0004521:endoribonuclease activity	4
GO:0008137:NADH dehydrogenase (ubiquinone) activity	4
GO:0016702:oxidoreductase activity, acting on single donors with incorporation of molecular oxygen, incorporation of two atoms of oxygen	4
GO:0004707:MAP kinase activity	4
GO:0004617:phosphoglycerate dehydrogenase activity	4
GO:0046933:proton-transporting ATP synthase activity, rotational mechanism	4
GO:0004540:ribonuclease activity	4
GO:0003756:protein disulfide isomerase activity	4
GO:0008408:3'-5' exonuclease activity	4
GO:0003682:chromatin binding	4
GO:0004571:mannosyl-oligosaccharide 1,2-alpha-mannosidase activity	4
GO:0004476:mannose-6-phosphate isomerase activity	4
GO:0043365:[formate-C-acetyltransferase]-activating enzyme activity	4
GO:0017150:tRNA dihydrouridine synthase activity	4
GO:0017048:Rho GTPase binding	4
GO:0016671:oxidoreductase activity, acting on a sulfur group of donors, disulfide as acceptor	4
GO:0030599:pectinesterase activity	4
GO:0030060:L-malate dehydrogenase activity	4
GO:0015116:sulfate transmembrane transporter activity	4
GO:0016820:hydrolase activity, acting on acid anhydrides, catalyzing transmembrane movement of substances	4
GO:0003729:mRNA binding	4
GO:0048487:beta-tubulin binding	4
GO:0030674:protein binding, bridging	4
GO:0042578:phosphoric ester hydrolase activity	4
GO:0003883:CTP synthase activity	4
GO:0031625:ubiquitin protein ligase binding	4
GO:0017136:NAD-dependent histone deacetylase activity	4
GO:0004613:phosphoenolpyruvate carboxykinase (GTP) activity	4
GO:0008318:protein prenyltransferase activity	4
GO:0004822:isoleucine-tRNA ligase activity	4
GO:0008417:fucosyltransferase activity	4
GO:0070569:uridylyltransferase activity	4
GO:0004721:phosphoprotein phosphatase activity	4
GO:0070290:N-acylphosphatidylethanolamine-specific phospholipase D activity	4
GO:0008271:secondary active sulfate transmembrane transporter activity	4
GO:0043141:ATP-dependent 5'-3' DNA helicase activity	4
GO:0004519:endonuclease activity	3
GO:0003747:translation release factor activity	3
GO:0000062:fatty-acyl-CoA binding	3
GO:0003879:ATP phosphoribosyltransferase activity	3
GO:0000991:transcription factor activity, core RNA polymerase II binding	3
GO:0097027:ubiquitin-protein transferase activator activity	3
GO:0016849:phosphorus-oxygen lyase activity	3
GO:0061630:ubiquitin protein ligase activity	3
GO:0005528:FK506 binding	3
GO:0008603:cAMP-dependent protein kinase regulator activity	3
GO:0004084:branched-chain-amino-acid transaminase activity	3
GO:0008170:N-methyltransferase activity	3
GO:0017112:Rab guanyl-nucleotide exchange factor activity	3
GO:0003994:aconitate hydratase activity	3
GO:0016881:acid-amino acid ligase activity	3
GO:0016857:racemase and epimerase activity, acting on carbohydrates and derivatives	3
GO:0016763:transferase activity, transferring pentosyl groups	3
GO:0004478:methionine adenosyltransferase activity	3
GO:0004072:aspartate kinase activity	3
GO:0004579:dolichyl-diphosphooligosaccharide-protein glycotransferase activity	3
GO:0004356:glutamate-ammonia ligase activity	3
GO:0004100:chitin synthase activity	3
GO:0001671:ATPase activator activity	3
GO:0070577:lysine-acetylated histone binding	3
GO:0004379:glycylpeptide N-tetradecanoyltransferase activity	3
GO:0004013:adenosylhomocysteinase activity	3
GO:0000150:recombinase activity	3
GO:0003873:6-phosphofructo-2-kinase activity	3
GO:0004527:exonuclease activity	3
GO:0004000:adenosine deaminase activity	3
GO:0003917:DNA topoisomerase type I activity	3
GO:0004421:hydroxymethylglutaryl-CoA synthase activity	3
GO:0010997:anaphase-promoting complex binding	3
GO:0015079:potassium ion transmembrane transporter activity	3
GO:0008559:xenobiotic-transporting ATPase activity	3
GO:0016504:peptidase activator activity	3
GO:0004455:ketol-acid reductoisomerase activity	3
GO:0042803:protein homodimerization activity	3
GO:0004055:argininosuccinate synthase activity	3
GO:0004809:tRNA (guanine-N2-)-methyltransferase activity	3
GO:0004523:RNA-DNA hybrid ribonuclease activity	3
GO:0016639:oxidoreductase activity, acting on the CH-NH2 group of donors, NAD or NADP as acceptor	3
GO:0008097:5S rRNA binding	3
GO:0005247:voltage-gated chloride channel activity	3
GO:0016831:carboxy-lyase activity	3
GO:0003938:IMP dehydrogenase activity	3
GO:0001104:RNA polymerase II transcription cofactor activity	3
GO:0008374:O-acyltransferase activity	3
GO:0070628:proteasome binding	3
GO:0052855:ADP-dependent NAD(P)H-hydrate dehydratase activity	2
GO:0004140:dephospho-CoA kinase activity	2
GO:0004385:guanylate kinase activity	2
GO:0004146:dihydrofolate reductase activity	2
GO:0003937:IMP cyclohydrolase activity	2
GO:0070006:metalloaminopeptidase activity	2
GO:0008861:formate C-acetyltransferase activity	2
GO:0004040:amidase activity	2
GO:0004518:nuclease activity	2
GO:1990380:Lys48-specific deubiquitinase activity	2
GO:0043015:gamma-tubulin binding	2
GO:0004070:aspartate carbamoyltransferase activity	2
GO:0003862:3-isopropylmalate dehydrogenase activity	2
GO:0004326:tetrahydrofolylpolyglutamate synthase activity	2
GO:0015105:arsenite transmembrane transporter activity	2
GO:0004198:calcium-dependent cysteine-type endopeptidase activity	2
GO:0019894:kinesin binding	2
GO:0003916:DNA topoisomerase activity	2
GO:0016805:dipeptidase activity	2
GO:0003906:DNA-(apurinic or apyrimidinic site) lyase activity	2
GO:0003922:GMP synthase (glutamine-hydrolyzing) activity	2
GO:0008444:CDP-diacylglycerol-glycerol-3-phosphate 3-phosphatidyltransferase activity	2
GO:0004160:dihydroxy-acid dehydratase activity	2
GO:0019781:NEDD8 activating enzyme activity	2
GO:0004450:isocitrate dehydrogenase (NADP+) activity	2
GO:0008934:inositol monophosphate 1-phosphatase activity	2
GO:0004357:glutamate-cysteine ligase activity	2
GO:0004048:anthranilate phosphoribosyltransferase activity	2
GO:0004788:thiamine diphosphokinase activity	2
GO:0008977:prephenate dehydrogenase (NAD+) activity	2
GO:0030276:clathrin binding	2
GO:0008134:transcription factor binding	2
GO:0003690:double-stranded DNA binding	2
GO:0003998:acylphosphatase activity	2
GO:0003978:UDP-glucose 4-epimerase activity	2
GO:0009001:serine O-acetyltransferase activity	2
GO:0045131:pre-mRNA branch point binding	2
GO:0008734:L-aspartate oxidase activity	2
GO:0004832:valine-tRNA ligase activity	2
GO:0004665:prephenate dehydrogenase (NADP+) activity	2
GO:0004824:lysine-tRNA ligase activity	2
GO:0004602:glutathione peroxidase activity	2
GO:0004639:phosphoribosylaminoimidazolesuccinocarboxamide synthase activity	2
GO:0004807:triose-phosphate isomerase activity	2
GO:0097367:carbohydrate derivative binding	2
GO:0004410:homocitrate synthase activity	2
GO:0004349:glutamate 5-kinase activity	2
GO:0003910:DNA ligase (ATP) activity	2
GO:0004751:ribose-5-phosphate isomerase activity	2
GO:0019211:phosphatase activator activity	2
GO:0004371:glycerone kinase activity	2
GO:0005543:phospholipid binding	2
GO:0016972:thiol oxidase activity	2
GO:0004802:transketolase activity	2
GO:0005388:calcium-transporting ATPase activity	2
GO:0004045:aminoacyl-tRNA hydrolase activity	2
GO:0000982:transcription factor activity, RNA polymerase II core promoter proximal region sequence-specific binding	2
GO:0004413:homoserine kinase activity	2
GO:0004594:pantothenate kinase activity	2
GO:0004750:ribulose-phosphate 3-epimerase activity	2
GO:2001070:starch binding	2
GO:0004671:protein C-terminal S-isoprenylcysteine carboxyl O-methyltransferase activity	2
GO:0015450:P-P-bond-hydrolysis-driven protein transmembrane transporter activity	2
GO:0015197:peptide transporter activity	2
GO:0008094:DNA-dependent ATPase activity	2
GO:0008677:2-dehydropantoate 2-reductase activity	2
GO:0004329:formate-tetrahydrofolate ligase activity	2
GO:0047429:nucleoside-triphosphate diphosphatase activity	2
GO:0004610:phosphoacetylglucosamine mutase activity	2
GO:0005298:proline:sodium symporter activity	2
GO:0004427:inorganic diphosphatase activity	2
GO:0003796:lysozyme activity	2
GO:0003697:single-stranded DNA binding	2
GO:0004452:isopentenyl-diphosphate delta-isomerase activity	2
GO:0016818:hydrolase activity, acting on acid anhydrides, in phosphorus-containing anhydrides	2
GO:0004372:glycine hydroxymethyltransferase activity	2
GO:0004618:phosphoglycerate kinase activity	2
GO:0015631:tubulin binding	2
GO:0016651:oxidoreductase activity, acting on NAD(P)H	2
GO:0003714:transcription corepressor activity	2
GO:0008253:5'-nucleotidase activity	2
GO:0004367:glycerol-3-phosphate dehydrogenase [NAD+] activity	2
GO:0000987:core promoter proximal region sequence-specific DNA binding	2
GO:0004828:serine-tRNA ligase activity	2
GO:0004402:histone acetyltransferase activity	2
GO:0009976:tocopherol cyclase activity	2
GO:0004784:superoxide dismutase activity	2
GO:0003918:DNA topoisomerase type II (ATP-hydrolyzing) activity	2
GO:0098599:palmitoyl hydrolase activity	2
GO:0004605:phosphatidate cytidylyltransferase activity	2
GO:0000339:RNA cap binding	2
GO:0003934:GTP cyclohydrolase I activity	2
GO:0004819:glutamine-tRNA ligase activity	2
GO:0008308:voltage-gated anion channel activity	2
GO:0003713:transcription coactivator activity	2
GO:0003950:NAD+ ADP-ribosyltransferase activity	2
GO:0070273:phosphatidylinositol-4-phosphate binding	2
GO:0030983:mismatched DNA binding	2
GO:0004435:phosphatidylinositol phospholipase C activity	2
GO:0004347:glucose-6-phosphate isomerase activity	2
GO:0004124:cysteine synthase activity	2
GO:0004089:carbonate dehydratase activity	2
GO:0031402:sodium ion binding	2
GO:0016615:malate dehydrogenase activity	2
GO:0003825:alpha,alpha-trehalose-phosphate synthase (UDP-forming) activity	2
GO:0004643:phosphoribosylaminoimidazolecarboxamide formyltransferase activity	2
GO:0030171:voltage-gated proton channel activity	2
GO:0004794:L-threonine ammonia-lyase activity	2
GO:0030619:U1 snRNA binding	2
GO:0008446:GDP-mannose 4,6-dehydratase activity	2
GO:0015926:glucosidase activity	2
GO:0004425:indole-3-glycerol-phosphate synthase activity	2
GO:0004823:leucine-tRNA ligase activity	2
GO:0016742:hydroxymethyl-, formyl- and related transferase activity	2
GO:0019992:diacylglycerol binding	2
GO:0004400:histidinol-phosphate transaminase activity	2
GO:0004818:glutamate-tRNA ligase activity	2
GO:0008986:pyruvate, water dikinase activity	2
GO:0004106:chorismate mutase activity	2
GO:0030975:thiamine binding	2
GO:0004018:N6-(1,2-dicarboxyethyl)AMP AMP-lyase (fumarate-forming) activity	2
GO:0019239:deaminase activity	2
GO:0004333:fumarate hydratase activity	2
GO:0004488:methylenetetrahydrofolate dehydrogenase (NADP+) activity	2
GO:0008703:5-amino-6-(5-phosphoribosylamino)uracil reductase activity	2
GO:0004801:sedoheptulose-7-phosphate:D-glyceraldehyde-3-phosphate glyceronetransferase activity	2
GO:0004512:inositol-3-phosphate synthase activity	2
GO:0008649:rRNA methyltransferase activity	2
GO:0004791:thioredoxin-disulfide reductase activity	2
GO:0003852:2-isopropylmalate synthase activity	2
GO:0004829:threonine-tRNA ligase activity	2
GO:0005328:neurotransmitter:sodium symporter activity	2
GO:0008531:riboflavin kinase activity	2
GO:0004565:beta-galactosidase activity	2
GO:0008901:ferredoxin hydrogenase activity	2
GO:0016888:endodeoxyribonuclease activity, producing 5'-phosphomonoesters	2
GO:0008474:palmitoyl-(protein) hydrolase activity	2
GO:0004135:amylo-alpha-1,6-glucosidase activity	2
GO:0004647:phosphoserine phosphatase activity	2
GO:0004176:ATP-dependent peptidase activity	2
GO:0004856:xylulokinase activity	2
GO:0004619:phosphoglycerate mutase activity	2
GO:0008173:RNA methyltransferase activity	2
GO:0004830:tryptophan-tRNA ligase activity	2
GO:0004820:glycine-tRNA ligase activity	2
GO:0016799:hydrolase activity, hydrolyzing N-glycosyl compounds	2
GO:0004134:4-alpha-glucanotransferase activity	2
GO:0042393:histone binding	2
GO:0016836:hydro-lyase activity	2
GO:0015293:symporter activity	2
GO:0004164:diphthine synthase activity	1
GO:0008757:S-adenosylmethionine-dependent methyltransferase activity	1
GO:0031491:nucleosome binding	1
GO:0004642:phosphoribosylformylglycinamidine synthase activity	1
GO:0004489:methylenetetrahydrofolate reductase (NAD(P)H) activity	1
GO:0042623:ATPase activity, coupled	1
GO:0051920:peroxiredoxin activity	1
GO:0003952:NAD+ synthase (glutamine-hydrolyzing) activity	1
GO:0017070:U6 snRNA binding	1
GO:0004071:aspartate-ammonia ligase activity	1
GO:0005519:cytoskeletal regulatory protein binding	1
GO:0004590:orotidine-5'-phosphate decarboxylase activity	1
GO:0008863:formate dehydrogenase (NAD+) activity	1
GO:0008443:phosphofructokinase activity	1
GO:0051996:squalene synthase activity	1
GO:0004044:amidophosphoribosyltransferase activity	1
GO:0004129:cytochrome-c oxidase activity	1
GO:0031071:cysteine desulfurase activity	1
GO:0017176:phosphatidylinositol N-acetylglucosaminyltransferase activity	1
GO:0019789:SUMO transferase activity	1
GO:0042162:telomeric DNA binding	1
GO:0016903:oxidoreductase activity, acting on the aldehyde or oxo group of donors	1
GO:0008568:microtubule-severing ATPase activity	1
GO:0051723:protein methylesterase activity	1
GO:0001614:purinergic nucleotide receptor activity	1
GO:0004609:phosphatidylserine decarboxylase activity	1
GO:0017025:TBP-class protein binding	1
GO:0034450:ubiquitin-ubiquitin ligase activity	1
GO:0003877:ATP adenylyltransferase activity	1
GO:0008987:quinolinate synthetase A activity	1
GO:0008686:3,4-dihydroxy-2-butanone-4-phosphate synthase activity	1
GO:0016891:endoribonuclease activity, producing 5'-phosphomonoesters	1
GO:0008478:pyridoxal kinase activity	1
GO:0004156:dihydropteroate synthase activity	1
GO:0015655:alanine:sodium symporter activity	1
GO:0004409:homoaconitate hydratase activity	1
GO:0050290:sphingomyelin phosphodiesterase D activity	1
GO:0004143:diacylglycerol kinase activity	1
GO:0003980:UDP-glucose:glycoprotein glucosyltransferase activity	1
GO:0008864:formyltetrahydrofolate deformylase activity	1
GO:0004814:arginine-tRNA ligase activity	1
GO:0016811:hydrolase activity, acting on carbon-nitrogen (but not peptide) bonds, in linear amides	1
GO:0000104:succinate dehydrogenase activity	1
GO:0010484:H3 histone acetyltransferase activity	1
GO:0003856:3-dehydroquinate synthase activity	1
GO:0001026:TFIIIB-type transcription factor activity	1
GO:0000977:RNA polymerase II regulatory region sequence-specific DNA binding	1
GO:0008972:phosphomethylpyrimidine kinase activity	1
GO:0003855:3-dehydroquinate dehydratase activity	1
GO:0018024:histone-lysine N-methyltransferase activity	1
GO:0004864:protein phosphatase inhibitor activity	1
GO:0004014:adenosylmethionine decarboxylase activity	1
GO:0008047:enzyme activator activity	1
GO:0033897:ribonuclease T2 activity	1
GO:0004107:chorismate synthase activity	1
GO:0003866:3-phosphoshikimate 1-carboxyvinyltransferase activity	1
GO:0004798:thymidylate kinase activity	1
GO:0035497:cAMP response element binding	1
GO:0005245:voltage-gated calcium channel activity	1
GO:0004358:glutamate N-acetyltransferase activity	1
GO:0003847:1-alkyl-2-acetylglycerophosphocholine esterase activity	1
GO:0000107:imidazoleglycerol-phosphate synthase activity	1
GO:0004648:O-phospho-L-serine:2-oxoglutarate aminotransferase activity	1
GO:0030250:guanylate cyclase activator activity	1
GO:0004831:tyrosine-tRNA ligase activity	1
GO:0070840:dynein complex binding	1
GO:0004043:L-aminoadipate-semialdehyde dehydrogenase activity	1
GO:0004640:phosphoribosylanthranilate isomerase activity	1
GO:0016812:hydrolase activity, acting on carbon-nitrogen (but not peptide) bonds, in cyclic amides	1
GO:0000175:3'-5'-exoribonuclease activity	1
GO:0047746:chlorophyllase activity	1
GO:0004827:proline-tRNA ligase activity	1
GO:0004825:methionine-tRNA ligase activity	1
GO:0004754:saccharopine dehydrogenase (NAD+, L-lysine-forming) activity	1
GO:0015385:sodium:proton antiporter activity	1
GO:0032947:protein complex scaffold	1
GO:0004815:aspartate-tRNA ligase activity	1
GO:0004152:dihydroorotate dehydrogenase activity	1
GO:0004350:glutamate-5-semialdehyde dehydrogenase activity	1
GO:0004592:pantoate-beta-alanine ligase activity	1
GO:0008289:lipid binding	1
GO:0004731:purine-nucleoside phosphorylase activity	1
GO:0000179:rRNA (adenine-N6,N6-)-dimethyltransferase activity	1
GO:0004139:deoxyribose-phosphate aldolase activity	1
GO:0016776:phosphotransferase activity, phosphate group as acceptor	1
GO:0016668:oxidoreductase activity, acting on a sulfur group of donors, NAD(P) as acceptor	1
GO:0000906:6,7-dimethyl-8-ribityllumazine synthase activity	1
GO:0004789:thiamine-phosphate diphosphorylase activity	1
GO:0004019:adenylosuccinate synthase activity	1
GO:0004735:pyrroline-5-carboxylate reductase activity	1
GO:0004325:ferrochelatase activity	1
GO:0008108:UDP-glucose:hexose-1-phosphate uridylyltransferase activity	1
GO:0061578:Lys63-specific deubiquitinase activity	1
GO:0004559:alpha-mannosidase activity	1
GO:0016279:protein-lysine N-methyltransferase activity	1
GO:0003688:DNA replication origin binding	1
GO:0008073:ornithine decarboxylase inhibitor activity	1
GO:0004056:argininosuccinate lyase activity	1
GO:0005457:GDP-fucose transmembrane transporter activity	1
GO:0003991:acetylglutamate kinase activity	1
GO:0008762:UDP-N-acetylmuramate dehydrogenase activity	1
GO:0004712:protein serine/threonine/tyrosine kinase activity	1
GO:0016798:hydrolase activity, acting on glycosyl bonds	1
GO:0004057:arginyltransferase activity	1
GO:0003908:methylated-DNA-[protein]-cysteine S-methyltransferase activity	1
GO:0004422:hypoxanthine phosphoribosyltransferase activity	1
GO:0003841:1-acylglycerol-3-phosphate O-acyltransferase activity	1
GO:0004075:biotin carboxylase activity	1
GO:0004576:oligosaccharyl transferase activity	1
GO:0052726:inositol-1,3,4-trisphosphate 5-kinase activity	1
GO:0016274:protein-arginine N-methyltransferase activity	1
GO:0016428:tRNA (cytosine-5-)-methyltransferase activity	1
GO:0004077:biotin-[acetyl-CoA-carboxylase] ligase activity	1
GO:0003989:acetyl-CoA carboxylase activity	1
GO:0071933:Arp2/3 complex binding	1
GO:0004363:glutathione synthase activity	1
GO:0003923:GPI-anchor transamidase activity	1
GO:0008441:3'(2'),5'-bisphosphate nucleotidase activity	1
GO:0004463:leukotriene-A4 hydrolase activity	1
GO:0003848:2-amino-4-hydroxy-6-hydroxymethyldihydropteridine diphosphokinase activity	1
GO:0003949:1-(5-phosphoribosyl)-5-[(5-phosphoribosylamino)methylideneamino]imidazole-4-carboxamide isomerase activity	1
GO:0005534:galactose binding	1
GO:0004108:citrate (Si)-synthase activity	1
GO:0004424:imidazoleglycerol-phosphate dehydratase activity	1
GO:0004931:extracellular ATP-gated cation channel activity	1
GO:0008022:protein C-terminus binding	1
GO:0008026:ATP-dependent helicase activity	1
GO:0004122:cystathionine beta-synthase activity	1
GO:0005545:1-phosphatidylinositol binding	1
GO:0008240:tripeptidyl-peptidase activity	1
GO:0016756:glutathione gamma-glutamylcysteinyltransferase activity	1
GO:0052725:inositol-1,3,4-trisphosphate 6-kinase activity	1
GO:0003972:RNA ligase (ATP) activity	1
GO:0030337:DNA polymerase processivity factor activity	1
GO:0008484:sulfuric ester hydrolase activity	1
GO:0004420:hydroxymethylglutaryl-CoA reductase (NADPH) activity	1
GO:0004310:farnesyl-diphosphate farnesyltransferase activity	1
GO:0004817:cysteine-tRNA ligase activity	1
GO:0004001:adenosine kinase activity	1
GO:0003935:GTP cyclohydrolase II activity	1
GO:0005094:Rho GDP-dissociation inhibitor activity	1
GO:0004150:dihydroneopterin aldolase activity	1
GO:0015369:calcium:proton antiporter activity	1
GO:0005158:insulin receptor binding	1
GO:0000155:phosphorelay sensor kinase activity	1
GO:0004638:phosphoribosylaminoimidazole carboxylase activity	1
GO:0030515:snoRNA binding	1
GO:0016429:tRNA (adenine-N1-)-methyltransferase activity	1
GO:0008521:acetyl-CoA transporter activity	1
GO:0004631:phosphomevalonate kinase activity	1
GO:0005337:nucleoside transmembrane transporter activity	1
GO:0004417:hydroxyethylthiazole kinase activity	1
GO:0005267:potassium channel activity	1
GO:0004844:uracil DNA N-glycosylase activity	1
GO:0003983:UTP:glucose-1-phosphate uridylyltransferase activity	1
GO:0008107:galactoside 2-alpha-L-fucosyltransferase activity	1
GO:0046923:ER retention sequence binding	1
GO:0015098:molybdate ion transmembrane transporter activity	1
GO:0004615:phosphomannomutase activity	1
GO:0004816:asparagine-tRNA ligase activity	1
GO:0004644:phosphoribosylglycinamide formyltransferase activity	1
GO:0004514:nicotinate-nucleotide diphosphorylase (carboxylating) activity	1
GO:0003864:3-methyl-2-oxobutanoate hydroxymethyltransferase activity	1
GO:0003857:3-hydroxyacyl-CoA dehydrogenase activity	1
GO:0015171:amino acid transmembrane transporter activity	1
GO:0050334:thiaminase activity	1
GO:0001882:nucleoside binding	1
GO:0004335:galactokinase activity	1
GO:0020037:heme binding	1
GO:0004555:alpha,alpha-trehalase activity	1
GO:0004635:phosphoribosyl-AMP cyclohydrolase activity	1
GO:0019829:cation-transporting ATPase activity	1
GO:0004412:homoserine dehydrogenase activity	1
GO:0004664:prephenate dehydratase activity	1
GO:0016833:oxo-acid-lyase activity	1
GO:0004496:mevalonate kinase activity	1
GO:0004764:shikimate 3-dehydrogenase (NADP+) activity	1
GO:0046537:2,3-bisphosphoglycerate-independent phosphoglycerate mutase activity	1
GO:0032266:phosphatidylinositol-3-phosphate binding	1
GO:0004641:phosphoribosylformylglycinamidine cyclo-ligase activity	1
GO:0032559:adenyl ribonucleotide binding	1
GO:0004799:thymidylate synthase activity	1
GO:0004359:glutaminase activity	1
GO:0004401:histidinol-phosphatase activity	1
GO:0044877:macromolecular complex binding	1
GO:0000774:adenyl-nucleotide exchange factor activity	1
GO:0008175:tRNA methyltransferase activity	1
GO:0004170:dUTP diphosphatase activity	1
GO:0003999:adenine phosphoribosyltransferase activity	1
GO:0004588:orotate phosphoribosyltransferase activity	1
GO:0004332:fructose-bisphosphate aldolase activity	1
GO:0030623:U5 snRNA binding	1
GO:0008199:ferric iron binding	1
GO:0004652:polynucleotide adenylyltransferase activity	1
GO:0003725:double-stranded RNA binding	1
GO:0005516:calmodulin binding	1
GO:0017061:S-methyl-5-thioadenosine phosphorylase activity	1
GO:0004636:phosphoribosyl-ATP diphosphatase activity	1
GO:0004126:cytidine deaminase activity	1
GO:0004526:ribonuclease P activity	1
GO:0004649:poly(ADP-ribose) glycohydrolase activity	1
GO:0003896:DNA primase activity	1
GO:0047325:inositol tetrakisphosphate 1-kinase activity	1
GO:0019104:DNA N-glycosylase activity	1
GO:0004813:alanine-tRNA ligase activity	1
GO:0004112:cyclic-nucleotide phosphodiesterase activity	1
GO:0004049:anthranilate synthase activity	1
GO:0015225:biotin transporter activity	1
GO:0003920:GMP reductase activity	1
GO:0003854:3-beta-hydroxy-delta5-steroid dehydrogenase activity	1
GO:0004076:biotin synthase activity	1
GO:0004713:protein tyrosine kinase activity	1
GO:0003909:DNA ligase activity	1
GO:0004109:coproporphyrinogen oxidase activity	1
GO:0032403:protein complex binding	1
GO:0051537:2 iron, 2 sulfur cluster binding	1
GO:0003689:DNA clamp loader activity	1
GO:0004484:mRNA guanylyltransferase activity	1
GO:0004637:phosphoribosylamine-glycine ligase activity	1
GO:0034061:DNA polymerase activity	1
GO:0004726:non-membrane spanning protein tyrosine phosphatase activity	1
GO:0008176:tRNA (guanine-N7-)-methyltransferase activity	1
GO:0004151:dihydroorotase activity	1
GO:0004163:diphosphomevalonate decarboxylase activity	1
GO:0016790:thiolester hydrolase activity	1
GO:0004765:shikimate kinase activity	1
GO:0004004:ATP-dependent RNA helicase activity	1
GO:0004663:Rab geranylgeranyltransferase activity	1

## Sheet: Orpjo
#GOID_GOterm	Protein_count
GO:0005515:protein binding	780
GO:0005524:ATP binding	438
GO:0003824:catalytic activity	365
GO:0004553:hydrolase activity, hydrolyzing O-glycosyl compounds	272
GO:0003676:nucleic acid binding	238
GO:0004672:protein kinase activity	122
GO:0005488:binding	122
GO:0030248:cellulose binding	118
GO:0008270:zinc ion binding	115
GO:0008061:chitin binding	113
GO:0016491:oxidoreductase activity	110
GO:0003677:DNA binding	105
GO:0003735:structural constituent of ribosome	95
GO:0005525:GTP binding	92
GO:0003723:RNA binding	86
GO:0016787:hydrolase activity	85
GO:0005215:transporter activity	82
GO:0016887:ATPase activity	76
GO:0046872:metal ion binding	72
GO:0008810:cellulase activity	53
GO:0003924:GTPase activity	51
GO:0000166:nucleotide binding	48
GO:0030246:carbohydrate binding	46
GO:0000287:magnesium ion binding	40
GO:0004222:metalloendopeptidase activity	38
GO:0008237:metallopeptidase activity	36
GO:0005509:calcium ion binding	35
GO:0016810:hydrolase activity, acting on carbon-nitrogen (but not peptide) bonds	35
GO:0003700:DNA binding transcription factor activity	34
GO:0004252:serine-type endopeptidase activity	34
GO:0004674:protein serine/threonine kinase activity	26
GO:0008168:methyltransferase activity	26
GO:0004812:aminoacyl-tRNA ligase activity	25
GO:0030170:pyridoxal phosphate binding	25
GO:0051082:unfolded protein binding	25
GO:0043565:sequence-specific DNA binding	24
GO:0051287:NAD binding	24
GO:0022857:transmembrane transporter activity	24
GO:0003743:translation initiation factor activity	23
GO:0022891:substrate-specific transmembrane transporter activity	22
GO:0004842:ubiquitin-protein transferase activity	21
GO:0008017:microtubule binding	21
GO:0016757:transferase activity, transferring glycosyl groups	20
GO:0042626:ATPase activity, coupled to transmembrane movement of substances	20
GO:0003777:microtubule motor activity	19
GO:0003899:DNA-directed 5'-3' RNA polymerase activity	18
GO:0051536:iron-sulfur cluster binding	17
GO:0010181:FMN binding	16
GO:0003755:peptidyl-prolyl cis-trans isomerase activity	16
GO:0003779:actin binding	16
GO:0015035:protein disulfide oxidoreductase activity	15
GO:0004175:endopeptidase activity	15
GO:0016616:oxidoreductase activity, acting on the CH-OH group of donors, NAD or NADP as acceptor	15
GO:0005089:Rho guanyl-nucleotide exchange factor activity	15
GO:0008080:N-acetyltransferase activity	15
GO:0004298:threonine-type endopeptidase activity	15
GO:0005096:GTPase activator activity	14
GO:0004930:G-protein coupled receptor activity	13
GO:0005085:guanyl-nucleotide exchange factor activity	13
GO:0008565:protein transporter activity	12
GO:0004386:helicase activity	12
GO:0051539:4 iron, 4 sulfur cluster binding	12
GO:0009055:electron carrier activity	12
GO:0046982:protein heterodimerization activity	11
GO:0036459:thiol-dependent ubiquitinyl hydrolase activity	11
GO:0016758:transferase activity, transferring hexosyl groups	11
GO:0019901:protein kinase binding	11
GO:0043169:cation binding	11
GO:0035091:phosphatidylinositol binding	11
GO:0005198:structural molecule activity	10
GO:0015078:hydrogen ion transmembrane transporter activity	10
GO:0016773:phosphotransferase activity, alcohol group as acceptor	10
GO:0005216:ion channel activity	10
GO:0009045:xylose isomerase activity	10
GO:0004177:aminopeptidase activity	10
GO:0003993:acid phosphatase activity	10
GO:0016740:transferase activity	10
GO:0046983:protein dimerization activity	10
GO:0050660:flavin adenine dinucleotide binding	10
GO:0016772:transferase activity, transferring phosphorus-containing groups	10
GO:0016301:kinase activity	9
GO:0016791:phosphatase activity	9
GO:0016853:isomerase activity	9
GO:0003678:DNA helicase activity	9
GO:0016779:nucleotidyltransferase activity	9
GO:0008236:serine-type peptidase activity	9
GO:0004722:protein serine/threonine phosphatase activity	9
GO:0008998:ribonucleoside-triphosphate reductase activity	8
GO:0008233:peptidase activity	8
GO:2001070:starch binding	8
GO:0004012:phospholipid-translocating ATPase activity	8
GO:0046912:transferase activity, transferring acyl groups, acyl groups converted into alkyl on transfer	8
GO:0008536:Ran GTPase binding	8
GO:0003774:motor activity	7
GO:0016747:transferase activity, transferring acyl groups other than amino-acyl groups	7
GO:0008081:phosphoric diester hydrolase activity	7
GO:0002161:aminoacyl-tRNA editing activity	7
GO:0003887:DNA-directed DNA polymerase activity	7
GO:0048037:cofactor binding	7
GO:0070403:NAD+ binding	7
GO:0016876:ligase activity, forming aminoacyl-tRNA and related compounds	7
GO:0046873:metal ion transmembrane transporter activity	7
GO:0008861:formate C-acetyltransferase activity	6	#DIV/0!
GO:0004190:aspartic-type endopeptidase activity	6	#DIV/0!
GO:0036402:proteasome-activating ATPase activity	6	#DIV/0!
GO:0015297:antiporter activity	6	#DIV/0!
GO:0004725:protein tyrosine phosphatase activity	6	#DIV/0!
GO:0005086:ARF guanyl-nucleotide exchange factor activity	6	#DIV/0!
GO:0004743:pyruvate kinase activity	6	#DIV/0!
GO:0000030:mannosyltransferase activity	6	#DIV/0!
GO:0016620:oxidoreductase activity, acting on the aldehyde or oxo group of donors, NAD or NADP as acceptor	6	#DIV/0!
GO:0005249:voltage-gated potassium channel activity	6	#DIV/0!
GO:0004003:ATP-dependent DNA helicase activity	6	#DIV/0!
GO:0004871:signal transducer activity	6	#DIV/0!
GO:0050661:NADP binding	6	#DIV/0!
GO:0016788:hydrolase activity, acting on ester bonds	6	#DIV/0!
GO:0030955:potassium ion binding	6	#DIV/0!
GO:0003746:translation elongation factor activity	6	#DIV/0!
GO:0005536:glucose binding	5	#DIV/0!
GO:0015238:drug transmembrane transporter activity	5	#DIV/0!
GO:0005200:structural constituent of cytoskeleton	5	#DIV/0!
GO:0016746:transferase activity, transferring acyl groups	5	#DIV/0!
GO:0008408:3'-5' exonuclease activity	5	#DIV/0!
GO:0030145:manganese ion binding	5	#DIV/0!
GO:0004965:G-protein coupled GABA receptor activity	5	#DIV/0!
GO:0008235:metalloexopeptidase activity	5	#DIV/0!
GO:0015093:ferrous iron transmembrane transporter activity	5	#DIV/0!
GO:0030570:pectate lyase activity	5	#DIV/0!
GO:0016829:lyase activity	5	#DIV/0!
GO:0004396:hexokinase activity	5	#DIV/0!
GO:0043022:ribosome binding	5	#DIV/0!
GO:0004550:nucleoside diphosphate kinase activity	5	#DIV/0!
GO:0032549:ribonucleoside binding	5	#DIV/0!
GO:0008641:small protein activating enzyme activity	5	#DIV/0!
GO:0008324:cation transmembrane transporter activity	5	#DIV/0!
GO:0009982:pseudouridine synthase activity	5	#DIV/0!
GO:0004749:ribose phosphate diphosphokinase activity	5	#DIV/0!
GO:0005544:calcium-dependent phospholipid binding	5	#DIV/0!
GO:0043130:ubiquitin binding	5	#DIV/0!
GO:0004519:endonuclease activity	4	#DIV/0!
GO:0004834:tryptophan synthase activity	4	#DIV/0!
GO:0003984:acetolactate synthase activity	4	#DIV/0!
GO:0000062:fatty-acyl-CoA binding	4	#DIV/0!
GO:0000981:RNA polymerase II transcription factor activity, sequence-specific DNA binding	4	#DIV/0!
GO:0019904:protein domain specific binding	4	#DIV/0!
GO:0008312:7S RNA binding	4	#DIV/0!
GO:0046961:proton-transporting ATPase activity, rotational mechanism	4	#DIV/0!
GO:0005484:SNAP receptor activity	4	#DIV/0!
GO:0046933:proton-transporting ATP synthase activity, rotational mechanism	4	#DIV/0!
GO:0004470:malic enzyme activity	4	#DIV/0!
GO:0004084:branched-chain-amino-acid transaminase activity	4	#DIV/0!
GO:0008483:transaminase activity	4	#DIV/0!
GO:0005092:GDP-dissociation inhibitor activity	4	#DIV/0!
GO:0016868:intramolecular transferase activity, phosphotransferases	4	#DIV/0!
GO:0017150:tRNA dihydrouridine synthase activity	4	#DIV/0!
GO:0003872:6-phosphofructokinase activity	4	#DIV/0!
GO:0015197:peptide transporter activity	4	#DIV/0!
GO:0030976:thiamine pyrophosphate binding	4	#DIV/0!
GO:0004611:phosphoenolpyruvate carboxykinase activity	4	#DIV/0!
GO:0017076:purine nucleotide binding	4	#DIV/0!
GO:0031072:heat shock protein binding	4	#DIV/0!
GO:0004613:phosphoenolpyruvate carboxykinase (GTP) activity	4	#DIV/0!
GO:0000049:tRNA binding	4	#DIV/0!
GO:0051087:chaperone binding	4	#DIV/0!
GO:0003684:damaged DNA binding	4	#DIV/0!
GO:0005506:iron ion binding	4	#DIV/0!
GO:0004471:malate dehydrogenase (decarboxylating) (NAD+) activity	4	#DIV/0!
GO:0030234:enzyme regulator activity	4	#DIV/0!
GO:0043141:ATP-dependent 5'-3' DNA helicase activity	4	#DIV/0!
GO:0004407:histone deacetylase activity	4	#DIV/0!
GO:0031177:phosphopantetheine binding	4	#DIV/0!
GO:0004512:inositol-3-phosphate synthase activity	4	#DIV/0!
GO:0016780:phosphotransferase activity, for other substituted phosphate groups	4	#DIV/0!
GO:0008559:xenobiotic-transporting ATPase activity	4	#DIV/0!
GO:0016307:phosphatidylinositol phosphate kinase activity	4	#DIV/0!
GO:0097027:ubiquitin-protein transferase activator activity	3	#DIV/0!
GO:0008774:acetaldehyde dehydrogenase (acetylating) activity	3	#DIV/0!
GO:0016805:dipeptidase activity	3	#DIV/0!
GO:0046914:transition metal ion binding	3	#DIV/0!
GO:0050662:coenzyme binding	3	#DIV/0!
GO:0003844:1,4-alpha-glucan branching enzyme activity	3	#DIV/0!
GO:0001026:TFIIIB-type transcription factor activity	3	#DIV/0!
GO:0061630:ubiquitin protein ligase activity	3	#DIV/0!
GO:0016597:amino acid binding	3	#DIV/0!
GO:0019001:guanyl nucleotide binding	3	#DIV/0!
GO:0003978:UDP-glucose 4-epimerase activity	3	#DIV/0!
GO:0004645:phosphorylase activity	3	#DIV/0!
GO:0003994:aconitate hydratase activity	3	#DIV/0!
GO:0004843:thiol-dependent ubiquitin-specific protease activity	3	#DIV/0!
GO:0004827:proline-tRNA ligase activity	3	#DIV/0!
GO:0016765:transferase activity, transferring alkyl or aryl (other than methyl) groups	3	#DIV/0!
GO:0005093:Rab GDP-dissociation inhibitor activity	3	#DIV/0!
GO:0043365:[formate-C-acetyltransferase]-activating enzyme activity	3	#DIV/0!
GO:0005543:phospholipid binding	3	#DIV/0!
GO:0004623:phospholipase A2 activity	3	#DIV/0!
GO:0004802:transketolase activity	3	#DIV/0!
GO:0016407:acetyltransferase activity	3	#DIV/0!
GO:0030060:L-malate dehydrogenase activity	3	#DIV/0!
GO:0015116:sulfate transmembrane transporter activity	3	#DIV/0!
GO:0016820:hydrolase activity, acting on acid anhydrides, catalyzing transmembrane movement of substances	3	#DIV/0!
GO:0016763:transferase activity, transferring pentosyl groups	3	#DIV/0!
GO:0004072:aspartate kinase activity	3	#DIV/0!
GO:0004576:oligosaccharyl transferase activity	3	#DIV/0!
GO:0004579:dolichyl-diphosphooligosaccharide-protein glycotransferase activity	3	#DIV/0!
GO:0003729:mRNA binding	3	#DIV/0!
GO:0004088:carbamoyl-phosphate synthase (glutamine-hydrolyzing) activity	3	#DIV/0!
GO:0019843:rRNA binding	3	#DIV/0!
GO:0005351:sugar:proton symporter activity	3	#DIV/0!
GO:0016874:ligase activity	3	#DIV/0!
GO:0016743:carboxyl- or carbamoyltransferase activity	3	#DIV/0!
GO:0008026:ATP-dependent helicase activity	3	#DIV/0!
GO:0004402:histone acetyltransferase activity	3	#DIV/0!
GO:0042578:phosphoric ester hydrolase activity	3	#DIV/0!
GO:0031683:G-protein beta/gamma-subunit complex binding	3	#DIV/0!
GO:0030983:mismatched DNA binding	3	#DIV/0!
GO:0008417:fucosyltransferase activity	3	#DIV/0!
GO:0004312:fatty acid synthase activity	3	#DIV/0!
GO:0051015:actin filament binding	3	#DIV/0!
GO:0008745:N-acetylmuramoyl-L-alanine amidase activity	3	#DIV/0!
GO:0010997:anaphase-promoting complex binding	3	#DIV/0!
GO:0019887:protein kinase regulator activity	3	#DIV/0!
GO:0008271:secondary active sulfate transmembrane transporter activity	3	#DIV/0!
GO:0004425:indole-3-glycerol-phosphate synthase activity	3	#DIV/0!
GO:0003830:beta-1,4-mannosylglycoprotein 4-beta-N-acetylglucosaminyltransferase activity	3	#DIV/0!
GO:0042802:identical protein binding	3	#DIV/0!
GO:0019888:protein phosphatase regulator activity	3	#DIV/0!
GO:0003849:3-deoxy-7-phosphoheptulonate synthase activity	3	#DIV/0!
GO:0008138:protein tyrosine/serine/threonine phosphatase activity	3	#DIV/0!
GO:0001664:G-protein coupled receptor binding	3	#DIV/0!
GO:0016627:oxidoreductase activity, acting on the CH-CH group of donors	3	#DIV/0!
GO:0004022:alcohol dehydrogenase (NAD) activity	3	#DIV/0!
GO:0016639:oxidoreductase activity, acting on the CH-NH2 group of donors, NAD or NADP as acceptor	3	#DIV/0!
GO:0016799:hydrolase activity, hydrolyzing N-glycosyl compounds	3	#DIV/0!
GO:0005247:voltage-gated chloride channel activity	3	#DIV/0!
GO:0003938:IMP dehydrogenase activity	3	#DIV/0!
GO:0004164:diphthine synthase activity	2	#DIV/0!
GO:0008092:cytoskeletal protein binding	2	#DIV/0!
GO:0016462:pyrophosphatase activity	2	#DIV/0!
GO:0004399:histidinol dehydrogenase activity	2	#DIV/0!
GO:0004373:glycogen (starch) synthase activity	2	#DIV/0!
GO:0003747:translation release factor activity	2	#DIV/0!
GO:0003937:IMP cyclohydrolase activity	2	#DIV/0!
GO:0004518:nuclease activity	2	#DIV/0!
GO:0015105:arsenite transmembrane transporter activity	2	#DIV/0!
GO:0004826:phenylalanine-tRNA ligase activity	2	#DIV/0!
GO:0004521:endoribonuclease activity	2	#DIV/0!
GO:0008137:NADH dehydrogenase (ubiquinone) activity	2	#DIV/0!
GO:0016702:oxidoreductase activity, acting on single donors with incorporation of molecular oxygen, incorporation of two atoms of oxygen	2	#DIV/0!
GO:0008897:holo-[acyl-carrier-protein] synthase activity	2	#DIV/0!
GO:0004185:serine-type carboxypeptidase activity	2	#DIV/0!
GO:0003906:DNA-(apurinic or apyrimidinic site) lyase activity	2	#DIV/0!
GO:0004609:phosphatidylserine decarboxylase activity	2	#DIV/0!
GO:0017025:TBP-class protein binding	2	#DIV/0!
GO:0004707:MAP kinase activity	2	#DIV/0!
GO:0004617:phosphoglycerate dehydrogenase activity	2	#DIV/0!
GO:0016891:endoribonuclease activity, producing 5'-phosphomonoesters	2	#DIV/0!
GO:0043140:ATP-dependent 3'-5' DNA helicase activity	2	#DIV/0!
GO:0004114:3',5'-cyclic-nucleotide phosphodiesterase activity	2	#DIV/0!
GO:0000104:succinate dehydrogenase activity	2	#DIV/0!
GO:0019781:NEDD8 activating enzyme activity	2	#DIV/0!
GO:0004357:glutamate-cysteine ligase activity	2	#DIV/0!
GO:0033897:ribonuclease T2 activity	2	#DIV/0!
GO:0030276:clathrin binding	2	#DIV/0!
GO:0017112:Rab guanyl-nucleotide exchange factor activity	2	#DIV/0!
GO:0004832:valine-tRNA ligase activity	2	#DIV/0!
GO:0003682:chromatin binding	2	#DIV/0!
GO:0004640:phosphoribosylanthranilate isomerase activity	2	#DIV/0!
GO:0004410:homocitrate synthase activity	2	#DIV/0!
GO:0004349:glutamate 5-kinase activity	2	#DIV/0!
GO:0004731:purine-nucleoside phosphorylase activity	2	#DIV/0!
GO:0019211:phosphatase activator activity	2	#DIV/0!
GO:0008108:UDP-glucose:hexose-1-phosphate uridylyltransferase activity	2	#DIV/0!
GO:0016972:thiol oxidase activity	2	#DIV/0!
GO:0030599:pectinesterase activity	2	#DIV/0!
GO:0005388:calcium-transporting ATPase activity	2	#DIV/0!
GO:0004594:pantothenate kinase activity	2	#DIV/0!
GO:0004478:methionine adenosyltransferase activity	2	#DIV/0!
GO:0019205:nucleobase-containing compound kinase activity	2	#DIV/0!
GO:0004848:ureidoglycolate hydrolase activity	2	#DIV/0!
GO:0008677:2-dehydropantoate 2-reductase activity	2	#DIV/0!
GO:0004610:phosphoacetylglucosamine mutase activity	2	#DIV/0!
GO:0005047:signal recognition particle binding	2	#DIV/0!
GO:0003796:lysozyme activity	2	#DIV/0!
GO:0008440:inositol-1,4,5-trisphosphate 3-kinase activity	2	#DIV/0!
GO:0005534:galactose binding	2	#DIV/0!
GO:0004356:glutamate-ammonia ligase activity	2	#DIV/0!
GO:0016818:hydrolase activity, acting on acid anhydrides, in phosphorus-containing anhydrides	2	#DIV/0!
GO:0048487:beta-tubulin binding	2	#DIV/0!
GO:0004372:glycine hydroxymethyltransferase activity	2	#DIV/0!
GO:0003951:NAD+ kinase activity	2	#DIV/0!
GO:0004618:phosphoglycerate kinase activity	2	#DIV/0!
GO:0031369:translation initiation factor binding	2	#DIV/0!
GO:0016756:glutathione gamma-glutamylcysteinyltransferase activity	2	#DIV/0!
GO:0030674:protein binding, bridging	2	#DIV/0!
GO:0003972:RNA ligase (ATP) activity	2	#DIV/0!
GO:0000150:recombinase activity	2	#DIV/0!
GO:0003918:DNA topoisomerase type II (ATP-hydrolyzing) activity	2	#DIV/0!
GO:0017136:NAD-dependent histone deacetylase activity	2	#DIV/0!
GO:0003873:6-phosphofructo-2-kinase activity	2	#DIV/0!
GO:0003942:N-acetyl-gamma-glutamyl-phosphate reductase activity	2	#DIV/0!
GO:0000339:RNA cap binding	2	#DIV/0!
GO:0004819:glutamine-tRNA ligase activity	2	#DIV/0!
GO:0008318:protein prenyltransferase activity	2	#DIV/0!
GO:0015299:solute:proton antiporter activity	2	#DIV/0!
GO:0004124:cysteine synthase activity	2	#DIV/0!
GO:0003857:3-hydroxyacyl-CoA dehydrogenase activity	2	#DIV/0!
GO:0003917:DNA topoisomerase type I activity	2	#DIV/0!
GO:0016615:malate dehydrogenase activity	2	#DIV/0!
GO:0004421:hydroxymethylglutaryl-CoA synthase activity	2	#DIV/0!
GO:0004335:galactokinase activity	2	#DIV/0!
GO:0004127:cytidylate kinase activity	2	#DIV/0!
GO:0070569:uridylyltransferase activity	2	#DIV/0!
GO:0004721:phosphoprotein phosphatase activity	2	#DIV/0!
GO:0004643:phosphoribosylaminoimidazolecarboxamide formyltransferase activity	2	#DIV/0!
GO:0004635:phosphoribosyl-AMP cyclohydrolase activity	2	#DIV/0!
GO:0030619:U1 snRNA binding	2	#DIV/0!
GO:0070290:N-acylphosphatidylethanolamine-specific phospholipase D activity	2	#DIV/0!
GO:0004318:enoyl-[acyl-carrier-protein] reductase (NADH) activity	2	#DIV/0!
GO:0004823:leucine-tRNA ligase activity	2	#DIV/0!
GO:0016742:hydroxymethyl-, formyl- and related transferase activity	2	#DIV/0!
GO:0019992:diacylglycerol binding	2	#DIV/0!
GO:0004400:histidinol-phosphate transaminase activity	2	#DIV/0!
GO:0030942:endoplasmic reticulum signal peptide binding	2	#DIV/0!
GO:0004818:glutamate-tRNA ligase activity	2	#DIV/0!
GO:0000774:adenyl-nucleotide exchange factor activity	2	#DIV/0!
GO:0004332:fructose-bisphosphate aldolase activity	2	#DIV/0!
GO:0008703:5-amino-6-(5-phosphoribosylamino)uracil reductase activity	2	#DIV/0!
GO:0004801:sedoheptulose-7-phosphate:D-glyceraldehyde-3-phosphate glyceronetransferase activity	2	#DIV/0!
GO:0004636:phosphoribosyl-ATP diphosphatase activity	2	#DIV/0!
GO:0003724:RNA helicase activity	2	#DIV/0!
GO:0004813:alanine-tRNA ligase activity	2	#DIV/0!
GO:0004455:ketol-acid reductoisomerase activity	2	#DIV/0!
GO:0042803:protein homodimerization activity	2	#DIV/0!
GO:0008184:glycogen phosphorylase activity	2	#DIV/0!
GO:0004017:adenylate kinase activity	2	#DIV/0!
GO:0004856:xylulokinase activity	2	#DIV/0!
GO:0008173:RNA methyltransferase activity	2	#DIV/0!
GO:0004830:tryptophan-tRNA ligase activity	2	#DIV/0!
GO:0017056:structural constituent of nuclear pore	2	#DIV/0!
GO:0016832:aldehyde-lyase activity	2	#DIV/0!
GO:0016831:carboxy-lyase activity	2	#DIV/0!
GO:0052855:ADP-dependent NAD(P)H-hydrate dehydratase activity	1	#DIV/0!
GO:0005261:cation channel activity	1	#DIV/0!
GO:0031491:nucleosome binding	1	#DIV/0!
GO:0008757:S-adenosylmethionine-dependent methyltransferase activity	1	#DIV/0!
GO:0004146:dihydrofolate reductase activity	1	#DIV/0!
GO:0004642:phosphoribosylformylglycinamidine synthase activity	1	#DIV/0!
GO:0004489:methylenetetrahydrofolate reductase (NAD(P)H) activity	1	#DIV/0!
GO:0042623:ATPase activity, coupled	1	#DIV/0!
GO:0051920:peroxiredoxin activity	1	#DIV/0!
GO:0003952:NAD+ synthase (glutamine-hydrolyzing) activity	1	#DIV/0!
GO:0017070:U6 snRNA binding	1	#DIV/0!
GO:0004071:aspartate-ammonia ligase activity	1	#DIV/0!
GO:0018580:nitronate monooxygenase activity	1	#DIV/0!
GO:0016614:oxidoreductase activity, acting on CH-OH group of donors	1	#DIV/0!
GO:0004590:orotidine-5'-phosphate decarboxylase activity	1	#DIV/0!
GO:0009041:uridylate kinase activity	1	#DIV/0!
GO:0070006:metalloaminopeptidase activity	1	#DIV/0!
GO:0003879:ATP phosphoribosyltransferase activity	1	#DIV/0!
GO:0051996:squalene synthase activity	1	#DIV/0!
GO:0004070:aspartate carbamoyltransferase activity	1	#DIV/0!
GO:0004044:amidophosphoribosyltransferase activity	1	#DIV/0!
GO:0004326:tetrahydrofolylpolyglutamate synthase activity	1	#DIV/0!
GO:0003862:3-isopropylmalate dehydrogenase activity	1	#DIV/0!
GO:0004198:calcium-dependent cysteine-type endopeptidase activity	1	#DIV/0!
GO:0031071:cysteine desulfurase activity	1	#DIV/0!
GO:0000991:transcription factor activity, core RNA polymerase II binding	1	#DIV/0!
GO:0019789:SUMO transferase activity	1	#DIV/0!
GO:0003916:DNA topoisomerase activity	1	#DIV/0!
GO:0008568:microtubule-severing ATPase activity	1	#DIV/0!
GO:0019237:centromeric DNA binding	1	#DIV/0!
GO:0051723:protein methylesterase activity	1	#DIV/0!
GO:0034450:ubiquitin-ubiquitin ligase activity	1	#DIV/0!
GO:0003877:ATP adenylyltransferase activity	1	#DIV/0!
GO:0008987:quinolinate synthetase A activity	1	#DIV/0!
GO:0008686:3,4-dihydroxy-2-butanone-4-phosphate synthase activity	1	#DIV/0!
GO:0008478:pyridoxal kinase activity	1	#DIV/0!
GO:0016849:phosphorus-oxygen lyase activity	1	#DIV/0!
GO:0004156:dihydropteroate synthase activity	1	#DIV/0!
GO:0004409:homoaconitate hydratase activity	1	#DIV/0!
GO:0050290:sphingomyelin phosphodiesterase D activity	1	#DIV/0!
GO:0004143:diacylglycerol kinase activity	1	#DIV/0!
GO:0008864:formyltetrahydrofolate deformylase activity	1	#DIV/0!
GO:0003980:UDP-glucose:glycoprotein glucosyltransferase activity	1	#DIV/0!
GO:0003922:GMP synthase (glutamine-hydrolyzing) activity	1	#DIV/0!
GO:0004540:ribonuclease activity	1	#DIV/0!
GO:0004814:arginine-tRNA ligase activity	1	#DIV/0!
GO:0016811:hydrolase activity, acting on carbon-nitrogen (but not peptide) bonds, in linear amides	1	#DIV/0!
GO:0008444:CDP-diacylglycerol-glycerol-3-phosphate 3-phosphatidyltransferase activity	1	#DIV/0!
GO:0004160:dihydroxy-acid dehydratase activity	1	#DIV/0!
GO:0016303:1-phosphatidylinositol-3-kinase activity	1	#DIV/0!
GO:0003856:3-dehydroquinate synthase activity	1	#DIV/0!
GO:0004450:isocitrate dehydrogenase (NADP+) activity	1	#DIV/0!
GO:0008972:phosphomethylpyrimidine kinase activity	1	#DIV/0!
GO:0003855:3-dehydroquinate dehydratase activity	1	#DIV/0!
GO:0018024:histone-lysine N-methyltransferase activity	1	#DIV/0!
GO:0004864:protein phosphatase inhibitor activity	1	#DIV/0!
GO:0004014:adenosylmethionine decarboxylase activity	1	#DIV/0!
GO:0003756:protein disulfide isomerase activity	1	#DIV/0!
GO:0008047:enzyme activator activity	1	#DIV/0!
GO:0005528:FK506 binding	1	#DIV/0!
GO:0016830:carbon-carbon lyase activity	1	#DIV/0!
GO:0008811:chloramphenicol O-acetyltransferase activity	1	#DIV/0!
GO:0004107:chorismate synthase activity	1	#DIV/0!
GO:0008603:cAMP-dependent protein kinase regulator activity	1	#DIV/0!
GO:0003866:3-phosphoshikimate 1-carboxyvinyltransferase activity	1	#DIV/0!
GO:0004048:anthranilate phosphoribosyltransferase activity	1	#DIV/0!
GO:0004798:thymidylate kinase activity	1	#DIV/0!
GO:0008977:prephenate dehydrogenase (NAD+) activity	1	#DIV/0!
GO:0008134:transcription factor binding	1	#DIV/0!
GO:0003690:double-stranded DNA binding	1	#DIV/0!
GO:0035497:cAMP response element binding	1	#DIV/0!
GO:0005319:lipid transporter activity	1	#DIV/0!
GO:0008276:protein methyltransferase activity	1	#DIV/0!
GO:0003998:acylphosphatase activity	1	#DIV/0!
GO:0004358:glutamate N-acetyltransferase activity	1	#DIV/0!
GO:0003847:1-alkyl-2-acetylglycerophosphocholine esterase activity	1	#DIV/0!
GO:0008170:N-methyltransferase activity	1	#DIV/0!
GO:0009001:serine O-acetyltransferase activity	1	#DIV/0!
GO:0004648:O-phospho-L-serine:2-oxoglutarate aminotransferase activity	1	#DIV/0!
GO:0045131:pre-mRNA branch point binding	1	#DIV/0!
GO:0008734:L-aspartate oxidase activity	1	#DIV/0!
GO:0004831:tyrosine-tRNA ligase activity	1	#DIV/0!
GO:0070840:dynein complex binding	1	#DIV/0!
GO:0004665:prephenate dehydrogenase (NADP+) activity	1	#DIV/0!
GO:0004043:L-aminoadipate-semialdehyde dehydrogenase activity	1	#DIV/0!
GO:0004824:lysine-tRNA ligase activity	1	#DIV/0!
GO:0016812:hydrolase activity, acting on carbon-nitrogen (but not peptide) bonds, in cyclic amides	1	#DIV/0!
GO:0016857:racemase and epimerase activity, acting on carbohydrates and derivatives	1	#DIV/0!
GO:0016881:acid-amino acid ligase activity	1	#DIV/0!
GO:0004825:methionine-tRNA ligase activity	1	#DIV/0!
GO:0004754:saccharopine dehydrogenase (NAD+, L-lysine-forming) activity	1	#DIV/0!
GO:0004639:phosphoribosylaminoimidazolesuccinocarboxamide synthase activity	1	#DIV/0!
GO:0008234:cysteine-type peptidase activity	1	#DIV/0!
GO:0004807:triose-phosphate isomerase activity	1	#DIV/0!
GO:0097367:carbohydrate derivative binding	1	#DIV/0!
GO:0032947:protein complex scaffold	1	#DIV/0!
GO:0045148:tripeptide aminopeptidase activity	1	#DIV/0!
GO:0004815:aspartate-tRNA ligase activity	1	#DIV/0!
GO:0004152:dihydroorotate dehydrogenase activity	1	#DIV/0!
GO:0004350:glutamate-5-semialdehyde dehydrogenase activity	1	#DIV/0!
GO:0004592:pantoate-beta-alanine ligase activity	1	#DIV/0!
GO:0004571:mannosyl-oligosaccharide 1,2-alpha-mannosidase activity	1	#DIV/0!
GO:0004476:mannose-6-phosphate isomerase activity	1	#DIV/0!
GO:0003910:DNA ligase (ATP) activity	1	#DIV/0!
GO:0004139:deoxyribose-phosphate aldolase activity	1	#DIV/0!
GO:0016776:phosphotransferase activity, phosphate group as acceptor	1	#DIV/0!
GO:0004751:ribose-5-phosphate isomerase activity	1	#DIV/0!
GO:0008409:5'-3' exonuclease activity	1	#DIV/0!
GO:0016668:oxidoreductase activity, acting on a sulfur group of donors, NAD(P) as acceptor	1	#DIV/0!
GO:0000906:6,7-dimethyl-8-ribityllumazine synthase activity	1	#DIV/0!
GO:0004789:thiamine-phosphate diphosphorylase activity	1	#DIV/0!
GO:0004019:adenylosuccinate synthase activity	1	#DIV/0!
GO:0004735:pyrroline-5-carboxylate reductase activity	1	#DIV/0!
GO:0017048:Rho GTPase binding	1	#DIV/0!
GO:0016671:oxidoreductase activity, acting on a sulfur group of donors, disulfide as acceptor	1	#DIV/0!
GO:0015103:inorganic anion transmembrane transporter activity	1	#DIV/0!
GO:0004360:glutamine-fructose-6-phosphate transaminase (isomerizing) activity	1	#DIV/0!
GO:0004045:aminoacyl-tRNA hydrolase activity	1	#DIV/0!
GO:0061578:Lys63-specific deubiquitinase activity	1	#DIV/0!
GO:0004559:alpha-mannosidase activity	1	#DIV/0!
GO:0051499:D-aminoacyl-tRNA deacylase activity	1	#DIV/0!
GO:0000982:transcription factor activity, RNA polymerase II core promoter proximal region sequence-specific binding	1	#DIV/0!
GO:0003688:DNA replication origin binding	1	#DIV/0!
GO:0004413:homoserine kinase activity	1	#DIV/0!
GO:0008073:ornithine decarboxylase inhibitor activity	1	#DIV/0!
GO:0004056:argininosuccinate lyase activity	1	#DIV/0!
GO:0005457:GDP-fucose transmembrane transporter activity	1	#DIV/0!
GO:0003991:acetylglutamate kinase activity	1	#DIV/0!
GO:0004750:ribulose-phosphate 3-epimerase activity	1	#DIV/0!
GO:0016798:hydrolase activity, acting on glycosyl bonds	1	#DIV/0!
GO:0004057:arginyltransferase activity	1	#DIV/0!
GO:0004422:hypoxanthine phosphoribosyltransferase activity	1	#DIV/0!
GO:0003841:1-acylglycerol-3-phosphate O-acyltransferase activity	1	#DIV/0!
GO:0004075:biotin carboxylase activity	1	#DIV/0!
GO:0009378:four-way junction helicase activity	1	#DIV/0!
GO:0052726:inositol-1,3,4-trisphosphate 5-kinase activity	1	#DIV/0!
GO:0016274:protein-arginine N-methyltransferase activity	1	#DIV/0!
GO:0016428:tRNA (cytosine-5-)-methyltransferase activity	1	#DIV/0!
GO:0003989:acetyl-CoA carboxylase activity	1	#DIV/0!
GO:0071933:Arp2/3 complex binding	1	#DIV/0!
GO:0004363:glutathione synthase activity	1	#DIV/0!
GO:0008094:DNA-dependent ATPase activity	1	#DIV/0!
GO:0003958:NADPH-hemoprotein reductase activity	1	#DIV/0!
GO:0003923:GPI-anchor transamidase activity	1	#DIV/0!
GO:0004329:formate-tetrahydrofolate ligase activity	1	#DIV/0!
GO:0047429:nucleoside-triphosphate diphosphatase activity	1	#DIV/0!
GO:0008441:3'(2'),5'-bisphosphate nucleotidase activity	1	#DIV/0!
GO:0004427:inorganic diphosphatase activity	1	#DIV/0!
GO:0005298:proline:sodium symporter activity	1	#DIV/0!
GO:0003848:2-amino-4-hydroxy-6-hydroxymethyldihydropteridine diphosphokinase activity	1	#DIV/0!
GO:0003949:1-(5-phosphoribosyl)-5-[(5-phosphoribosylamino)methylideneamino]imidazole-4-carboxamide isomerase activity	1	#DIV/0!
GO:0003697:single-stranded DNA binding	1	#DIV/0!
GO:0004452:isopentenyl-diphosphate delta-isomerase activity	1	#DIV/0!
GO:0004108:citrate (Si)-synthase activity	1	#DIV/0!
GO:0004608:phosphatidylethanolamine N-methyltransferase activity	1	#DIV/0!
GO:0004100:chitin synthase activity	1	#DIV/0!
GO:0008022:protein C-terminus binding	1	#DIV/0!
GO:0001671:ATPase activator activity	1	#DIV/0!
GO:0016651:oxidoreductase activity, acting on NAD(P)H	1	#DIV/0!
GO:0004122:cystathionine beta-synthase activity	1	#DIV/0!
GO:0005545:1-phosphatidylinositol binding	1	#DIV/0!
GO:0003714:transcription corepressor activity	1	#DIV/0!
GO:0008253:5'-nucleotidase activity	1	#DIV/0!
GO:0004367:glycerol-3-phosphate dehydrogenase [NAD+] activity	1	#DIV/0!
GO:0000987:core promoter proximal region sequence-specific DNA binding	1	#DIV/0!
GO:0004828:serine-tRNA ligase activity	1	#DIV/0!
GO:0052725:inositol-1,3,4-trisphosphate 6-kinase activity	1	#DIV/0!
GO:0004379:glycylpeptide N-tetradecanoyltransferase activity	1	#DIV/0!
GO:0003883:CTP synthase activity	1	#DIV/0!
GO:0030337:DNA polymerase processivity factor activity	1	#DIV/0!
GO:0004420:hydroxymethylglutaryl-CoA reductase (NADPH) activity	1	#DIV/0!
GO:0004310:farnesyl-diphosphate farnesyltransferase activity	1	#DIV/0!
GO:0004817:cysteine-tRNA ligase activity	1	#DIV/0!
GO:0004001:adenosine kinase activity	1	#DIV/0!
GO:0031625:ubiquitin protein ligase binding	1	#DIV/0!
GO:0003935:GTP cyclohydrolase II activity	1	#DIV/0!
GO:0004013:adenosylhomocysteinase activity	1	#DIV/0!
GO:0005094:Rho GDP-dissociation inhibitor activity	1	#DIV/0!
GO:0004784:superoxide dismutase activity	1	#DIV/0!
GO:0004150:dihydroneopterin aldolase activity	1	#DIV/0!
GO:0098599:palmitoyl hydrolase activity	1	#DIV/0!
GO:0004638:phosphoribosylaminoimidazole carboxylase activity	1	#DIV/0!
GO:0004605:phosphatidate cytidylyltransferase activity	1	#DIV/0!
GO:0016429:tRNA (adenine-N1-)-methyltransferase activity	1	#DIV/0!
GO:0008521:acetyl-CoA transporter activity	1	#DIV/0!
GO:0004417:hydroxyethylthiazole kinase activity	1	#DIV/0!
GO:0003934:GTP cyclohydrolase I activity	1	#DIV/0!
GO:0016985:mannan endo-1,4-beta-mannosidase activity	1	#DIV/0!
GO:0005267:potassium channel activity	1	#DIV/0!
GO:0004844:uracil DNA N-glycosylase activity	1	#DIV/0!
GO:0008308:voltage-gated anion channel activity	1	#DIV/0!
GO:0003983:UTP:glucose-1-phosphate uridylyltransferase activity	1	#DIV/0!
GO:0004650:polygalacturonase activity	1	#DIV/0!
GO:0003950:NAD+ ADP-ribosyltransferase activity	1	#DIV/0!
GO:0008107:galactoside 2-alpha-L-fucosyltransferase activity	1	#DIV/0!
GO:0070273:phosphatidylinositol-4-phosphate binding	1	#DIV/0!
GO:0004527:exonuclease activity	1	#DIV/0!
GO:0004064:arylesterase activity	1	#DIV/0!
GO:0046923:ER retention sequence binding	1	#DIV/0!
GO:0015098:molybdate ion transmembrane transporter activity	1	#DIV/0!
GO:0004615:phosphomannomutase activity	1	#DIV/0!
GO:0004822:isoleucine-tRNA ligase activity	1	#DIV/0!
GO:0004816:asparagine-tRNA ligase activity	1	#DIV/0!
GO:0004644:phosphoribosylglycinamide formyltransferase activity	1	#DIV/0!
GO:0004435:phosphatidylinositol phospholipase C activity	1	#DIV/0!
GO:0004347:glucose-6-phosphate isomerase activity	1	#DIV/0!
GO:0004514:nicotinate-nucleotide diphosphorylase (carboxylating) activity	1	#DIV/0!
GO:0004089:carbonate dehydratase activity	1	#DIV/0!
GO:0003864:3-methyl-2-oxobutanoate hydroxymethyltransferase activity	1	#DIV/0!
GO:0031402:sodium ion binding	1	#DIV/0!
GO:0004000:adenosine deaminase activity	1	#DIV/0!
GO:0015171:amino acid transmembrane transporter activity	1	#DIV/0!
GO:0050334:thiaminase activity	1	#DIV/0!
GO:0001882:nucleoside binding	1	#DIV/0!
GO:0003825:alpha,alpha-trehalose-phosphate synthase (UDP-forming) activity	1	#DIV/0!
GO:0020037:heme binding	1	#DIV/0!
GO:0004555:alpha,alpha-trehalase activity	1	#DIV/0!
GO:0030171:voltage-gated proton channel activity	1	#DIV/0!
GO:0015079:potassium ion transmembrane transporter activity	1	#DIV/0!
GO:0004794:L-threonine ammonia-lyase activity	1	#DIV/0!
GO:0003871:5-methyltetrahydropteroyltriglutamate-homocysteine S-methyltransferase activity	1	#DIV/0!
GO:0008446:GDP-mannose 4,6-dehydratase activity	1	#DIV/0!
GO:0015926:glucosidase activity	1	#DIV/0!
GO:0032051:clathrin light chain binding	1	#DIV/0!
GO:0004412:homoserine dehydrogenase activity	1	#DIV/0!
GO:0004535:poly(A)-specific ribonuclease activity	1	#DIV/0!
GO:0004764:shikimate 3-dehydrogenase (NADP+) activity	1	#DIV/0!
GO:0004496:mevalonate kinase activity	1	#DIV/0!
GO:0046537:2,3-bisphosphoglycerate-independent phosphoglycerate mutase activity	1	#DIV/0!
GO:0032266:phosphatidylinositol-3-phosphate binding	1	#DIV/0!
GO:0004634:phosphopyruvate hydratase activity	1	#DIV/0!
GO:0032559:adenyl ribonucleotide binding	1	#DIV/0!
GO:0004106:chorismate mutase activity	1	#DIV/0!
GO:0004641:phosphoribosylformylglycinamidine cyclo-ligase activity	1	#DIV/0!
GO:0004799:thymidylate synthase activity	1	#DIV/0!
GO:0044877:macromolecular complex binding	1	#DIV/0!
GO:0004018:N6-(1,2-dicarboxyethyl)AMP AMP-lyase (fumarate-forming) activity	1	#DIV/0!
GO:0004170:dUTP diphosphatase activity	1	#DIV/0!
GO:0019239:deaminase activity	1	#DIV/0!
GO:0003999:adenine phosphoribosyltransferase activity	1	#DIV/0!
GO:0004588:orotate phosphoribosyltransferase activity	1	#DIV/0!
GO:0004073:aspartate-semialdehyde dehydrogenase activity	1	#DIV/0!
GO:0004333:fumarate hydratase activity	1	#DIV/0!
GO:0030623:U5 snRNA binding	1	#DIV/0!
GO:0004488:methylenetetrahydrofolate dehydrogenase (NADP+) activity	1	#DIV/0!
GO:0003725:double-stranded RNA binding	1	#DIV/0!
GO:0004652:polynucleotide adenylyltransferase activity	1	#DIV/0!
GO:0008649:rRNA methyltransferase activity	1	#DIV/0!
GO:0004791:thioredoxin-disulfide reductase activity	1	#DIV/0!
GO:0017061:S-methyl-5-thioadenosine phosphorylase activity	1	#DIV/0!
GO:0003852:2-isopropylmalate synthase activity	1	#DIV/0!
GO:0004126:cytidine deaminase activity	1	#DIV/0!
GO:0004526:ribonuclease P activity	1	#DIV/0!
GO:0004829:threonine-tRNA ligase activity	1	#DIV/0!
GO:0016638:oxidoreductase activity, acting on the CH-NH2 group of donors	1	#DIV/0!
GO:0005328:neurotransmitter:sodium symporter activity	1	#DIV/0!
GO:0004649:poly(ADP-ribose) glycohydrolase activity	1	#DIV/0!
GO:0047325:inositol tetrakisphosphate 1-kinase activity	1	#DIV/0!
GO:0008531:riboflavin kinase activity	1	#DIV/0!
GO:0019104:DNA N-glycosylase activity	1	#DIV/0!
GO:0004565:beta-galactosidase activity	1	#DIV/0!
GO:0008901:ferredoxin hydrogenase activity	1	#DIV/0!
GO:0004049:anthranilate synthase activity	1	#DIV/0!
GO:0015225:biotin transporter activity	1	#DIV/0!
GO:0016817:hydrolase activity, acting on acid anhydrides	1	#DIV/0!
GO:0003920:GMP reductase activity	1	#DIV/0!
GO:0016888:endodeoxyribonuclease activity, producing 5'-phosphomonoesters	1	#DIV/0!
GO:0008474:palmitoyl-(protein) hydrolase activity	1	#DIV/0!
GO:0004135:amylo-alpha-1,6-glucosidase activity	1	#DIV/0!
GO:0004821:histidine-tRNA ligase activity	1	#DIV/0!
GO:0003854:3-beta-hydroxy-delta5-steroid dehydrogenase activity	1	#DIV/0!
GO:0004055:argininosuccinate synthase activity	1	#DIV/0!
GO:0015930:glutamate synthase activity	1	#DIV/0!
GO:0003909:DNA ligase activity	1	#DIV/0!
GO:0004809:tRNA (guanine-N2-)-methyltransferase activity	1	#DIV/0!
GO:0004647:phosphoserine phosphatase activity	1	#DIV/0!
GO:0004176:ATP-dependent peptidase activity	1	#DIV/0!
GO:0004109:coproporphyrinogen oxidase activity	1	#DIV/0!
GO:0004619:phosphoglycerate mutase activity	1	#DIV/0!
GO:0003689:DNA clamp loader activity	1	#DIV/0!
GO:0004637:phosphoribosylamine-glycine ligase activity	1	#DIV/0!
GO:0004726:non-membrane spanning protein tyrosine phosphatase activity	1	#DIV/0!
GO:0008097:5S rRNA binding	1	#DIV/0!
GO:0004820:glycine-tRNA ligase activity	1	#DIV/0!
GO:0004151:dihydroorotase activity	1	#DIV/0!
GO:0004163:diphosphomevalonate decarboxylase activity	1	#DIV/0!
GO:0016154:pyrimidine-nucleoside phosphorylase activity	1	#DIV/0!
GO:0004134:4-alpha-glucanotransferase activity	1	#DIV/0!
GO:0042393:histone binding	1	#DIV/0!
GO:0016538:cyclin-dependent protein serine/threonine kinase regulator activity	1	#DIV/0!
GO:0004765:shikimate kinase activity	1	#DIV/0!
GO:0003712:transcription cofactor activity	1	#DIV/0!
GO:0004004:ATP-dependent RNA helicase activity	1	#DIV/0!
GO:0001104:RNA polymerase II transcription cofactor activity	1	#DIV/0!
GO:0016836:hydro-lyase activity	1	#DIV/0!
GO:0015293:symporter activity	1	#DIV/0!
GO:0008374:O-acyltransferase activity	1	#DIV/0!
GO:0004663:Rab geranylgeranyltransferase activity	1	#DIV/0!

## Sheet: Pirrh
#GOID_GOterm	Protein_count
GO:0005515:protein binding	1478
GO:0005524:ATP binding	678
GO:0003824:catalytic activity	528
GO:0003676:nucleic acid binding	385
GO:0004553:hydrolase activity, hydrolyzing O-glycosyl compounds	315
GO:0005488:binding	212
GO:0004672:protein kinase activity	207
GO:0008270:zinc ion binding	200
GO:0003677:DNA binding	192
GO:0008061:chitin binding	174
GO:0030248:cellulose binding	165
GO:0016887:ATPase activity	141
GO:0005525:GTP binding	123
GO:0016491:oxidoreductase activity	117
GO:0003723:RNA binding	115
GO:0016787:hydrolase activity	98
GO:0005215:transporter activity	98
GO:0003735:structural constituent of ribosome	92
GO:0046872:metal ion binding	90
GO:0003924:GTPase activity	85
GO:0004252:serine-type endopeptidase activity	80
GO:0005509:calcium ion binding	72
GO:0008810:cellulase activity	66
GO:0000166:nucleotide binding	61
GO:0003777:microtubule motor activity	54
GO:0030246:carbohydrate binding	53
GO:0004674:protein serine/threonine kinase activity	52
GO:0016810:hydrolase activity, acting on carbon-nitrogen (but not peptide) bonds	52
GO:0004930:G-protein coupled receptor activity	50
GO:0003700:DNA binding transcription factor activity	47
GO:0000287:magnesium ion binding	47
GO:0004222:metalloendopeptidase activity	47
GO:0008237:metallopeptidase activity	45
GO:0042626:ATPase activity, coupled to transmembrane movement of substances	45
GO:0008168:methyltransferase activity	43
GO:0016757:transferase activity, transferring glycosyl groups	40
GO:0008017:microtubule binding	39
GO:0008080:N-acetyltransferase activity	36
GO:0030170:pyridoxal phosphate binding	34
GO:0043565:sequence-specific DNA binding	32
GO:0005085:guanyl-nucleotide exchange factor activity	32
GO:0051082:unfolded protein binding	31
GO:0003779:actin binding	29
GO:0016758:transferase activity, transferring hexosyl groups	27
GO:0003899:DNA-directed 5'-3' RNA polymerase activity	27
GO:0005089:Rho guanyl-nucleotide exchange factor activity	27
GO:0005096:GTPase activator activity	26
GO:0016791:phosphatase activity	25
GO:0046982:protein heterodimerization activity	24
GO:0016747:transferase activity, transferring acyl groups other than amino-acyl groups	24
GO:0004812:aminoacyl-tRNA ligase activity	24
GO:0051287:NAD binding	24
GO:0004842:ubiquitin-protein transferase activity	23
GO:0010181:FMN binding	23
GO:0008565:protein transporter activity	22
GO:0003743:translation initiation factor activity	22
GO:0051536:iron-sulfur cluster binding	22
GO:0003774:motor activity	21
GO:0004725:protein tyrosine phosphatase activity	20
GO:0035091:phosphatidylinositol binding	20
GO:0000981:RNA polymerase II transcription factor activity, sequence-specific DNA binding	19
GO:0008081:phosphoric diester hydrolase activity	19
GO:0019901:protein kinase binding	19
GO:0003755:peptidyl-prolyl cis-trans isomerase activity	19
GO:0016788:hydrolase activity, acting on ester bonds	19
GO:0016301:kinase activity	18
GO:0005216:ion channel activity	18
GO:0046983:protein dimerization activity	18
GO:0016772:transferase activity, transferring phosphorus-containing groups	18
GO:0003993:acid phosphatase activity	17
GO:0004012:phospholipid-translocating ATPase activity	17
GO:0004871:signal transducer activity	17
GO:0003830:beta-1,4-mannosylglycoprotein 4-beta-N-acetylglucosaminyltransferase activity	17
GO:0036459:thiol-dependent ubiquitinyl hydrolase activity	16
GO:0004386:helicase activity	16
GO:0005198:structural molecule activity	15
GO:0016616:oxidoreductase activity, acting on the CH-OH group of donors, NAD or NADP as acceptor	15
GO:0004298:threonine-type endopeptidase activity	15
GO:0004175:endopeptidase activity	14
GO:0004965:G-protein coupled GABA receptor activity	14
GO:0051015:actin filament binding	14
GO:0019001:guanyl nucleotide binding	13
GO:0031683:G-protein beta/gamma-subunit complex binding	13
GO:0051539:4 iron, 4 sulfur cluster binding	13
GO:0001104:RNA polymerase II transcription cofactor activity	13
GO:0022857:transmembrane transporter activity	13
GO:0015078:hydrogen ion transmembrane transporter activity	12
GO:0016779:nucleotidyltransferase activity	12
GO:0016740:transferase activity	12
GO:0003887:DNA-directed DNA polymerase activity	12
GO:0008536:Ran GTPase binding	12
GO:0009055:electron carrier activity	12
GO:0004190:aspartic-type endopeptidase activity	11
GO:0008233:peptidase activity	11
GO:0004722:protein serine/threonine phosphatase activity	11
GO:0022891:substrate-specific transmembrane transporter activity	10
GO:0008861:formate C-acetyltransferase activity	10
GO:0004518:nuclease activity	10
GO:0016853:isomerase activity	10
GO:0015035:protein disulfide oxidoreductase activity	10
GO:0016407:acetyltransferase activity	10
GO:0030570:pectate lyase activity	10
GO:0050660:flavin adenine dinucleotide binding	10
GO:0070403:NAD+ binding	10
GO:0016849:phosphorus-oxygen lyase activity	9	#DIV/0!
GO:0004177:aminopeptidase activity	9	#DIV/0!
GO:0003678:DNA helicase activity	9	#DIV/0!
GO:0030599:pectinesterase activity	9	#DIV/0!
GO:0019205:nucleobase-containing compound kinase activity	9	#DIV/0!
GO:0048037:cofactor binding	9	#DIV/0!
GO:0005249:voltage-gated potassium channel activity	9	#DIV/0!
GO:0003684:damaged DNA binding	9	#DIV/0!
GO:0008236:serine-type peptidase activity	9	#DIV/0!
GO:0009982:pseudouridine synthase activity	9	#DIV/0!
GO:0008138:protein tyrosine/serine/threonine phosphatase activity	9	#DIV/0!
GO:0016627:oxidoreductase activity, acting on the CH-CH group of donors	9	#DIV/0!
GO:0005544:calcium-dependent phospholipid binding	9	#DIV/0!
GO:0003746:translation elongation factor activity	9	#DIV/0!
GO:0043015:gamma-tubulin binding	8	#DIV/0!
GO:0005200:structural constituent of cytoskeleton	8	#DIV/0!
GO:0004114:3',5'-cyclic-nucleotide phosphodiesterase activity	8	#DIV/0!
GO:0016746:transferase activity, transferring acyl groups	8	#DIV/0!
GO:0005086:ARF guanyl-nucleotide exchange factor activity	8	#DIV/0!
GO:0008641:small protein activating enzyme activity	8	#DIV/0!
GO:0000049:tRNA binding	8	#DIV/0!
GO:0043169:cation binding	8	#DIV/0!
GO:0004834:tryptophan synthase activity	7	#DIV/0!
GO:0008998:ribonucleoside-triphosphate reductase activity	7	#DIV/0!
GO:0036402:proteasome-activating ATPase activity	7	#DIV/0!
GO:0008408:3'-5' exonuclease activity	7	#DIV/0!
GO:0008483:transaminase activity	7	#DIV/0!
GO:0016773:phosphotransferase activity, alcohol group as acceptor	7	#DIV/0!
GO:0030145:manganese ion binding	7	#DIV/0!
GO:0002161:aminoacyl-tRNA editing activity	7	#DIV/0!
GO:0004843:thiol-dependent ubiquitin-specific protease activity	7	#DIV/0!
GO:0017048:Rho GTPase binding	7	#DIV/0!
GO:0000030:mannosyltransferase activity	7	#DIV/0!
GO:0003729:mRNA binding	7	#DIV/0!
GO:0003796:lysozyme activity	7	#DIV/0!
GO:0043022:ribosome binding	7	#DIV/0!
GO:0004003:ATP-dependent DNA helicase activity	7	#DIV/0!
GO:0031072:heat shock protein binding	7	#DIV/0!
GO:0016985:mannan endo-1,4-beta-mannosidase activity	7	#DIV/0!
GO:0046873:metal ion transmembrane transporter activity	7	#DIV/0!
GO:0050661:NADP binding	7	#DIV/0!
GO:0005506:iron ion binding	7	#DIV/0!
GO:0031177:phosphopantetheine binding	7	#DIV/0!
GO:0004519:endonuclease activity	6	#DIV/0!
GO:0008312:7S RNA binding	6	#DIV/0!
GO:0005484:SNAP receptor activity	6	#DIV/0!
GO:0016765:transferase activity, transferring alkyl or aryl (other than methyl) groups	6	#DIV/0!
GO:0015297:antiporter activity	6	#DIV/0!
GO:0031625:ubiquitin protein ligase binding	6	#DIV/0!
GO:0004550:nucleoside diphosphate kinase activity	6	#DIV/0!
GO:0016876:ligase activity, forming aminoacyl-tRNA and related compounds	6	#DIV/0!
GO:0030983:mismatched DNA binding	6	#DIV/0!
GO:0030234:enzyme regulator activity	6	#DIV/0!
GO:0008324:cation transmembrane transporter activity	6	#DIV/0!
GO:0004526:ribonuclease P activity	6	#DIV/0!
GO:0001664:G-protein coupled receptor binding	6	#DIV/0!
GO:0015238:drug transmembrane transporter activity	5	#DIV/0!
GO:0019789:SUMO transferase activity	5	#DIV/0!
GO:0046933:proton-transporting ATP synthase activity, rotational mechanism	5	#DIV/0!
GO:0003682:chromatin binding	5	#DIV/0!
GO:0008234:cysteine-type peptidase activity	5	#DIV/0!
GO:0005092:GDP-dissociation inhibitor activity	5	#DIV/0!
GO:0008235:metalloexopeptidase activity	5	#DIV/0!
GO:0004045:aminoacyl-tRNA hydrolase activity	5	#DIV/0!
GO:0003872:6-phosphofructokinase activity	5	#DIV/0!
GO:0008094:DNA-dependent ATPase activity	5	#DIV/0!
GO:0016620:oxidoreductase activity, acting on the aldehyde or oxo group of donors, NAD or NADP as acceptor	5	#DIV/0!
GO:0004402:histone acetyltransferase activity	5	#DIV/0!
GO:0042578:phosphoric ester hydrolase activity	5	#DIV/0!
GO:0003713:transcription coactivator activity	5	#DIV/0!
GO:0032549:ribonucleoside binding	5	#DIV/0!
GO:0051087:chaperone binding	5	#DIV/0!
GO:0004127:cytidylate kinase activity	5	#DIV/0!
GO:0019888:protein phosphatase regulator activity	5	#DIV/0!
GO:0016307:phosphatidylinositol phosphate kinase activity	5	#DIV/0!
GO:0004749:ribose phosphate diphosphokinase activity	5	#DIV/0!
GO:0043130:ubiquitin binding	5	#DIV/0!
GO:0004373:glycogen (starch) synthase activity	4	#DIV/0!
GO:0005536:glucose binding	4	#DIV/0!
GO:0019904:protein domain specific binding	4	#DIV/0!
GO:0016805:dipeptidase activity	4	#DIV/0!
GO:0008897:holo-[acyl-carrier-protein] synthase activity	4	#DIV/0!
GO:0046961:proton-transporting ATPase activity, rotational mechanism	4	#DIV/0!
GO:0050662:coenzyme binding	4	#DIV/0!
GO:0004540:ribonuclease activity	4	#DIV/0!
GO:0003844:1,4-alpha-glucan branching enzyme activity	4	#DIV/0!
GO:0018024:histone-lysine N-methyltransferase activity	4	#DIV/0!
GO:0016597:amino acid binding	4	#DIV/0!
GO:0004602:glutathione peroxidase activity	4	#DIV/0!
GO:0005093:Rab GDP-dissociation inhibitor activity	4	#DIV/0!
GO:0004476:mannose-6-phosphate isomerase activity	4	#DIV/0!
GO:0016868:intramolecular transferase activity, phosphotransferases	4	#DIV/0!
GO:0017150:tRNA dihydrouridine synthase activity	4	#DIV/0!
GO:0005543:phospholipid binding	4	#DIV/0!
GO:0008440:inositol-1,4,5-trisphosphate 3-kinase activity	4	#DIV/0!
GO:0016874:ligase activity	4	#DIV/0!
GO:0004396:hexokinase activity	4	#DIV/0!
GO:0016743:carboxyl- or carbamoyltransferase activity	4	#DIV/0!
GO:0008318:protein prenyltransferase activity	4	#DIV/0!
GO:0004721:phosphoprotein phosphatase activity	4	#DIV/0!
GO:0070290:N-acylphosphatidylethanolamine-specific phospholipase D activity	4	#DIV/0!
GO:0004407:histone deacetylase activity	4	#DIV/0!
GO:0005328:neurotransmitter:sodium symporter activity	4	#DIV/0!
GO:0016780:phosphotransferase activity, for other substituted phosphate groups	4	#DIV/0!
GO:0008559:xenobiotic-transporting ATPase activity	4	#DIV/0!
GO:0004455:ketol-acid reductoisomerase activity	4	#DIV/0!
GO:0016888:endodeoxyribonuclease activity, producing 5'-phosphomonoesters	4	#DIV/0!
GO:0046912:transferase activity, transferring acyl groups, acyl groups converted into alkyl on transfer	4	#DIV/0!
GO:0004523:RNA-DNA hybrid ribonuclease activity	4	#DIV/0!
GO:0016799:hydrolase activity, hydrolyzing N-glycosyl compounds	4	#DIV/0!
GO:0003712:transcription cofactor activity	4	#DIV/0!
GO:0008519:ammonium transmembrane transporter activity	3	#DIV/0!
GO:0004399:histidinol dehydrogenase activity	3	#DIV/0!
GO:0018580:nitronate monooxygenase activity	3	#DIV/0!
GO:0009041:uridylate kinase activity	3	#DIV/0!
GO:0003984:acetolactate synthase activity	3	#DIV/0!
GO:0000062:fatty-acyl-CoA binding	3	#DIV/0!
GO:0015105:arsenite transmembrane transporter activity	3	#DIV/0!
GO:0004521:endoribonuclease activity	3	#DIV/0!
GO:0097027:ubiquitin-protein transferase activator activity	3	#DIV/0!
GO:0003906:DNA-(apurinic or apyrimidinic site) lyase activity	3	#DIV/0!
GO:0004707:MAP kinase activity	3	#DIV/0!
GO:0046914:transition metal ion binding	3	#DIV/0!
GO:0001026:TFIIIB-type transcription factor activity	3	#DIV/0!
GO:0004357:glutamate-cysteine ligase activity	3	#DIV/0!
GO:0004358:glutamate N-acetyltransferase activity	3	#DIV/0!
GO:0008170:N-methyltransferase activity	3	#DIV/0!
GO:0017112:Rab guanyl-nucleotide exchange factor activity	3	#DIV/0!
GO:0009045:xylose isomerase activity	3	#DIV/0!
GO:0004525:ribonuclease III activity	3	#DIV/0!
GO:0004152:dihydroorotate dehydrogenase activity	3	#DIV/0!
GO:0004571:mannosyl-oligosaccharide 1,2-alpha-mannosidase activity	3	#DIV/0!
GO:0043365:[formate-C-acetyltransferase]-activating enzyme activity	3	#DIV/0!
GO:0004325:ferrochelatase activity	3	#DIV/0!
GO:0016972:thiol oxidase activity	3	#DIV/0!
GO:0004802:transketolase activity	3	#DIV/0!
GO:0015116:sulfate transmembrane transporter activity	3	#DIV/0!
GO:0016820:hydrolase activity, acting on acid anhydrides, catalyzing transmembrane movement of substances	3	#DIV/0!
GO:0016763:transferase activity, transferring pentosyl groups	3	#DIV/0!
GO:0004072:aspartate kinase activity	3	#DIV/0!
GO:0030976:thiamine pyrophosphate binding	3	#DIV/0!
GO:0016829:lyase activity	3	#DIV/0!
GO:0005047:signal recognition particle binding	3	#DIV/0!
GO:0004088:carbamoyl-phosphate synthase (glutamine-hydrolyzing) activity	3	#DIV/0!
GO:0019843:rRNA binding	3	#DIV/0!
GO:0005351:sugar:proton symporter activity	3	#DIV/0!
GO:0004611:phosphoenolpyruvate carboxykinase activity	3	#DIV/0!
GO:0016818:hydrolase activity, acting on acid anhydrides, in phosphorus-containing anhydrides	3	#DIV/0!
GO:0048487:beta-tubulin binding	3	#DIV/0!
GO:0004100:chitin synthase activity	3	#DIV/0!
GO:0017134:fibroblast growth factor binding	3	#DIV/0!
GO:0003951:NAD+ kinase activity	3	#DIV/0!
GO:0008026:ATP-dependent helicase activity	3	#DIV/0!
GO:0017076:purine nucleotide binding	3	#DIV/0!
GO:0004613:phosphoenolpyruvate carboxykinase (GTP) activity	3	#DIV/0!
GO:0046923:ER retention sequence binding	3	#DIV/0!
GO:0015299:solute:proton antiporter activity	3	#DIV/0!
GO:0004312:fatty acid synthase activity	3	#DIV/0!
GO:0003857:3-hydroxyacyl-CoA dehydrogenase activity	3	#DIV/0!
GO:0008745:N-acetylmuramoyl-L-alanine amidase activity	3	#DIV/0!
GO:0010997:anaphase-promoting complex binding	3	#DIV/0!
GO:0004635:phosphoribosyl-AMP cyclohydrolase activity	3	#DIV/0!
GO:0019887:protein kinase regulator activity	3	#DIV/0!
GO:0008271:secondary active sulfate transmembrane transporter activity	3	#DIV/0!
GO:0004664:prephenate dehydratase activity	3	#DIV/0!
GO:0004535:poly(A)-specific ribonuclease activity	3	#DIV/0!
GO:0044877:macromolecular complex binding	3	#DIV/0!
GO:0008703:5-amino-6-(5-phosphoribosylamino)uracil reductase activity	3	#DIV/0!
GO:0004801:sedoheptulose-7-phosphate:D-glyceraldehyde-3-phosphate glyceronetransferase activity	3	#DIV/0!
GO:0004636:phosphoribosyl-ATP diphosphatase activity	3	#DIV/0!
GO:0042802:identical protein binding	3	#DIV/0!
GO:0003724:RNA helicase activity	3	#DIV/0!
GO:0003849:3-deoxy-7-phosphoheptulonate synthase activity	3	#DIV/0!
GO:0004017:adenylate kinase activity	3	#DIV/0!
GO:0008173:RNA methyltransferase activity	3	#DIV/0!
GO:0017056:structural constituent of nuclear pore	3	#DIV/0!
GO:0016639:oxidoreductase activity, acting on the CH-NH2 group of donors, NAD or NADP as acceptor	3	#DIV/0!
GO:0000213:tRNA-intron endonuclease activity	3	#DIV/0!
GO:0005247:voltage-gated chloride channel activity	3	#DIV/0!
GO:0042393:histone binding	3	#DIV/0!
GO:0008374:O-acyltransferase activity	3	#DIV/0!
GO:0031491:nucleosome binding	2	#DIV/0!
GO:0004888:transmembrane signaling receptor activity	2	#DIV/0!
GO:0008092:cytoskeletal protein binding	2	#DIV/0!
GO:0004140:dephospho-CoA kinase activity	2	#DIV/0!
GO:0016462:pyrophosphatase activity	2	#DIV/0!
GO:0003747:translation release factor activity	2	#DIV/0!
GO:0004071:aspartate-ammonia ligase activity	2	#DIV/0!
GO:0004326:tetrahydrofolylpolyglutamate synthase activity	2	#DIV/0!
GO:0004198:calcium-dependent cysteine-type endopeptidase activity	2	#DIV/0!
GO:0004826:phenylalanine-tRNA ligase activity	2	#DIV/0!
GO:0019894:kinesin binding	2	#DIV/0!
GO:0017176:phosphatidylinositol N-acetylglucosaminyltransferase activity	2	#DIV/0!
GO:0042162:telomeric DNA binding	2	#DIV/0!
GO:0008137:NADH dehydrogenase (ubiquinone) activity	2	#DIV/0!
GO:0016702:oxidoreductase activity, acting on single donors with incorporation of molecular oxygen, incorporation of two atoms of oxygen	2	#DIV/0!
GO:0004185:serine-type carboxypeptidase activity	2	#DIV/0!
GO:0004609:phosphatidylserine decarboxylase activity	2	#DIV/0!
GO:0017025:TBP-class protein binding	2	#DIV/0!
GO:0045156:electron transporter, transferring electrons within the cyclic electron transport pathway of photosynthesis activity	2	#DIV/0!
GO:0034450:ubiquitin-ubiquitin ligase activity	2	#DIV/0!
GO:0004617:phosphoglycerate dehydrogenase activity	2	#DIV/0!
GO:0043140:ATP-dependent 3'-5' DNA helicase activity	2	#DIV/0!
GO:0004814:arginine-tRNA ligase activity	2	#DIV/0!
GO:0016811:hydrolase activity, acting on carbon-nitrogen (but not peptide) bonds, in linear amides	2	#DIV/0!
GO:0004694:eukaryotic translation initiation factor 2alpha kinase activity	2	#DIV/0!
GO:0000104:succinate dehydrogenase activity	2	#DIV/0!
GO:0004483:mRNA (nucleoside-2'-O-)-methyltransferase activity	2	#DIV/0!
GO:0019781:NEDD8 activating enzyme activity	2	#DIV/0!
GO:0061630:ubiquitin protein ligase activity	2	#DIV/0!
GO:0003756:protein disulfide isomerase activity	2	#DIV/0!
GO:0004470:malic enzyme activity	2	#DIV/0!
GO:0030276:clathrin binding	2	#DIV/0!
GO:0008134:transcription factor binding	2	#DIV/0!
GO:0005319:lipid transporter activity	2	#DIV/0!
GO:0008276:protein methyltransferase activity	2	#DIV/0!
GO:0003978:UDP-glucose 4-epimerase activity	2	#DIV/0!
GO:0004832:valine-tRNA ligase activity	2	#DIV/0!
GO:0003994:aconitate hydratase activity	2	#DIV/0!
GO:0004410:homocitrate synthase activity	2	#DIV/0!
GO:0004349:glutamate 5-kinase activity	2	#DIV/0!
GO:0003910:DNA ligase (ATP) activity	2	#DIV/0!
GO:0015093:ferrous iron transmembrane transporter activity	2	#DIV/0!
GO:0019211:phosphatase activator activity	2	#DIV/0!
GO:0004623:phospholipase A2 activity	2	#DIV/0!
GO:0016671:oxidoreductase activity, acting on a sulfur group of donors, disulfide as acceptor	2	#DIV/0!
GO:0005388:calcium-transporting ATPase activity	2	#DIV/0!
GO:0005457:GDP-fucose transmembrane transporter activity	2	#DIV/0!
GO:0004594:pantothenate kinase activity	2	#DIV/0!
GO:0003908:methylated-DNA-[protein]-cysteine S-methyltransferase activity	2	#DIV/0!
GO:0004671:protein C-terminal S-isoprenylcysteine carboxyl O-methyltransferase activity	2	#DIV/0!
GO:0004478:methionine adenosyltransferase activity	2	#DIV/0!
GO:0004579:dolichyl-diphosphooligosaccharide-protein glycotransferase activity	2	#DIV/0!
GO:0003958:NADPH-hemoprotein reductase activity	2	#DIV/0!
GO:0008677:2-dehydropantoate 2-reductase activity	2	#DIV/0!
GO:0047429:nucleoside-triphosphate diphosphatase activity	2	#DIV/0!
GO:0004427:inorganic diphosphatase activity	2	#DIV/0!
GO:0009002:serine-type D-Ala-D-Ala carboxypeptidase activity	2	#DIV/0!
GO:0004356:glutamate-ammonia ligase activity	2	#DIV/0!
GO:0004372:glycine hydroxymethyltransferase activity	2	#DIV/0!
GO:0001671:ATPase activator activity	2	#DIV/0!
GO:0004618:phosphoglycerate kinase activity	2	#DIV/0!
GO:0015631:tubulin binding	2	#DIV/0!
GO:0003714:transcription corepressor activity	2	#DIV/0!
GO:0008253:5'-nucleotidase activity	2	#DIV/0!
GO:0031369:translation initiation factor binding	2	#DIV/0!
GO:0016756:glutathione gamma-glutamylcysteinyltransferase activity	2	#DIV/0!
GO:0004536:deoxyribonuclease activity	2	#DIV/0!
GO:0030674:protein binding, bridging	2	#DIV/0!
GO:0003972:RNA ligase (ATP) activity	2	#DIV/0!
GO:0000150:recombinase activity	2	#DIV/0!
GO:0004605:phosphatidate cytidylyltransferase activity	2	#DIV/0!
GO:0017136:NAD-dependent histone deacetylase activity	2	#DIV/0!
GO:0003873:6-phosphofructo-2-kinase activity	2	#DIV/0!
GO:0008521:acetyl-CoA transporter activity	2	#DIV/0!
GO:0003942:N-acetyl-gamma-glutamyl-phosphate reductase activity	2	#DIV/0!
GO:0000339:RNA cap binding	2	#DIV/0!
GO:0005267:potassium channel activity	2	#DIV/0!
GO:0004844:uracil DNA N-glycosylase activity	2	#DIV/0!
GO:0004527:exonuclease activity	2	#DIV/0!
GO:0015098:molybdate ion transmembrane transporter activity	2	#DIV/0!
GO:0008417:fucosyltransferase activity	2	#DIV/0!
GO:0004124:cysteine synthase activity	2	#DIV/0!
GO:0003956:NAD(P)+-protein-arginine ADP-ribosyltransferase activity	2	#DIV/0!
GO:0003917:DNA topoisomerase type I activity	2	#DIV/0!
GO:0003825:alpha,alpha-trehalose-phosphate synthase (UDP-forming) activity	2	#DIV/0!
GO:0004421:hydroxymethylglutaryl-CoA synthase activity	2	#DIV/0!
GO:0020037:heme binding	2	#DIV/0!
GO:0070569:uridylyltransferase activity	2	#DIV/0!
GO:0030171:voltage-gated proton channel activity	2	#DIV/0!
GO:0004794:L-threonine ammonia-lyase activity	2	#DIV/0!
GO:0015926:glucosidase activity	2	#DIV/0!
GO:0004425:indole-3-glycerol-phosphate synthase activity	2	#DIV/0!
GO:0004318:enoyl-[acyl-carrier-protein] reductase (NADH) activity	2	#DIV/0!
GO:0004823:leucine-tRNA ligase activity	2	#DIV/0!
GO:0004471:malate dehydrogenase (decarboxylating) (NAD+) activity	2	#DIV/0!
GO:0016742:hydroxymethyl-, formyl- and related transferase activity	2	#DIV/0!
GO:0043141:ATP-dependent 5'-3' DNA helicase activity	2	#DIV/0!
GO:0030942:endoplasmic reticulum signal peptide binding	2	#DIV/0!
GO:0004818:glutamate-tRNA ligase activity	2	#DIV/0!
GO:0004401:histidinol-phosphatase activity	2	#DIV/0!
GO:0019239:deaminase activity	2	#DIV/0!
GO:0004332:fructose-bisphosphate aldolase activity	2	#DIV/0!
GO:0008199:ferric iron binding	2	#DIV/0!
GO:0004512:inositol-3-phosphate synthase activity	2	#DIV/0!
GO:0008649:rRNA methyltransferase activity	2	#DIV/0!
GO:0004829:threonine-tRNA ligase activity	2	#DIV/0!
GO:0004649:poly(ADP-ribose) glycohydrolase activity	2	#DIV/0!
GO:0003896:DNA primase activity	2	#DIV/0!
GO:0016817:hydrolase activity, acting on acid anhydrides	2	#DIV/0!
GO:0009019:tRNA (guanine-N1-)-methyltransferase activity	2	#DIV/0!
GO:0042803:protein homodimerization activity	2	#DIV/0!
GO:0003909:DNA ligase activity	2	#DIV/0!
GO:0004176:ATP-dependent peptidase activity	2	#DIV/0!
GO:0004647:phosphoserine phosphatase activity	2	#DIV/0!
GO:0032403:protein complex binding	2	#DIV/0!
GO:0051537:2 iron, 2 sulfur cluster binding	2	#DIV/0!
GO:0016832:aldehyde-lyase activity	2	#DIV/0!
GO:0016831:carboxy-lyase activity	2	#DIV/0!
GO:0003938:IMP dehydrogenase activity	2	#DIV/0!
GO:0016538:cyclin-dependent protein serine/threonine kinase regulator activity	2	#DIV/0!
GO:0015293:symporter activity	2	#DIV/0!
GO:0052855:ADP-dependent NAD(P)H-hydrate dehydratase activity	1	#DIV/0!
GO:0005261:cation channel activity	1	#DIV/0!
GO:0008757:S-adenosylmethionine-dependent methyltransferase activity	1	#DIV/0!
GO:0004164:diphthine synthase activity	1	#DIV/0!
GO:0004385:guanylate kinase activity	1	#DIV/0!
GO:0004146:dihydrofolate reductase activity	1	#DIV/0!
GO:0004642:phosphoribosylformylglycinamidine synthase activity	1	#DIV/0!
GO:0004489:methylenetetrahydrofolate reductase (NAD(P)H) activity	1	#DIV/0!
GO:0042623:ATPase activity, coupled	1	#DIV/0!
GO:0051920:peroxiredoxin activity	1	#DIV/0!
GO:0016759:cellulose synthase activity	1	#DIV/0!
GO:0003952:NAD+ synthase (glutamine-hydrolyzing) activity	1	#DIV/0!
GO:0017070:U6 snRNA binding	1	#DIV/0!
GO:0003937:IMP cyclohydrolase activity	1	#DIV/0!
GO:0005519:cytoskeletal regulatory protein binding	1	#DIV/0!
GO:0016614:oxidoreductase activity, acting on CH-OH group of donors	1	#DIV/0!
GO:0030798:trans-aconitate 2-methyltransferase activity	1	#DIV/0!
GO:0004590:orotidine-5'-phosphate decarboxylase activity	1	#DIV/0!
GO:0070006:metalloaminopeptidase activity	1	#DIV/0!
GO:1990380:Lys48-specific deubiquitinase activity	1	#DIV/0!
GO:0003879:ATP phosphoribosyltransferase activity	1	#DIV/0!
GO:0051996:squalene synthase activity	1	#DIV/0!
GO:0008193:tRNA guanylyltransferase activity	1	#DIV/0!
GO:0004070:aspartate carbamoyltransferase activity	1	#DIV/0!
GO:0004044:amidophosphoribosyltransferase activity	1	#DIV/0!
GO:0003862:3-isopropylmalate dehydrogenase activity	1	#DIV/0!
GO:0031071:cysteine desulfurase activity	1	#DIV/0!
GO:0005540:hyaluronic acid binding	1	#DIV/0!
GO:0004482:mRNA (guanine-N7-)-methyltransferase activity	1	#DIV/0!
GO:0000991:transcription factor activity, core RNA polymerase II binding	1	#DIV/0!
GO:0016903:oxidoreductase activity, acting on the aldehyde or oxo group of donors	1	#DIV/0!
GO:0003916:DNA topoisomerase activity	1	#DIV/0!
GO:0008774:acetaldehyde dehydrogenase (acetylating) activity	1	#DIV/0!
GO:0019237:centromeric DNA binding	1	#DIV/0!
GO:0016920:pyroglutamyl-peptidase activity	1	#DIV/0!
GO:0004651:polynucleotide 5'-phosphatase activity	1	#DIV/0!
GO:0051723:protein methylesterase activity	1	#DIV/0!
GO:0035299:inositol pentakisphosphate 2-kinase activity	1	#DIV/0!
GO:0001614:purinergic nucleotide receptor activity	1	#DIV/0!
GO:0003877:ATP adenylyltransferase activity	1	#DIV/0!
GO:0008987:quinolinate synthetase A activity	1	#DIV/0!
GO:0008686:3,4-dihydroxy-2-butanone-4-phosphate synthase activity	1	#DIV/0!
GO:0016891:endoribonuclease activity, producing 5'-phosphomonoesters	1	#DIV/0!
GO:0008478:pyridoxal kinase activity	1	#DIV/0!
GO:0004156:dihydropteroate synthase activity	1	#DIV/0!
GO:0015655:alanine:sodium symporter activity	1	#DIV/0!
GO:0004409:homoaconitate hydratase activity	1	#DIV/0!
GO:0017108:5'-flap endonuclease activity	1	#DIV/0!
GO:0050290:sphingomyelin phosphodiesterase D activity	1	#DIV/0!
GO:0008864:formyltetrahydrofolate deformylase activity	1	#DIV/0!
GO:0004143:diacylglycerol kinase activity	1	#DIV/0!
GO:0003980:UDP-glucose:glycoprotein glucosyltransferase activity	1	#DIV/0!
GO:0003922:GMP synthase (glutamine-hydrolyzing) activity	1	#DIV/0!
GO:0008444:CDP-diacylglycerol-glycerol-3-phosphate 3-phosphatidyltransferase activity	1	#DIV/0!
GO:0004160:dihydroxy-acid dehydratase activity	1	#DIV/0!
GO:0010484:H3 histone acetyltransferase activity	1	#DIV/0!
GO:0003856:3-dehydroquinate synthase activity	1	#DIV/0!
GO:0035438:cyclic-di-GMP binding	1	#DIV/0!
GO:0004450:isocitrate dehydrogenase (NADP+) activity	1	#DIV/0!
GO:0008972:phosphomethylpyrimidine kinase activity	1	#DIV/0!
GO:0000977:RNA polymerase II regulatory region sequence-specific DNA binding	1	#DIV/0!
GO:0008934:inositol monophosphate 1-phosphatase activity	1	#DIV/0!
GO:0003855:3-dehydroquinate dehydratase activity	1	#DIV/0!
GO:0004864:protein phosphatase inhibitor activity	1	#DIV/0!
GO:0004014:adenosylmethionine decarboxylase activity	1	#DIV/0!
GO:0008047:enzyme activator activity	1	#DIV/0!
GO:0005528:FK506 binding	1	#DIV/0!
GO:0033897:ribonuclease T2 activity	1	#DIV/0!
GO:0008603:cAMP-dependent protein kinase regulator activity	1	#DIV/0!
GO:0004107:chorismate synthase activity	1	#DIV/0!
GO:0003866:3-phosphoshikimate 1-carboxyvinyltransferase activity	1	#DIV/0!
GO:0004048:anthranilate phosphoribosyltransferase activity	1	#DIV/0!
GO:0004798:thymidylate kinase activity	1	#DIV/0!
GO:0004084:branched-chain-amino-acid transaminase activity	1	#DIV/0!
GO:0004788:thiamine diphosphokinase activity	1	#DIV/0!
GO:0008977:prephenate dehydrogenase (NAD+) activity	1	#DIV/0!
GO:0003690:double-stranded DNA binding	1	#DIV/0!
GO:0005245:voltage-gated calcium channel activity	1	#DIV/0!
GO:0004677:DNA-dependent protein kinase activity	1	#DIV/0!
GO:0003998:acylphosphatase activity	1	#DIV/0!
GO:0016040:glutamate synthase (NADH) activity	1	#DIV/0!
GO:0004534:5'-3' exoribonuclease activity	1	#DIV/0!
GO:0000107:imidazoleglycerol-phosphate synthase activity	1	#DIV/0!
GO:0016433:rRNA (adenine) methyltransferase activity	1	#DIV/0!
GO:0009001:serine O-acetyltransferase activity	1	#DIV/0!
GO:0004648:O-phospho-L-serine:2-oxoglutarate aminotransferase activity	1	#DIV/0!
GO:0008734:L-aspartate oxidase activity	1	#DIV/0!
GO:0045131:pre-mRNA branch point binding	1	#DIV/0!
GO:0004831:tyrosine-tRNA ligase activity	1	#DIV/0!
GO:0070840:dynein complex binding	1	#DIV/0!
GO:0004665:prephenate dehydrogenase (NADP+) activity	1	#DIV/0!
GO:0004043:L-aminoadipate-semialdehyde dehydrogenase activity	1	#DIV/0!
GO:0004824:lysine-tRNA ligase activity	1	#DIV/0!
GO:0004640:phosphoribosylanthranilate isomerase activity	1	#DIV/0!
GO:0004645:phosphorylase activity	1	#DIV/0!
GO:0016812:hydrolase activity, acting on carbon-nitrogen (but not peptide) bonds, in cyclic amides	1	#DIV/0!
GO:0000175:3'-5'-exoribonuclease activity	1	#DIV/0!
GO:0016857:racemase and epimerase activity, acting on carbohydrates and derivatives	1	#DIV/0!
GO:0016881:acid-amino acid ligase activity	1	#DIV/0!
GO:0004827:proline-tRNA ligase activity	1	#DIV/0!
GO:0019948:SUMO activating enzyme activity	1	#DIV/0!
GO:0004825:methionine-tRNA ligase activity	1	#DIV/0!
GO:0004754:saccharopine dehydrogenase (NAD+, L-lysine-forming) activity	1	#DIV/0!
GO:0015081:sodium ion transmembrane transporter activity	1	#DIV/0!
GO:0004639:phosphoribosylaminoimidazolesuccinocarboxamide synthase activity	1	#DIV/0!
GO:0004807:triose-phosphate isomerase activity	1	#DIV/0!
GO:0097367:carbohydrate derivative binding	1	#DIV/0!
GO:0043142:single-stranded DNA-dependent ATPase activity	1	#DIV/0!
GO:0032947:protein complex scaffold	1	#DIV/0!
GO:0061575:cyclin-dependent protein serine/threonine kinase activator activity	1	#DIV/0!
GO:0004815:aspartate-tRNA ligase activity	1	#DIV/0!
GO:0004350:glutamate-5-semialdehyde dehydrogenase activity	1	#DIV/0!
GO:0004592:pantoate-beta-alanine ligase activity	1	#DIV/0!
GO:0008289:lipid binding	1	#DIV/0!
GO:0004731:purine-nucleoside phosphorylase activity	1	#DIV/0!
GO:0000179:rRNA (adenine-N6,N6-)-dimethyltransferase activity	1	#DIV/0!
GO:0004139:deoxyribose-phosphate aldolase activity	1	#DIV/0!
GO:0016776:phosphotransferase activity, phosphate group as acceptor	1	#DIV/0!
GO:0004751:ribose-5-phosphate isomerase activity	1	#DIV/0!
GO:0008409:5'-3' exonuclease activity	1	#DIV/0!
GO:0016668:oxidoreductase activity, acting on a sulfur group of donors, NAD(P) as acceptor	1	#DIV/0!
GO:0004789:thiamine-phosphate diphosphorylase activity	1	#DIV/0!
GO:0000906:6,7-dimethyl-8-ribityllumazine synthase activity	1	#DIV/0!
GO:0004019:adenylosuccinate synthase activity	1	#DIV/0!
GO:0004735:pyrroline-5-carboxylate reductase activity	1	#DIV/0!
GO:0004360:glutamine-fructose-6-phosphate transaminase (isomerizing) activity	1	#DIV/0!
GO:0015103:inorganic anion transmembrane transporter activity	1	#DIV/0!
GO:0061578:Lys63-specific deubiquitinase activity	1	#DIV/0!
GO:0004559:alpha-mannosidase activity	1	#DIV/0!
GO:0016279:protein-lysine N-methyltransferase activity	1	#DIV/0!
GO:0051499:D-aminoacyl-tRNA deacylase activity	1	#DIV/0!
GO:0003688:DNA replication origin binding	1	#DIV/0!
GO:0000982:transcription factor activity, RNA polymerase II core promoter proximal region sequence-specific binding	1	#DIV/0!
GO:0004413:homoserine kinase activity	1	#DIV/0!
GO:0008073:ornithine decarboxylase inhibitor activity	1	#DIV/0!
GO:0004056:argininosuccinate lyase activity	1	#DIV/0!
GO:0008725:DNA-3-methyladenine glycosylase activity	1	#DIV/0!
GO:0003991:acetylglutamate kinase activity	1	#DIV/0!
GO:0030060:L-malate dehydrogenase activity	1	#DIV/0!
GO:0004750:ribulose-phosphate 3-epimerase activity	1	#DIV/0!
GO:0004712:protein serine/threonine/tyrosine kinase activity	1	#DIV/0!
GO:2001070:starch binding	1	#DIV/0!
GO:0004057:arginyltransferase activity	1	#DIV/0!
GO:0004422:hypoxanthine phosphoribosyltransferase activity	1	#DIV/0!
GO:0003841:1-acylglycerol-3-phosphate O-acyltransferase activity	1	#DIV/0!
GO:0015450:P-P-bond-hydrolysis-driven protein transmembrane transporter activity	1	#DIV/0!
GO:0009378:four-way junction helicase activity	1	#DIV/0!
GO:0004075:biotin carboxylase activity	1	#DIV/0!
GO:0004576:oligosaccharyl transferase activity	1	#DIV/0!
GO:0052726:inositol-1,3,4-trisphosphate 5-kinase activity	1	#DIV/0!
GO:0016274:protein-arginine N-methyltransferase activity	1	#DIV/0!
GO:0016428:tRNA (cytosine-5-)-methyltransferase activity	1	#DIV/0!
GO:0004077:biotin-[acetyl-CoA-carboxylase] ligase activity	1	#DIV/0!
GO:0004743:pyruvate kinase activity	1	#DIV/0!
GO:0003989:acetyl-CoA carboxylase activity	1	#DIV/0!
GO:0071933:Arp2/3 complex binding	1	#DIV/0!
GO:0004363:glutathione synthase activity	1	#DIV/0!
GO:0003923:GPI-anchor transamidase activity	1	#DIV/0!
GO:0004329:formate-tetrahydrofolate ligase activity	1	#DIV/0!
GO:0004610:phosphoacetylglucosamine mutase activity	1	#DIV/0!
GO:0008441:3'(2'),5'-bisphosphate nucleotidase activity	1	#DIV/0!
GO:0003848:2-amino-4-hydroxy-6-hydroxymethyldihydropteridine diphosphokinase activity	1	#DIV/0!
GO:0003949:1-(5-phosphoribosyl)-5-[(5-phosphoribosylamino)methylideneamino]imidazole-4-carboxamide isomerase activity	1	#DIV/0!
GO:0003697:single-stranded DNA binding	1	#DIV/0!
GO:0004452:isopentenyl-diphosphate delta-isomerase activity	1	#DIV/0!
GO:0004108:citrate (Si)-synthase activity	1	#DIV/0!
GO:0004424:imidazoleglycerol-phosphate dehydratase activity	1	#DIV/0!
GO:0004608:phosphatidylethanolamine N-methyltransferase activity	1	#DIV/0!
GO:0004931:extracellular ATP-gated cation channel activity	1	#DIV/0!
GO:0008022:protein C-terminus binding	1	#DIV/0!
GO:0070577:lysine-acetylated histone binding	1	#DIV/0!
GO:0016651:oxidoreductase activity, acting on NAD(P)H	1	#DIV/0!
GO:0003975:UDP-N-acetylglucosamine-dolichyl-phosphate N-acetylglucosaminephosphotransferase activity	1	#DIV/0!
GO:0004122:cystathionine beta-synthase activity	1	#DIV/0!
GO:0019799:tubulin N-acetyltransferase activity	1	#DIV/0!
GO:0005545:1-phosphatidylinositol binding	1	#DIV/0!
GO:0004367:glycerol-3-phosphate dehydrogenase [NAD+] activity	1	#DIV/0!
GO:0008240:tripeptidyl-peptidase activity	1	#DIV/0!
GO:0045181:glutamate synthase activity, NAD(P)H as acceptor	1	#DIV/0!
GO:0000987:core promoter proximal region sequence-specific DNA binding	1	#DIV/0!
GO:0016706:oxidoreductase activity, acting on paired donors, with incorporation or reduction of molecular oxygen, 2-oxoglutarate as one donor, and incorporation of one atom each of oxygen into both donors	1	#DIV/0!
GO:0004828:serine-tRNA ligase activity	1	#DIV/0!
GO:0052725:inositol-1,3,4-trisphosphate 6-kinase activity	1	#DIV/0!
GO:0046559:alpha-glucuronidase activity	1	#DIV/0!
GO:0004379:glycylpeptide N-tetradecanoyltransferase activity	1	#DIV/0!
GO:0003883:CTP synthase activity	1	#DIV/0!
GO:0009976:tocopherol cyclase activity	1	#DIV/0!
GO:0008963:phospho-N-acetylmuramoyl-pentapeptide-transferase activity	1	#DIV/0!
GO:0030337:DNA polymerase processivity factor activity	1	#DIV/0!
GO:0004420:hydroxymethylglutaryl-CoA reductase (NADPH) activity	1	#DIV/0!
GO:0004310:farnesyl-diphosphate farnesyltransferase activity	1	#DIV/0!
GO:0004817:cysteine-tRNA ligase activity	1	#DIV/0!
GO:0004001:adenosine kinase activity	1	#DIV/0!
GO:0003935:GTP cyclohydrolase II activity	1	#DIV/0!
GO:0004013:adenosylhomocysteinase activity	1	#DIV/0!
GO:0004364:glutathione transferase activity	1	#DIV/0!
GO:0005094:Rho GDP-dissociation inhibitor activity	1	#DIV/0!
GO:0004784:superoxide dismutase activity	1	#DIV/0!
GO:0004150:dihydroneopterin aldolase activity	1	#DIV/0!
GO:0003918:DNA topoisomerase type II (ATP-hydrolyzing) activity	1	#DIV/0!
GO:0015369:calcium:proton antiporter activity	1	#DIV/0!
GO:0098599:palmitoyl hydrolase activity	1	#DIV/0!
GO:0004638:phosphoribosylaminoimidazole carboxylase activity	1	#DIV/0!
GO:0000155:phosphorelay sensor kinase activity	1	#DIV/0!
GO:0030515:snoRNA binding	1	#DIV/0!
GO:0016429:tRNA (adenine-N1-)-methyltransferase activity	1	#DIV/0!
GO:0004631:phosphomevalonate kinase activity	1	#DIV/0!
GO:0005337:nucleoside transmembrane transporter activity	1	#DIV/0!
GO:0003934:GTP cyclohydrolase I activity	1	#DIV/0!
GO:0004417:hydroxyethylthiazole kinase activity	1	#DIV/0!
GO:0004819:glutamine-tRNA ligase activity	1	#DIV/0!
GO:0003983:UTP:glucose-1-phosphate uridylyltransferase activity	1	#DIV/0!
GO:0003950:NAD+ ADP-ribosyltransferase activity	1	#DIV/0!
GO:0070273:phosphatidylinositol-4-phosphate binding	1	#DIV/0!
GO:0004064:arylesterase activity	1	#DIV/0!
GO:0004615:phosphomannomutase activity	1	#DIV/0!
GO:0004816:asparagine-tRNA ligase activity	1	#DIV/0!
GO:0004822:isoleucine-tRNA ligase activity	1	#DIV/0!
GO:0004644:phosphoribosylglycinamide formyltransferase activity	1	#DIV/0!
GO:0004435:phosphatidylinositol phospholipase C activity	1	#DIV/0!
GO:0004347:glucose-6-phosphate isomerase activity	1	#DIV/0!
GO:0004514:nicotinate-nucleotide diphosphorylase (carboxylating) activity	1	#DIV/0!
GO:0004089:carbonate dehydratase activity	1	#DIV/0!
GO:0003864:3-methyl-2-oxobutanoate hydroxymethyltransferase activity	1	#DIV/0!
GO:0004181:metallocarboxypeptidase activity	1	#DIV/0!
GO:0004000:adenosine deaminase activity	1	#DIV/0!
GO:0015171:amino acid transmembrane transporter activity	1	#DIV/0!
GO:0050334:thiaminase activity	1	#DIV/0!
GO:0001882:nucleoside binding	1	#DIV/0!
GO:0008948:oxaloacetate decarboxylase activity	1	#DIV/0!
GO:0016615:malate dehydrogenase activity	1	#DIV/0!
GO:0004322:ferroxidase activity	1	#DIV/0!
GO:0004555:alpha,alpha-trehalase activity	1	#DIV/0!
GO:0030332:cyclin binding	1	#DIV/0!
GO:0004643:phosphoribosylaminoimidazolecarboxamide formyltransferase activity	1	#DIV/0!
GO:0015079:potassium ion transmembrane transporter activity	1	#DIV/0!
GO:0030619:U1 snRNA binding	1	#DIV/0!
GO:0003871:5-methyltetrahydropteroyltriglutamate-homocysteine S-methyltransferase activity	1	#DIV/0!
GO:0008446:GDP-mannose 4,6-dehydratase activity	1	#DIV/0!
GO:0032051:clathrin light chain binding	1	#DIV/0!
GO:0004066:asparagine synthase (glutamine-hydrolyzing) activity	1	#DIV/0!
GO:0019829:cation-transporting ATPase activity	1	#DIV/0!
GO:0004412:homoserine dehydrogenase activity	1	#DIV/0!
GO:0016833:oxo-acid-lyase activity	1	#DIV/0!
GO:0004764:shikimate 3-dehydrogenase (NADP+) activity	1	#DIV/0!
GO:0004496:mevalonate kinase activity	1	#DIV/0!
GO:0046537:2,3-bisphosphoglycerate-independent phosphoglycerate mutase activity	1	#DIV/0!
GO:0032266:phosphatidylinositol-3-phosphate binding	1	#DIV/0!
GO:0004634:phosphopyruvate hydratase activity	1	#DIV/0!
GO:0004616:phosphogluconate dehydrogenase (decarboxylating) activity	1	#DIV/0!
GO:0004106:chorismate mutase activity	1	#DIV/0!
GO:0004641:phosphoribosylformylglycinamidine cyclo-ligase activity	1	#DIV/0!
GO:0032559:adenyl ribonucleotide binding	1	#DIV/0!
GO:0030975:thiamine binding	1	#DIV/0!
GO:0004359:glutaminase activity	1	#DIV/0!
GO:0004799:thymidylate synthase activity	1	#DIV/0!
GO:0000774:adenyl-nucleotide exchange factor activity	1	#DIV/0!
GO:0008175:tRNA methyltransferase activity	1	#DIV/0!
GO:0004018:N6-(1,2-dicarboxyethyl)AMP AMP-lyase (fumarate-forming) activity	1	#DIV/0!
GO:0004170:dUTP diphosphatase activity	1	#DIV/0!
GO:0003999:adenine phosphoribosyltransferase activity	1	#DIV/0!
GO:0004588:orotate phosphoribosyltransferase activity	1	#DIV/0!
GO:0004333:fumarate hydratase activity	1	#DIV/0!
GO:0004073:aspartate-semialdehyde dehydrogenase activity	1	#DIV/0!
GO:0030623:U5 snRNA binding	1	#DIV/0!
GO:0004488:methylenetetrahydrofolate dehydrogenase (NADP+) activity	1	#DIV/0!
GO:0003725:double-stranded RNA binding	1	#DIV/0!
GO:0004652:polynucleotide adenylyltransferase activity	1	#DIV/0!
GO:0005516:calmodulin binding	1	#DIV/0!
GO:0035312:5'-3' exodeoxyribonuclease activity	1	#DIV/0!
GO:0004791:thioredoxin-disulfide reductase activity	1	#DIV/0!
GO:0017061:S-methyl-5-thioadenosine phosphorylase activity	1	#DIV/0!
GO:0003852:2-isopropylmalate synthase activity	1	#DIV/0!
GO:0004126:cytidine deaminase activity	1	#DIV/0!
GO:0001187:transcription factor activity, RNA polymerase I CORE element binding transcription factor recruiting	1	#DIV/0!
GO:0004747:ribokinase activity	1	#DIV/0!
GO:0016638:oxidoreductase activity, acting on the CH-NH2 group of donors	1	#DIV/0!
GO:0005057:signal transducer activity, downstream of receptor	1	#DIV/0!
GO:0004792:thiosulfate sulfurtransferase activity	1	#DIV/0!
GO:0047325:inositol tetrakisphosphate 1-kinase activity	1	#DIV/0!
GO:0008531:riboflavin kinase activity	1	#DIV/0!
GO:0019104:DNA N-glycosylase activity	1	#DIV/0!
GO:0001164:RNA polymerase I CORE element sequence-specific DNA binding	1	#DIV/0!
GO:0004813:alanine-tRNA ligase activity	1	#DIV/0!
GO:0003963:RNA-3'-phosphate cyclase activity	1	#DIV/0!
GO:0004565:beta-galactosidase activity	1	#DIV/0!
GO:0008901:ferredoxin hydrogenase activity	1	#DIV/0!
GO:0016504:peptidase activator activity	1	#DIV/0!
GO:0004797:thymidine kinase activity	1	#DIV/0!
GO:0015225:biotin transporter activity	1	#DIV/0!
GO:0003920:GMP reductase activity	1	#DIV/0!
GO:0008474:palmitoyl-(protein) hydrolase activity	1	#DIV/0!
GO:0004067:asparaginase activity	1	#DIV/0!
GO:0004135:amylo-alpha-1,6-glucosidase activity	1	#DIV/0!
GO:0003979:UDP-glucose 6-dehydrogenase activity	1	#DIV/0!
GO:0004821:histidine-tRNA ligase activity	1	#DIV/0!
GO:0031151:histone methyltransferase activity (H3-K79 specific)	1	#DIV/0!
GO:0004584:dolichyl-phosphate-mannose-glycolipid alpha-mannosyltransferase activity	1	#DIV/0!
GO:0004055:argininosuccinate synthase activity	1	#DIV/0!
GO:0015930:glutamate synthase activity	1	#DIV/0!
GO:0004076:biotin synthase activity	1	#DIV/0!
GO:0008184:glycogen phosphorylase activity	1	#DIV/0!
GO:0004809:tRNA (guanine-N2-)-methyltransferase activity	1	#DIV/0!
GO:0004109:coproporphyrinogen oxidase activity	1	#DIV/0!
GO:0004856:xylulokinase activity	1	#DIV/0!
GO:0030955:potassium ion binding	1	#DIV/0!
GO:0004619:phosphoglycerate mutase activity	1	#DIV/0!
GO:0003689:DNA clamp loader activity	1	#DIV/0!
GO:0004022:alcohol dehydrogenase (NAD) activity	1	#DIV/0!
GO:0016422:mRNA (2'-O-methyladenosine-N6-)-methyltransferase activity	1	#DIV/0!
GO:0004637:phosphoribosylamine-glycine ligase activity	1	#DIV/0!
GO:0034061:DNA polymerase activity	1	#DIV/0!
GO:0004726:non-membrane spanning protein tyrosine phosphatase activity	1	#DIV/0!
GO:0004168:dolichol kinase activity	1	#DIV/0!
GO:0090729:toxin activity	1	#DIV/0!
GO:0004830:tryptophan-tRNA ligase activity	1	#DIV/0!
GO:0008097:5S rRNA binding	1	#DIV/0!
GO:0008176:tRNA (guanine-N7-)-methyltransferase activity	1	#DIV/0!
GO:0004820:glycine-tRNA ligase activity	1	#DIV/0!
GO:0004151:dihydroorotase activity	1	#DIV/0!
GO:0004163:diphosphomevalonate decarboxylase activity	1	#DIV/0!
GO:0004134:4-alpha-glucanotransferase activity	1	#DIV/0!
GO:0070008:serine-type exopeptidase activity	1	#DIV/0!
GO:0004765:shikimate kinase activity	1	#DIV/0!
GO:0004004:ATP-dependent RNA helicase activity	1	#DIV/0!
GO:0016836:hydro-lyase activity	1	#DIV/0!
GO:0004663:Rab geranylgeranyltransferase activity	1	#DIV/0!
GO:0070628:proteasome binding	1	#DIV/0!
GO:0008349:MAP kinase kinase kinase kinase activity	1	#DIV/0!
