# Supplementary material for: Application of Transcriptomics to Compare the Carbohydrate Active Enzymes That Are Expressed by Diverse Genera of Anaerobic Fungi to Degrade Plant Cell Wall Carbohydrates
Source: Front Microbiol. 2018 Jul 16;9:1581. doi: 10.3389/fmicb.2018.01581 (PMC6054980; doi:10.3389/fmicb.2018.01581)
Supplement: Supplementary file 7 [file Data_Sheet_7.XLSX]

## Sheet: Anamu
#GOID_GOterm	Protein_count
GO:0005975:carbohydrate metabolic process	366
GO:0006468:protein phosphorylation	161
GO:0055114:oxidation-reduction process	150
GO:0008152:metabolic process	149
GO:0006810:transport	147
GO:0055085:transmembrane transport	140
GO:0006508:proteolysis	136
GO:0006412:translation	92
GO:0006355:regulation of transcription, DNA-templated	91
GO:0006886:intracellular protein transport	68
GO:0007165:signal transduction	51
GO:0016192:vesicle-mediated transport	47
GO:0006457:protein folding	45
GO:0006281:DNA repair	41
GO:0009058:biosynthetic process	40
GO:0006511:ubiquitin-dependent protein catabolic process	38
GO:0006351:transcription, DNA-templated	35
GO:0006260:DNA replication	34
GO:0030245:cellulose catabolic process	30
GO:0006396:RNA processing	30
GO:0007264:small GTPase mediated signal transduction	29
GO:0015031:protein transport	27
GO:0045454:cell redox homeostasis	26
GO:0000398:mRNA splicing, via spliceosome	25
GO:0006418:tRNA aminoacylation for protein translation	25
GO:0035556:intracellular signal transduction	24
GO:0007018:microtubule-based movement	23
GO:0006520:cellular amino acid metabolic process	22
GO:0006470:protein dephosphorylation	22
GO:0006629:lipid metabolic process	20
GO:0035023:regulation of Rho protein signal transduction	20
GO:0016579:protein deubiquitination	19
GO:0007186:G-protein coupled receptor signaling pathway	17
GO:0006364:rRNA processing	17
GO:0042254:ribosome biogenesis	17
GO:0006096:glycolytic process	16
GO:0006397:mRNA processing	16
GO:0032259:methylation	16
GO:0000413:protein peptidyl-prolyl isomerization	15
GO:0016311:dephosphorylation	15
GO:0006310:DNA recombination	14
GO:0051603:proteolysis involved in cellular protein catabolic process	14
GO:0008033:tRNA processing	14
GO:0009116:nucleoside metabolic process	14
GO:0006094:gluconeogenesis	13
GO:0016567:protein ubiquitination	13
GO:0015991:ATP hydrolysis coupled proton transport	13
GO:0001522:pseudouridine synthesis	13
GO:0006357:regulation of transcription from RNA polymerase II promoter	13
GO:0006413:translational initiation	12
GO:0030001:metal ion transport	12
GO:0015074:DNA integration	12
GO:0006338:chromatin remodeling	12
GO:0006289:nucleotide-excision repair	11
GO:0006487:protein N-linked glycosylation	11
GO:0006270:DNA replication initiation	11
GO:0006812:cation transport	11
GO:0000079:regulation of cyclin-dependent protein serine/threonine kinase activity	11
GO:0006139:nucleobase-containing compound metabolic process	10
GO:0006486:protein glycosylation	10
GO:0008654:phospholipid biosynthetic process	10
GO:0006888:ER to Golgi vesicle-mediated transport	10
GO:0009451:RNA modification	10
GO:0006414:translational elongation	9
GO:0000105:histidine biosynthetic process	9
GO:0006811:ion transport	9
GO:0006367:transcription initiation from RNA polymerase II promoter	9
GO:0006099:tricarboxylic acid cycle	9
GO:0030163:protein catabolic process	9
GO:0007034:vacuolar transport	9
GO:0006807:nitrogen compound metabolic process	8
GO:0009082:branched-chain amino acid biosynthetic process	8
GO:0008299:isoprenoid biosynthetic process	8
GO:0015914:phospholipid transport	8
GO:0002098:tRNA wobble uridine modification	8
GO:0006904:vesicle docking involved in exocytosis	8
GO:0044237:cellular metabolic process	8
GO:0006506:GPI anchor biosynthetic process	8
GO:0032012:regulation of ARF protein signal transduction	8
GO:0034314:Arp2/3 complex-mediated actin nucleation	7
GO:0006334:nucleosome assembly	7
GO:0043087:regulation of GTPase activity	7
GO:0015992:proton transport	7
GO:0007017:microtubule-based process	7
GO:0006614:SRP-dependent cotranslational protein targeting to membrane	7
GO:0006298:mismatch repair	7
GO:0006352:DNA-templated transcription, initiation	7
GO:0019752:carboxylic acid metabolic process	7
GO:0006897:endocytosis	7
GO:0006207:'de novo' pyrimidine nucleobase biosynthetic process	7
GO:0006465:signal peptide processing	7
GO:0006401:RNA catabolic process	7
GO:0006887:exocytosis	7
GO:0006813:potassium ion transport	7
GO:0006464:cellular protein modification process	7
GO:0006164:purine nucleotide biosynthetic process	7
GO:0006950:response to stress	7
GO:0043039:tRNA aminoacylation	7
GO:0007049:cell cycle	7
GO:0009165:nucleotide biosynthetic process	6
GO:0000902:cell morphogenesis	6
GO:0000724:double-strand break repair via homologous recombination	6
GO:0006914:autophagy	6
GO:0007005:mitochondrion organization	6
GO:0005992:trehalose biosynthetic process	6
GO:0016255:attachment of GPI anchor to protein	6
GO:0016575:histone deacetylation	6
GO:0009435:NAD biosynthetic process	6
GO:0006493:protein O-linked glycosylation	6
GO:0016226:iron-sulfur cluster assembly	6
GO:0043248:proteasome assembly	6
GO:0046835:carbohydrate phosphorylation	6
GO:0005978:glycogen biosynthetic process	6
GO:0016485:protein processing	6
GO:0016573:histone acetylation	6
GO:0008652:cellular amino acid biosynthetic process	6
GO:0006568:tryptophan metabolic process	6
GO:0007015:actin filament organization	6
GO:0000160:phosphorelay signal transduction system	6
GO:0030833:regulation of actin filament polymerization	5
GO:0015940:pantothenate biosynthetic process	5
GO:0006564:L-serine biosynthetic process	5
GO:0006662:glycerol ether metabolic process	5
GO:0006633:fatty acid biosynthetic process	5
GO:0000226:microtubule cytoskeleton organization	5
GO:0006479:protein methylation	5
GO:0006241:CTP biosynthetic process	5
GO:0006388:tRNA splicing, via endonucleolytic cleavage and ligation	5
GO:0006189:'de novo' IMP biosynthetic process	5
GO:0006891:intra-Golgi vesicle-mediated transport	5
GO:0009073:aromatic amino acid family biosynthetic process	5
GO:0009231:riboflavin biosynthetic process	5
GO:0046856:phosphatidylinositol dephosphorylation	5
GO:0015986:ATP synthesis coupled proton transport	5
GO:0000162:tryptophan biosynthetic process	5
GO:0000278:mitotic cell cycle	5
GO:0006012:galactose metabolic process	5
GO:0001678:cellular glucose homeostasis	5
GO:0006644:phospholipid metabolic process	5
GO:0006855:drug transmembrane transport	4
GO:0006228:UTP biosynthetic process	4
GO:0006379:mRNA cleavage	4
GO:0006535:cysteine biosynthetic process from serine	4
GO:0045892:negative regulation of transcription, DNA-templated	4
GO:0009298:GDP-mannose biosynthetic process	4
GO:0042147:retrograde transport, endosome to Golgi	4
GO:0006325:chromatin organization	4
GO:0030488:tRNA methylation	4
GO:0006368:transcription elongation from RNA polymerase II promoter	4
GO:0044249:cellular biosynthetic process	4
GO:0046034:ATP metabolic process	4
GO:0000723:telomere maintenance	4
GO:0046907:intracellular transport	4
GO:0007020:microtubule nucleation	4
GO:0006221:pyrimidine nucleotide biosynthetic process	4
GO:0042545:cell wall modification	4
GO:0006383:transcription from RNA polymerase III promoter	4
GO:0019538:protein metabolic process	4
GO:0007155:cell adhesion	4
GO:0048193:Golgi vesicle transport	4
GO:0007031:peroxisome organization	4
GO:0006002:fructose 6-phosphate metabolic process	4
GO:0006265:DNA topological change	4
GO:0015937:coenzyme A biosynthetic process	4
GO:0006183:GTP biosynthetic process	4
GO:0000387:spliceosomal snRNP assembly	4
GO:0006259:DNA metabolic process	4
GO:0051276:chromosome organization	4
GO:0006545:glycine biosynthetic process	4
GO:0006165:nucleoside diphosphate phosphorylation	4
GO:0009228:thiamine biosynthetic process	4
GO:0006366:transcription from RNA polymerase II promoter	4
GO:1904668:positive regulation of ubiquitin protein ligase activity	4
GO:0006561:proline biosynthetic process	4
GO:0006541:glutamine metabolic process	4
GO:0016570:histone modification	4
GO:0009408:response to heat	4
GO:0046854:phosphatidylinositol phosphorylation	4
GO:0070072:vacuolar proton-transporting V-type ATPase complex assembly	4
GO:0046488:phosphatidylinositol metabolic process	4
GO:0017183:peptidyl-diphthamide biosynthetic process from peptidyl-histidine	3
GO:0009190:cyclic nucleotide biosynthetic process	3
GO:0030036:actin cytoskeleton organization	3
GO:0007076:mitotic chromosome condensation	3
GO:0051056:regulation of small GTPase mediated signal transduction	3
GO:0008272:sulfate transport	3
GO:0000956:nuclear-transcribed mRNA catabolic process	3
GO:0017000:antibiotic biosynthetic process	3
GO:0044571:[2Fe-2S] cluster assembly	3
GO:0006098:pentose-phosphate shunt	3
GO:0042176:regulation of protein catabolic process	3
GO:0006526:arginine biosynthetic process	3
GO:0006631:fatty acid metabolic process	3
GO:0051103:DNA ligation involved in DNA repair	3
GO:0006400:tRNA modification	3
GO:0034227:tRNA thio-modification	3
GO:0006821:chloride transport	3
GO:0035999:tetrahydrofolate interconversion	3
GO:0008643:carbohydrate transport	3
GO:0018342:protein prenylation	3
GO:0016539:intein-mediated protein splicing	3
GO:0006303:double-strand break repair via nonhomologous end joining	3
GO:0008380:RNA splicing	3
GO:0007268:chemical synaptic transmission	3
GO:0006750:glutathione biosynthetic process	3
GO:0015700:arsenite transport	3
GO:0048208:COPII vesicle coating	3
GO:0006406:mRNA export from nucleus	3
GO:0071704:organic substance metabolic process	3
GO:0009085:lysine biosynthetic process	3
GO:0051726:regulation of cell cycle	3
GO:0097428:protein maturation by iron-sulfur cluster transfer	3
GO:0006913:nucleocytoplasmic transport	3
GO:0001510:RNA methylation	3
GO:0016560:protein import into peroxisome matrix, docking	3
GO:0043161:proteasome-mediated ubiquitin-dependent protein catabolic process	3
GO:0043066:negative regulation of apoptotic process	3
GO:0000910:cytokinesis	3
GO:0006302:double-strand break repair	3
GO:0051301:cell division	3
GO:0006080:substituted mannan metabolic process	3
GO:0009098:leucine biosynthetic process	3
GO:0006166:purine ribonucleoside salvage	3
GO:0009089:lysine biosynthetic process via diaminopimelate	3
GO:0006625:protein targeting to peroxisome	3
GO:1901106:tetracenomycin C biosynthetic process	3
GO:0009156:ribonucleoside monophosphate biosynthetic process	3
GO:0006556:S-adenosylmethionine biosynthetic process	3
GO:0006606:protein import into nucleus	3
GO:0007094:mitotic spindle assembly checkpoint	3
GO:0009396:folic acid-containing compound biosynthetic process	3
GO:0030433:ER-associated ubiquitin-dependent protein catabolic process	3
GO:0006438:valyl-tRNA aminoacylation	3
GO:0019878:lysine biosynthetic process via aminoadipic acid	3
GO:0006890:retrograde vesicle-mediated transport, Golgi to ER	3
GO:0006529:asparagine biosynthetic process	3
GO:0006006:glucose metabolic process	3
GO:0000290:deadenylation-dependent decapping of nuclear-transcribed mRNA	2
GO:0006488:dolichol-linked oligosaccharide biosynthetic process	2
GO:0016999:antibiotic metabolic process	2
GO:0045047:protein targeting to ER	2
GO:0006471:protein ADP-ribosylation	2
GO:0007010:cytoskeleton organization	2
GO:0000289:nuclear-transcribed mRNA poly(A) tail shortening	2
GO:0009081:branched-chain amino acid metabolic process	2
GO:0019915:lipid storage	2
GO:0006284:base-excision repair	2
GO:0045859:regulation of protein kinase activity	2
GO:0006779:porphyrin-containing compound biosynthetic process	2
GO:0006269:DNA replication, synthesis of RNA primer	2
GO:0006796:phosphate-containing compound metabolic process	2
GO:0045116:protein neddylation	2
GO:0050832:defense response to fungus	2
GO:0016180:snRNA processing	2
GO:0051028:mRNA transport	2
GO:0006106:fumarate metabolic process	2
GO:0042026:protein refolding	2
GO:0006605:protein targeting	2
GO:0042256:mature ribosome assembly	2
GO:0006424:glutamyl-tRNA aminoacylation	2
GO:0006816:calcium ion transport	2
GO:0007218:neuropeptide signaling pathway	2
GO:0030042:actin filament depolymerization	2
GO:0048015:phosphatidylinositol-mediated signaling	2
GO:0000350:generation of catalytic spliceosome for second transesterification step	2
GO:0045666:positive regulation of neuron differentiation	2
GO:0050482:arachidonic acid secretion	2
GO:0007023:post-chaperonin tubulin folding pathway	2
GO:0043085:positive regulation of catalytic activity	2
GO:0018344:protein geranylgeranylation	2
GO:0007021:tubulin complex assembly	2
GO:0045010:actin nucleation	2
GO:0007064:mitotic sister chromatid cohesion	2
GO:0006772:thiamine metabolic process	2
GO:0022900:electron transport chain	2
GO:0009113:purine nucleobase biosynthetic process	2
GO:0000338:protein deneddylation	2
GO:0006437:tyrosyl-tRNA aminoacylation	2
GO:0042127:regulation of cell proliferation	2
GO:0006003:fructose 2,6-bisphosphate metabolic process	2
GO:0043550:regulation of lipid kinase activity	2
GO:0051016:barbed-end actin filament capping	2
GO:0031929:TOR signaling	2
GO:0006261:DNA-dependent DNA replication	2
GO:0006979:response to oxidative stress	2
GO:0009097:isoleucine biosynthetic process	2
GO:0006431:methionyl-tRNA aminoacylation	2
GO:0032784:regulation of DNA-templated transcription, elongation	2
GO:0031204:posttranslational protein targeting to membrane, translocation	2
GO:0032008:positive regulation of TOR signaling	2
GO:0016070:RNA metabolic process	2
GO:0018343:protein farnesylation	2
GO:1990426:mitotic recombination-dependent replication fork processing	2
GO:0006102:isocitrate metabolic process	2
GO:0032968:positive regulation of transcription elongation from RNA polymerase II promoter	2
GO:0006836:neurotransmitter transport	2
GO:0042908:xenobiotic transport	2
GO:0071897:DNA biosynthetic process	2
GO:0006637:acyl-CoA metabolic process	2
GO:0016973:poly(A)+ mRNA export from nucleus	2
GO:0030837:negative regulation of actin filament polymerization	2
GO:0048268:clathrin coat assembly	2
GO:0006415:translational termination	2
GO:0016559:peroxisome fission	2
GO:0032049:cardiolipin biosynthetic process	2
GO:0006857:oligopeptide transport	2
GO:0006425:glutaminyl-tRNA aminoacylation	2
GO:0031145:anaphase-promoting complex-dependent catabolic process	2
GO:0030071:regulation of mitotic metaphase/anaphase transition	2
GO:0071230:cellular response to amino acid stimulus	2
GO:0048278:vesicle docking	2
GO:0071805:potassium ion transmembrane transport	2
GO:0010508:positive regulation of autophagy	2
GO:0043044:ATP-dependent chromatin remodeling	2
GO:0006370:7-methylguanosine mRNA capping	2
GO:0043547:positive regulation of GTPase activity	2
GO:0042742:defense response to bacterium	2
GO:0015684:ferrous iron transport	2
GO:0006626:protein targeting to mitochondrion	2
GO:0009086:methionine biosynthetic process	2
GO:0005997:xylulose metabolic process	2
GO:0006021:inositol biosynthetic process	2
GO:0030041:actin filament polymerization	2
GO:0009966:regulation of signal transduction	2
GO:0006481:C-terminal protein methylation	2
GO:0016043:cellular component organization	2
GO:0006621:protein retention in ER lumen	2
GO:0016310:phosphorylation	2
GO:0009166:nucleotide catabolic process	2
GO:0046417:chorismate metabolic process	2
GO:0016925:protein sumoylation	2
GO:0015833:peptide transport	2
GO:0006378:mRNA polyadenylation	2
GO:0006432:phenylalanyl-tRNA aminoacylation	2
GO:0019318:hexose metabolic process	2
GO:0045292:mRNA cis splicing, via spliceosome	2
GO:0006000:fructose metabolic process	2
GO:0042773:ATP synthesis coupled electron transport	2
GO:0000469:cleavage involved in rRNA processing	2
GO:0031124:mRNA 3'-end processing	2
GO:0007062:sister chromatid cohesion	1
GO:0006376:mRNA splice site selection	1
GO:0006696:ergosterol biosynthetic process	1
GO:0006163:purine nucleotide metabolic process	1
GO:0009972:cytidine deamination	1
GO:2001256:regulation of store-operated calcium entry	1
GO:0000412:histone peptidyl-prolyl isomerization	1
GO:0019287:isopentenyl diphosphate biosynthetic process, mevalonate pathway	1
GO:0008203:cholesterol metabolic process	1
GO:0006730:one-carbon metabolic process	1
GO:0042558:pteridine-containing compound metabolic process	1
GO:0090305:nucleic acid phosphodiester bond hydrolysis	1
GO:0007275:multicellular organism development	1
GO:0006066:alcohol metabolic process	1
GO:0006007:glucose catabolic process	1
GO:0033499:galactose catabolic process via UDP-galactose	1
GO:0006659:phosphatidylserine biosynthetic process	1
GO:0006417:regulation of translation	1
GO:0090630:activation of GTPase activity	1
GO:0042157:lipoprotein metabolic process	1
GO:0046654:tetrahydrofolate biosynthetic process	1
GO:0006555:methionine metabolic process	1
GO:0043154:negative regulation of cysteine-type endopeptidase activity involved in apoptotic process	1
GO:0008612:peptidyl-lysine modification to peptidyl-hypusine	1
GO:0006233:dTDP biosynthetic process	1
GO:0070897:DNA-templated transcriptional preinitiation complex assembly	1
GO:0033674:positive regulation of kinase activity	1
GO:0031144:proteasome localization	1
GO:0003333:amino acid transmembrane transport	1
GO:0048280:vesicle fusion with Golgi apparatus	1
GO:0006869:lipid transport	1
GO:0042759:long-chain fatty acid biosynthetic process	1
GO:0033567:DNA replication, Okazaki fragment processing	1
GO:0006436:tryptophanyl-tRNA aminoacylation	1
GO:0045893:positive regulation of transcription, DNA-templated	1
GO:0071630:ubiquitin-dependent catabolism of misfolded proteins by nucleus-associated proteasome	1
GO:0009152:purine ribonucleotide biosynthetic process	1
GO:0098656:anion transmembrane transport	1
GO:0006306:DNA methylation	1
GO:0042273:ribosomal large subunit biogenesis	1
GO:1901135:carbohydrate derivative metabolic process	1
GO:0006525:arginine metabolic process	1
GO:0035246:peptidyl-arginine N-methylation	1
GO:0006817:phosphate ion transport	1
GO:0045905:positive regulation of translational termination	1
GO:0043631:RNA polyadenylation	1
GO:0015878:biotin transport	1
GO:0009072:aromatic amino acid family metabolic process	1
GO:0006741:NADP biosynthetic process	1
GO:0055088:lipid homeostasis	1
GO:0015826:threonine transport	1
GO:0006434:seryl-tRNA aminoacylation	1
GO:0070481:nuclear-transcribed mRNA catabolic process, non-stop decay	1
GO:0070966:nuclear-transcribed mRNA catabolic process, no-go decay	1
GO:0046797:viral procapsid maturation	1
GO:0030010:establishment of cell polarity	1
GO:0007219:Notch signaling pathway	1
GO:0031123:RNA 3'-end processing	1
GO:0009117:nucleotide metabolic process	1
GO:1901137:carbohydrate derivative biosynthetic process	1
GO:0034316:negative regulation of Arp2/3 complex-mediated actin nucleation	1
GO:0042255:ribosome assembly	1
GO:0006515:misfolded or incompletely synthesized protein catabolic process	1
GO:0006476:protein deacetylation	1
GO:0007205:protein kinase C-activating G-protein coupled receptor signaling pathway	1
GO:0009452:7-methylguanosine RNA capping	1
GO:0000154:rRNA modification	1
GO:0019673:GDP-mannose metabolic process	1
GO:0045944:positive regulation of transcription from RNA polymerase II promoter	1
GO:0018279:protein N-linked glycosylation via asparagine	1
GO:0030150:protein import into mitochondrial matrix	1
GO:0007033:vacuole organization	1
GO:0010468:regulation of gene expression	1
GO:0042274:ribosomal small subunit biogenesis	1
GO:0032933:SREBP signaling pathway	1
GO:0000244:spliceosomal tri-snRNP complex assembly	1
GO:0019430:removal of superoxide radicals	1
GO:0045747:positive regulation of Notch signaling pathway	1
GO:0009143:nucleoside triphosphate catabolic process	1
GO:0032786:positive regulation of DNA-templated transcription, elongation	1
GO:0006428:isoleucyl-tRNA aminoacylation	1
GO:0000288:nuclear-transcribed mRNA catabolic process, deadenylation-dependent decay	1
GO:0006275:regulation of DNA replication	1
GO:0016558:protein import into peroxisome matrix	1
GO:0006342:chromatin silencing	1
GO:0045901:positive regulation of translational elongation	1
GO:0006452:translational frameshifting	1
GO:0042407:cristae formation	1
GO:0042073:intraciliary transport	1
GO:0001932:regulation of protein phosphorylation	1
GO:0009253:peptidoglycan catabolic process	1
GO:0019510:S-adenosylhomocysteine catabolic process	1
GO:0034477:U6 snRNA 3'-end processing	1
GO:0006423:cysteinyl-tRNA aminoacylation	1
GO:0007059:chromosome segregation	1
GO:0042450:arginine biosynthetic process via ornithine	1
GO:1902979:mitotic DNA replication termination	1
GO:0006446:regulation of translational initiation	1
GO:0006596:polyamine biosynthetic process	1
GO:0006084:acetyl-CoA metabolic process	1
GO:0002949:tRNA threonylcarbamoyladenosine modification	1
GO:0006013:mannose metabolic process	1
GO:0019343:cysteine biosynthetic process via cystathionine	1
GO:0006814:sodium ion transport	1
GO:0032065:cortical protein anchoring	1
GO:0000209:protein polyubiquitination	1
GO:2000574:regulation of microtubule motor activity	1
GO:0001682:tRNA 5'-leader removal	1
GO:0006419:alanyl-tRNA aminoacylation	1
GO:0006168:adenine salvage	1
GO:0000737:DNA catabolic process, endonucleolytic	1
GO:0000184:nuclear-transcribed mRNA catabolic process, nonsense-mediated decay	1
GO:0006433:prolyl-tRNA aminoacylation	1
GO:0006011:UDP-glucose metabolic process	1
GO:0006480:N-terminal protein amino acid methylation	1
GO:0071816:tail-anchored membrane protein insertion into ER membrane	1
GO:0031167:rRNA methylation	1
GO:0006783:heme biosynthetic process	1
GO:0070682:proteasome regulatory particle assembly	1
GO:0016998:cell wall macromolecule catabolic process	1
GO:0090090:negative regulation of canonical Wnt signaling pathway	1
GO:0006421:asparaginyl-tRNA aminoacylation	1
GO:0031122:cytoplasmic microtubule organization	1
GO:0003341:cilium movement	1
GO:0009443:pyridoxal 5'-phosphate salvage	1
GO:0032328:alanine transport	1
GO:0000390:spliceosomal complex disassembly	1
GO:0031047:gene silencing by RNA	1
GO:0043968:histone H2A acetylation	1
GO:0006333:chromatin assembly or disassembly	1
GO:0008295:spermidine biosynthetic process	1
GO:0000266:mitochondrial fission	1
GO:0036085:GDP-fucose import into Golgi lumen	1
GO:0034729:histone H3-K79 methylation	1
GO:0045493:xylan catabolic process	1
GO:0006108:malate metabolic process	1
GO:0044205:'de novo' UMP biosynthetic process	1
GO:0002084:protein depalmitoylation	1
GO:0006429:leucyl-tRNA aminoacylation	1
GO:0019079:viral genome replication	1
GO:0016072:rRNA metabolic process	1
GO:0019348:dolichol metabolic process	1
GO:0070475:rRNA base methylation	1
GO:0018026:peptidyl-lysine monomethylation	1
GO:0009229:thiamine diphosphate biosynthetic process	1
GO:0009226:nucleotide-sugar biosynthetic process	1
GO:0016598:protein arginylation	1
GO:0006482:protein demethylation	1
GO:0015672:monovalent inorganic cation transport	1
GO:0018208:peptidyl-proline modification	1
GO:0017001:antibiotic catabolic process	1
GO:0042981:regulation of apoptotic process	1
GO:0015689:molybdate ion transport	1
GO:0043048:dolichyl monophosphate biosynthetic process	1
GO:0035065:regulation of histone acetylation	1
GO:0043967:histone H4 acetylation	1
GO:0009264:deoxyribonucleotide catabolic process	1
GO:0019674:NAD metabolic process	1
GO:0006231:dTMP biosynthetic process	1
GO:0006072:glycerol-3-phosphate metabolic process	1
GO:0071025:RNA surveillance	1
GO:0000027:ribosomal large subunit assembly	1
GO:0032329:serine transport	1
GO:0008610:lipid biosynthetic process	1
GO:0046168:glycerol-3-phosphate catabolic process	1
GO:0007030:Golgi organization	1
GO:0006154:adenosine catabolic process	1
GO:0034470:ncRNA processing	1
GO:0016480:negative regulation of transcription from RNA polymerase III promoter	1
GO:0005991:trehalose metabolic process	1
GO:0051090:regulation of sequence-specific DNA binding transcription factor activity	1
GO:0006790:sulfur compound metabolic process	1
GO:0000070:mitotic sister chromatid segregation	1
GO:0034968:histone lysine methylation	1
GO:0006627:protein processing involved in protein targeting to mitochondrion	1
GO:0033554:cellular response to stress	1
GO:0019048:modulation by virus of host morphology or physiology	1
GO:0046855:inositol phosphate dephosphorylation	1
GO:0006031:chitin biosynthetic process	1
GO:0006597:spermine biosynthetic process	1
GO:0045721:negative regulation of gluconeogenesis	1
GO:0000245:spliceosomal complex assembly	1
GO:0007131:reciprocal meiotic recombination	1
GO:0045039:protein import into mitochondrial inner membrane	1
GO:0005980:glycogen catabolic process	1
GO:0030261:chromosome condensation	1
GO:0006177:GMP biosynthetic process	1
GO:0051382:kinetochore assembly	1
GO:0000001:mitochondrion inheritance	1
GO:0046938:phytochelatin biosynthetic process	1
GO:0050999:regulation of nitric-oxide synthase activity	1
GO:0015936:coenzyme A metabolic process	1
GO:0005993:trehalose catabolic process	1
GO:0036265:RNA (guanine-N7)-methylation	1
GO:0006893:Golgi to plasma membrane transport	1
GO:0006566:threonine metabolic process	1
GO:0000055:ribosomal large subunit export from nucleus	1
GO:0034220:ion transmembrane transport	1
GO:0006571:tyrosine biosynthetic process	1
GO:0010970:transport along microtubule	1
GO:0043666:regulation of phosphoprotein phosphatase activity	1
GO:0009267:cellular response to starvation	1
GO:0006427:histidyl-tRNA aminoacylation	1
GO:0015976:carbon utilization	1
GO:0019856:pyrimidine nucleobase biosynthetic process	1
GO:0006172:ADP biosynthetic process	1
GO:0071586:CAAX-box protein processing	1
GO:0009094:L-phenylalanine biosynthetic process	1
GO:0010038:response to metal ion	1
GO:0006595:polyamine metabolic process	1
GO:0006430:lysyl-tRNA aminoacylation	1
GO:0070286:axonemal dynein complex assembly	1
GO:0006420:arginyl-tRNA aminoacylation	1
GO:0006760:folic acid-containing compound metabolic process	1
GO:0006348:chromatin silencing at telomere	1
GO:0046080:dUTP metabolic process	1
GO:0007166:cell surface receptor signaling pathway	1
GO:0009088:threonine biosynthetic process	1
GO:0006518:peptide metabolic process	1
GO:0006499:N-terminal protein myristoylation	1
GO:0019985:translesion synthesis	1
GO:0030242:pexophagy	1
GO:0035522:monoubiquitinated histone H2A deubiquitination	1
GO:0045737:positive regulation of cyclin-dependent protein serine/threonine kinase activity	1
GO:0006435:threonyl-tRNA aminoacylation	1
GO:0034453:microtubule anchoring	1
GO:0000462:maturation of SSU-rRNA from tricistronic rRNA transcript (SSU-rRNA, 5.8S rRNA, LSU-rRNA)	1
GO:0006426:glycyl-tRNA aminoacylation	1
GO:0051259:protein oligomerization	1
GO:0006801:superoxide metabolic process	1
GO:0035735:intraciliary transport involved in cilium assembly	1
GO:0006422:aspartyl-tRNA aminoacylation	1
GO:0006531:aspartate metabolic process	1

## Sheet: Neofr
#GOID_GOterm	Protein_count
GO:0005975:carbohydrate metabolic process	588
GO:0006468:protein phosphorylation	274
GO:0055114:oxidation-reduction process	244
GO:0008152:metabolic process	231
GO:0055085:transmembrane transport	184
GO:0006810:transport	160
GO:0006508:proteolysis	144
GO:0006412:translation	123
GO:0006886:intracellular protein transport	112
GO:0006355:regulation of transcription, DNA-templated	109
GO:0030245:cellulose catabolic process	100
GO:0007165:signal transduction	94
GO:0016192:vesicle-mediated transport	88
GO:0007018:microtubule-based movement	74
GO:0006457:protein folding	64
GO:0009058:biosynthetic process	46
GO:0006351:transcription, DNA-templated	46
GO:0035556:intracellular signal transduction	44
GO:0007264:small GTPase mediated signal transduction	41
GO:0006511:ubiquitin-dependent protein catabolic process	41
GO:0045454:cell redox homeostasis	40
GO:0015031:protein transport	37
GO:0006470:protein dephosphorylation	37
GO:0006096:glycolytic process	35
GO:0035023:regulation of Rho protein signal transduction	31
GO:0006418:tRNA aminoacylation for protein translation	31
GO:0007186:G-protein coupled receptor signaling pathway	30
GO:0006260:DNA replication	30
GO:0015074:DNA integration	30
GO:0006396:RNA processing	27
GO:0006520:cellular amino acid metabolic process	27
GO:0006629:lipid metabolic process	26
GO:0006281:DNA repair	25
GO:0000398:mRNA splicing, via spliceosome	23
GO:0006364:rRNA processing	22
GO:0015914:phospholipid transport	22
GO:0006139:nucleobase-containing compound metabolic process	21
GO:0006486:protein glycosylation	20
GO:0016311:dephosphorylation	20
GO:0051603:proteolysis involved in cellular protein catabolic process	20
GO:0016579:protein deubiquitination	20
GO:0009116:nucleoside metabolic process	20
GO:0006099:tricarboxylic acid cycle	19
GO:0007017:microtubule-based process	18
GO:0015991:ATP hydrolysis coupled proton transport	18
GO:0000413:protein peptidyl-prolyl isomerization	17
GO:0006413:translational initiation	17
GO:0006094:gluconeogenesis	16
GO:0006812:cation transport	16
GO:0008033:tRNA processing	16
GO:0006888:ER to Golgi vesicle-mediated transport	16
GO:0042254:ribosome biogenesis	15
GO:0007015:actin filament organization	15
GO:0006414:translational elongation	14
GO:0000105:histidine biosynthetic process	14
GO:0006811:ion transport	14
GO:0006633:fatty acid biosynthetic process	13
GO:0006207:'de novo' pyrimidine nucleobase biosynthetic process	13
GO:0006002:fructose 6-phosphate metabolic process	13
GO:0005978:glycogen biosynthetic process	13
GO:0006397:mRNA processing	13
GO:0006464:cellular protein modification process	13
GO:0016567:protein ubiquitination	12
GO:0019752:carboxylic acid metabolic process	12
GO:0006897:endocytosis	12
GO:0000079:regulation of cyclin-dependent protein serine/threonine kinase activity	12
GO:0009165:nucleotide biosynthetic process	11
GO:0006289:nucleotide-excision repair	11
GO:0009082:branched-chain amino acid biosynthetic process	11
GO:0006241:CTP biosynthetic process	11
GO:0016485:protein processing	11
GO:0006270:DNA replication initiation	11
GO:0006357:regulation of transcription from RNA polymerase II promoter	11
GO:0032259:methylation	11
GO:0008652:cellular amino acid biosynthetic process	11
GO:0000902:cell morphogenesis	10
GO:0006334:nucleosome assembly	10
GO:0043087:regulation of GTPase activity	10
GO:0006614:SRP-dependent cotranslational protein targeting to membrane	10
GO:0006367:transcription initiation from RNA polymerase II promoter	10
GO:0007155:cell adhesion	10
GO:0030001:metal ion transport	10
GO:0003341:cilium movement	10
GO:0046835:carbohydrate phosphorylation	10
GO:0006080:substituted mannan metabolic process	10
GO:0044237:cellular metabolic process	10
GO:0006164:purine nucleotide biosynthetic process	10
GO:0006644:phospholipid metabolic process	10
GO:0006228:UTP biosynthetic process	9
GO:0034314:Arp2/3 complex-mediated actin nucleation	9
GO:0006807:nitrogen compound metabolic process	9
GO:0000226:microtubule cytoskeleton organization	9
GO:0006221:pyrimidine nucleotide biosynthetic process	9
GO:0031929:TOR signaling	9
GO:0006493:protein O-linked glycosylation	9
GO:0006183:GTP biosynthetic process	9
GO:0030163:protein catabolic process	9
GO:0008654:phospholipid biosynthetic process	9
GO:0006904:vesicle docking involved in exocytosis	9
GO:0006165:nucleoside diphosphate phosphorylation	9
GO:0000162:tryptophan biosynthetic process	9
GO:0006338:chromatin remodeling	9
GO:0007034:vacuolar transport	9
GO:0006950:response to stress	9
GO:0001678:cellular glucose homeostasis	9
GO:0032012:regulation of ARF protein signal transduction	9
GO:0043039:tRNA aminoacylation	9
GO:0006855:drug transmembrane transport	8
GO:0044249:cellular biosynthetic process	8
GO:0005992:trehalose biosynthetic process	8
GO:0006913:nucleocytoplasmic transport	8
GO:0008299:isoprenoid biosynthetic process	8
GO:0009073:aromatic amino acid family biosynthetic process	8
GO:0015684:ferrous iron transport	8
GO:0006813:potassium ion transport	8
GO:0030036:actin cytoskeleton organization	7
GO:0030833:regulation of actin filament polymerization	7
GO:0051056:regulation of small GTPase mediated signal transduction	7
GO:0015992:proton transport	7
GO:0006564:L-serine biosynthetic process	7
GO:0006352:DNA-templated transcription, initiation	7
GO:0030010:establishment of cell polarity	7
GO:0046034:ATP metabolic process	7
GO:0008643:carbohydrate transport	7
GO:0050482:arachidonic acid secretion	7
GO:0006487:protein N-linked glycosylation	7
GO:0016226:iron-sulfur cluster assembly	7
GO:0001522:pseudouridine synthesis	7
GO:0009231:riboflavin biosynthetic process	7
GO:0006506:GPI anchor biosynthetic process	7
GO:0006568:tryptophan metabolic process	7
GO:0016570:histone modification	7
GO:0046854:phosphatidylinositol phosphorylation	7
GO:0001539:cilium or flagellum-dependent cell motility	7
GO:0046488:phosphatidylinositol metabolic process	7
GO:0000724:double-strand break repair via homologous recombination	6
GO:0006098:pentose-phosphate shunt	6
GO:0042176:regulation of protein catabolic process	6
GO:0006368:transcription elongation from RNA polymerase II promoter	6
GO:0006662:glycerol ether metabolic process	6
GO:0006310:DNA recombination	6
GO:0042073:intraciliary transport	6
GO:0019538:protein metabolic process	6
GO:0006465:signal peptide processing	6
GO:0000387:spliceosomal snRNP assembly	6
GO:0006887:exocytosis	6
GO:0009156:ribonucleoside monophosphate biosynthetic process	6
GO:0016310:phosphorylation	6
GO:0006890:retrograde vesicle-mediated transport, Golgi to ER	6
GO:0009451:RNA modification	6
GO:0009408:response to heat	6
GO:0006379:mRNA cleavage	5
GO:0006535:cysteine biosynthetic process from serine	5
GO:0009298:GDP-mannose biosynthetic process	5
GO:0042147:retrograde transport, endosome to Golgi	5
GO:0060271:cilium assembly	5
GO:0007005:mitochondrion organization	5
GO:0006526:arginine biosynthetic process	5
GO:0030042:actin filament depolymerization	5
GO:0046907:intracellular transport	5
GO:0006479:protein methylation	5
GO:0051016:barbed-end actin filament capping	5
GO:0048208:COPII vesicle coating	5
GO:0016575:histone deacetylation	5
GO:0009435:NAD biosynthetic process	5
GO:0097428:protein maturation by iron-sulfur cluster transfer	5
GO:0043161:proteasome-mediated ubiquitin-dependent protein catabolic process	5
GO:0043066:negative regulation of apoptotic process	5
GO:0006189:'de novo' IMP biosynthetic process	5
GO:0006265:DNA topological change	5
GO:0006891:intra-Golgi vesicle-mediated transport	5
GO:0002098:tRNA wobble uridine modification	5
GO:0009086:methionine biosynthetic process	5
GO:0046856:phosphatidylinositol dephosphorylation	5
GO:0006606:protein import into nucleus	5
GO:0006541:glutamine metabolic process	5
GO:0030244:cellulose biosynthetic process	5
GO:0006284:base-excision repair	4
GO:0008272:sulfate transport	4
GO:0017000:antibiotic biosynthetic process	4
GO:0015940:pantothenate biosynthetic process	4
GO:0006605:protein targeting	4
GO:0048015:phosphatidylinositol-mediated signaling	4
GO:0045666:positive regulation of neuron differentiation	4
GO:0018342:protein prenylation	4
GO:0006428:isoleucyl-tRNA aminoacylation	4
GO:0042545:cell wall modification	4
GO:0006383:transcription from RNA polymerase III promoter	4
GO:0006003:fructose 2,6-bisphosphate metabolic process	4
GO:0006814:sodium ion transport	4
GO:0032784:regulation of DNA-templated transcription, elongation	4
GO:0031204:posttranslational protein targeting to membrane, translocation	4
GO:0016560:protein import into peroxisome matrix, docking	4
GO:0000910:cytokinesis	4
GO:0043248:proteasome assembly	4
GO:0015937:coenzyme A biosynthetic process	4
GO:0009098:leucine biosynthetic process	4
GO:0071805:potassium ion transmembrane transport	4
GO:0006545:glycine biosynthetic process	4
GO:0043547:positive regulation of GTPase activity	4
GO:1901106:tetracenomycin C biosynthetic process	4
GO:0006366:transcription from RNA polymerase II promoter	4
GO:0006561:proline biosynthetic process	4
GO:0015986:ATP synthesis coupled proton transport	4
GO:0006012:galactose metabolic process	4
GO:0006432:phenylalanyl-tRNA aminoacylation	4
GO:0000160:phosphorelay signal transduction system	4
GO:0070072:vacuolar proton-transporting V-type ATPase complex assembly	4
GO:0017183:peptidyl-diphthamide biosynthetic process from peptidyl-histidine	3
GO:0007062:sister chromatid cohesion	3
GO:0009190:cyclic nucleotide biosynthetic process	3
GO:0016999:antibiotic metabolic process	3
GO:0045047:protein targeting to ER	3
GO:0006730:one-carbon metabolic process	3
GO:0009081:branched-chain amino acid metabolic process	3
GO:0006914:autophagy	3
GO:0006325:chromatin organization	3
GO:0042026:protein refolding	3
GO:0030488:tRNA methylation	3
GO:0006741:NADP biosynthetic process	3
GO:0006816:calcium ion transport	3
GO:0006298:mismatch repair	3
GO:0007020:microtubule nucleation	3
GO:0006821:chloride transport	3
GO:0045944:positive regulation of transcription from RNA polymerase II promoter	3
GO:0007023:post-chaperonin tubulin folding pathway	3
GO:0046718:viral entry into host cell	3
GO:0008380:RNA splicing	3
GO:0006772:thiamine metabolic process	3
GO:0001932:regulation of protein phosphorylation	3
GO:0006750:glutathione biosynthetic process	3
GO:0016255:attachment of GPI anchor to protein	3
GO:0006979:response to oxidative stress	3
GO:0071704:organic substance metabolic process	3
GO:0006084:acetyl-CoA metabolic process	3
GO:0009085:lysine biosynthetic process	3
GO:0051726:regulation of cell cycle	3
GO:0001510:RNA methylation	3
GO:0007031:peroxisome organization	3
GO:0042908:xenobiotic transport	3
GO:0006415:translational termination	3
GO:0016559:peroxisome fission	3
GO:0032049:cardiolipin biosynthetic process	3
GO:0051276:chromosome organization	3
GO:0019674:NAD metabolic process	3
GO:0006556:S-adenosylmethionine biosynthetic process	3
GO:1904668:positive regulation of ubiquitin protein ligase activity	3
GO:0009396:folic acid-containing compound biosynthetic process	3
GO:0009267:cellular response to starvation	3
GO:0009166:nucleotide catabolic process	3
GO:0071586:CAAX-box protein processing	3
GO:0046417:chorismate metabolic process	3
GO:0006000:fructose metabolic process	3
GO:0006499:N-terminal protein myristoylation	3
GO:0007049:cell cycle	3
GO:0006006:glucose metabolic process	3
GO:0006376:mRNA splice site selection	2
GO:0006163:purine nucleotide metabolic process	2
GO:0006471:protein ADP-ribosylation	2
GO:0000412:histone peptidyl-prolyl isomerization	2
GO:0007010:cytoskeleton organization	2
GO:0006007:glucose catabolic process	2
GO:0046654:tetrahydrofolate biosynthetic process	2
GO:0045892:negative regulation of transcription, DNA-templated	2
GO:0048870:cell motility	2
GO:0019915:lipid storage	2
GO:0000956:nuclear-transcribed mRNA catabolic process	2
GO:0045859:regulation of protein kinase activity	2
GO:0031144:proteasome localization	2
GO:0042759:long-chain fatty acid biosynthetic process	2
GO:0006796:phosphate-containing compound metabolic process	2
GO:0006436:tryptophanyl-tRNA aminoacylation	2
GO:0045116:protein neddylation	2
GO:0071630:ubiquitin-dependent catabolism of misfolded proteins by nucleus-associated proteasome	2
GO:0009152:purine ribonucleotide biosynthetic process	2
GO:0098656:anion transmembrane transport	2
GO:0051028:mRNA transport	2
GO:0006106:fumarate metabolic process	2
GO:1901135:carbohydrate derivative metabolic process	2
GO:0042256:mature ribosome assembly	2
GO:0006434:seryl-tRNA aminoacylation	2
GO:0006424:glutamyl-tRNA aminoacylation	2
GO:0046797:viral procapsid maturation	2
GO:0006400:tRNA modification	2
GO:0009117:nucleotide metabolic process	2
GO:0034227:tRNA thio-modification	2
GO:0035999:tetrahydrofolate interconversion	2
GO:0019673:GDP-mannose metabolic process	2
GO:0000350:generation of catalytic spliceosome for second transesterification step	2
GO:0019430:removal of superoxide radicals	2
GO:0043085:positive regulation of catalytic activity	2
GO:0007268:chemical synaptic transmission	2
GO:0000288:nuclear-transcribed mRNA catabolic process, deadenylation-dependent decay	2
GO:0042823:pyridoxal phosphate biosynthetic process	2
GO:0007021:tubulin complex assembly	2
GO:0042407:cristae formation	2
GO:0022900:electron transport chain	2
GO:0009113:purine nucleobase biosynthetic process	2
GO:0009253:peptidoglycan catabolic process	2
GO:0000338:protein deneddylation	2
GO:0006071:glycerol metabolic process	2
GO:0015700:arsenite transport	2
GO:0009097:isoleucine biosynthetic process	2
GO:2000574:regulation of microtubule motor activity	2
GO:1990426:mitotic recombination-dependent replication fork processing	2
GO:0048193:Golgi vesicle transport	2
GO:0006102:isocitrate metabolic process	2
GO:0006836:neurotransmitter transport	2
GO:0016998:cell wall macromolecule catabolic process	2
GO:0006401:RNA catabolic process	2
GO:0000266:mitochondrial fission	2
GO:0006857:oligopeptide transport	2
GO:0006425:glutaminyl-tRNA aminoacylation	2
GO:0006108:malate metabolic process	2
GO:0016573:histone acetylation	2
GO:0002084:protein depalmitoylation	2
GO:0006166:purine ribonucleoside salvage	2
GO:0006429:leucyl-tRNA aminoacylation	2
GO:0009089:lysine biosynthetic process via diaminopimelate	2
GO:0048278:vesicle docking	2
GO:0009229:thiamine diphosphate biosynthetic process	2
GO:0018208:peptidyl-proline modification	2
GO:0006625:protein targeting to peroxisome	2
GO:0006072:glycerol-3-phosphate metabolic process	2
GO:0006090:pyruvate metabolic process	2
GO:0046168:glycerol-3-phosphate catabolic process	2
GO:0046855:inositol phosphate dephosphorylation	2
GO:0016042:lipid catabolic process	2
GO:0006031:chitin biosynthetic process	2
GO:0005997:xylulose metabolic process	2
GO:0005980:glycogen catabolic process	2
GO:0006021:inositol biosynthetic process	2
GO:0006177:GMP biosynthetic process	2
GO:0009228:thiamine biosynthetic process	2
GO:0006893:Golgi to plasma membrane transport	2
GO:0009966:regulation of signal transduction	2
GO:0030041:actin filament polymerization	2
GO:0006566:threonine metabolic process	2
GO:0006481:C-terminal protein methylation	2
GO:0016043:cellular component organization	2
GO:0015824:proline transport	2
GO:0006571:tyrosine biosynthetic process	2
GO:0006438:valyl-tRNA aminoacylation	2
GO:0015976:carbon utilization	2
GO:0019878:lysine biosynthetic process via aminoadipic acid	2
GO:0006430:lysyl-tRNA aminoacylation	2
GO:0015833:peptide transport	2
GO:0006378:mRNA polyadenylation	2
GO:0019318:hexose metabolic process	2
GO:0045292:mRNA cis splicing, via spliceosome	2
GO:0006435:threonyl-tRNA aminoacylation	2
GO:0042773:ATP synthesis coupled electron transport	2
GO:0006426:glycyl-tRNA aminoacylation	2
GO:0006801:superoxide metabolic process	2
GO:0051259:protein oligomerization	2
GO:0031124:mRNA 3'-end processing	2
GO:0042819:vitamin B6 biosynthetic process	2
GO:0032957:inositol trisphosphate metabolic process	1
GO:0000290:deadenylation-dependent decapping of nuclear-transcribed mRNA	1
GO:0006696:ergosterol biosynthetic process	1
GO:0009972:cytidine deamination	1
GO:2001256:regulation of store-operated calcium entry	1
GO:0019287:isopentenyl diphosphate biosynthetic process, mevalonate pathway	1
GO:0007076:mitotic chromosome condensation	1
GO:0000289:nuclear-transcribed mRNA poly(A) tail shortening	1
GO:0042558:pteridine-containing compound metabolic process	1
GO:0090305:nucleic acid phosphodiester bond hydrolysis	1
GO:0051013:microtubule severing	1
GO:0042779:tRNA 3'-trailer cleavage	1
GO:0006659:phosphatidylserine biosynthetic process	1
GO:0051014:actin filament severing	1
GO:0006417:regulation of translation	1
GO:0006555:methionine metabolic process	1
GO:0008612:peptidyl-lysine modification to peptidyl-hypusine	1
GO:0006233:dTDP biosynthetic process	1
GO:0070897:DNA-templated transcriptional preinitiation complex assembly	1
GO:0033674:positive regulation of kinase activity	1
GO:0044571:[2Fe-2S] cluster assembly	1
GO:0003333:amino acid transmembrane transport	1
GO:0006779:porphyrin-containing compound biosynthetic process	1
GO:0048280:vesicle fusion with Golgi apparatus	1
GO:0006269:DNA replication, synthesis of RNA primer	1
GO:0050832:defense response to fungus	1
GO:0006306:DNA methylation	1
GO:0042273:ribosomal large subunit biogenesis	1
GO:0006525:arginine metabolic process	1
GO:0035246:peptidyl-arginine N-methylation	1
GO:0045905:positive regulation of translational termination	1
GO:0043631:RNA polyadenylation	1
GO:0015878:biotin transport	1
GO:0033198:response to ATP	1
GO:0015826:threonine transport	1
GO:0070481:nuclear-transcribed mRNA catabolic process, non-stop decay	1
GO:0006631:fatty acid metabolic process	1
GO:0051103:DNA ligation involved in DNA repair	1
GO:0070966:nuclear-transcribed mRNA catabolic process, no-go decay	1
GO:0098655:cation transmembrane transport	1
GO:0007218:neuropeptide signaling pathway	1
GO:0007219:Notch signaling pathway	1
GO:0031123:RNA 3'-end processing	1
GO:0000723:telomere maintenance	1
GO:0006285:base-excision repair, AP site formation	1
GO:0034316:negative regulation of Arp2/3 complex-mediated actin nucleation	1
GO:0007096:regulation of exit from mitosis	1
GO:0043618:regulation of transcription from RNA polymerase II promoter in response to stress	1
GO:0042255:ribosome assembly	1
GO:0006515:misfolded or incompletely synthesized protein catabolic process	1
GO:0006476:protein deacetylation	1
GO:0007205:protein kinase C-activating G-protein coupled receptor signaling pathway	1
GO:0009452:7-methylguanosine RNA capping	1
GO:0000154:rRNA modification	1
GO:0031532:actin cytoskeleton reorganization	1
GO:0018279:protein N-linked glycosylation via asparagine	1
GO:0030150:protein import into mitochondrial matrix	1
GO:0007033:vacuole organization	1
GO:0000244:spliceosomal tri-snRNP complex assembly	1
GO:0051304:chromosome separation	1
GO:0019363:pyridine nucleotide biosynthetic process	1
GO:0009143:nucleoside triphosphate catabolic process	1
GO:0006303:double-strand break repair via nonhomologous end joining	1
GO:0032786:positive regulation of DNA-templated transcription, elongation	1
GO:0018344:protein geranylgeranylation	1
GO:0006275:regulation of DNA replication	1
GO:0006342:chromatin silencing	1
GO:0007064:mitotic sister chromatid cohesion	1
GO:0045901:positive regulation of translational elongation	1
GO:0006452:translational frameshifting	1
GO:0001919:regulation of receptor recycling	1
GO:0032147:activation of protein kinase activity	1
GO:0006437:tyrosyl-tRNA aminoacylation	1
GO:0042127:regulation of cell proliferation	1
GO:0043550:regulation of lipid kinase activity	1
GO:0006423:cysteinyl-tRNA aminoacylation	1
GO:0009401:phosphoenolpyruvate-dependent sugar phosphotransferase system	1
GO:0042450:arginine biosynthetic process via ornithine	1
GO:0006446:regulation of translational initiation	1
GO:0006596:polyamine biosynthetic process	1
GO:0002949:tRNA threonylcarbamoyladenosine modification	1
GO:0006431:methionyl-tRNA aminoacylation	1
GO:0006013:mannose metabolic process	1
GO:0019343:cysteine biosynthetic process via cystathionine	1
GO:0000209:protein polyubiquitination	1
GO:0032008:positive regulation of TOR signaling	1
GO:0001682:tRNA 5'-leader removal	1
GO:0016070:RNA metabolic process	1
GO:0006419:alanyl-tRNA aminoacylation	1
GO:0018343:protein farnesylation	1
GO:0006915:apoptotic process	1
GO:0006168:adenine salvage	1
GO:0000737:DNA catabolic process, endonucleolytic	1
GO:0000184:nuclear-transcribed mRNA catabolic process, nonsense-mediated decay	1
GO:0006433:prolyl-tRNA aminoacylation	1
GO:0006388:tRNA splicing, via endonucleolytic cleavage and ligation	1
GO:0006011:UDP-glucose metabolic process	1
GO:0051017:actin filament bundle assembly	1
GO:0006480:N-terminal protein amino acid methylation	1
GO:0071816:tail-anchored membrane protein insertion into ER membrane	1
GO:0031167:rRNA methylation	1
GO:0043410:positive regulation of MAPK cascade	1
GO:0032439:endosome localization	1
GO:0032968:positive regulation of transcription elongation from RNA polymerase II promoter	1
GO:0006783:heme biosynthetic process	1
GO:0070682:proteasome regulatory particle assembly	1
GO:0071897:DNA biosynthetic process	1
GO:0090090:negative regulation of canonical Wnt signaling pathway	1
GO:0006421:asparaginyl-tRNA aminoacylation	1
GO:0006637:acyl-CoA metabolic process	1
GO:0031122:cytoplasmic microtubule organization	1
GO:1905515:non-motile cilium assembly	1
GO:0009443:pyridoxal 5'-phosphate salvage	1
GO:0032328:alanine transport	1
GO:0006302:double-strand break repair	1
GO:0030837:negative regulation of actin filament polymerization	1
GO:0051301:cell division	1
GO:0031047:gene silencing by RNA	1
GO:0007040:lysosome organization	1
GO:0048268:clathrin coat assembly	1
GO:0006333:chromatin assembly or disassembly	1
GO:0008295:spermidine biosynthetic process	1
GO:0009102:biotin biosynthetic process	1
GO:0044458:motile cilium assembly	1
GO:0009306:protein secretion	1
GO:0036085:GDP-fucose import into Golgi lumen	1
GO:0007093:mitotic cell cycle checkpoint	1
GO:0007586:digestion	1
GO:0044205:'de novo' UMP biosynthetic process	1
GO:0016072:rRNA metabolic process	1
GO:0019348:dolichol metabolic process	1
GO:0018026:peptidyl-lysine monomethylation	1
GO:0071230:cellular response to amino acid stimulus	1
GO:0009226:nucleotide-sugar biosynthetic process	1
GO:0016598:protein arginylation	1
GO:0006482:protein demethylation	1
GO:0006259:DNA metabolic process	1
GO:0015689:molybdate ion transport	1
GO:0035065:regulation of histone acetylation	1
GO:0009264:deoxyribonucleotide catabolic process	1
GO:0043044:ATP-dependent chromatin remodeling	1
GO:0006370:7-methylguanosine mRNA capping	1
GO:0006231:dTMP biosynthetic process	1
GO:0071025:RNA surveillance	1
GO:0000027:ribosomal large subunit assembly	1
GO:0070588:calcium ion transmembrane transport	1
GO:0032329:serine transport	1
GO:0008610:lipid biosynthetic process	1
GO:0042742:defense response to bacterium	1
GO:0007030:Golgi organization	1
GO:0006154:adenosine catabolic process	1
GO:0034470:ncRNA processing	1
GO:0005991:trehalose metabolic process	1
GO:0006626:protein targeting to mitochondrion	1
GO:0051090:regulation of sequence-specific DNA binding transcription factor activity	1
GO:0006790:sulfur compound metabolic process	1
GO:0006627:protein processing involved in protein targeting to mitochondrion	1
GO:0006694:steroid biosynthetic process	1
GO:0033554:cellular response to stress	1
GO:0060236:regulation of mitotic spindle organization	1
GO:0019048:modulation by virus of host morphology or physiology	1
GO:0006597:spermine biosynthetic process	1
GO:0045721:negative regulation of gluconeogenesis	1
GO:0030261:chromosome condensation	1
GO:0000001:mitochondrion inheritance	1
GO:0046938:phytochelatin biosynthetic process	1
GO:0050999:regulation of nitric-oxide synthase activity	1
GO:0030004:cellular monovalent inorganic cation homeostasis	1
GO:0015936:coenzyme A metabolic process	1
GO:0034220:ion transmembrane transport	1
GO:0000055:ribosomal large subunit export from nucleus	1
GO:0007094:mitotic spindle assembly checkpoint	1
GO:0006621:protein retention in ER lumen	1
GO:0006122:mitochondrial electron transport, ubiquinol to cytochrome c	1
GO:0030433:ER-associated ubiquitin-dependent protein catabolic process	1
GO:0010970:transport along microtubule	1
GO:0006491:N-glycan processing	1
GO:0043666:regulation of phosphoprotein phosphatase activity	1
GO:0006879:cellular iron ion homeostasis	1
GO:0019856:pyrimidine nucleobase biosynthetic process	1
GO:0006172:ADP biosynthetic process	1
GO:0009094:L-phenylalanine biosynthetic process	1
GO:0010038:response to metal ion	1
GO:0016925:protein sumoylation	1
GO:0070286:axonemal dynein complex assembly	1
GO:0006420:arginyl-tRNA aminoacylation	1
GO:0006760:folic acid-containing compound metabolic process	1
GO:0006529:asparagine biosynthetic process	1
GO:0015996:chlorophyll catabolic process	1
GO:0046080:dUTP metabolic process	1
GO:0030968:endoplasmic reticulum unfolded protein response	1
GO:0042632:cholesterol homeostasis	1
GO:0035522:monoubiquitinated histone H2A deubiquitination	1
GO:0000462:maturation of SSU-rRNA from tricistronic rRNA transcript (SSU-rRNA, 5.8S rRNA, LSU-rRNA)	1
GO:0000469:cleavage involved in rRNA processing	1
GO:0006826:iron ion transport	1
GO:0035735:intraciliary transport involved in cilium assembly	1
GO:0006422:aspartyl-tRNA aminoacylation	1

## Sheet: Orpjo
#GOID_GOterm	Protein_count
GO:0005975:carbohydrate metabolic process	392
GO:0055114:oxidation-reduction process	150
GO:0008152:metabolic process	137
GO:0006468:protein phosphorylation	121
GO:0006810:transport	119
GO:0055085:transmembrane transport	116
GO:0006508:proteolysis	109
GO:0006412:translation	93
GO:0030245:cellulose catabolic process	83
GO:0006355:regulation of transcription, DNA-templated	70
GO:0006886:intracellular protein transport	60
GO:0007165:signal transduction	42
GO:0006457:protein folding	42
GO:0016192:vesicle-mediated transport	37
GO:0009058:biosynthetic process	32
GO:0006511:ubiquitin-dependent protein catabolic process	29
GO:0006260:DNA replication	28
GO:0045454:cell redox homeostasis	28
GO:0006351:transcription, DNA-templated	27
GO:0006418:tRNA aminoacylation for protein translation	24
GO:0007264:small GTPase mediated signal transduction	23
GO:0006396:RNA processing	23
GO:0006520:cellular amino acid metabolic process	21
GO:0015031:protein transport	20
GO:0006281:DNA repair	20
GO:0000398:mRNA splicing, via spliceosome	19
GO:0006096:glycolytic process	19
GO:0007018:microtubule-based movement	19
GO:0007186:G-protein coupled receptor signaling pathway	18
GO:0042254:ribosome biogenesis	17
GO:0035556:intracellular signal transduction	17
GO:0006486:protein glycosylation	15
GO:0000413:protein peptidyl-prolyl isomerization	15
GO:0051603:proteolysis involved in cellular protein catabolic process	15
GO:0035023:regulation of Rho protein signal transduction	15
GO:0015991:ATP hydrolysis coupled proton transport	15
GO:0006470:protein dephosphorylation	14
GO:0009116:nucleoside metabolic process	13
GO:0016579:protein deubiquitination	12
GO:0006414:translational elongation	11
GO:0006629:lipid metabolic process	11
GO:0006364:rRNA processing	11
GO:0019752:carboxylic acid metabolic process	11
GO:0006413:translational initiation	11
GO:0008654:phospholipid biosynthetic process	11
GO:0006397:mRNA processing	11
GO:0006099:tricarboxylic acid cycle	10
GO:0006270:DNA replication initiation	10
GO:0008033:tRNA processing	10
GO:0016567:protein ubiquitination	9
GO:0030001:metal ion transport	9
GO:0000079:regulation of cyclin-dependent protein serine/threonine kinase activity	9
GO:0007034:vacuolar transport	9
GO:0006139:nucleobase-containing compound metabolic process	8
GO:0006289:nucleotide-excision repair	8
GO:0006897:endocytosis	8
GO:0015914:phospholipid transport	8
GO:0006812:cation transport	8
GO:0032259:methylation	8
GO:0044237:cellular metabolic process	8
GO:0006164:purine nucleotide biosynthetic process	8
GO:0043039:tRNA aminoacylation	8
GO:0034314:Arp2/3 complex-mediated actin nucleation	7
GO:0006807:nitrogen compound metabolic process	7
GO:0000105:histidine biosynthetic process	7
GO:0007017:microtubule-based process	7
GO:0007218:neuropeptide signaling pathway	7
GO:0006310:DNA recombination	7
GO:0009082:branched-chain amino acid biosynthetic process	7
GO:0046835:carbohydrate phosphorylation	7
GO:0001522:pseudouridine synthesis	7
GO:0030163:protein catabolic process	7
GO:0015074:DNA integration	7
GO:0006888:ER to Golgi vesicle-mediated transport	7
GO:0006568:tryptophan metabolic process	7
GO:0009165:nucleotide biosynthetic process	6
GO:0043087:regulation of GTPase activity	6
GO:0015992:proton transport	6
GO:0006352:DNA-templated transcription, initiation	6
GO:0006811:ion transport	6
GO:0006367:transcription initiation from RNA polymerase II promoter	6
GO:0016311:dephosphorylation	6
GO:0006207:'de novo' pyrimidine nucleobase biosynthetic process	6
GO:0006241:CTP biosynthetic process	6
GO:0008299:isoprenoid biosynthetic process	6
GO:0006493:protein O-linked glycosylation	6
GO:0043248:proteasome assembly	6
GO:0006887:exocytosis	6
GO:0009073:aromatic amino acid family biosynthetic process	6
GO:0009231:riboflavin biosynthetic process	6
GO:0006813:potassium ion transport	6
GO:0000162:tryptophan biosynthetic process	6
GO:0006338:chromatin remodeling	6
GO:0006012:galactose metabolic process	6
GO:0007015:actin filament organization	6
GO:0006950:response to stress	6
GO:0032012:regulation of ARF protein signal transduction	6
GO:0006855:drug transmembrane transport	5
GO:0006228:UTP biosynthetic process	5
GO:0030833:regulation of actin filament polymerization	5
GO:0006094:gluconeogenesis	5
GO:0006614:SRP-dependent cotranslational protein targeting to membrane	5
GO:0006662:glycerol ether metabolic process	5
GO:0046718:viral entry into host cell	5
GO:0009253:peptidoglycan catabolic process	5
GO:0019538:protein metabolic process	5
GO:0016575:histone deacetylation	5
GO:0009435:NAD biosynthetic process	5
GO:0006189:'de novo' IMP biosynthetic process	5
GO:0016226:iron-sulfur cluster assembly	5
GO:0005978:glycogen biosynthetic process	5
GO:0006183:GTP biosynthetic process	5
GO:0016573:histone acetylation	5
GO:0006357:regulation of transcription from RNA polymerase II promoter	5
GO:0006165:nucleoside diphosphate phosphorylation	5
GO:0008652:cellular amino acid biosynthetic process	5
GO:0015684:ferrous iron transport	5
GO:0009451:RNA modification	5
GO:0001678:cellular glucose homeostasis	5
GO:0006644:phospholipid metabolic process	5
GO:0006379:mRNA cleavage	4
GO:0007076:mitotic chromosome condensation	4
GO:0000902:cell morphogenesis	4
GO:0009081:branched-chain amino acid metabolic process	4
GO:0006535:cysteine biosynthetic process from serine	4
GO:0042147:retrograde transport, endosome to Golgi	4
GO:0000956:nuclear-transcribed mRNA catabolic process	4
GO:0006098:pentose-phosphate shunt	4
GO:0015940:pantothenate biosynthetic process	4
GO:0007005:mitochondrion organization	4
GO:0006564:L-serine biosynthetic process	4
GO:0046034:ATP metabolic process	4
GO:0046907:intracellular transport	4
GO:0006633:fatty acid biosynthetic process	4
GO:0006479:protein methylation	4
GO:0006383:transcription from RNA polymerase III promoter	4
GO:0016255:attachment of GPI anchor to protein	4
GO:0007155:cell adhesion	4
GO:0071704:organic substance metabolic process	4
GO:0006913:nucleocytoplasmic transport	4
GO:0006487:protein N-linked glycosylation	4
GO:0006465:signal peptide processing	4
GO:0042908:xenobiotic transport	4
GO:0006002:fructose 6-phosphate metabolic process	4
GO:0006265:DNA topological change	4
GO:0006401:RNA catabolic process	4
GO:0006857:oligopeptide transport	4
GO:0000387:spliceosomal snRNP assembly	4
GO:0006904:vesicle docking involved in exocytosis	4
GO:0006021:inositol biosynthetic process	4
GO:0006561:proline biosynthetic process	4
GO:0015986:ATP synthesis coupled proton transport	4
GO:0015976:carbon utilization	4
GO:0015833:peptide transport	4
GO:0016570:histone modification	4
GO:0009408:response to heat	4
GO:0046488:phosphatidylinositol metabolic process	4
GO:0070072:vacuolar proton-transporting V-type ATPase complex assembly	4
GO:0017183:peptidyl-diphthamide biosynthetic process from peptidyl-histidine	3
GO:0006066:alcohol metabolic process	3
GO:0045892:negative regulation of transcription, DNA-templated	3
GO:0006334:nucleosome assembly	3
GO:0006284:base-excision repair	3
GO:0008272:sulfate transport	3
GO:0042026:protein refolding	3
GO:0042176:regulation of protein catabolic process	3
GO:0006368:transcription elongation from RNA polymerase II promoter	3
GO:0006526:arginine biosynthetic process	3
GO:0044249:cellular biosynthetic process	3
GO:0006298:mismatch repair	3
GO:0006821:chloride transport	3
GO:0008643:carbohydrate transport	3
GO:0006221:pyrimidine nucleotide biosynthetic process	3
GO:0050482:arachidonic acid secretion	3
GO:0008380:RNA splicing	3
GO:0005992:trehalose biosynthetic process	3
GO:0006750:glutathione biosynthetic process	3
GO:0048208:COPII vesicle coating	3
GO:0009085:lysine biosynthetic process	3
GO:0016560:protein import into peroxisome matrix, docking	3
GO:0048193:Golgi vesicle transport	3
GO:0006433:prolyl-tRNA aminoacylation	3
GO:0006388:tRNA splicing, via endonucleolytic cleavage and ligation	3
GO:0043161:proteasome-mediated ubiquitin-dependent protein catabolic process	3
GO:0006891:intra-Golgi vesicle-mediated transport	3
GO:0016485:protein processing	3
GO:0002098:tRNA wobble uridine modification	3
GO:0009089:lysine biosynthetic process via diaminopimelate	3
GO:0051276:chromosome organization	3
GO:0006545:glycine biosynthetic process	3
GO:0009156:ribonucleoside monophosphate biosynthetic process	3
GO:0046856:phosphatidylinositol dephosphorylation	3
GO:0006464:cellular protein modification process	3
GO:0030261:chromosome condensation	3
GO:0006606:protein import into nucleus	3
GO:0009966:regulation of signal transduction	3
GO:1904668:positive regulation of ubiquitin protein ligase activity	3
GO:0006541:glutamine metabolic process	3
GO:0000278:mitotic cell cycle	3
GO:0006506:GPI anchor biosynthetic process	3
GO:0006890:retrograde vesicle-mediated transport, Golgi to ER	3
GO:0046854:phosphatidylinositol phosphorylation	3
GO:0007049:cell cycle	3
GO:0016999:antibiotic metabolic process	2
GO:0045047:protein targeting to ER	2
GO:0030036:actin cytoskeleton organization	2
GO:0007010:cytoskeleton organization	2
GO:0000289:nuclear-transcribed mRNA poly(A) tail shortening	2
GO:0042779:tRNA 3'-trailer cleavage	2
GO:0033499:galactose catabolic process via UDP-galactose	2
GO:0009298:GDP-mannose biosynthetic process	2
GO:0051056:regulation of small GTPase mediated signal transduction	2
GO:0000724:double-strand break repair via homologous recombination	2
GO:0019915:lipid storage	2
GO:0070897:DNA-templated transcriptional preinitiation complex assembly	2
GO:0006325:chromatin organization	2
GO:0045859:regulation of protein kinase activity	2
GO:0006436:tryptophanyl-tRNA aminoacylation	2
GO:0045116:protein neddylation	2
GO:0051028:mRNA transport	2
GO:0042256:mature ribosome assembly	2
GO:0006631:fatty acid metabolic process	2
GO:0006424:glutamyl-tRNA aminoacylation	2
GO:0046797:viral procapsid maturation	2
GO:0006816:calcium ion transport	2
GO:0030042:actin filament depolymerization	2
GO:0009117:nucleotide metabolic process	2
GO:0048015:phosphatidylinositol-mediated signaling	2
GO:0035999:tetrahydrofolate interconversion	2
GO:0045666:positive regulation of neuron differentiation	2
GO:0000226:microtubule cytoskeleton organization	2
GO:0018342:protein prenylation	2
GO:0007023:post-chaperonin tubulin folding pathway	2
GO:0007268:chemical synaptic transmission	2
GO:0007021:tubulin complex assembly	2
GO:0042545:cell wall modification	2
GO:0009113:purine nucleobase biosynthetic process	2
GO:0006003:fructose 2,6-bisphosphate metabolic process	2
GO:0051016:barbed-end actin filament capping	2
GO:0015700:arsenite transport	2
GO:0031929:TOR signaling	2
GO:0006406:mRNA export from nucleus	2
GO:0009097:isoleucine biosynthetic process	2
GO:0051726:regulation of cell cycle	2
GO:0006814:sodium ion transport	2
GO:0032784:regulation of DNA-templated transcription, elongation	2
GO:0031204:posttranslational protein targeting to membrane, translocation	2
GO:0006419:alanyl-tRNA aminoacylation	2
GO:0007031:peroxisome organization	2
GO:0016998:cell wall macromolecule catabolic process	2
GO:0000910:cytokinesis	2
GO:0051301:cell division	2
GO:0048268:clathrin coat assembly	2
GO:0015937:coenzyme A biosynthetic process	2
GO:0006415:translational termination	2
GO:0016559:peroxisome fission	2
GO:0006425:glutaminyl-tRNA aminoacylation	2
GO:0009098:leucine biosynthetic process	2
GO:0006108:malate metabolic process	2
GO:0006166:purine ribonucleoside salvage	2
GO:0006429:leucyl-tRNA aminoacylation	2
GO:0048278:vesicle docking	2
GO:0071805:potassium ion transmembrane transport	2
GO:0006259:DNA metabolic process	2
GO:0006625:protein targeting to peroxisome	2
GO:0009086:methionine biosynthetic process	2
GO:0019048:modulation by virus of host morphology or physiology	2
GO:0006556:S-adenosylmethionine biosynthetic process	2
GO:0005997:xylulose metabolic process	2
GO:0046938:phytochelatin biosynthetic process	2
GO:0009228:thiamine biosynthetic process	2
GO:0006366:transcription from RNA polymerase II promoter	2
GO:0030041:actin filament polymerization	2
GO:0009396:folic acid-containing compound biosynthetic process	2
GO:0007094:mitotic spindle assembly checkpoint	2
GO:0006438:valyl-tRNA aminoacylation	2
GO:0009166:nucleotide catabolic process	2
GO:0010038:response to metal ion	2
GO:0019878:lysine biosynthetic process via aminoadipic acid	2
GO:0006378:mRNA polyadenylation	2
GO:0006432:phenylalanyl-tRNA aminoacylation	2
GO:0019318:hexose metabolic process	2
GO:0045292:mRNA cis splicing, via spliceosome	2
GO:0006000:fructose metabolic process	2
GO:0000469:cleavage involved in rRNA processing	2
GO:0000160:phosphorelay signal transduction system	2
GO:0006006:glucose metabolic process	2
GO:0032957:inositol trisphosphate metabolic process	1
GO:0000290:deadenylation-dependent decapping of nuclear-transcribed mRNA	1
GO:0016082:synaptic vesicle priming	1
GO:0009190:cyclic nucleotide biosynthetic process	1
GO:0006376:mRNA splice site selection	1
GO:0006696:ergosterol biosynthetic process	1
GO:0009972:cytidine deamination	1
GO:2001256:regulation of store-operated calcium entry	1
GO:0006471:protein ADP-ribosylation	1
GO:0000412:histone peptidyl-prolyl isomerization	1
GO:0019287:isopentenyl diphosphate biosynthetic process, mevalonate pathway	1
GO:0006730:one-carbon metabolic process	1
GO:0090305:nucleic acid phosphodiester bond hydrolysis	1
GO:0042558:pteridine-containing compound metabolic process	1
GO:0051013:microtubule severing	1
GO:0006007:glucose catabolic process	1
GO:0006659:phosphatidylserine biosynthetic process	1
GO:0006417:regulation of translation	1
GO:0046654:tetrahydrofolate biosynthetic process	1
GO:0006555:methionine metabolic process	1
GO:0008612:peptidyl-lysine modification to peptidyl-hypusine	1
GO:0006233:dTDP biosynthetic process	1
GO:0006914:autophagy	1
GO:0033674:positive regulation of kinase activity	1
GO:0017000:antibiotic biosynthetic process	1
GO:0044571:[2Fe-2S] cluster assembly	1
GO:0003333:amino acid transmembrane transport	1
GO:0031144:proteasome localization	1
GO:0006779:porphyrin-containing compound biosynthetic process	1
GO:0048280:vesicle fusion with Golgi apparatus	1
GO:0006869:lipid transport	1
GO:0006796:phosphate-containing compound metabolic process	1
GO:0071630:ubiquitin-dependent catabolism of misfolded proteins by nucleus-associated proteasome	1
GO:0009152:purine ribonucleotide biosynthetic process	1
GO:0098656:anion transmembrane transport	1
GO:0006106:fumarate metabolic process	1
GO:0042273:ribosomal large subunit biogenesis	1
GO:1901135:carbohydrate derivative metabolic process	1
GO:0030488:tRNA methylation	1
GO:0006525:arginine metabolic process	1
GO:0006605:protein targeting	1
GO:0035246:peptidyl-arginine N-methylation	1
GO:0045905:positive regulation of translational termination	1
GO:0043631:RNA polyadenylation	1
GO:0015878:biotin transport	1
GO:0055088:lipid homeostasis	1
GO:0009072:aromatic amino acid family metabolic process	1
GO:0006741:NADP biosynthetic process	1
GO:0015826:threonine transport	1
GO:0006434:seryl-tRNA aminoacylation	1
GO:0051103:DNA ligation involved in DNA repair	1
GO:0006537:glutamate biosynthetic process	1
GO:0030010:establishment of cell polarity	1
GO:0007219:Notch signaling pathway	1
GO:0031123:RNA 3'-end processing	1
GO:0006400:tRNA modification	1
GO:0006285:base-excision repair, AP site formation	1
GO:1901137:carbohydrate derivative biosynthetic process	1
GO:0034316:negative regulation of Arp2/3 complex-mediated actin nucleation	1
GO:0007020:microtubule nucleation	1
GO:0042255:ribosome assembly	1
GO:0006476:protein deacetylation	1
GO:0006515:misfolded or incompletely synthesized protein catabolic process	1
GO:0007205:protein kinase C-activating G-protein coupled receptor signaling pathway	1
GO:0019673:GDP-mannose metabolic process	1
GO:0000350:generation of catalytic spliceosome for second transesterification step	1
GO:0045944:positive regulation of transcription from RNA polymerase II promoter	1
GO:0018279:protein N-linked glycosylation via asparagine	1
GO:0016188:synaptic vesicle maturation	1
GO:0030150:protein import into mitochondrial matrix	1
GO:0007033:vacuole organization	1
GO:0000244:spliceosomal tri-snRNP complex assembly	1
GO:0042274:ribosomal small subunit biogenesis	1
GO:0019430:removal of superoxide radicals	1
GO:0019363:pyridine nucleotide biosynthetic process	1
GO:0009143:nucleoside triphosphate catabolic process	1
GO:0032786:positive regulation of DNA-templated transcription, elongation	1
GO:0043085:positive regulation of catalytic activity	1
GO:0006428:isoleucyl-tRNA aminoacylation	1
GO:0018344:protein geranylgeranylation	1
GO:0000288:nuclear-transcribed mRNA catabolic process, deadenylation-dependent decay	1
GO:0006275:regulation of DNA replication	1
GO:0006342:chromatin silencing	1
GO:0042823:pyridoxal phosphate biosynthetic process	1
GO:0045901:positive regulation of translational elongation	1
GO:0008285:negative regulation of cell proliferation	1
GO:0006452:translational frameshifting	1
GO:0042407:cristae formation	1
GO:0006772:thiamine metabolic process	1
GO:0001932:regulation of protein phosphorylation	1
GO:0022900:electron transport chain	1
GO:0001919:regulation of receptor recycling	1
GO:0019510:S-adenosylhomocysteine catabolic process	1
GO:0000338:protein deneddylation	1
GO:0006437:tyrosyl-tRNA aminoacylation	1
GO:0042127:regulation of cell proliferation	1
GO:0035307:positive regulation of protein dephosphorylation	1
GO:0043550:regulation of lipid kinase activity	1
GO:0006423:cysteinyl-tRNA aminoacylation	1
GO:0007059:chromosome segregation	1
GO:0042450:arginine biosynthetic process via ornithine	1
GO:0006446:regulation of translational initiation	1
GO:0006979:response to oxidative stress	1
GO:0006596:polyamine biosynthetic process	1
GO:0006261:DNA-dependent DNA replication	1
GO:0006084:acetyl-CoA metabolic process	1
GO:0002949:tRNA threonylcarbamoyladenosine modification	1
GO:0019343:cysteine biosynthetic process via cystathionine	1
GO:0006431:methionyl-tRNA aminoacylation	1
GO:0006013:mannose metabolic process	1
GO:0097428:protein maturation by iron-sulfur cluster transfer	1
GO:0032065:cortical protein anchoring	1
GO:0000209:protein polyubiquitination	1
GO:0001510:RNA methylation	1
GO:0032008:positive regulation of TOR signaling	1
GO:0001682:tRNA 5'-leader removal	1
GO:2000574:regulation of microtubule motor activity	1
GO:0016070:RNA metabolic process	1
GO:0018343:protein farnesylation	1
GO:0006168:adenine salvage	1
GO:1990426:mitotic recombination-dependent replication fork processing	1
GO:0000737:DNA catabolic process, endonucleolytic	1
GO:0000184:nuclear-transcribed mRNA catabolic process, nonsense-mediated decay	1
GO:0006102:isocitrate metabolic process	1
GO:0006011:UDP-glucose metabolic process	1
GO:0006480:N-terminal protein amino acid methylation	1
GO:0071816:tail-anchored membrane protein insertion into ER membrane	1
GO:0031167:rRNA methylation	1
GO:0032968:positive regulation of transcription elongation from RNA polymerase II promoter	1
GO:0032439:endosome localization	1
GO:0043410:positive regulation of MAPK cascade	1
GO:0043066:negative regulation of apoptotic process	1
GO:0070682:proteasome regulatory particle assembly	1
GO:0006836:neurotransmitter transport	1
GO:0071897:DNA biosynthetic process	1
GO:0006421:asparaginyl-tRNA aminoacylation	1
GO:0031122:cytoplasmic microtubule organization	1
GO:0016973:poly(A)+ mRNA export from nucleus	1
GO:0009443:pyridoxal 5'-phosphate salvage	1
GO:0006302:double-strand break repair	1
GO:0030837:negative regulation of actin filament polymerization	1
GO:0031047:gene silencing by RNA	1
GO:0007040:lysosome organization	1
GO:0043968:histone H2A acetylation	1
GO:0006080:substituted mannan metabolic process	1
GO:0006333:chromatin assembly or disassembly	1
GO:0008295:spermidine biosynthetic process	1
GO:0032049:cardiolipin biosynthetic process	1
GO:0000266:mitochondrial fission	1
GO:0036085:GDP-fucose import into Golgi lumen	1
GO:0044205:'de novo' UMP biosynthetic process	1
GO:0002084:protein depalmitoylation	1
GO:0030071:regulation of mitotic metaphase/anaphase transition	1
GO:0016072:rRNA metabolic process	1
GO:0071230:cellular response to amino acid stimulus	1
GO:0009226:nucleotide-sugar biosynthetic process	1
GO:0043484:regulation of RNA splicing	1
GO:0016598:protein arginylation	1
GO:0006482:protein demethylation	1
GO:0015672:monovalent inorganic cation transport	1
GO:0018208:peptidyl-proline modification	1
GO:0042981:regulation of apoptotic process	1
GO:0015689:molybdate ion transport	1
GO:0043967:histone H4 acetylation	1
GO:0009264:deoxyribonucleotide catabolic process	1
GO:0043044:ATP-dependent chromatin remodeling	1
GO:0043547:positive regulation of GTPase activity	1
GO:0019674:NAD metabolic process	1
GO:0006231:dTMP biosynthetic process	1
GO:0006072:glycerol-3-phosphate metabolic process	1
GO:0000027:ribosomal large subunit assembly	1
GO:0032329:serine transport	1
GO:0008610:lipid biosynthetic process	1
GO:0046168:glycerol-3-phosphate catabolic process	1
GO:0007030:Golgi organization	1
GO:0006154:adenosine catabolic process	1
GO:0034470:ncRNA processing	1
GO:0016480:negative regulation of transcription from RNA polymerase III promoter	1
GO:0005991:trehalose metabolic process	1
GO:1901106:tetracenomycin C biosynthetic process	1
GO:0006626:protein targeting to mitochondrion	1
GO:0051090:regulation of sequence-specific DNA binding transcription factor activity	1
GO:0035249:synaptic transmission, glutamatergic	1
GO:0006790:sulfur compound metabolic process	1
GO:0034968:histone lysine methylation	1
GO:0006694:steroid biosynthetic process	1
GO:0033554:cellular response to stress	1
GO:0016042:lipid catabolic process	1
GO:0006031:chitin biosynthetic process	1
GO:0006597:spermine biosynthetic process	1
GO:0045721:negative regulation of gluconeogenesis	1
GO:0005980:glycogen catabolic process	1
GO:0006177:GMP biosynthetic process	1
GO:0051382:kinetochore assembly	1
GO:0000001:mitochondrion inheritance	1
GO:0015936:coenzyme A metabolic process	1
GO:0006893:Golgi to plasma membrane transport	1
GO:0006566:threonine metabolic process	1
GO:0000055:ribosomal large subunit export from nucleus	1
GO:0034220:ion transmembrane transport	1
GO:0016043:cellular component organization	1
GO:0006621:protein retention in ER lumen	1
GO:0016310:phosphorylation	1
GO:0015824:proline transport	1
GO:0006571:tyrosine biosynthetic process	1
GO:0030433:ER-associated ubiquitin-dependent protein catabolic process	1
GO:0010970:transport along microtubule	1
GO:0006491:N-glycan processing	1
GO:0043666:regulation of phosphoprotein phosphatase activity	1
GO:0009267:cellular response to starvation	1
GO:0006427:histidyl-tRNA aminoacylation	1
GO:0019856:pyrimidine nucleobase biosynthetic process	1
GO:0006172:ADP biosynthetic process	1
GO:0030244:cellulose biosynthetic process	1
GO:0071586:CAAX-box protein processing	1
GO:0046417:chorismate metabolic process	1
GO:0016925:protein sumoylation	1
GO:0006430:lysyl-tRNA aminoacylation	1
GO:0006595:polyamine metabolic process	1
GO:0006420:arginyl-tRNA aminoacylation	1
GO:0006760:folic acid-containing compound metabolic process	1
GO:0006529:asparagine biosynthetic process	1
GO:0046080:dUTP metabolic process	1
GO:0009088:threonine biosynthetic process	1
GO:0030968:endoplasmic reticulum unfolded protein response	1
GO:0006518:peptide metabolic process	1
GO:0006499:N-terminal protein myristoylation	1
GO:0042632:cholesterol homeostasis	1
GO:0035522:monoubiquitinated histone H2A deubiquitination	1
GO:0006435:threonyl-tRNA aminoacylation	1
GO:0034453:microtubule anchoring	1
GO:0042773:ATP synthesis coupled electron transport	1
GO:0006213:pyrimidine nucleoside metabolic process	1
GO:0006426:glycyl-tRNA aminoacylation	1
GO:0006801:superoxide metabolic process	1
GO:0006206:pyrimidine nucleobase metabolic process	1
GO:0031124:mRNA 3'-end processing	1
GO:0042819:vitamin B6 biosynthetic process	1
GO:0006422:aspartyl-tRNA aminoacylation	1
GO:0006531:aspartate metabolic process	1

## Sheet: Pirrh
#GOID_GOterm	Protein_count
GO:0005975:carbohydrate metabolic process	469
GO:0008152:metabolic process	213
GO:0006468:protein phosphorylation	207
GO:0006810:transport	189
GO:0055114:oxidation-reduction process	166
GO:0055085:transmembrane transport	163
GO:0006508:proteolysis	162
GO:0006355:regulation of transcription, DNA-templated	128
GO:0007165:signal transduction	94
GO:0030245:cellulose catabolic process	92
GO:0006412:translation	91
GO:0006886:intracellular protein transport	77
GO:0007186:G-protein coupled receptor signaling pathway	66
GO:0006281:DNA repair	57
GO:0007018:microtubule-based movement	56
GO:0016192:vesicle-mediated transport	55
GO:0006351:transcription, DNA-templated	49
GO:0035556:intracellular signal transduction	47
GO:0006457:protein folding	47
GO:0006260:DNA replication	45
GO:0007264:small GTPase mediated signal transduction	43
GO:0009058:biosynthetic process	42
GO:0006511:ubiquitin-dependent protein catabolic process	41
GO:0015074:DNA integration	35
GO:0006396:RNA processing	33
GO:0045454:cell redox homeostasis	31
GO:0015031:protein transport	30
GO:0035023:regulation of Rho protein signal transduction	28
GO:0000398:mRNA splicing, via spliceosome	25
GO:0006470:protein dephosphorylation	25
GO:0006520:cellular amino acid metabolic process	24
GO:0006629:lipid metabolic process	23
GO:0006418:tRNA aminoacylation for protein translation	23
GO:0006364:rRNA processing	22
GO:0016311:dephosphorylation	20
GO:0006487:protein N-linked glycosylation	20
GO:0008033:tRNA processing	20
GO:0016579:protein deubiquitination	19
GO:0000413:protein peptidyl-prolyl isomerization	18
GO:0006139:nucleobase-containing compound metabolic process	17
GO:0015914:phospholipid transport	17
GO:0006357:regulation of transcription from RNA polymerase II promoter	17
GO:0000079:regulation of cyclin-dependent protein serine/threonine kinase activity	17
GO:0006096:glycolytic process	16
GO:0006486:protein glycosylation	16
GO:0015991:ATP hydrolysis coupled proton transport	16
GO:0006397:mRNA processing	16
GO:0000226:microtubule cytoskeleton organization	15
GO:0051603:proteolysis involved in cellular protein catabolic process	15
GO:0009116:nucleoside metabolic process	15
GO:0043087:regulation of GTPase activity	14
GO:0006811:ion transport	14
GO:0042254:ribosome biogenesis	14
GO:0007017:microtubule-based process	13
GO:0016567:protein ubiquitination	13
GO:0006812:cation transport	13
GO:0006289:nucleotide-excision repair	12
GO:0006270:DNA replication initiation	12
GO:0006338:chromatin remodeling	12
GO:0006310:DNA recombination	11
GO:0006413:translational initiation	11
GO:0001522:pseudouridine synthesis	11
GO:0032259:methylation	11
GO:0007015:actin filament organization	11
GO:0007049:cell cycle	11
GO:0006414:translational elongation	10
GO:0060271:cilium assembly	10
GO:0006367:transcription initiation from RNA polymerase II promoter	10
GO:0009082:branched-chain amino acid biosynthetic process	10
GO:0009253:peptidoglycan catabolic process	10
GO:0006207:'de novo' pyrimidine nucleobase biosynthetic process	10
GO:0030001:metal ion transport	10
GO:0003341:cilium movement	10
GO:0030163:protein catabolic process	10
GO:0044237:cellular metabolic process	10
GO:0006888:ER to Golgi vesicle-mediated transport	10
GO:0009190:cyclic nucleotide biosynthetic process	9
GO:0030036:actin cytoskeleton organization	9
GO:0000105:histidine biosynthetic process	9
GO:0007020:microtubule nucleation	9
GO:0042545:cell wall modification	9
GO:0016573:histone acetylation	9
GO:0008654:phospholipid biosynthetic process	9
GO:0006904:vesicle docking involved in exocytosis	9
GO:0006813:potassium ion transport	9
GO:0006464:cellular protein modification process	9
GO:0007034:vacuolar transport	9
GO:0006568:tryptophan metabolic process	9
GO:0009451:RNA modification	9
GO:0007076:mitotic chromosome condensation	8
GO:0006914:autophagy	8
GO:0006807:nitrogen compound metabolic process	8
GO:0006614:SRP-dependent cotranslational protein targeting to membrane	8
GO:0006352:DNA-templated transcription, initiation	8
GO:0005978:glycogen biosynthetic process	8
GO:0006950:response to stress	8
GO:0032012:regulation of ARF protein signal transduction	8
GO:0034314:Arp2/3 complex-mediated actin nucleation	7
GO:0000902:cell morphogenesis	7
GO:0006284:base-excision repair	7
GO:0015992:proton transport	7
GO:0007005:mitochondrion organization	7
GO:0006298:mismatch repair	7
GO:0006099:tricarboxylic acid cycle	7
GO:0019538:protein metabolic process	7
GO:0007155:cell adhesion	7
GO:0006241:CTP biosynthetic process	7
GO:0008299:isoprenoid biosynthetic process	7
GO:0016998:cell wall macromolecule catabolic process	7
GO:0006080:substituted mannan metabolic process	7
GO:0016485:protein processing	7
GO:0002098:tRNA wobble uridine modification	7
GO:0006887:exocytosis	7
GO:0009231:riboflavin biosynthetic process	7
GO:0043039:tRNA aminoacylation	7
GO:0009165:nucleotide biosynthetic process	6
GO:0006228:UTP biosynthetic process	6
GO:0006334:nucleosome assembly	6
GO:0000724:double-strand break repair via homologous recombination	6
GO:0030010:establishment of cell polarity	6
GO:0006221:pyrimidine nucleotide biosynthetic process	6
GO:0006383:transcription from RNA polymerase III promoter	6
GO:0006388:tRNA splicing, via endonucleolytic cleavage and ligation	6
GO:0006493:protein O-linked glycosylation	6
GO:0016226:iron-sulfur cluster assembly	6
GO:0043248:proteasome assembly	6
GO:0006183:GTP biosynthetic process	6
GO:0009073:aromatic amino acid family biosynthetic process	6
GO:0006165:nucleoside diphosphate phosphorylation	6
GO:0046856:phosphatidylinositol dephosphorylation	6
GO:0016043:cellular component organization	6
GO:0015986:ATP synthesis coupled proton transport	6
GO:0006164:purine nucleotide biosynthetic process	6
GO:0000162:tryptophan biosynthetic process	6
GO:0006506:GPI anchor biosynthetic process	6
GO:0006644:phospholipid metabolic process	6
GO:0006855:drug transmembrane transport	5
GO:0030833:regulation of actin filament polymerization	5
GO:0006379:mRNA cleavage	5
GO:0009298:GDP-mannose biosynthetic process	5
GO:0051056:regulation of small GTPase mediated signal transduction	5
GO:0042147:retrograde transport, endosome to Golgi	5
GO:0000956:nuclear-transcribed mRNA catabolic process	5
GO:0006098:pentose-phosphate shunt	5
GO:0006564:L-serine biosynthetic process	5
GO:0030488:tRNA methylation	5
GO:0006526:arginine biosynthetic process	5
GO:0006633:fatty acid biosynthetic process	5
GO:0006479:protein methylation	5
GO:0006897:endocytosis	5
GO:0005992:trehalose biosynthetic process	5
GO:0048208:COPII vesicle coating	5
GO:0006979:response to oxidative stress	5
GO:0016575:histone deacetylation	5
GO:0006465:signal peptide processing	5
GO:0006189:'de novo' IMP biosynthetic process	5
GO:0006401:RNA catabolic process	5
GO:0016559:peroxisome fission	5
GO:0006891:intra-Golgi vesicle-mediated transport	5
GO:0000387:spliceosomal snRNP assembly	5
GO:0008652:cellular amino acid biosynthetic process	5
GO:0006606:protein import into nucleus	5
GO:0007094:mitotic spindle assembly checkpoint	5
GO:0000278:mitotic cell cycle	5
GO:0006890:retrograde vesicle-mediated transport, Golgi to ER	5
GO:0016570:histone modification	5
GO:0070072:vacuolar proton-transporting V-type ATPase complex assembly	5
GO:0046488:phosphatidylinositol metabolic process	5
GO:0006094:gluconeogenesis	4
GO:0006535:cysteine biosynthetic process from serine	4
GO:0045892:negative regulation of transcription, DNA-templated	4
GO:0006325:chromatin organization	4
GO:0015940:pantothenate biosynthetic process	4
GO:0016180:snRNA processing	4
GO:0006368:transcription elongation from RNA polymerase II promoter	4
GO:0044249:cellular biosynthetic process	4
GO:0046034:ATP metabolic process	4
GO:0030042:actin filament depolymerization	4
GO:0046907:intracellular transport	4
GO:0019752:carboxylic acid metabolic process	4
GO:0018342:protein prenylation	4
GO:0042073:intraciliary transport	4
GO:0006750:glutathione biosynthetic process	4
GO:0016255:attachment of GPI anchor to protein	4
GO:0031929:TOR signaling	4
GO:0071704:organic substance metabolic process	4
GO:0009435:NAD biosynthetic process	4
GO:0048193:Golgi vesicle transport	4
GO:0007031:peroxisome organization	4
GO:0006836:neurotransmitter transport	4
GO:0042908:xenobiotic transport	4
GO:0006002:fructose 6-phosphate metabolic process	4
GO:0046835:carbohydrate phosphorylation	4
GO:0015937:coenzyme A biosynthetic process	4
GO:0000077:DNA damage checkpoint	4
GO:0043547:positive regulation of GTPase activity	4
GO:0006627:protein processing involved in protein targeting to mitochondrion	4
GO:0006561:proline biosynthetic process	4
GO:0001678:cellular glucose homeostasis	4
GO:0046854:phosphatidylinositol phosphorylation	4
GO:0000160:phosphorelay signal transduction system	4
GO:0017183:peptidyl-diphthamide biosynthetic process from peptidyl-histidine	3
GO:0006376:mRNA splice site selection	3
GO:0016999:antibiotic metabolic process	3
GO:0006471:protein ADP-ribosylation	3
GO:0008272:sulfate transport	3
GO:0070897:DNA-templated transcriptional preinitiation complex assembly	3
GO:0042176:regulation of protein catabolic process	3
GO:0006631:fatty acid metabolic process	3
GO:0006816:calcium ion transport	3
GO:0006400:tRNA modification	3
GO:0000723:telomere maintenance	3
GO:0034227:tRNA thio-modification	3
GO:0006821:chloride transport	3
GO:0006402:mRNA catabolic process	3
GO:0008643:carbohydrate transport	3
GO:0006303:double-strand break repair via nonhomologous end joining	3
GO:0007023:post-chaperonin tubulin folding pathway	3
GO:0008380:RNA splicing	3
GO:0018344:protein geranylgeranylation	3
GO:0045901:positive regulation of translational elongation	3
GO:0015700:arsenite transport	3
GO:0006406:mRNA export from nucleus	3
GO:0009097:isoleucine biosynthetic process	3
GO:0009085:lysine biosynthetic process	3
GO:0051726:regulation of cell cycle	3
GO:0097428:protein maturation by iron-sulfur cluster transfer	3
GO:0006913:nucleocytoplasmic transport	3
GO:0001510:RNA methylation	3
GO:0016560:protein import into peroxisome matrix, docking	3
GO:0016070:RNA metabolic process	3
GO:0043161:proteasome-mediated ubiquitin-dependent protein catabolic process	3
GO:0006783:heme biosynthetic process	3
GO:0043066:negative regulation of apoptotic process	3
GO:0000910:cytokinesis	3
GO:1905515:non-motile cilium assembly	3
GO:0015696:ammonium transport	3
GO:0006265:DNA topological change	3
GO:0009089:lysine biosynthetic process via diaminopimelate	3
GO:0048278:vesicle docking	3
GO:0071805:potassium ion transmembrane transport	3
GO:0051276:chromosome organization	3
GO:0006259:DNA metabolic process	3
GO:0006545:glycine biosynthetic process	3
GO:0006370:7-methylguanosine mRNA capping	3
GO:0009156:ribonucleoside monophosphate biosynthetic process	3
GO:0006031:chitin biosynthetic process	3
GO:0007131:reciprocal meiotic recombination	3
GO:0030261:chromosome condensation	3
GO:0006366:transcription from RNA polymerase II promoter	3
GO:1904668:positive regulation of ubiquitin protein ligase activity	3
GO:0009396:folic acid-containing compound biosynthetic process	3
GO:0006621:protein retention in ER lumen	3
GO:0016310:phosphorylation	3
GO:0006541:glutamine metabolic process	3
GO:0009094:L-phenylalanine biosynthetic process	3
GO:0046417:chorismate metabolic process	3
GO:0006529:asparagine biosynthetic process	3
GO:0009408:response to heat	3
GO:0001539:cilium or flagellum-dependent cell motility	3
GO:0072488:ammonium transmembrane transport	3
GO:0006006:glucose metabolic process	3
GO:0000290:deadenylation-dependent decapping of nuclear-transcribed mRNA	2
GO:0006488:dolichol-linked oligosaccharide biosynthetic process	2
GO:0007062:sister chromatid cohesion	2
GO:0010826:negative regulation of centrosome duplication	2
GO:0045047:protein targeting to ER	2
GO:2001256:regulation of store-operated calcium entry	2
GO:0007010:cytoskeleton organization	2
GO:0000289:nuclear-transcribed mRNA poly(A) tail shortening	2
GO:0019915:lipid storage	2
GO:0017000:antibiotic biosynthetic process	2
GO:0045859:regulation of protein kinase activity	2
GO:0006869:lipid transport	2
GO:0006269:DNA replication, synthesis of RNA primer	2
GO:0006796:phosphate-containing compound metabolic process	2
GO:0045893:positive regulation of transcription, DNA-templated	2
GO:0045116:protein neddylation	2
GO:0050832:defense response to fungus	2
GO:0051028:mRNA transport	2
GO:0042026:protein refolding	2
GO:0042256:mature ribosome assembly	2
GO:0006605:protein targeting	2
GO:0010998:regulation of translational initiation by eIF2 alpha phosphorylation	2
GO:0045905:positive regulation of translational termination	2
GO:0055088:lipid homeostasis	2
GO:0006424:glutamyl-tRNA aminoacylation	2
GO:0051103:DNA ligation involved in DNA repair	2
GO:0019684:photosynthesis, light reaction	2
GO:0046797:viral procapsid maturation	2
GO:0006662:glycerol ether metabolic process	2
GO:0009117:nucleotide metabolic process	2
GO:0048015:phosphatidylinositol-mediated signaling	2
GO:0006515:misfolded or incompletely synthesized protein catabolic process	2
GO:0035999:tetrahydrofolate interconversion	2
GO:0000350:generation of catalytic spliceosome for second transesterification step	2
GO:0045944:positive regulation of transcription from RNA polymerase II promoter	2
GO:0045666:positive regulation of neuron differentiation	2
GO:0010468:regulation of gene expression	2
GO:0050482:arachidonic acid secretion	2
GO:0043085:positive regulation of catalytic activity	2
GO:0046718:viral entry into host cell	2
GO:0016558:protein import into peroxisome matrix	2
GO:0042823:pyridoxal phosphate biosynthetic process	2
GO:0007021:tubulin complex assembly	2
GO:0007064:mitotic sister chromatid cohesion	2
GO:0006452:translational frameshifting	2
GO:0042407:cristae formation	2
GO:0006772:thiamine metabolic process	2
GO:0022900:electron transport chain	2
GO:0009113:purine nucleobase biosynthetic process	2
GO:0032147:activation of protein kinase activity	2
GO:0000338:protein deneddylation	2
GO:0006003:fructose 2,6-bisphosphate metabolic process	2
GO:0051016:barbed-end actin filament capping	2
GO:0009772:photosynthetic electron transport in photosystem II	2
GO:0006261:DNA-dependent DNA replication	2
GO:0002949:tRNA threonylcarbamoyladenosine modification	2
GO:0006814:sodium ion transport	2
GO:0032065:cortical protein anchoring	2
GO:0032784:regulation of DNA-templated transcription, elongation	2
GO:0031204:posttranslational protein targeting to membrane, translocation	2
GO:0032008:positive regulation of TOR signaling	2
GO:0001682:tRNA 5'-leader removal	2
GO:0006011:UDP-glucose metabolic process	2
GO:0080009:mRNA methylation	2
GO:0071897:DNA biosynthetic process	2
GO:0090090:negative regulation of canonical Wnt signaling pathway	2
GO:0016973:poly(A)+ mRNA export from nucleus	2
GO:0051301:cell division	2
GO:0048268:clathrin coat assembly	2
GO:0006415:translational termination	2
GO:0032049:cardiolipin biosynthetic process	2
GO:0036085:GDP-fucose import into Golgi lumen	2
GO:0007093:mitotic cell cycle checkpoint	2
GO:0009098:leucine biosynthetic process	2
GO:0036159:inner dynein arm assembly	2
GO:0007099:centriole replication	2
GO:0006166:purine ribonucleoside salvage	2
GO:0006429:leucyl-tRNA aminoacylation	2
GO:0030071:regulation of mitotic metaphase/anaphase transition	2
GO:0019348:dolichol metabolic process	2
GO:0071230:cellular response to amino acid stimulus	2
GO:0010508:positive regulation of autophagy	2
GO:0015689:molybdate ion transport	2
GO:0043044:ATP-dependent chromatin remodeling	2
GO:0006625:protein targeting to peroxisome	2
GO:0000027:ribosomal large subunit assembly	2
GO:0042742:defense response to bacterium	2
GO:0015684:ferrous iron transport	2
GO:1901106:tetracenomycin C biosynthetic process	2
GO:0006626:protein targeting to mitochondrion	2
GO:0009086:methionine biosynthetic process	2
GO:0034968:histone lysine methylation	2
GO:0060236:regulation of mitotic spindle organization	2
GO:0006556:S-adenosylmethionine biosynthetic process	2
GO:0000245:spliceosomal complex assembly	2
GO:0006021:inositol biosynthetic process	2
GO:0051382:kinetochore assembly	2
GO:0046938:phytochelatin biosynthetic process	2
GO:0009228:thiamine biosynthetic process	2
GO:0009966:regulation of signal transduction	2
GO:0030041:actin filament polymerization	2
GO:0006481:C-terminal protein methylation	2
GO:0009405:pathogenesis	2
GO:0006438:valyl-tRNA aminoacylation	2
GO:0009267:cellular response to starvation	2
GO:0015976:carbon utilization	2
GO:0009166:nucleotide catabolic process	2
GO:0010038:response to metal ion	2
GO:0019878:lysine biosynthetic process via aminoadipic acid	2
GO:0006974:cellular response to DNA damage stimulus	2
GO:0006012:galactose metabolic process	2
GO:0016925:protein sumoylation	2
GO:0006420:arginyl-tRNA aminoacylation	2
GO:0006378:mRNA polyadenylation	2
GO:0006432:phenylalanyl-tRNA aminoacylation	2
GO:0007605:sensory perception of sound	2
GO:0007166:cell surface receptor signaling pathway	2
GO:0045292:mRNA cis splicing, via spliceosome	2
GO:0006000:fructose metabolic process	2
GO:0006435:threonyl-tRNA aminoacylation	2
GO:0034453:microtubule anchoring	2
GO:0000469:cleavage involved in rRNA processing	2
GO:0031124:mRNA 3'-end processing	2
GO:0035735:intraciliary transport involved in cilium assembly	2
GO:0042819:vitamin B6 biosynthetic process	2
GO:0032957:inositol trisphosphate metabolic process	1
GO:0006696:ergosterol biosynthetic process	1
GO:0006163:purine nucleotide metabolic process	1
GO:0009972:cytidine deamination	1
GO:0071436:sodium ion export	1
GO:0019287:isopentenyl diphosphate biosynthetic process, mevalonate pathway	1
GO:0006730:one-carbon metabolic process	1
GO:0090305:nucleic acid phosphodiester bond hydrolysis	1
GO:0042558:pteridine-containing compound metabolic process	1
GO:0009372:quorum sensing	1
GO:0007275:multicellular organism development	1
GO:0042779:tRNA 3'-trailer cleavage	1
GO:0006066:alcohol metabolic process	1
GO:0006007:glucose catabolic process	1
GO:0006659:phosphatidylserine biosynthetic process	1
GO:0009081:branched-chain amino acid metabolic process	1
GO:0006417:regulation of translation	1
GO:0046654:tetrahydrofolate biosynthetic process	1
GO:0006555:methionine metabolic process	1
GO:0007098:centrosome cycle	1
GO:0043154:negative regulation of cysteine-type endopeptidase activity involved in apoptotic process	1
GO:0008612:peptidyl-lysine modification to peptidyl-hypusine	1
GO:0048870:cell motility	1
GO:0097264:self proteolysis	1
GO:0006233:dTDP biosynthetic process	1
GO:0033674:positive regulation of kinase activity	1
GO:0031146:SCF-dependent proteasomal ubiquitin-dependent protein catabolic process	1
GO:0044571:[2Fe-2S] cluster assembly	1
GO:0031144:proteasome localization	1
GO:0003333:amino acid transmembrane transport	1
GO:0006779:porphyrin-containing compound biosynthetic process	1
GO:0048280:vesicle fusion with Golgi apparatus	1
GO:0033567:DNA replication, Okazaki fragment processing	1
GO:0042759:long-chain fatty acid biosynthetic process	1
GO:0006436:tryptophanyl-tRNA aminoacylation	1
GO:0071630:ubiquitin-dependent catabolism of misfolded proteins by nucleus-associated proteasome	1
GO:0045046:protein import into peroxisome membrane	1
GO:0009152:purine ribonucleotide biosynthetic process	1
GO:0006106:fumarate metabolic process	1
GO:0006306:DNA methylation	1
GO:0042273:ribosomal large subunit biogenesis	1
GO:1901135:carbohydrate derivative metabolic process	1
GO:0006525:arginine metabolic process	1
GO:0035246:peptidyl-arginine N-methylation	1
GO:0043631:RNA polyadenylation	1
GO:0015878:biotin transport	1
GO:0006741:NADP biosynthetic process	1
GO:0033198:response to ATP	1
GO:0006434:seryl-tRNA aminoacylation	1
GO:0070481:nuclear-transcribed mRNA catabolic process, non-stop decay	1
GO:0070966:nuclear-transcribed mRNA catabolic process, no-go decay	1
GO:0098655:cation transmembrane transport	1
GO:0006537:glutamate biosynthetic process	1
GO:0007219:Notch signaling pathway	1
GO:0031123:RNA 3'-end processing	1
GO:0006285:base-excision repair, AP site formation	1
GO:1901137:carbohydrate derivative biosynthetic process	1
GO:0032006:regulation of TOR signaling	1
GO:0034316:negative regulation of Arp2/3 complex-mediated actin nucleation	1
GO:0006360:transcription from RNA polymerase I promoter	1
GO:0007096:regulation of exit from mitosis	1
GO:0043618:regulation of transcription from RNA polymerase II promoter in response to stress	1
GO:0042255:ribosome assembly	1
GO:0006476:protein deacetylation	1
GO:0007205:protein kinase C-activating G-protein coupled receptor signaling pathway	1
GO:0009452:7-methylguanosine RNA capping	1
GO:0000154:rRNA modification	1
GO:0019673:GDP-mannose metabolic process	1
GO:0031532:actin cytoskeleton reorganization	1
GO:0018279:protein N-linked glycosylation via asparagine	1
GO:0030150:protein import into mitochondrial matrix	1
GO:0007033:vacuole organization	1
GO:0000244:spliceosomal tri-snRNP complex assembly	1
GO:0042274:ribosomal small subunit biogenesis	1
GO:0051304:chromosome separation	1
GO:0019430:removal of superoxide radicals	1
GO:0000045:autophagosome assembly	1
GO:0045747:positive regulation of Notch signaling pathway	1
GO:0019363:pyridine nucleotide biosynthetic process	1
GO:0009143:nucleoside triphosphate catabolic process	1
GO:0001188:RNA polymerase I transcriptional preinitiation complex assembly	1
GO:0016539:intein-mediated protein splicing	1
GO:0032786:positive regulation of DNA-templated transcription, elongation	1
GO:0006428:isoleucyl-tRNA aminoacylation	1
GO:0000288:nuclear-transcribed mRNA catabolic process, deadenylation-dependent decay	1
GO:0006275:regulation of DNA replication	1
GO:0006342:chromatin silencing	1
GO:0008285:negative regulation of cell proliferation	1
GO:0001932:regulation of protein phosphorylation	1
GO:0001919:regulation of receptor recycling	1
GO:0019510:S-adenosylhomocysteine catabolic process	1
GO:0006437:tyrosyl-tRNA aminoacylation	1
GO:0042127:regulation of cell proliferation	1
GO:0034477:U6 snRNA 3'-end processing	1
GO:0043550:regulation of lipid kinase activity	1
GO:0006423:cysteinyl-tRNA aminoacylation	1
GO:0007059:chromosome segregation	1
GO:0042450:arginine biosynthetic process via ornithine	1
GO:1902979:mitotic DNA replication termination	1
GO:0006446:regulation of translational initiation	1
GO:0090263:positive regulation of canonical Wnt signaling pathway	1
GO:0006014:D-ribose metabolic process	1
GO:0006596:polyamine biosynthetic process	1
GO:0006084:acetyl-CoA metabolic process	1
GO:0006013:mannose metabolic process	1
GO:0019343:cysteine biosynthetic process via cystathionine	1
GO:0006431:methionyl-tRNA aminoacylation	1
GO:0007188:adenylate cyclase-modulating G-protein coupled receptor signaling pathway	1
GO:2000574:regulation of microtubule motor activity	1
GO:0006419:alanyl-tRNA aminoacylation	1
GO:0018343:protein farnesylation	1
GO:0007016:cytoskeletal anchoring at plasma membrane	1
GO:0006168:adenine salvage	1
GO:1990426:mitotic recombination-dependent replication fork processing	1
GO:0000737:DNA catabolic process, endonucleolytic	1
GO:0000184:nuclear-transcribed mRNA catabolic process, nonsense-mediated decay	1
GO:0006433:prolyl-tRNA aminoacylation	1
GO:0006102:isocitrate metabolic process	1
GO:0051017:actin filament bundle assembly	1
GO:0006480:N-terminal protein amino acid methylation	1
GO:0071816:tail-anchored membrane protein insertion into ER membrane	1
GO:0031167:rRNA methylation	1
GO:0043410:positive regulation of MAPK cascade	1
GO:0032439:endosome localization	1
GO:0032968:positive regulation of transcription elongation from RNA polymerase II promoter	1
GO:0070682:proteasome regulatory particle assembly	1
GO:0045739:positive regulation of DNA repair	1
GO:0006421:asparaginyl-tRNA aminoacylation	1
GO:0031122:cytoplasmic microtubule organization	1
GO:0009443:pyridoxal 5'-phosphate salvage	1
GO:0006302:double-strand break repair	1
GO:0032328:alanine transport	1
GO:0030837:negative regulation of actin filament polymerization	1
GO:0000390:spliceosomal complex disassembly	1
GO:0031047:gene silencing by RNA	1
GO:0007040:lysosome organization	1
GO:0043968:histone H2A acetylation	1
GO:0006333:chromatin assembly or disassembly	1
GO:0008295:spermidine biosynthetic process	1
GO:0009102:biotin biosynthetic process	1
GO:0044458:motile cilium assembly	1
GO:0000266:mitochondrial fission	1
GO:0006425:glutaminyl-tRNA aminoacylation	1
GO:0034729:histone H3-K79 methylation	1
GO:0045493:xylan catabolic process	1
GO:0006108:malate metabolic process	1
GO:0007586:digestion	1
GO:0044205:'de novo' UMP biosynthetic process	1
GO:0031571:mitotic G1 DNA damage checkpoint	1
GO:0002084:protein depalmitoylation	1
GO:0019079:viral genome replication	1
GO:0031145:anaphase-promoting complex-dependent catabolic process	1
GO:0090162:establishment of epithelial cell polarity	1
GO:0016072:rRNA metabolic process	1
GO:0070475:rRNA base methylation	1
GO:0018026:peptidyl-lysine monomethylation	1
GO:0009229:thiamine diphosphate biosynthetic process	1
GO:0009226:nucleotide-sugar biosynthetic process	1
GO:0043484:regulation of RNA splicing	1
GO:0016598:protein arginylation	1
GO:0006482:protein demethylation	1
GO:0015672:monovalent inorganic cation transport	1
GO:0043048:dolichyl monophosphate biosynthetic process	1
GO:0035065:regulation of histone acetylation	1
GO:0043967:histone H4 acetylation	1
GO:0009264:deoxyribonucleotide catabolic process	1
GO:0048024:regulation of mRNA splicing, via spliceosome	1
GO:0002143:tRNA wobble position uridine thiolation	1
GO:0019674:NAD metabolic process	1
GO:0006072:glycerol-3-phosphate metabolic process	1
GO:0006231:dTMP biosynthetic process	1
GO:0071025:RNA surveillance	1
GO:0051225:spindle assembly	1
GO:0070588:calcium ion transmembrane transport	1
GO:0018095:protein polyglutamylation	1
GO:0048478:replication fork protection	1
GO:0008610:lipid biosynthetic process	1
GO:0046168:glycerol-3-phosphate catabolic process	1
GO:0007030:Golgi organization	1
GO:0034470:ncRNA processing	1
GO:0006154:adenosine catabolic process	1
GO:0016480:negative regulation of transcription from RNA polymerase III promoter	1
GO:0005991:trehalose metabolic process	1
GO:0051090:regulation of sequence-specific DNA binding transcription factor activity	1
GO:0006790:sulfur compound metabolic process	1
GO:0033554:cellular response to stress	1
GO:0019048:modulation by virus of host morphology or physiology	1
GO:0046855:inositol phosphate dephosphorylation	1
GO:0006597:spermine biosynthetic process	1
GO:0045721:negative regulation of gluconeogenesis	1
GO:0045039:protein import into mitochondrial inner membrane	1
GO:0005997:xylulose metabolic process	1
GO:0005980:glycogen catabolic process	1
GO:0006177:GMP biosynthetic process	1
GO:0000001:mitochondrion inheritance	1
GO:0050999:regulation of nitric-oxide synthase activity	1
GO:0015936:coenzyme A metabolic process	1
GO:0036265:RNA (guanine-N7)-methylation	1
GO:0005993:trehalose catabolic process	1
GO:0006893:Golgi to plasma membrane transport	1
GO:0006566:threonine metabolic process	1
GO:1902751:positive regulation of cell cycle G2/M phase transition	1
GO:0000055:ribosomal large subunit export from nucleus	1
GO:0034220:ion transmembrane transport	1
GO:0032485:regulation of Ral protein signal transduction	1
GO:0006571:tyrosine biosynthetic process	1
GO:0030433:ER-associated ubiquitin-dependent protein catabolic process	1
GO:0010970:transport along microtubule	1
GO:0006491:N-glycan processing	1
GO:0043666:regulation of phosphoprotein phosphatase activity	1
GO:0006427:histidyl-tRNA aminoacylation	1
GO:0006879:cellular iron ion homeostasis	1
GO:0019856:pyrimidine nucleobase biosynthetic process	1
GO:0006172:ADP biosynthetic process	1
GO:0030244:cellulose biosynthetic process	1
GO:0071586:CAAX-box protein processing	1
GO:0006430:lysyl-tRNA aminoacylation	1
GO:0006595:polyamine metabolic process	1
GO:0070286:axonemal dynein complex assembly	1
GO:0006760:folic acid-containing compound metabolic process	1
GO:0006348:chromatin silencing at telomere	1
GO:0046080:dUTP metabolic process	1
GO:0019318:hexose metabolic process	1
GO:0009088:threonine biosynthetic process	1
GO:0006499:N-terminal protein myristoylation	1
GO:0042632:cholesterol homeostasis	1
GO:0019985:translesion synthesis	1
GO:0030242:pexophagy	1
GO:0045737:positive regulation of cyclin-dependent protein serine/threonine kinase activity	1
GO:0035522:monoubiquitinated histone H2A deubiquitination	1
GO:0000462:maturation of SSU-rRNA from tricistronic rRNA transcript (SSU-rRNA, 5.8S rRNA, LSU-rRNA)	1
GO:0042773:ATP synthesis coupled electron transport	1
GO:0006426:glycyl-tRNA aminoacylation	1
GO:0051259:protein oligomerization	1
GO:0006801:superoxide metabolic process	1
GO:0045040:protein import into mitochondrial outer membrane	1
GO:0006531:aspartate metabolic process	1
GO:0006422:aspartyl-tRNA aminoacylation	1
GO:0071929:alpha-tubulin acetylation	1
