# Supplementary material for: Application of Transcriptomics to Compare the Carbohydrate Active Enzymes That Are Expressed by Diverse Genera of Anaerobic Fungi to Degrade Plant Cell Wall Carbohydrates
Source: Front Microbiol. 2018 Jul 16;9:1581. doi: 10.3389/fmicb.2018.01581 (PMC6054980; doi:10.3389/fmicb.2018.01581)
Supplement: Supplementary file 8 [file Data_Sheet_8.XLSX]

## Sheet: Anamu
#GOID_GOterm	Protein_count
GO:0016021:integral component of membrane	301
GO:0005634:nucleus	169
GO:0016020:membrane	158
GO:0005737:cytoplasm	130
GO:0005622:intracellular	120
GO:0005576:extracellular region	94
GO:0005840:ribosome	89
GO:0005615:extracellular space	20
GO:0005783:endoplasmic reticulum	16
GO:0005643:nuclear pore	16
GO:0030117:membrane coat	14
GO:0005839:proteasome core complex	14
GO:0005681:spliceosomal complex	12
GO:0005852:eukaryotic translation initiation factor 3 complex	12
GO:0000786:nucleosome	10
GO:0015935:small ribosomal subunit	10
GO:0000145:exocyst	9
GO:0016459:myosin complex	9
GO:0016592:mediator complex	9
GO:0005789:endoplasmic reticulum membrane	9
GO:0030131:clathrin adaptor complex	9
GO:0005730:nucleolus	8
GO:0032040:small-subunit processome	8
GO:0033179:proton-transporting V-type ATPase, V0 domain	7
GO:0031011:Ino80 complex	7
GO:0042765:GPI-anchor transamidase complex	7
GO:0005885:Arp2/3 protein complex	7
GO:0019773:proteasome core complex, alpha-subunit complex	7
GO:0008076:voltage-gated potassium channel complex	7
GO:0005856:cytoskeleton	7
GO:0015629:actin cytoskeleton	7
GO:0000139:Golgi membrane	6
GO:0016272:prefoldin complex	6
GO:0005779:integral component of peroxisomal membrane	6
GO:0030127:COPII vesicle coat	6
GO:0042555:MCM complex	6
GO:0033588:Elongator holoenzyme complex	6
GO:0005694:chromosome	6
GO:0005794:Golgi apparatus	6
GO:0000178:exosome (RNase complex)	6
GO:0005869:dynactin complex	5
GO:0030008:TRAPP complex	5
GO:0019028:viral capsid	5
GO:0015934:large ribosomal subunit	5
GO:0005741:mitochondrial outer membrane	5
GO:0005680:anaphase-promoting complex	5
GO:0017119:Golgi transport complex	5
GO:0030915:Smc5-Smc6 complex	5
GO:0005834:heterotrimeric G-protein complex	5
GO:0048500:signal recognition particle	5
GO:0005777:peroxisome	5
GO:0005743:mitochondrial inner membrane	4
GO:0000228:nuclear chromosome	4
GO:0005787:signal peptidase complex	4
GO:0005618:cell wall	4
GO:0030126:COPI vesicle coat	4
GO:0030286:dynein complex	4
GO:0000775:chromosome, centromeric region	4
GO:0016593:Cdc73/Paf1 complex	4
GO:0000439:core TFIIH complex	4
GO:0005874:microtubule	4
GO:0005815:microtubule organizing center	4
GO:0005778:peroxisomal membrane	4
GO:0030529:intracellular ribonucleoprotein complex	4
GO:0000808:origin recognition complex	4
GO:0033180:proton-transporting V-type ATPase, V1 domain	4
GO:0033177:proton-transporting two-sector ATPase complex, proton-transporting domain	3
GO:0005732:small nucleolar ribonucleoprotein complex	3
GO:0031932:TORC2 complex	3
GO:0005669:transcription factor TFIID complex	3
GO:0031461:cullin-RING ubiquitin ligase complex	3
GO:0032300:mismatch repair complex	3
GO:0030176:integral component of endoplasmic reticulum membrane	3
GO:0005744:mitochondrial inner membrane presequence translocase complex	3
GO:0046540:U4/U6 x U5 tri-snRNP complex	3
GO:0043564:Ku70:Ku80 complex	3
GO:0030123:AP-3 adaptor complex	3
GO:0005956:protein kinase CK2 complex	3
GO:0000123:histone acetyltransferase complex	3
GO:0005801:cis-Golgi network	3
GO:0000836:Hrd1p ubiquitin ligase complex	3
GO:0045261:proton-transporting ATP synthase complex, catalytic core F(1)	3
GO:0000502:proteasome complex	3
GO:0032865:ERMES complex	3
GO:0008622:epsilon DNA polymerase complex	3
GO:0000922:spindle pole	3
GO:0005887:integral component of plasma membrane	3
GO:0000220:vacuolar proton-transporting V-type ATPase, V0 domain	2
GO:0031588:nucleotide-activated protein kinase complex	2
GO:0005884:actin filament	2
GO:0005663:DNA replication factor C complex	2
GO:0000126:transcription factor TFIIIB complex	2
GO:0072546:ER membrane protein complex	2
GO:0000124:SAGA complex	2
GO:0005868:cytoplasmic dynein complex	2
GO:0032039:integrator complex	2
GO:0045239:tricarboxylic acid cycle enzyme complex	2
GO:0005835:fatty acid synthase complex	2
GO:0016589:NURF complex	2
GO:0031307:integral component of mitochondrial outer membrane	2
GO:0008180:COP9 signalosome	2
GO:0000776:kinetochore	2
GO:0005786:signal recognition particle, endoplasmic reticulum targeting	2
GO:0030132:clathrin coat of coated pit	2
GO:0030130:clathrin coat of trans-Golgi network vesicle	2
GO:0008250:oligosaccharyltransferase complex	2
GO:0030904:retromer complex	2
GO:0031515:tRNA (m1A) methyltransferase complex	2
GO:0035267:NuA4 histone acetyltransferase complex	2
GO:0005685:U1 snRNP	2
GO:0031251:PAN complex	2
GO:0000159:protein phosphatase type 2A complex	2
GO:0005846:nuclear cap binding complex	2
GO:0005802:trans-Golgi network	2
GO:0005639:integral component of nuclear inner membrane	2
GO:0009341:beta-galactosidase complex	2
GO:0005672:transcription factor TFIIA complex	2
GO:0005965:protein farnesyltransferase complex	2
GO:0005838:proteasome regulatory particle	2
GO:0005665:DNA-directed RNA polymerase II, core complex	2
GO:0008290:F-actin capping protein complex	2
GO:0008541:proteasome regulatory particle, lid subcomplex	2
GO:0070772:PAS complex	2
GO:0005739:mitochondrion	2
GO:0030688:preribosome, small subunit precursor	2
GO:0071986:Ragulator complex	2
GO:0000796:condensin complex	2
GO:0061617:MICOS complex	1
GO:0000276:mitochondrial proton-transporting ATP synthase complex, coupling factor F(o)	1
GO:0043189:H4/H2A histone acetyltransferase complex	1
GO:0005666:DNA-directed RNA polymerase III complex	1
GO:0005785:signal recognition particle receptor complex	1
GO:0019867:outer membrane	1
GO:0071013:catalytic step 2 spliceosome	1
GO:0031931:TORC1 complex	1
GO:0005664:nuclear origin of replication recognition complex	1
GO:0071439:clathrin complex	1
GO:0005742:mitochondrial outer membrane translocase complex	1
GO:0034464:BBSome	1
GO:0005759:mitochondrial matrix	1
GO:0070449:elongin complex	1
GO:0071008:U2-type post-mRNA release spliceosomal complex	1
GO:0008278:cohesin complex	1
GO:0005673:transcription factor TFIIE complex	1
GO:1990071:TRAPPII protein complex	1
GO:0030014:CCR4-NOT complex	1
GO:0034998:oligosaccharyltransferase I complex	1
GO:0070552:BRISC complex	1
GO:0005854:nascent polypeptide-associated complex	1
GO:1990316:ATG1/ULK1 kinase complex	1
GO:0000408:EKC/KEOPS complex	1
GO:0005938:cell cortex	1
GO:0031902:late endosome membrane	1
GO:0005875:microtubule associated complex	1
GO:0016471:vacuolar proton-transporting V-type ATPase complex	1
GO:0016602:CCAAT-binding factor complex	1
GO:0097361:CIA complex	1
GO:0030136:clathrin-coated vesicle	1
GO:0030870:Mre11 complex	1
GO:0031207:Sec62/Sec63 complex	1
GO:0022625:cytosolic large ribosomal subunit	1
GO:0000930:gamma-tubulin complex	1
GO:0005858:axonemal dynein complex	1
GO:0008540:proteasome regulatory particle, base subcomplex	1
GO:0030122:AP-2 adaptor complex	1
GO:0070531:BRCA1-A complex	1
GO:0005886:plasma membrane	1
GO:0016035:zeta DNA polymerase complex	1
GO:0008537:proteasome activator complex	1
GO:0030015:CCR4-NOT core complex	1
GO:0005925:focal adhesion	1
GO:0000221:vacuolar proton-transporting V-type ATPase, V1 domain	1
GO:0005849:mRNA cleavage factor complex	1
GO:0005675:holo TFIIH complex	1
GO:0032777:Piccolo NuA4 histone acetyltransferase complex	1
GO:0009331:glycerol-3-phosphate dehydrogenase complex	1
GO:0000015:phosphopyruvate hydratase complex	1
GO:0034457:Mpp10 complex	1
GO:0000176:nuclear exosome (RNase complex)	1
GO:0030532:small nuclear ribonucleoprotein complex	1
GO:0005829:cytosol	1
GO:0005968:Rab-protein geranylgeranyltransferase complex	1
GO:0000151:ubiquitin ligase complex	1
GO:0002102:podosome	1
GO:0030173:integral component of Golgi membrane	1
GO:0005688:U6 snRNP	1
GO:0005674:transcription factor TFIIF complex	1
GO:0005784:Sec61 translocon complex	1
GO:0019774:proteasome core complex, beta-subunit complex	1
GO:0016442:RISC complex	1
GO:0005952:cAMP-dependent protein kinase complex	1
GO:0031965:nuclear membrane	1
GO:0000275:mitochondrial proton-transporting ATP synthase complex, catalytic core F(1)	1
GO:0097730:non-motile cilium	1
GO:0042719:mitochondrial intermembrane space protein transporter complex	1
GO:0000444:MIS12/MIND type complex	1
GO:0005847:mRNA cleavage and polyadenylation specificity factor complex	1
GO:0032783:ELL-EAF complex	1
GO:0031429:box H/ACA snoRNP complex	1
GO:0033178:proton-transporting two-sector ATPase complex, catalytic domain	1
GO:0005740:mitochondrial envelope	1
GO:0089701:U2AF	1
GO:0030289:protein phosphatase 4 complex	1

## Sheet: Neofr
#GOID_GOterm	Protein_count
GO:0016021:integral component of membrane	412
GO:0016020:membrane	211
GO:0005737:cytoplasm	173
GO:0005634:nucleus	165
GO:0005622:intracellular	156
GO:0005576:extracellular region	125
GO:0005840:ribosome	121
GO:0030117:membrane coat	32
GO:0005783:endoplasmic reticulum	29
GO:0030286:dynein complex	29
GO:0016459:myosin complex	24
GO:0005852:eukaryotic translation initiation factor 3 complex	21
GO:0005839:proteasome core complex	20
GO:0005643:nuclear pore	20
GO:0005615:extracellular space	17
GO:0005858:axonemal dynein complex	16
GO:0005856:cytoskeleton	16
GO:0005874:microtubule	15
GO:0015935:small ribosomal subunit	14
GO:0030131:clathrin adaptor complex	14
GO:0030127:COPII vesicle coat	13
GO:0005789:endoplasmic reticulum membrane	13
GO:0000786:nucleosome	12
GO:0005681:spliceosomal complex	11
GO:0005834:heterotrimeric G-protein complex	11
GO:0015629:actin cytoskeleton	11
GO:0033179:proton-transporting V-type ATPase, V0 domain	10
GO:0031011:Ino80 complex	9
GO:0030126:COPI vesicle coat	9
GO:0005885:Arp2/3 protein complex	9
GO:0005730:nucleolus	9
GO:0000145:exocyst	8
GO:0000139:Golgi membrane	8
GO:0019028:viral capsid	8
GO:0032040:small-subunit processome	8
GO:0008076:voltage-gated potassium channel complex	8
GO:0016272:prefoldin complex	7
GO:0005835:fatty acid synthase complex	7
GO:0015934:large ribosomal subunit	7
GO:0005779:integral component of peroxisomal membrane	7
GO:0019773:proteasome core complex, alpha-subunit complex	7
GO:0005732:small nucleolar ribonucleoprotein complex	6
GO:0031931:TORC1 complex	6
GO:0016593:Cdc73/Paf1 complex	6
GO:0042555:MCM complex	6
GO:0000159:protein phosphatase type 2A complex	6
GO:0005794:Golgi apparatus	6
GO:0017119:Golgi transport complex	6
GO:0000502:proteasome complex	6
GO:0005887:integral component of plasma membrane	6
GO:0005777:peroxisome	6
GO:0005743:mitochondrial inner membrane	5
GO:0031932:TORC2 complex	5
GO:0005869:dynactin complex	5
GO:0005787:signal peptidase complex	5
GO:0005618:cell wall	5
GO:0005741:mitochondrial outer membrane	5
GO:0005786:signal recognition particle, endoplasmic reticulum targeting	5
GO:0030123:AP-3 adaptor complex	5
GO:0000015:phosphopyruvate hydratase complex	5
GO:0005694:chromosome	5
GO:0008290:F-actin capping protein complex	5
GO:0030915:Smc5-Smc6 complex	5
GO:0000178:exosome (RNase complex)	5
GO:0033177:proton-transporting two-sector ATPase complex, proton-transporting domain	4
GO:0072546:ER membrane protein complex	4
GO:0005669:transcription factor TFIID complex	4
GO:0005744:mitochondrial inner membrane presequence translocase complex	4
GO:0030132:clathrin coat of coated pit	4
GO:0005956:protein kinase CK2 complex	4
GO:0030130:clathrin coat of trans-Golgi network vesicle	4
GO:0005604:basement membrane	4
GO:0034457:Mpp10 complex	4
GO:0033588:Elongator holoenzyme complex	4
GO:0030992:intraciliary transport particle B	4
GO:0045261:proton-transporting ATP synthase complex, catalytic core F(1)	4
GO:0005838:proteasome regulatory particle	4
GO:0005665:DNA-directed RNA polymerase II, core complex	4
GO:0031012:extracellular matrix	4
GO:0030529:intracellular ribonucleoprotein complex	4
GO:0033180:proton-transporting V-type ATPase, V1 domain	4
GO:0048500:signal recognition particle	4
GO:0000220:vacuolar proton-transporting V-type ATPase, V0 domain	3
GO:0000228:nuclear chromosome	3
GO:0030008:TRAPP complex	3
GO:0042765:GPI-anchor transamidase complex	3
GO:0030176:integral component of endoplasmic reticulum membrane	3
GO:0046540:U4/U6 x U5 tri-snRNP complex	3
GO:0008250:oligosaccharyltransferase complex	3
GO:0030904:retromer complex	3
GO:0031515:tRNA (m1A) methyltransferase complex	3
GO:0005685:U1 snRNP	3
GO:0016592:mediator complex	3
GO:0005802:trans-Golgi network	3
GO:0005672:transcription factor TFIIA complex	3
GO:0032865:ERMES complex	3
GO:0005952:cAMP-dependent protein kinase complex	3
GO:0005778:peroxisomal membrane	3
GO:0061617:MICOS complex	2
GO:0005666:DNA-directed RNA polymerase III complex	2
GO:0031588:nucleotide-activated protein kinase complex	2
GO:0005742:mitochondrial outer membrane translocase complex	2
GO:0034464:BBSome	2
GO:0031461:cullin-RING ubiquitin ligase complex	2
GO:0005854:nascent polypeptide-associated complex	2
GO:0045239:tricarboxylic acid cycle enzyme complex	2
GO:0008180:COP9 signalosome	2
GO:0031207:Sec62/Sec63 complex	2
GO:0036064:ciliary basal body	2
GO:0005886:plasma membrane	2
GO:0000439:core TFIIH complex	2
GO:0030015:CCR4-NOT core complex	2
GO:0000221:vacuolar proton-transporting V-type ATPase, V1 domain	2
GO:0005849:mRNA cleavage factor complex	2
GO:0070701:mucus layer	2
GO:0009331:glycerol-3-phosphate dehydrogenase complex	2
GO:0005846:nuclear cap binding complex	2
GO:0009341:beta-galactosidase complex	2
GO:0005815:microtubule organizing center	2
GO:0031514:motile cilium	2
GO:0005784:Sec61 translocon complex	2
GO:0019774:proteasome core complex, beta-subunit complex	2
GO:0008622:epsilon DNA polymerase complex	2
GO:0005871:kinesin complex	2
GO:0005739:mitochondrion	2
GO:0000922:spindle pole	2
GO:0033178:proton-transporting two-sector ATPase complex, catalytic domain	2
GO:0005655:nucleolar ribonuclease P complex	1
GO:0043189:H4/H2A histone acetyltransferase complex	1
GO:0005785:signal recognition particle receptor complex	1
GO:0019867:outer membrane	1
GO:0071013:catalytic step 2 spliceosome	1
GO:0005663:DNA replication factor C complex	1
GO:0000126:transcription factor TFIIIB complex	1
GO:0036128:CatSper complex	1
GO:0005759:mitochondrial matrix	1
GO:0070449:elongin complex	1
GO:0005750:mitochondrial respiratory chain complex III	1
GO:0008278:cohesin complex	1
GO:0005868:cytoplasmic dynein complex	1
GO:1990071:TRAPPII protein complex	1
GO:0005673:transcription factor TFIIE complex	1
GO:0070552:BRISC complex	1
GO:0000408:EKC/KEOPS complex	1
GO:0031902:late endosome membrane	1
GO:0005875:microtubule associated complex	1
GO:0016589:NURF complex	1
GO:0016471:vacuolar proton-transporting V-type ATPase complex	1
GO:0016602:CCAAT-binding factor complex	1
GO:0097361:CIA complex	1
GO:0031307:integral component of mitochondrial outer membrane	1
GO:0030136:clathrin-coated vesicle	1
GO:0005891:voltage-gated calcium channel complex	1
GO:0030870:Mre11 complex	1
GO:0022625:cytosolic large ribosomal subunit	1
GO:0000930:gamma-tubulin complex	1
GO:0000775:chromosome, centromeric region	1
GO:0008540:proteasome regulatory particle, base subcomplex	1
GO:0012505:endomembrane system	1
GO:0005819:spindle	1
GO:0043564:Ku70:Ku80 complex	1
GO:0030122:AP-2 adaptor complex	1
GO:0070531:BRCA1-A complex	1
GO:0030991:intraciliary transport particle A	1
GO:0035267:NuA4 histone acetyltransferase complex	1
GO:0045121:membrane raft	1
GO:1902560:GMP reductase complex	1
GO:0005801:cis-Golgi network	1
GO:0032777:Piccolo NuA4 histone acetyltransferase complex	1
GO:0031251:PAN complex	1
GO:0005680:anaphase-promoting complex	1
GO:0000176:nuclear exosome (RNase complex)	1
GO:0000172:ribonuclease MRP complex	1
GO:0030532:small nuclear ribonucleoprotein complex	1
GO:0005829:cytosol	1
GO:0000836:Hrd1p ubiquitin ligase complex	1
GO:0005639:integral component of nuclear inner membrane	1
GO:0000151:ubiquitin ligase complex	1
GO:0005965:protein farnesyltransferase complex	1
GO:0030677:ribonuclease P complex	1
GO:0005688:U6 snRNP	1
GO:0005674:transcription factor TFIIF complex	1
GO:0009349:riboflavin synthase complex	1
GO:0070772:PAS complex	1
GO:0016442:RISC complex	1
GO:0097730:non-motile cilium	1
GO:0031209:SCAR complex	1
GO:0030688:preribosome, small subunit precursor	1
GO:0071986:Ragulator complex	1
GO:0005847:mRNA cleavage and polyadenylation specificity factor complex	1
GO:0032783:ELL-EAF complex	1
GO:0031429:box H/ACA snoRNP complex	1
GO:0000808:origin recognition complex	1
GO:0000796:condensin complex	1
GO:0005740:mitochondrial envelope	1
GO:0030289:protein phosphatase 4 complex	1
GO:0089701:U2AF	1

## Sheet: Orpjo
#GOID_GOterm	Protein_count
GO:0016021:integral component of membrane	259
GO:0016020:membrane	139
GO:0005737:cytoplasm	122
GO:0005634:nucleus	120
GO:0005622:intracellular	109
GO:0005576:extracellular region	99
GO:0005840:ribosome	91
GO:0005783:endoplasmic reticulum	16
GO:0005839:proteasome core complex	15
GO:0005852:eukaryotic translation initiation factor 3 complex	14
GO:0030117:membrane coat	13
GO:0005643:nuclear pore	12
GO:0015935:small ribosomal subunit	10
GO:0005681:spliceosomal complex	9
GO:0033179:proton-transporting V-type ATPase, V0 domain	9
GO:0019773:proteasome core complex, alpha-subunit complex	9
GO:0030131:clathrin adaptor complex	8
GO:0005885:Arp2/3 protein complex	7
GO:0019028:viral capsid	7
GO:0016459:myosin complex	7
GO:0005730:nucleolus	7
GO:0005874:microtubule	7
GO:0005789:endoplasmic reticulum membrane	7
GO:0015629:actin cytoskeleton	7
GO:0000786:nucleosome	6
GO:0031011:Ino80 complex	6
GO:0000145:exocyst	6
GO:0015934:large ribosomal subunit	6
GO:0042555:MCM complex	6
GO:0008076:voltage-gated potassium channel complex	6
GO:0005794:Golgi apparatus	6
GO:0017119:Golgi transport complex	6
GO:0005856:cytoskeleton	6
GO:0033177:proton-transporting two-sector ATPase complex, proton-transporting domain	5
GO:0005743:mitochondrial inner membrane	5
GO:0000139:Golgi membrane	5
GO:0016272:prefoldin complex	5
GO:0042765:GPI-anchor transamidase complex	5
GO:0030127:COPII vesicle coat	5
GO:0005604:basement membrane	5
GO:0005615:extracellular space	5
GO:0005694:chromosome	5
GO:0031012:extracellular matrix	5
GO:0030529:intracellular ribonucleoprotein complex	5
GO:0005834:heterotrimeric G-protein complex	5
GO:0005777:peroxisome	5
GO:0005869:dynactin complex	4
GO:0005741:mitochondrial outer membrane	4
GO:0005779:integral component of peroxisomal membrane	4
GO:0032040:small-subunit processome	4
GO:0033180:proton-transporting V-type ATPase, V1 domain	4
GO:0000126:transcription factor TFIIIB complex	3
GO:0005669:transcription factor TFIID complex	3
GO:0005835:fatty acid synthase complex	3
GO:0030286:dynein complex	3
GO:0005744:mitochondrial inner membrane presequence translocase complex	3
GO:0016593:Cdc73/Paf1 complex	3
GO:0046540:U4/U6 x U5 tri-snRNP complex	3
GO:0005685:U1 snRNP	3
GO:0000159:protein phosphatase type 2A complex	3
GO:0033588:Elongator holoenzyme complex	3
GO:0045261:proton-transporting ATP synthase complex, catalytic core F(1)	3
GO:0000502:proteasome complex	3
GO:0005778:peroxisomal membrane	3
GO:0005739:mitochondrion	3
GO:0000178:exosome (RNase complex)	3
GO:0048500:signal recognition particle	3
GO:0000220:vacuolar proton-transporting V-type ATPase, V0 domain	2
GO:0031932:TORC2 complex	2
GO:0031588:nucleotide-activated protein kinase complex	2
GO:0030008:TRAPP complex	2
GO:0005787:signal peptidase complex	2
GO:0005618:cell wall	2
GO:0030126:COPI vesicle coat	2
GO:0032300:mismatch repair complex	2
GO:0031307:integral component of mitochondrial outer membrane	2
GO:0005786:signal recognition particle, endoplasmic reticulum targeting	2
GO:0022625:cytosolic large ribosomal subunit	2
GO:0030132:clathrin coat of coated pit	2
GO:0030130:clathrin coat of trans-Golgi network vesicle	2
GO:0005956:protein kinase CK2 complex	2
GO:0008250:oligosaccharyltransferase complex	2
GO:0030904:retromer complex	2
GO:0000439:core TFIIH complex	2
GO:0005849:mRNA cleavage factor complex	2
GO:0005801:cis-Golgi network	2
GO:0031251:PAN complex	2
GO:0005846:nuclear cap binding complex	2
GO:0005672:transcription factor TFIIA complex	2
GO:0005838:proteasome regulatory particle	2
GO:0005665:DNA-directed RNA polymerase II, core complex	2
GO:0008290:F-actin capping protein complex	2
GO:0008541:proteasome regulatory particle, lid subcomplex	2
GO:0000796:condensin complex	2
GO:0005887:integral component of plasma membrane	2
GO:0061617:MICOS complex	1
GO:0005666:DNA-directed RNA polymerase III complex	1
GO:0000228:nuclear chromosome	1
GO:0005785:signal recognition particle receptor complex	1
GO:0019867:outer membrane	1
GO:0005732:small nucleolar ribonucleoprotein complex	1
GO:0071013:catalytic step 2 spliceosome	1
GO:0031931:TORC1 complex	1
GO:0005663:DNA replication factor C complex	1
GO:0071439:clathrin complex	1
GO:0072546:ER membrane protein complex	1
GO:0005742:mitochondrial outer membrane translocase complex	1
GO:0031083:BLOC-1 complex	1
GO:0070449:elongin complex	1
GO:0031461:cullin-RING ubiquitin ligase complex	1
GO:0005868:cytoplasmic dynein complex	1
GO:1990071:TRAPPII protein complex	1
GO:0005854:nascent polypeptide-associated complex	1
GO:0045239:tricarboxylic acid cycle enzyme complex	1
GO:0000408:EKC/KEOPS complex	1
GO:0005938:cell cortex	1
GO:0031902:late endosome membrane	1
GO:0016589:NURF complex	1
GO:0071595:Nem1-Spo7 phosphatase complex	1
GO:0016471:vacuolar proton-transporting V-type ATPase complex	1
GO:0016602:CCAAT-binding factor complex	1
GO:0097361:CIA complex	1
GO:0008180:COP9 signalosome	1
GO:0030136:clathrin-coated vesicle	1
GO:0030870:Mre11 complex	1
GO:0000776:kinetochore	1
GO:0030176:integral component of endoplasmic reticulum membrane	1
GO:0031207:Sec62/Sec63 complex	1
GO:0000930:gamma-tubulin complex	1
GO:0000775:chromosome, centromeric region	1
GO:0008540:proteasome regulatory particle, base subcomplex	1
GO:0012505:endomembrane system	1
GO:0030123:AP-3 adaptor complex	1
GO:0005886:plasma membrane	1
GO:0031515:tRNA (m1A) methyltransferase complex	1
GO:0008537:proteasome activator complex	1
GO:0030015:CCR4-NOT core complex	1
GO:0035267:NuA4 histone acetyltransferase complex	1
GO:0005925:focal adhesion	1
GO:0000123:histone acetyltransferase complex	1
GO:0000221:vacuolar proton-transporting V-type ATPase, V1 domain	1
GO:0045121:membrane raft	1
GO:1902560:GMP reductase complex	1
GO:0009331:glycerol-3-phosphate dehydrogenase complex	1
GO:0000015:phosphopyruvate hydratase complex	1
GO:0005680:anaphase-promoting complex	1
GO:0034457:Mpp10 complex	1
GO:0000176:nuclear exosome (RNase complex)	1
GO:0016592:mediator complex	1
GO:0030532:small nuclear ribonucleoprotein complex	1
GO:0005829:cytosol	1
GO:0000836:Hrd1p ubiquitin ligase complex	1
GO:0005802:trans-Golgi network	1
GO:0005639:integral component of nuclear inner membrane	1
GO:0009341:beta-galactosidase complex	1
GO:0005815:microtubule organizing center	1
GO:0000151:ubiquitin ligase complex	1
GO:0070776:MOZ/MORF histone acetyltransferase complex	1
GO:0002102:podosome	1
GO:0005965:protein farnesyltransferase complex	1
GO:0005688:U6 snRNP	1
GO:0005674:transcription factor TFIIF complex	1
GO:0005784:Sec61 translocon complex	1
GO:0019774:proteasome core complex, beta-subunit complex	1
GO:0032865:ERMES complex	1
GO:0009349:riboflavin synthase complex	1
GO:0008622:epsilon DNA polymerase complex	1
GO:0070772:PAS complex	1
GO:0005952:cAMP-dependent protein kinase complex	1
GO:0016442:RISC complex	1
GO:0031965:nuclear membrane	1
GO:0000275:mitochondrial proton-transporting ATP synthase complex, catalytic core F(1)	1
GO:0030688:preribosome, small subunit precursor	1
GO:0071986:Ragulator complex	1
GO:0000444:MIS12/MIND type complex	1
GO:0005847:mRNA cleavage and polyadenylation specificity factor complex	1
GO:0030915:Smc5-Smc6 complex	1
GO:0033178:proton-transporting two-sector ATPase complex, catalytic domain	1
GO:0031429:box H/ACA snoRNP complex	1
GO:0000808:origin recognition complex	1
GO:0089701:U2AF	1

## Sheet: Pirrh
#GOID_GOterm	Protein_count
GO:0016021:integral component of membrane	429
GO:0005634:nucleus	204
GO:0016020:membrane	195
GO:0005737:cytoplasm	147
GO:0005576:extracellular region	138
GO:0005622:intracellular	128
GO:0005840:ribosome	89
GO:0005615:extracellular space	27
GO:0016459:myosin complex	21
GO:0030286:dynein complex	19
GO:0005783:endoplasmic reticulum	18
GO:0030117:membrane coat	17
GO:0005643:nuclear pore	17
GO:0005839:proteasome core complex	15
GO:0016592:mediator complex	15
GO:0005856:cytoskeleton	15
GO:0005852:eukaryotic translation initiation factor 3 complex	13
GO:0005874:microtubule	13
GO:0005681:spliceosomal complex	11
GO:0033179:proton-transporting V-type ATPase, V0 domain	10
GO:0015935:small ribosomal subunit	10
GO:0005858:axonemal dynein complex	10
GO:0005779:integral component of peroxisomal membrane	10
GO:0005815:microtubule organizing center	10
GO:0000786:nucleosome	9
GO:0000145:exocyst	9
GO:0005618:cell wall	9
GO:0008076:voltage-gated potassium channel complex	9
GO:0030131:clathrin adaptor complex	9
GO:0005834:heterotrimeric G-protein complex	9
GO:0015629:actin cytoskeleton	9
GO:0032040:small-subunit processome	8
GO:0000922:spindle pole	8
GO:0031011:Ino80 complex	7
GO:0016272:prefoldin complex	7
GO:0005885:Arp2/3 protein complex	7
GO:0005730:nucleolus	7
GO:0042555:MCM complex	7
GO:0019773:proteasome core complex, alpha-subunit complex	7
GO:0005794:Golgi apparatus	7
GO:0005789:endoplasmic reticulum membrane	7
GO:0000796:condensin complex	7
GO:0034464:BBSome	6
GO:0019028:viral capsid	6
GO:0015934:large ribosomal subunit	6
GO:0030127:COPII vesicle coat	6
GO:0005694:chromosome	6
GO:0030915:Smc5-Smc6 complex	6
GO:0000178:exosome (RNase complex)	6
GO:0031932:TORC2 complex	5
GO:0005869:dynactin complex	5
GO:0000139:Golgi membrane	5
GO:0042765:GPI-anchor transamidase complex	5
GO:0005741:mitochondrial outer membrane	5
GO:0030176:integral component of endoplasmic reticulum membrane	5
GO:0033588:Elongator holoenzyme complex	5
GO:0017119:Golgi transport complex	5
GO:0048500:signal recognition particle	5
GO:0005777:peroxisome	5
GO:0033177:proton-transporting two-sector ATPase complex, proton-transporting domain	4
GO:0005743:mitochondrial inner membrane	4
GO:0000220:vacuolar proton-transporting V-type ATPase, V0 domain	4
GO:0030008:TRAPP complex	4
GO:0005759:mitochondrial matrix	4
GO:0005669:transcription factor TFIID complex	4
GO:0032039:integrator complex	4
GO:0030126:COPI vesicle coat	4
GO:0000775:chromosome, centromeric region	4
GO:0016593:Cdc73/Paf1 complex	4
GO:0030123:AP-3 adaptor complex	4
GO:0000439:core TFIIH complex	4
GO:0005685:U1 snRNP	4
GO:0000123:histone acetyltransferase complex	4
GO:0005680:anaphase-promoting complex	4
GO:0000159:protein phosphatase type 2A complex	4
GO:0045261:proton-transporting ATP synthase complex, catalytic core F(1)	4
GO:0032865:ERMES complex	4
GO:0005739:mitochondrion	4
GO:0033180:proton-transporting V-type ATPase, V1 domain	4
GO:0005887:integral component of plasma membrane	4
GO:0000228:nuclear chromosome	3
GO:0005732:small nucleolar ribonucleoprotein complex	3
GO:0005813:centrosome	3
GO:0005664:nuclear origin of replication recognition complex	3
GO:0000126:transcription factor TFIIIB complex	3
GO:0036128:CatSper complex	3
GO:0005787:signal peptidase complex	3
GO:0031461:cullin-RING ubiquitin ligase complex	3
GO:0005868:cytoplasmic dynein complex	3
GO:0032300:mismatch repair complex	3
GO:0005744:mitochondrial inner membrane presequence translocase complex	3
GO:0046540:U4/U6 x U5 tri-snRNP complex	3
GO:0005604:basement membrane	3
GO:0005814:centriole	3
GO:0030992:intraciliary transport particle B	3
GO:0005829:cytosol	3
GO:0005672:transcription factor TFIIA complex	3
GO:0000502:proteasome complex	3
GO:0005778:peroxisomal membrane	3
GO:0031012:extracellular matrix	3
GO:0030529:intracellular ribonucleoprotein complex	3
GO:0071986:Ragulator complex	3
GO:0000808:origin recognition complex	3
GO:0061617:MICOS complex	2
GO:0005666:DNA-directed RNA polymerase III complex	2
GO:0005785:signal recognition particle receptor complex	2
GO:0031588:nucleotide-activated protein kinase complex	2
GO:0072546:ER membrane protein complex	2
GO:0000124:SAGA complex	2
GO:0030014:CCR4-NOT complex	2
GO:0070552:BRISC complex	2
GO:0005854:nascent polypeptide-associated complex	2
GO:0005938:cell cortex	2
GO:0000408:EKC/KEOPS complex	2
GO:0005835:fatty acid synthase complex	2
GO:0031307:integral component of mitochondrial outer membrane	2
GO:0008180:COP9 signalosome	2
GO:0000776:kinetochore	2
GO:0005786:signal recognition particle, endoplasmic reticulum targeting	2
GO:0005819:spindle	2
GO:0030132:clathrin coat of coated pit	2
GO:0043564:Ku70:Ku80 complex	2
GO:0070531:BRCA1-A complex	2
GO:0005956:protein kinase CK2 complex	2
GO:0030130:clathrin coat of trans-Golgi network vesicle	2
GO:0005886:plasma membrane	2
GO:0008250:oligosaccharyltransferase complex	2
GO:0030904:retromer complex	2
GO:0031515:tRNA (m1A) methyltransferase complex	2
GO:0035267:NuA4 histone acetyltransferase complex	2
GO:0005849:mRNA cleavage factor complex	2
GO:0005801:cis-Golgi network	2
GO:0031251:PAN complex	2
GO:0005846:nuclear cap binding complex	2
GO:0005802:trans-Golgi network	2
GO:0005968:Rab-protein geranylgeranyltransferase complex	2
GO:0005930:axoneme	2
GO:0036038:MKS complex	2
GO:0000151:ubiquitin ligase complex	2
GO:0005838:proteasome regulatory particle	2
GO:0005784:Sec61 translocon complex	2
GO:0008290:F-actin capping protein complex	2
GO:0008541:proteasome regulatory particle, lid subcomplex	2
GO:0008622:epsilon DNA polymerase complex	2
GO:0005871:kinesin complex	2
GO:0031965:nuclear membrane	2
GO:0097730:non-motile cilium	2
GO:0030688:preribosome, small subunit precursor	2
GO:0089701:U2AF	2
GO:0005655:nucleolar ribonuclease P complex	1
GO:0000276:mitochondrial proton-transporting ATP synthase complex, coupling factor F(o)	1
GO:1990423:RZZ complex	1
GO:0043189:H4/H2A histone acetyltransferase complex	1
GO:0097228:sperm principal piece	1
GO:0019867:outer membrane	1
GO:0071013:catalytic step 2 spliceosome	1
GO:0031931:TORC1 complex	1
GO:0005663:DNA replication factor C complex	1
GO:0071439:clathrin complex	1
GO:0005742:mitochondrial outer membrane translocase complex	1
GO:0000445:THO complex part of transcription export complex	1
GO:0031083:BLOC-1 complex	1
GO:0070449:elongin complex	1
GO:0071008:U2-type post-mRNA release spliceosomal complex	1
GO:0008278:cohesin complex	1
GO:0005673:transcription factor TFIIE complex	1
GO:1990071:TRAPPII protein complex	1
GO:0034998:oligosaccharyltransferase I complex	1
GO:0045239:tricarboxylic acid cycle enzyme complex	1
GO:1990316:ATG1/ULK1 kinase complex	1
GO:0031902:late endosome membrane	1
GO:0005875:microtubule associated complex	1
GO:0016589:NURF complex	1
GO:0016471:vacuolar proton-transporting V-type ATPase complex	1
GO:0016602:CCAAT-binding factor complex	1
GO:0097361:CIA complex	1
GO:0043240:Fanconi anaemia nuclear complex	1
GO:0031390:Ctf18 RFC-like complex	1
GO:0030136:clathrin-coated vesicle	1
GO:0005891:voltage-gated calcium channel complex	1
GO:0030870:Mre11 complex	1
GO:0031207:Sec62/Sec63 complex	1
GO:0022625:cytosolic large ribosomal subunit	1
GO:0000930:gamma-tubulin complex	1
GO:0019005:SCF ubiquitin ligase complex	1
GO:0008540:proteasome regulatory particle, base subcomplex	1
GO:0048476:Holliday junction resolvase complex	1
GO:0070860:RNA polymerase I core factor complex	1
GO:0030122:AP-2 adaptor complex	1
GO:0036064:ciliary basal body	1
GO:0030991:intraciliary transport particle A	1
GO:0016035:zeta DNA polymerase complex	1
GO:0008537:proteasome activator complex	1
GO:0030015:CCR4-NOT core complex	1
GO:0005925:focal adhesion	1
GO:0000221:vacuolar proton-transporting V-type ATPase, V1 domain	1
GO:0045121:membrane raft	1
GO:0097539:ciliary transition fiber	1
GO:0005675:holo TFIIH complex	1
GO:1902560:GMP reductase complex	1
GO:0032777:Piccolo NuA4 histone acetyltransferase complex	1
GO:0009331:glycerol-3-phosphate dehydrogenase complex	1
GO:0000015:phosphopyruvate hydratase complex	1
GO:0030896:checkpoint clamp complex	1
GO:0001726:ruffle	1
GO:0034457:Mpp10 complex	1
GO:0070652:HAUS complex	1
GO:0000176:nuclear exosome (RNase complex)	1
GO:0000172:ribonuclease MRP complex	1
GO:0030532:small nuclear ribonucleoprotein complex	1
GO:0000836:Hrd1p ubiquitin ligase complex	1
GO:0005929:cilium	1
GO:0005639:integral component of nuclear inner membrane	1
GO:0070461:SAGA-type complex	1
GO:0009341:beta-galactosidase complex	1
GO:0031514:motile cilium	1
GO:0070776:MOZ/MORF histone acetyltransferase complex	1
GO:0005965:protein farnesyltransferase complex	1
GO:0030173:integral component of Golgi membrane	1
GO:0030677:ribonuclease P complex	1
GO:0005688:U6 snRNP	1
GO:0005674:transcription factor TFIIF complex	1
GO:0005665:DNA-directed RNA polymerase II, core complex	1
GO:0019774:proteasome core complex, beta-subunit complex	1
GO:0009349:riboflavin synthase complex	1
GO:0070772:PAS complex	1
GO:0005952:cAMP-dependent protein kinase complex	1
GO:0016442:RISC complex	1
GO:0000275:mitochondrial proton-transporting ATP synthase complex, catalytic core F(1)	1
GO:0031209:SCAR complex	1
GO:0042719:mitochondrial intermembrane space protein transporter complex	1
GO:0000444:MIS12/MIND type complex	1
GO:0005847:mRNA cleavage and polyadenylation specificity factor complex	1
GO:0032783:ELL-EAF complex	1
GO:0033178:proton-transporting two-sector ATPase complex, catalytic domain	1
GO:0031429:box H/ACA snoRNP complex	1
GO:0005740:mitochondrial envelope	1
GO:0030289:protein phosphatase 4 complex	1
GO:0031417:NatC complex	1
