# Supplementary material for: Application of Transcriptomics to Compare the Carbohydrate Active Enzymes That Are Expressed by Diverse Genera of Anaerobic Fungi to Degrade Plant Cell Wall Carbohydrates
Source: Front Microbiol. 2018 Jul 16;9:1581. doi: 10.3389/fmicb.2018.01581 (PMC6054980; doi:10.3389/fmicb.2018.01581)
Supplement: Supplementary file 11 [file Table_2.xlsx]

## Sheet: Sheet1
Group	Organism name
Anaerobic fungi (ANF)	Anaeromyces mucronatus
Anaerobic fungi (ANF)	Neocallimastix frontalis
Anaerobic fungi (ANF)	Orpinomyces joyonii
Anaerobic fungi (ANF)	Piromyces rhizinflatus
Anaerobic fungi (ANF)	Orpinomyces sp.C1A
Anaerobic fungi (ANF)	Piromyces sp.finn
Aerobic fungi (AF)	Arthrobotrys oligospora ATCC 24927
Aerobic fungi (AF)	Pleurotus ostreatus PC15 v2.0
Aerobic fungi (AF)	Schizophyllum commune H4-8
Aerobic fungi (AF)	Endocarpon pusillum Z07020
Aerobic fungi (AF)	Eutypa lata UCREL1
Aerobic fungi (AF)	Mucor circinelloides CBS277.49 v2.0
Aerobic fungi (AF)	Bjerkandera adusta HHB-12826-SP SB-22 v1.0
Aerobic fungi (AF)	Gymnopus luxurians FD-317 M1
Aerobic fungi (AF)	Obba rivulosa 3A 2 v1.0
Aerobic fungi (AF)	Agaricus bisporus var bisporus H97 v2.0
Aerobic fungi (AF)	Fusarium oxysporum f. sp. lycopersici 4287 v2
Aerobic fungi (AF)	Puccinia graminis f. sp. tritici CRL 75-36-700-3 v2.0
Aerobic fungi (AF)	Thielavia terrestris NRRL 8126
Aerobic fungi (AF)	Calocera cornea HHB12733 v1.0
Aerobic fungi (AF)	Ascocoryne sarcoides NRRL50072
Aerobic fungi (AF)	Tuber melanosporum Mel28 v1.0
Aerobic fungi (AF)	Volvariella volvacea V23
Aerobic fungi (AF)	Rhizopus oryzae 99 880
Aerobic fungi (AF)	Aspergillus flavus NRRL3357
Aerobic fungi (AF)	Paraconiothyrium sporulosum AP3s5 JAC2a
Aerobic fungi (AF)	Zymoseptoria ardabiliae STIR04 1.1.1
Aerobic fungi (AF)	Melampsora lini CH5
Aerobic fungi (AF)	Sphaerobolus stellatus SS14 v1.0
Aerobic fungi (AF)	Cochliobolus heterostrophus C5 v2.0
Aerobic fungi (AF)	Passalora fulva CBS 131901 (or Cladosporium fulvum CBS 131901) v1.0
Aerobic fungi (AF)	Trichoderma virens Gv29 8 v2.0
Aerobic fungi (AF)	Trichoderma atroviride IMI 206040 v2.0
Aerobic fungi (AF)	Pycnoporus cinnabarinus BRFM 137
Aerobic fungi (AF)	Hypoxylon sp. CO27 5 v1.0
Aerobic fungi (AF)	Cylindrobasidium torrendii FP15055 v1.0
Aerobic fungi (AF)	Dacryopinax primogenitus DJM 731 SSP1 v1.0
Aerobic fungi (AF)	Amanita muscaria Koide BX008 v1.0
Aerobic fungi (AF)	Zymoseptoria tritici IPO323 (or Mycosphaerella graminicola IPO323) v2.0
Aerobic fungi (AF)	Punctularia strigosozonata HHB-11173 SS5 v1.0
Aerobic fungi (AF)	Pyronema confluens CBS100304
Aerobic fungi (AF)	Suillus brevipes Sb2 v2.0
Aerobic fungi (AF)	Leptosphaeria maculans JN3
Aerobic fungi (AF)	Penicillium chrysogenum Wisconsin 54-1255
Aerobic fungi (AF)	Hydnomerulius pinastri MD-312 v2.0
Aerobic fungi (AF)	Fusarium verticillioides 7600 v2
Aerobic fungi (AF)	Verticillium alfalfae VaMs.102 v1.0
Aerobic fungi (AF)	Beauveria bassiana ARSEF 2860
Aerobic fungi (AF)	Paxillus involutus ATCC 200175 v1.0
Aerobic fungi (AF)	Trichoderma reesei QM6a v2.0
Aerobic fungi (AF)	Rhizoctonia solani AG 1 IB
Aerobic fungi (AF)	Talaromyces stipitatus ATCC 10500
Aerobic fungi (AF)	Acidomyces richmondensis BFW
Aerobic fungi (AF)	Sphaerulina populicola P02.02b (or Septoria populicola P02.02b) v1.0
Aerobic fungi (AF)	Colletotrichum fioriniae PJ7
Aerobic fungi (AF)	Lichtheimia corymbifera JMRCFSU9682
Aerobic fungi (AF)	Fistulina hepatica ATCC 64428 v1.0
Aerobic fungi (AF)	Baudoinia compniacensis UAMH 10762
Aerobic fungi (AF)	Wolfiporia cocos MD104 SS10 v1.0
Aerobic fungi (AF)	Penicillium subrubescens FBCC1632
Aerobic fungi (AF)	Phaeoacremonium aleophilum UCRPA7
Aerobic fungi (AF)	Aureobasidium pullulans var. pullulans EXF-150
Aerobic fungi (AF)	Neofusicoccum parvum UCRNP2
Aerobic fungi (AF)	Dichomitus squalens LYAD-421 SS1 v1.0
Aerobic fungi (AF)	Botryobasidium botryosum FD-172 SS1
Aerobic fungi (AF)	Serpula lacrymans S7.3
Aerobic fungi (AF)	Ustilago maydis 521
Aerobic fungi (AF)	Magnaporthe grisea 70-15 v1.0
Aerobic fungi (AF)	Pyrenophora tritici repentis Pt-1C-BFP
Aerobic fungi (AF)	Setosphaeria turcica Et28A v1.0
Aerobic fungi (AF)	Glarea lozoyensis ATCC 20868
Aerobic fungi (AF)	Venturia pyrina ICMP 11032
Aerobic fungi (AF)	Ophiostoma piceae UAMH 11346
Aerobic fungi (AF)	Aspergillus clavatus NRRL 1
Aerobic fungi (AF)	Botrytis cinerea B05.10
Aerobic fungi (AF)	Galerina marginata CBS 339.88 v1.0
Aerobic fungi (AF)	Myceliophthora thermophila ATCC 42464
Aerobic fungi (AF)	Sclerotinia sclerotiorum 1980 UF-70
Aerobic fungi (AF)	Stereum hirsutum FP-91666 SS1 v1.0
Aerobic fungi (AF)	Microbotryum lychnidis dioicae p1A1 Lamole
Aerobic fungi (AF)	Exidia glandulosa HHB12029 v1.0
Aerobic fungi (AF)	Moniliophthora perniciosa FA553
Aerobic fungi (AF)	Podospora anserina S mat+
Aerobic fungi (AF)	Coprinopsis cinerea okayama7#130
Aerobic fungi (AF)	Trametes versicolor FP-101664 SS1 v1.0
Aerobic fungi (AF)	Hebeloma cylindrosporum h7 v2.0
Aerobic fungi (AF)	Phialocephala scopiformis 5WS22E1 v1.0
Aerobic fungi (AF)	Hypholoma sublateritium FD-334 SS-4
Aerobic fungi (AF)	Fusarium graminearum PH-1
Aerobic fungi (AF)	Aspergillus terreus NIH 2624
Aerobic fungi (AF)	Leucoagaricus gongylophorus Ac12
Aerobic fungi (AF)	Neurospora crassa OR74A v2.0
Aerobic fungi (AF)	Marssonina brunnea f. sp. Multigermtubi MB_m1
Aerobic fungi (AF)	Chaetomium globosum CBS 148.51
Aerobic fungi (AF)	Pisolithus microcarpus 441 v1.0
Aerobic fungi (AF)	Piloderma croceum F 1598 v1.0
Aerobic fungi (AF)	Postia placenta MAD 698 R v1.0
Aerobic fungi (AF)	Aspergillus niger NRRL3
Aerobic fungi (AF)	Diaporthe ampelina UCDDA912
Aerobic fungi (AF)	Fomitopsis pinicola FP 58527 SS1 v3.0
Aerobic fungi (AF)	Phanerochaete chrysosporium RP-78 v2.2
Aerobic fungi (AF)	Macrophomina phaseolina MS6
Aerobic fungi (AF)	Talaromyces marneffei ATCC 18224
Aerobic fungi (AF)	Stagonospora nodorum SN15 v2.0
Aerobic fungi (AF)	Sistotremastrum suecicum HHB10207 ss-3 v1.0
Aerobic fungi (AF)	Fomitiporia mediterranea MF3/22 v1.0
Aerobic fungi (AF)	Armillaria mellea DSM 3731
Aerobic fungi (AF)	Metarhizium acridum CQMa 102
Aerobic fungi (AF)	Laccaria bicolor S238N-H82
Aerobic fungi (AF)	Gloeophyllum trabeum ATCC 11539 v1.0
Rumen bacteria (RB)	Prevotella ruminicola AR32
Rumen bacteria (RB)	Clostridiales bacterium WTE2008
Rumen bacteria (RB)	Butyrivibrio fibrisolvens AB2020
Rumen bacteria (RB)	Lachnoclostridium clostridioforme NLAE zl C196
Rumen bacteria (RB)	Enterococcus casseliflavus NLAE zl C414
Rumen bacteria (RB)	Prevotella sp TF2 5
Rumen bacteria (RB)	Bacteroides vulgatus NLAE-zl-G202
Rumen bacteria (RB)	Bacteroidales bacterium KHT7
Rumen bacteria (RB)	Bacillus sp MB2021
Rumen bacteria (RB)	Ruminobacter sp RM87
Rumen bacteria (RB)	Ruminococcaceae bacterium KH2T8
Rumen bacteria (RB)	Actinomyces ruminicola DSM27982
Rumen bacteria (RB)	Bacteroidales bacterium WCE2004
Rumen bacteria (RB)	Lachnospiraceae bacterium MD2004
Rumen bacteria (RB)	Prevotella sp AGR2160
Rumen bacteria (RB)	Bacteroides xylanisolvens NLAE-zl-C202
Rumen bacteria (RB)	Prevotella bryantii C21a
Rumen bacteria (RB)	Clostridiales bacterium R 7
Rumen bacteria (RB)	Clostridium sp DSM8431
Rumen bacteria (RB)	Sarcina sp DSM11001
Rumen bacteria (RB)	Treponema bryantii B25
Rumen bacteria (RB)	Ruminococcus flavefaciens AE3010
Rumen bacteria (RB)	Clostridium polysaccharolyticum DSM1801
Rumen bacteria (RB)	Bacteroidales bacterium WCE2008
Rumen bacteria (RB)	Clostridiales bacterium NK3B98
Rumen bacteria (RB)	Treponema sp C6A8
Rumen bacteria (RB)	Ruminococcus sp YE78
Rumen bacteria (RB)	Pseudobutyrivibrio sp 49
Rumen bacteria (RB)	Eubacterium oxidoreducens DSM3217
Rumen bacteria (RB)	Micrococcineae bacterium KH10
Rumen bacteria (RB)	Bacteroides sp AR20
Rumen bacteria (RB)	Ruminococcaceae bacterium AB4001
Rumen bacteria (RB)	Cellulomonas sp KH9
Rumen bacteria (RB)	Lachnospiraceae bacterium YSD2013
Rumen bacteria (RB)	Clostridium butyricum AGR2140
Rumen bacteria (RB)	Ruminococcus gnavus AGR2154
Rumen bacteria (RB)	Sharpea azabuensis DSM 18934
Rumen bacteria (RB)	Fibrobacter succinogenes HM2
Rumen bacteria (RB)	Bacteroides ovatus NLAE zl C57
Rumen bacteria (RB)	Actinomyces denticolens PA
Rumen bacteria (RB)	Selenomonas bovis 8 14 1
Rumen bacteria (RB)	Enterococcus mundtii C2
Rumen bacteria (RB)	Olsenella umbonata DSM22619
Rumen bacteria (RB)	Butyrivibrio sp AC2005
Rumen bacteria (RB)	Prevotellaceae bacterium KH2P17
Rumen bacteria (RB)	Bifidobacterium thermophilum DSM 20212
Rumen bacteria (RB)	Lachnospiraceae bacterium NK4A136
Rumen bacteria (RB)	Lachnoclostridium aminophilum KH1P1 assembly
Rumen bacteria (RB)	Lachnoclostridium lavalense NLAE zl G277
Rumen bacteria (RB)	Prevotellaceae bacterium MN60
Rumen bacteria (RB)	Ruminococcus sp FC2018
Rumen bacteria (RB)	Enterobacter sp KPR 6
Rumen bacteria (RB)	Clostridium beijerinckii HUN142
Non-ruminant bacteria (NRB)	Clostridium cellulovorans 743B
Non-ruminant bacteria (NRB)	Clostridium saccharolyticum WM1
Non-ruminant bacteria (NRB)	Paraprevotella xylaniphila YIT 11841
Non-ruminant bacteria (NRB)	Treponema azotonutricium ZAS-9
Non-ruminant bacteria (NRB)	Enterococcus faecalis V583
Non-ruminant bacteria (NRB)	Rhizobium leguminosarum bv trifolii WSM1325
Non-ruminant bacteria (NRB)	Teredinibacter turnerae T7901
Non-ruminant bacteria (NRB)	Clostridium cellulolyticum H10
Non-ruminant bacteria (NRB)	Rhodothermus marinus DSM 4252
Non-ruminant bacteria (NRB)	Bacteroides vulgatus PC510
Non-ruminant bacteria (NRB)	Ralstonia solanacearum GMI1000
Non-ruminant bacteria (NRB)	Caldicellulosiruptor hydrothermalis 108
Non-ruminant bacteria (NRB)	Lactobacillus acidophilus NCFM
Non-ruminant bacteria (NRB)	Clostridium thermocellum JW20
Non-ruminant bacteria (NRB)	Pantoea ananatis LMG 20103
Non-ruminant bacteria (NRB)	Xylanimonas cellulosilytica DSM 15894
Non-ruminant bacteria (NRB)	Granulicella tundricola MP5ACTX9
Non-ruminant bacteria (NRB)	Sphingobium japonicum UT26S
Non-ruminant bacteria (NRB)	Rhodopirellula baltica SH 1
Non-ruminant bacteria (NRB)	Thermoanaerobacter italicus Ab9
Non-ruminant bacteria (NRB)	Spirochaeta coccoides DSM 17374
Non-ruminant bacteria (NRB)	Bifidobacterium longum DJO10A
Non-ruminant bacteria (NRB)	Xanthomonas axonopodis pv.citri 306
Non-ruminant bacteria (NRB)	Xanthomonas campestris pv campestris 8400
Non-ruminant bacteria (NRB)	Sorangium cellulosum So ce56
Non-ruminant bacteria (NRB)	Bacteroides eggerthii 1_2_48FAA
Non-ruminant bacteria (NRB)	Clostridium papyrosolvens DSM 2782
Non-ruminant bacteria (NRB)	Bacteroides intestinalis DSM 17393
Non-ruminant bacteria (NRB)	Caldicellulosiruptor saccharolyticus DSM 8903
Non-ruminant bacteria (NRB)	Saccharophagus degradans 2_40
Non-ruminant bacteria (NRB)	Cytophaga hutchinsonii ATCC 33406
Non-ruminant bacteria (NRB)	Paenibacillus polymyxa SC2
Non-ruminant bacteria (NRB)	Bacteroides salanitronis DSM 18170
Non-ruminant bacteria (NRB)	Thermoanaerobacter wiegelii Rt8.B1
Non-ruminant bacteria (NRB)	Acetivibrio cellulolyticus CD2
Non-ruminant bacteria (NRB)	Flavobacterium johnsoniae UW101
Non-ruminant bacteria (NRB)	Opitutus terrae PB90-1
Non-ruminant bacteria (NRB)	Thermoanaerobacter thermosaccharolyticum DSM 571
Non-ruminant bacteria (NRB)	Caldicellulosiruptor obsidiansis OB47
Non-ruminant bacteria (NRB)	Cellulomonas fimi ATCC 484
Non-ruminant bacteria (NRB)	Terriglobus saanensis SP1PR4
Non-ruminant bacteria (NRB)	Caldicellulosiruptor bescii DSM 6725
Non-ruminant bacteria (NRB)	Thermoanaerobacter mathranii subsp.mathranii A3
Non-ruminant bacteria (NRB)	Clostridium lentocellum DSM 5427
Non-ruminant bacteria (NRB)	Eubacterium cellulosolvens 6
Non-ruminant bacteria (NRB)	Streptomyces scabiei 87.22
Non-ruminant bacteria (NRB)	Cellulophaga algicola DSM 14237
Non-ruminant bacteria (NRB)	Bacillus pumilus SAFR-032
Non-ruminant bacteria (NRB)	Zunongwangia profunda SM-A87
Non-ruminant bacteria (NRB)	Spirochaeta thermophila DSM 6192
Non-ruminant bacteria (NRB)	Xanthomonas albilineans GPE PC73
Non-ruminant bacteria (NRB)	Dictyoglomus thermophilum H-6-12
Non-ruminant bacteria (NRB)	Bacteroides xylanisolvens SD CC 1b
Non-ruminant bacteria (NRB)	Cellulomonas flavigena DSM 20109
Non-ruminant bacteria (NRB)	Thermoanaerobacter ethanolicus JW200
Non-ruminant bacteria (NRB)	Thermoanaerobacter xylanolyticum LX-11
Non-ruminant bacteria (NRB)	Bacteroides dorei 5_1_36/D4
