# Supplementary material for: Application of Transcriptomics to Compare the Carbohydrate Active Enzymes That Are Expressed by Diverse Genera of Anaerobic Fungi to Degrade Plant Cell Wall Carbohydrates
Source: Front Microbiol. 2018 Jul 16;9:1581. doi: 10.3389/fmicb.2018.01581 (PMC6054980; doi:10.3389/fmicb.2018.01581)
Supplement: Supplementary file 12 [file Table_3.XLSX]

## Sheet: Sheet1
#Family	Activities*	Anaeromyces mucronatus	Neocallimastix frontalis	Orpinomyces joyonii	Piromyces rhizinflatus
AA1	Laccase / p-diphenol:oxygen oxidoreductase / ferroxidase (EC 1.10.3.2); ; ferroxidase (EC 1.10.3.-); Laccase-like multicopper oxidase (EC 1.10.3.-)	0	0	0	0
AA2	manganese peroxidase (EC 1.11.1.13); versatile peroxidase (EC 1.11.1.16); lignin peroxidase (EC 1.11.1.14); peroxidase (EC 1.11.1.-)	0	0	0	0
AA3	cellobiose dehydrogenase (EC 1.1.99.18); glucose 1-oxidase (EC 1.1.3.4); aryl alcohol oxidase (EC 1.1.3.7); alcohol oxidase (EC 1.1.3.13); pyranose oxidase (EC 1.1.3.10)	0	0	0	0
AA4	vanillyl-alcohol oxidase (EC 1.1.3.38)	1	2	1	1
AA5	Oxidase with oxygen as acceptor (EC 1.1.3.-); galactose oxidase (EC 1.1.3.9); glyoxal oxidase (EC 1.2.3.15); alcohol oxidase (EC 1.1.3.13)	0	0	0	0
AA6	1,4-benzoquinone reductase (EC. 1.6.5.6)	1	1	1	2
AA7	glucooligosaccharide oxidase (EC 1.1.3.-); chitooligosaccharide oxidase (EC 1.1.3.-)	0	0	0	0
AA8	Iron reductase domain	0	0	0	0
AA9	AA9 (formerly GH61) proteins are copper-dependent lytic polysaccharide monooxygenases (LPMOs); cleavage of cellulose chains with oxidation of various carbons (C-1, C-4 and C-6) has been reported several times in the literature	0	0	0	0
AA10	AA10 (formerly CBM33) proteins are copper-dependent lytic polysaccharide monooxygenases (LPMOs); some proteins have been shown to act on chitin, others on cellulose	0	0	0	0
AA11	AA11 proteins are copper-dependent lytic polysaccharide monooxygenases (LPMOs); cleavage of chitin chains with oxidation of C-1 has been demonstrated for a AA11 LPMO from Aspergillus oryzae	0	0	0	0
AA12	The pyrroloquinoline quinone-dependent oxidoreductase activity was demonstrated for the CC1G_09525 protein of Coprinopsis cinerea	0	0	0	0
AA13	AA13 proteins are copper-dependent lytic polysaccharide monooxygenases (LPMOs); cleavage of starch with oxidation of C-1 at the site of cleavage has been demonstrated for the LPMO encoded by gene NCU08746 from Neurospora crassa	0	0	0	0
CBM1	cellulose-binding; Binding to chitin has been demonstrated in one case	81	106	85	119
CBM2	cellulose-binding; Several of these modules have been shown to also bind chitin or xylan	2	2	1	3
CBM3	cellulose-binding; In one instance binding to chitin has been reported	0	0	0	0
CBM4	xylan, β-1,3-glucan, β-1,3-1,4-glucan, β-1,6-glucan and amorphous cellulose but not with crystalline cellulose	0	0	0	0
CBM5	Chitin-binding	0	0	0	0
CBM6	The cellulose-binding function has been demonstrated in one case on amorphous cellulose and β-1,4-xylan. Some of these modules also bind β-1,3-glucan, β-1,3-1,4-glucan, and β-1,4-glucan.	10	11	15	5
CBM8	cellulose	0	0	0	2
CBM9	found so far only in xylanases. The cellulose-binding function has been demonstrated in one case	0	0	0	0
CBM10	cellulose	275	424	283	390
CBM11	β-1,4-glucan and β-1,3-1,4-mixed linked glucans	0	0	0	0
CBM12	chitin	3	1	1	2
CBM13	galactose, mannose, xylan, GalNAc	27	41	35	24
CBM14	chitin	0	0	0	0
CBM16	cellulose and glucomannan	0	0	0	0
CBM17	amorphous cellulose, cellooligosaccharides and derivatized cellulose	0	0	0	0
CBM18	chitin	95	193	105	159
CBM19	chitin	0	0	0	0
CBM20	granular starch	3	4	0	0
CBM21	granular starch	6	11	5	6
CBM22	binding to xylan; affinity with mixed β-1,3/β-1,4-glucans	2	1	1	0
CBM23	Mannan	0	0	0	0
CBM24	α-1,3-glucan	0	0	0	0
CBM25	Starch	2	3	8	1
CBM26	Starch	6	11	22	2
CBM27	Mannan	0	0	0	0
CBM28	non-crystalline cellulose, cellooligosaccharides, and β-(1,3)(1,4)-glucans	0	0	0	0
CBM29	mannan/glucomannan	7	9	9	16
CBM30	cellulose	0	0	0	0
CBM32	galactose, lactose, polygalacturonic acid, LacNAc (β-D-galactosyl-1,4-β-D-N-acetylglucosamine	0	3	0	2
CBM34	Granular starch	0	0	0	0
CBM35	xylan, decorated soluble mannans, mannooligosaccharides, β-galactan	3	3	2	8
CBM36	calcium-dependent binding of xylans and xylooligosaccharides	0	1	0	0
CBM37	xylan, chitin, microcrystalline and phosphoric-acid swollen cellulose, heterogeneous substrates such as alfalfa cell walls, banana stem and wheat straw	0	0	0	0
CBM38	inulin	0	0	0	0
CBM40	sialic acid	0	0	0	0
CBM41	α-glucans amylose, amylopectin, pullulan, and oligosaccharide fragments derived from these polysaccharides	0	0	0	0
CBM42	arabinofuranose (present in arabinoxylan)	0	0	0	0
CBM43	β-1,3-glucan	0	0	0	0
CBM44	bind equally well cellulose and xyloglucan	0	0	0	0
CBM46	Cellulose	0	0	0	0
CBM47	Fucose	0	0	0	0
CBM48	glycogen	6	8	5	6
CBM50	chitopentaose; attached to various enzymes from families GH18, GH19, GH23, GH24, GH25 and GH73, i.e. enzymes cleaving either chitin or peptidoglycan	2	4	4	5
CBM51	galactose; attached to various enzymes from families GH2, GH27, GH31, GH95, GH98 and GH101	0	0	0	0
CBM52	β-1,3-glucan	3	6	4	5
CBM54	xylan, yeast cell wall glucan and chitin	0	0	0	0
CBM56	β-1,3-glucan	0	0	0	0
CBM57	Created from reading Schallus et al (2008) Mol Biol Cell. 19:3404-3414 [PMID: 18524852] and finding related domains attached to various glycosidases	0	0	0	0
CBM59	mannan, xylan, and cellulose	0	0	0	0
CBM60	xylan	0	0	0	0
CBM61	β-1,4-galactan	3	1	1	2
CBM62	galactose moieties found on xyloglucan, arabinogalactan and galactomannan	0	0	0	0
CBM63	cellulose	8	5	5	8
CBM64	cellulose	0	0	0	0
CBM65	bind to a range of β-glucans but, uniquely, display significant preference for xyloglucan	0	0	0	0
CBM66	targets the terminal fructoside residue of fructans	1	0	1	0
CBM67	L-rhamnose	1	1	1	1
CBM68	maltotriose and maltotetraose	0	0	0	0
CBM69	starch	0	0	0	0
CBM70	hyaluronan	0	0	0	0
CBM71	lactose and LacNAc	0	0	0	0
CBM72	bind a broad spectrum of polysaccharides including soluble and insoluble cellulose, β-1,3/1,4-mixed linked glucans, xylan, and β-mannan	0	0	0	0
CBM73	Chitin	0	0	0	0
CBM74	starch	0	0	0	0
CBM76	xyloglucan, glucomannan, and barley β-glucan	0	0	0	0
CBM77	Pectin	0	0	0	0
CBM79	Binding to various β-glucans	0	0	0	0
CBM80	Broad specificity for β-glycans (xyloglucan, glucomannan, galactomannan, barley β-glucan)	0	0	0	0
CBM81	appended to GH5_2 enzymes. So far found exclusively in a few gammaproteobacteria. The CBM81 from an uncultivated species was shown to have binding affinity for β-1,4-, β-1,3,-glucans, xyloglucan, avicel and cellooligosaccharides	0	0	0	0
CE1	acetyl xylan esterase (EC 3.1.1.72); cinnamoyl esterase (EC 3.1.1.-); feruloyl esterase (EC 3.1.1.73); carboxylesterase (EC 3.1.1.1); S-formylglutathione hydrolase (EC 3.1.2.12); diacylglycerol O-acyltransferase (EC 2.3.1.20); trehalose 6-O-mycolyltransferase (EC 2.3.1.122)	22	29	21	17
CE2	acetyl xylan esterase (EC 3.1.1.72)	2	8	3	5
CE3	acetyl xylan esterase (EC 3.1.1.72).	6	8	2	5
CE4	acetyl xylan esterase (EC 3.1.1.72); chitin deacetylase (EC 3.5.1.41); chitooligosaccharide deacetylase (EC 3.5.1.-); peptidoglycan GlcNAc deacetylase (EC 3.5.1.-); peptidoglycan N-acetylmuramic acid deacetylase (EC 3.5.1.-)	34	53	32	49
CE5	acetyl xylan esterase (EC 3.1.1.72); cutinase (EC 3.1.1.74)	0	0	0	0
CE6	acetyl xylan esterase (EC 3.1.1.72)	8	12	12	19
CE7	acetyl xylan esterase (EC 3.1.1.72); cephalosporin-C deacetylase (EC 3.1.1.41)	0	0	0	0
CE8	pectin methylesterase (EC 3.1.1.11)	4	3	2	9
CE9	N-acetylglucosamine 6-phosphate deacetylase (EC 3.5.1.25); N-acetylglucosamine 6-phosphate deacetylase (EC 3.5.1.80)	0	0	0	0
CE11	UDP-3-0-acyl N-acetylglucosamine deacetylase (EC 3.5.1.-)	0	0	0	0
CE12	pectin acetylesterase (EC 3.1.1.-); rhamnogalacturonan acetylesterase (EC 3.1.1.-); acetyl xylan esterase (EC 3.1.1.72)	8	4	6	8
CE13	pectin acetylesterase (EC 3.1.1.-)	0	0	0	0
CE14	N-acetyl-1-D-myo-inosityl-2-amino-2-deoxy-α-D-glucopyranoside deacetylase (EC 3.5.1.89); diacetylchitobiose deacetylase (EC 3.5.1.-); mycothiol S-conjugate amidase (EC 3.5.1.-)	1	1	1	1
CE15	4-O-methyl-glucuronoyl methylesterase (EC 3.1.1.-)	3	4	3	3
CE16	acetylesterase (EC 3.1.1.6) active on various carbohydrate acetyl esters	6	9	3	14
GH1	β-glucosidase (EC 3.2.1.21); β-galactosidase (EC 3.2.1.23); β-mannosidase (EC 3.2.1.25); β-glucuronidase (EC 3.2.1.31); β-xylosidase (EC 3.2.1.37); β-D-fucosidase (EC 3.2.1.38); phlorizin hydrolase (EC 3.2.1.62); exo-β-1,4-glucanase (EC 3.2.1.74); 6-phospho-β-galactosidase (EC 3.2.1.85); 6-phospho-β-glucosidase (EC 3.2.1.86); strictosidine β-glucosidase (EC 3.2.1.105); lactase (EC 3.2.1.108); amy…	5	11	11	6
GH2	β-galactosidase (EC 3.2.1.23) ; β-mannosidase (EC 3.2.1.25); β-glucuronidase (EC 3.2.1.31); α-L-arabinofuranosidase (EC 3.2.1.55); mannosylglycoprotein endo-β-mannosidase (EC 3.2.1.152); exo-β-glucosaminidase (EC 3.2.1.165)	2	2	1	1
GH3	β-glucosidase (EC 3.2.1.21); xylan 1,4-β-xylosidase (EC 3.2.1.37); β-glucosylceramidase (EC 3.2.1.45); β-N-acetylhexosaminidase (EC 3.2.1.52); α-L-arabinofuranosidase (EC 3.2.1.55); glucan 1,3-β-glucosidase (EC 3.2.1.58); glucan 1,4-β-glucosidase (EC 3.2.1.74); isoprimeverose-producing oligoxyloglucan hydrolase (EC 3.2.1.120); coniferin β-glucosidase (EC 3.2.1.126); exo-1,3-1,4-glucanase (EC 3.2.…	13	18	15	10
GH4	maltose-6-phosphate glucosidase (EC 3.2.1.122); α-glucosidase (EC 3.2.1.20); α-galactosidase (EC 3.2.1.22); 6-phospho-β-glucosidase (EC 3.2.1.86); α-glucuronidase (EC 3.2.1.139); α-galacturonase (EC 3.2.1.67); palatinase (EC 3.2.1.-)	0	0	0	0
GH5	endo-β-1,4-glucanase / cellulase (EC 3.2.1.4); endo-β-1,4-xylanase (EC 3.2.1.8); β-glucosidase (EC 3.2.1.21); β-mannosidase (EC 3.2.1.25); β-glucosylceramidase (EC 3.2.1.45); glucan β-1,3-glucosidase (EC 3.2.1.58); licheninase (EC 3.2.1.73); exo-β-1,4-glucanase / cellodextrinase (EC 3.2.1.74); glucan endo-1,6-β-glucosidase (EC 3.2.1.75); mannan endo-β-1,4-mannosidase (EC 3.2.1.78); cellulose β-1,…	24	40	31	49
GH6	endoglucanase (EC 3.2.1.4); cellobiohydrolase (EC 3.2.1.91)	12	35	31	27
GH7	endo-β-1,4-glucanase (EC 3.2.1.4); reducing end-acting cellobiohydrolase (EC 3.2.1.176); chitosanase (EC 3.2.1.132); endo-β-1,3-1,4-glucanase (EC 3.2.1.73)	0	0	0	0
GH8	chitosanase (EC 3.2.1.132); cellulase (EC 3.2.1.4); licheninase (EC 3.2.1.73); endo-1,4-β-xylanase (EC 3.2.1.8); reducing-end-xylose releasing exo-oligoxylanase (EC 3.2.1.156)	1	2	4	2
GH9	endoglucanase (EC 3.2.1.4); endo-β-1,3(4)-glucanase / lichenase-laminarinase (EC 3.2.1.6); β-glucosidase (EC 3.2.1.21); lichenase / endo-β-1,3-1,4-glucanase (EC 3.2.1.73); exo-β-1,4-glucanase / cellodextrinase (EC 3.2.1.74); cellobiohydrolase (EC 3.2.1.91); xyloglucan-specific endo-β-1,4-glucanase / endo-xyloglucanase (EC 3.2.1.151); exo-β-glucosaminidase (EC 3.2.1.165)	14	13	11	14
GH10	endo-1,4-β-xylanase (EC 3.2.1.8); endo-1,3-β-xylanase (EC 3.2.1.32); tomatinase (EC 3.2.1.-); xylan endotransglycosylase (EC 2.4.2.-)	10	35	23	25
GH11	endo-β-1,4-xylanase (EC 3.2.1.8); endo-β-1,3-xylanase (EC 3.2.1.32)	24	41	23	49
GH12	endoglucanase (EC 3.2.1.4); xyloglucan hydrolase (EC 3.2.1.151); β-1,3-1,4-glucanase (EC 3.2.1.73); xyloglucan endotransglycosylase (EC 2.4.1.207)	0	0	0	0
GH13	α-amylase (EC 3.2.1.1); pullulanase (EC 3.2.1.41); cyclomaltodextrin glucanotransferase (EC 2.4.1.19); cyclomaltodextrinase (EC 3.2.1.54); trehalose-6-phosphate hydrolase (EC 3.2.1.93); oligo-α-glucosidase (EC 3.2.1.10); maltogenic amylase (EC 3.2.1.133); neopullulanase (EC 3.2.1.135); α-glucosidase (EC 3.2.1.20); maltotetraose-forming α-amylase (EC 3.2.1.60); isoamylase (EC 3.2.1.68); glucodextr…	11	17	12	8
GH14	β-amylase (EC 3.2.1.2)	0	0	0	0
GH15	glucoamylase (EC 3.2.1.3); glucodextranase (EC 3.2.1.70); α,α-trehalase (EC 3.2.1.28); dextran dextrinase (EC 2.4.1.2)	0	0	0	0
GH16	xyloglucan:xyloglucosyltransferase (EC 2.4.1.207); keratan-sulfate endo-1,4-β-galactosidase (EC 3.2.1.103); endo-1,3-β-glucanase (EC 3.2.1.39); endo-1,3(4)-β-glucanase (EC 3.2.1.6); licheninase (EC 3.2.1.73); β-agarase (EC 3.2.1.81); κ-carrageenase (EC 3.2.1.83); xyloglucanase (EC 3.2.1.151); endo-β-1,3-galactanase (EC 3.2.1.181); β-porphyranase (EC 3.2.1.178); hyaluronidase (EC 3.2.1.35); endo-β…	6	12	8	8
GH17	glucan endo-1,3-β-glucosidase (EC 3.2.1.39); glucan 1,3-β-glucosidase (EC 3.2.1.58); licheninase (EC 3.2.1.73); ABA-specific β-glucosidase (EC 3.2.1.175); β-1,3-glucanosyltransglycosylase (EC 2.4.1.-)	0	0	0	0
GH18	chitinase (EC 3.2.1.14); lysozyme (EC 3.2.1.17); endo-β-N-acetylglucosaminidase (EC 3.2.1.96); peptidoglycan hydrolase with endo-β-N-acetylglucosaminidase specificity (EC 3.2.1.-); Nod factor hydrolase (EC 3.2.1.-); xylanase inhibitor; concanavalin B; narbonin	5	10	4	8
GH19	chitinase (EC 3.2.1.14); lysozyme (EC 3.2.1.17)	0	0	0	0
GH20	β-hexosaminidase (EC 3.2.1.52); lacto-N-biosidase (EC 3.2.1.140); β-1,6-N-acetylglucosaminidase) (EC 3.2.1.-); β-6-SO3-N-acetylglucosaminidase (EC 3.2.1.-)	1	2	1	2
GH23	lysozyme type G (EC 3.2.1.17); peptidoglycan lyase (EC 4.2.2.n1) also known in the literature as peptidoglycan lytic transglycosylase; chitinase (EC 3.2.1.14)	0	0	0	0
GH24	lysozyme (EC 3.2.1.17)	0	0	2	2
GH25	lysozyme (EC 3.2.1.17)	1	2	1	5
GH26	β-mannanase (EC 3.2.1.78); exo-β-1,4-mannobiohydrolase (EC 3.2.1.100); β-1,3-xylanase (EC 3.2.1.32); lichenase / endo-β-1,3-1,4-glucanase (EC 3.2.1.73); mannobiose-producing exo-β-mannanase (EC 3.2.1.-)	3	10	1	7
GH27	α-galactosidase (EC 3.2.1.22); α-N-acetylgalactosaminidase (EC 3.2.1.49); isomalto-dextranase (EC 3.2.1.94); β-L-arabinopyranosidase (EC 3.2.1.88); galactan:galactan galactosyltransferase (EC 2.4.1.-)	0	0	0	0
GH28	polygalacturonase (EC 3.2.1.15); α-L-rhamnosidase (EC 3.2.1.40); exo-polygalacturonase (EC 3.2.1.67); exo-polygalacturonosidase (EC 3.2.1.82); rhamnogalacturonase (EC 3.2.1.171); rhamnogalacturonan α-1,2-galacturonohydrolase (EC 3.2.1.173); endo-xylogalacturonan hydrolase (EC 3.2.1.-)	0	0	1	0
GH29	α-L-fucosidase (EC 3.2.1.51); α-1,3/1,4-L-fucosidase (EC 3.2.1.111)	0	0	0	0
GH30	endo-β-1,4-xylanase (EC 3.2.1.8); β-glucosidase (3.2.1.21); β-glucuronidase (EC 3.2.1.31); β-xylosidase (EC 3.2.1.37); β-fucosidase (EC 3.2.1.38); glucosylceramidase (EC 3.2.1.45); β-1,6-glucanase (EC 3.2.1.75); glucuronoarabinoxylan endo-β-1,4-xylanase (EC 3.2.1.136); endo-β-1,6-galactanase (EC:3.2.1.164); [reducing end] β-xylosidase (EC 3.2.1.-)	2	2	1	2
GH31	α-glucosidase (EC 3.2.1.20); α-galactosidase (EC 3.2.1.22); α-mannosidase (EC 3.2.1.24); α-1,3-glucosidase (EC 3.2.1.84); sucrase-isomaltase (EC 3.2.1.48) (EC 3.2.1.10); α-xylosidase (EC 3.2.1.177); α-glucan lyase (EC 4.2.2.13); isomaltosyltransferase (EC 2.4.1.-); oligosaccharide α-1,4-glucosyltransferase (EC 2.4.1.161); sulfoquinovosidase (EC 3.2.1.-)	8	7	9	5
GH32	invertase (EC 3.2.1.26); endo-inulinase (EC 3.2.1.7); β-2,6-fructan 6-levanbiohydrolase (EC 3.2.1.64); endo-levanase (EC 3.2.1.65); exo-inulinase (EC 3.2.1.80); fructan β-(2,1)-fructosidase/1-exohydrolase (EC 3.2.1.153); fructan β-(2,6)-fructosidase/6-exohydrolase (EC 3.2.1.154); sucrose:sucrose 1-fructosyltransferase (EC 2.4.1.99); fructan:fructan 1-fructosyltransferase (EC 2.4.1.100); sucrose:f…	1	2	1	0
GH33	sialidase or neuraminidase (EC 3.2.1.18); trans-sialidase (EC 2.4.1.-); 2-keto-3-deoxynononic acid hydrolase (EC 3.2.1.-); anhydrosialidase (EC 4.2.2.15); 3-deoxy-D-manno-octulosonic-acid hydrolase (EC 3.2.1.-)	0	0	0	0
GH35	β-galactosidase (EC 3.2.1.23); exo-β-glucosaminidase (EC 3.2.1.165); exo-β-1,4-galactanase (EC 3.2.1.-); β-1,3-galactosidase (EC 3.2.1.-)	0	0	0	0
GH36	α-galactosidase (EC 3.2.1.22); α-N-acetylgalactosaminidase (EC 3.2.1.49); stachyose synthase (EC 2.4.1.67); raffinose synthase (EC 2.4.1.82)	0	0	0	0
GH37	α,α-trehalase (EC 3.2.1.28)	1	1	1	1
GH38	α-mannosidase (EC 3.2.1.24); mannosyl-oligosaccharide α-1,2-mannosidase (EC 3.2.1.113); mannosyl-oligosaccharide α-1,3-1,6-mannosidase (EC 3.2.1.114); α-2-O-mannosylglycerate hydrolase (EC 3.2.1.170); mannosyl-oligosaccharide α-1,3-mannosidase (EC 3.2.1.-)	1	1	1	1
GH39	α-L-iduronidase (EC 3.2.1.76); β-xylosidase (EC 3.2.1.37)	2	4	6	3
GH42	β-galactosidase (EC 3.2.1.23); α-L-arabinopyranosidase (EC 3.2.1.-)	0	0	0	0
GH43	β-xylosidase (EC 3.2.1.37); α-L-arabinofuranosidase (EC 3.2.1.55); arabinanase (EC 3.2.1.99); xylanase (EC 3.2.1.8); galactan 1,3-β-galactosidase (EC 3.2.1.145); α-1,2-L-arabinofuranosidase (EC 3.2.1.-); exo-α-1,5-L-arabinofuranosidase (EC 3.2.1.-); [inverting] exo-α-1,5-L-arabinanase (EC 3.2.1.-); β-1,3-xylosidase (EC 3.2.1.-)	24	37	30	18
GH44	endoglucanase (EC 3.2.1.4); xyloglucanase (EC 3.2.1.151)	0	0	0	0
GH45	endoglucanase (EC 3.2.1.4)	14	22	16	20
GH46	chitosanase (EC 3.2.1.132)	0	0	0	0
GH47	α-mannosidase (EC 3.2.1.113)	2	4	1	3
GH48	reducing end-acting cellobiohydrolase (EC 3.2.1.176); endo-β-1,4-glucanase (EC 3.2.1.4); chitinase (EC 3.2.1.14)	6	22	19	16
GH49	dextranase (EC 3.2.1.11); isopullulanase (EC 3.2.1.57); dextran 1,6-α-isomaltotriosidase (EC 3.2.1.95)	0	0	0	0
GH50	β-agarase (EC 3.2.1.81)	0	0	0	0
GH51	endoglucanase (EC 3.2.1.4); endo-β-1,4-xylanase (EC 3.2.1.8); β-xylosidase (EC 3.2.1.37); α-L-arabinofuranosidase (EC 3.2.1.55)	0	0	0	0
GH52	β-xylosidase (EC 3.2.1.37)	0	0	0	0
GH53	endo-β-1,4-galactanase (EC 3.2.1.89)	1	2	1	2
GH54	α-L-arabinofuranosidase (EC 3.2.1.55); β-xylosidase (EC 3.2.1.37)	0	0	0	0
GH55	exo-β-1,3-glucanase (EC 3.2.1.58); endo-β-1,3-glucanase (EC 3.2.1.39)	0	0	0	0
GH57	α-amylase (EC 3.2.1.1); α-galactosidase (EC 3.2.1.22); amylopullulanase (EC 3.2.1.41); cyclomaltodextrinase (EC 3.2.1.54); branching enzyme (EC 2.4.1.18); 4-α-glucanotransferase (EC 2.4.1.25)	0	0	0	0
GH59	β-galactosidase (EC 3.2.1.23); galactocerebrosidase (EC 3.2.1.46)	0	0	0	0
GH62	α-L-arabinofuranosidase (EC 3.2.1.55)	0	0	0	0
GH63	processing α-glucosidase (EC 3.2.1.106); α-1,3-glucosidase (EC 3.2.1.84); α-glucosidase (EC 3.2.1.20); mannosylglycerate α-mannosidase / mannosylglycerate hydrolase (EC 3.2.1.170)	0	0	0	0
GH64	β-1,3-glucanase (EC 3.2.1.39)	0	1	1	1
GH65	α,α-trehalase (EC 3.2.1.28); maltose phosphorylase (EC 2.4.1.8); trehalose phosphorylase (EC 2.4.1.64); kojibiose phosphorylase (EC 2.4.1.230); trehalose-6-phosphate phosphorylase (EC 2.4.1.216); nigerose phosphorylase (EC 2.4.1.279); 3-O-α-glucopyranosyl-L-rhamnose phosphorylase (EC 2.4.1.282); 2-O-α-glucopyranosylglycerol: phosphate β-glucosyltransferase (EC 2.4.1.-); α-glucosyl-1,2-β-galactosy…	0	0	0	0
GH66	cycloisomaltooligosaccharide glucanotransferase (EC 2.4.1.248); dextranase (EC 3.2.1.11)	0	0	0	0
GH67	α-glucuronidase (EC 3.2.1.139); xylan α-1,2-glucuronidase (EC 3.2.1.131)	1	0	0	1
GH68	levansucrase (EC 2.4.1.10); β-fructofuranosidase (EC 3.2.1.26); inulosucrase (EC 2.4.1.9)	0	0	0	0
GH70	dextransucrase (EC 2.4.1.5); alternansucrase (EC 2.4.1.140); reuteransucrase (EC 2.4.1.-); α-4,6-glucanotransferase (EC 2.4.1.-); α-1,2-branched dextransucrase (EC 2.4.1.-); α-4,3-glucanotransferase (EC 2.4.1.-)	0	0	0	0
GH71	α-1,3-glucanase (EC 3.2.1.59)	0	0	0	0
GH72	β-1,3-glucanosyltransglycosylase (EC 2.4.1.-)	0	0	0	0
GH73	lysozyme (EC 3.2.1.17); mannosyl-glycoprotein endo-β-N-acetylglucosaminidase (EC 3.2.1.96); peptidoglycan hydrolase with endo-β-N-acetylglucosaminidase specificity (EC 3.2.1.-)	0	2	0	0
GH74	endoglucanase (EC 3.2.1.4); oligoxyloglucan reducing end-specific cellobiohydrolase (EC 3.2.1.150); xyloglucanase (EC 3.2.1.151)	1	5	2	2
GH75	chitosanase (EC 3.2.1.132)	0	0	0	0
GH76	α-1,6-mannanase (EC 3.2.1.101)	0	0	0	0
GH77	amylomaltase or 4-α-glucanotransferase (EC 2.4.1.25)	0	0	0	0
GH78	α-L-rhamnosidase (EC 3.2.1.40); rhamnogalacturonan α-L-rhamnohydrolase (EC 3.2.1.174)	1	1	1	1
GH79	β-glucuronidase (EC 3.2.1.31); hyaluronoglucuronidase (EC 3.2.1.36); heparanase (EC 3.2.1.166); baicalin β-glucuronidase (EC 3.2.1.167); β-4-O-methyl-glucuronidase (EC 3.2.1.-)	0	0	0	0
GH81	endo-β-1,3-glucanase (EC 3.2.1.39)	0	0	0	0
GH82	Ι-carrageenase (EC 3.2.1.157)	0	0	0	0
GH84	N-acetyl β-glucosaminidase (EC 3.2.1.52); hyaluronidase (EC 3.2.1.35); [protein]-3-O-(GlcNAc)-L-Ser/Thr β-N-acetylglucosaminidase (EC 3.2.1.169)	0	0	0	0
GH85	endo-β-N-acetylglucosaminidase (EC 3.2.1.96)	0	0	0	0
GH86	β-agarase (EC 3.2.1.81); β-porphyranase (EC 3.2.1.178)	0	0	0	0
GH87	mycodextranase (EC 3.2.1.61); α-1,3-glucanase (EC 3.2.1.59)	0	0	0	0
GH88	d-4,5-unsaturated β-glucuronyl hydrolase (EC 3.2.1.-)	0	0	0	0
GH89	α-N-acetylglucosaminidase (EC 3.2.1.50)	0	0	0	0
GH91	inulin lyase [DFA-I-forming] (EC 4.2.2.17); inulin lyase [DFA-III-forming] (EC 4.2.2.18); difructofuranose 1,2':2,3' dianhydride hydrolase [DFA-IIIase] (EC 3.2.1.-)	0	0	0	0
GH92	mannosyl-oligosaccharide α-1,2-mannosidase (EC 3.2.1.113); mannosyl-oligosaccharide α-1,3-mannosidase (EC 3.2.1.-); mannosyl-oligosaccharide α-1,6-mannosidase (EC 3.2.1.-); α-mannosidase (EC 3.2.1.24); α-1,2-mannosidase (EC 3.2.1.-); α-1,3-mannosidase (EC 3.2.1.-); α-1,4-mannosidase (EC 3.2.1.-); mannosyl-1-phosphodiester α-1,P-mannosidase (EC 3.2.1.-)	0	0	0	0
GH93	exo-α-L-1,5-arabinanase (EC 3.2.1.-)	0	0	0	0
GH94	cellobiose phosphorylase (EC 2.4.1.20); laminaribiose phosphorylase (EC 2.4.1.31); cellodextrin phosphorylase (EC 2.4.1.49); chitobiose phosphorylase (EC 2.4.1.-); cyclic β-1,2-glucan synthase (EC 2.4.1.-); cellobionic acid phosphorylase (EC 2.4.1.321); β-1,2-oligoglucan phosphorylase (EC 2.4.1.-)	0	0	0	0
GH95	α-L-fucosidase (EC 3.2.1.51); α-1,2-L-fucosidase (EC 3.2.1.63); α-L-galactosidase (EC 3.2.1.-)	1	1	1	1
GH97	glucoamylase (EC 3.2.1.3); α-glucosidase (EC 3.2.1.20); α-galactosidase (EC 3.2.1.22)	0	0	0	0
GH98	blood-group endo-β-1,4-galactosidase (EC 3.2.1.102); blood group A- and B-cleaving endo-β-1,4-galactosidase (EC 3.2.1.-); endo-β-1,4-xylanase (EC 3.2.1.8); endo-β-1,4-xylanase (EC 3.2.1.8)	0	0	0	0
GH99	glycoprotein endo-α-1,2-mannosidase (EC 3.2.1.130); mannan endo-1,2-α-mannanase (3.2.1.-)	0	0	0	0
GH100	alkaline and neutral invertase (EC 3.2.1.26)	0	0	0	0
GH101	endo-α-N-acetylgalactosaminidase (EC 3.2.1.97)	0	0	0	0
GH102	peptidoglycan lytic transglycosylase (EC 3.2.1.-)	0	0	0	0
GH103	peptidoglycan lytic transglycosylase (EC 3.2.1.-)	0	0	0	0
GH104	peptidoglycan lytic transglycosylase (EC 3.2.1.-)	0	0	0	0
GH105	unsaturated rhamnogalacturonyl hydrolase (EC 3.2.1.172); d-4,5-unsaturated β-glucuronyl hydrolase (EC 3.2.1.-)	0	2	2	1
GH106	α-L-rhamnosidase (EC 3.2.1.40)	0	0	0	0
GH108	N-acetylmuramidase (EC 3.2.1.17)	0	0	0	0
GH109	α-N-acetylgalactosaminidase (EC 3.2.1.49)	2	1	1	1
GH110	α-galactosidase (EC 3.2.1.22); α-1,3-galactosidase (EC 3.2.1.-)	0	0	0	0
GH111	keratan sulfate hydrolase (endo-β-N-acetylglucosaminidase) (EC 3.2.1.-)	0	0	0	0
GH112	lacto-N-biose phosphorylase or galacto-N-biose phosphorylase (EC 2.4.1.211); D-galactosyl-β-1,4-L-rhamnose phosphorylase (EC 2.4.1.247); galacto-N-biose/lacto-N-biose phosphorylase (EC 2.4.1.-)	0	0	0	0
GH113	β-mannanase (EC 3.2.1.78)	0	0	0	0
GH114	endo-α-1,4-polygalactosaminidase (EC 3.2.1.109)	10	16	5	33
GH115	xylan α-1,2-glucuronidase (3.2.1.131); α-(4-O-methyl)-glucuronidase (3.2.1.-)	1	5	2	3
GH116	β-glucosidase (EC 3.2.1.21); β-xylosidase (EC 3.2.1.37); acid β-glucosidase/β-glucosylceramidase (EC 3.2.1.45); β-N-acetylglucosaminidase (EC 3.2.1.52)	0	0	0	0
GH117	α-1,3-L-neoagarooligosaccharide hydrolase (EC 3.2.1.-); α-1,3-L-neoagarobiase / neoagarobiose hydrolase (EC 3.2.1.-)	0	0	0	0
GH119	α-amylase (EC 3.2.1.1)	0	0	0	0
GH120	β-xylosidase (EC 3.2.1.37)	1	0	1	0
GH121	β-L-arabinobiosidase (EC 3.2.1.-)	0	0	0	0
GH123	β-N-acetylgalactosaminidase (EC 3.2.1.53); glycosphingolipid β-N-acetylgalactosaminidase (EC 3.2.1.-)	0	0	0	0
GH124	endoglucanase (EC 3.2.1.4)	2	4	2	2
GH125	exo-α-1,6-mannosidase (EC 3.2.1.-)	0	0	0	0
GH126	α-amylase (EC 3.2.1.-)	0	0	0	0
GH127	β-L-arabinofuranosidase (EC 3.2.1.185); 3-C-carboxy-5-deoxy-L-xylose (aceric acid) hydrolase	0	0	0	0
GH128	β-1,3-glucanase (EC 3.2.1.39)	0	0	0	0
GH129	α-N-acetylgalactosaminidase (EC 3.2.1.49)	0	0	0	0
GH130	β-1,4-mannosylglucose phosphorylase (EC 2.4.1.281); β-1,4-mannooligosaccharide phosphorylase (EC 2.4.1.319); β-1,4-mannosyl-N-acetyl-glucosamine phosphorylase (EC 2.4.1.320); β-1,2-mannobiose phosphorylase (EC 2.4.1.-); β-1,2-oligomannan phosphorylase (EC 2.4.1.-); β-1,2-mannosidase (EC 3.2.1.-)	0	0	0	0
GH131	broad specificity exo-β-1,3/1,6-glucanase with endo-β-1,4-glucanase activity (EC 3.2.1.-)	0	0	0	0
GH132	Activity on β-1,3-glucan (curdlan) shown for the Aspergillus fumigatus Sun4 protein; activity on laminarioligosaccharides shown for Aspergillus fumigatus Sun4 protein and Candida albicans Sun41 protein; transglycosylation activity reported in PMID 23508952	0	0	0	0
GH133	amylo-α-1,6-glucosidase (EC 3.2.1.33)	0	0	0	0
GH134	endo-β-1,4-mannanase (EC 3.2.1.78)	0	0	0	0
GH135	α-1,4-galactosaminogalactan hydrolase (EC 3.2.1.-)	0	0	0	0
GH136	lacto-N-biosidase (EC 3.2.1.140)	0	0	0	0
GH137	β-L-arabinofuranosidase (EC 3.2.1.185)	0	0	0	0
GH138	α-galacturonidase (EC 3.2.1.-)	0	0	0	0
GH139	α-2-O-methyl-L-fucosidase (EC 3.2.1.-)	0	0	0	0
GH140	endo-apiosidase (EC 3.2.1.-)	0	0	0	0
GH141	α-L-fucosidase (EC 3.2.1.51); xylanase (EC 3.2.1.8)	1	1	1	1
GH142	β-L-arabinofuranosidase (EC 3.2.1.185)	0	0	0	0
GH143	2-keto-3-deoxy-D-lyxo-heptulosaric acid-hydrolase (EC 3.2.1.-)	0	0	0	0
GH144	endo-β-1,2-glucanase (EC 3.2.1.71)	0	0	0	0
GH145	L-Rhα-α-1,4-GlcA-specific α-L-rhamnosidase (EC 3.2.1.-)	0	0	0	0
GT1	UDP-glucuronosyltransferase (EC 2.4.1.17); zeatin O-β-xylosyltransferase (EC 2.4.2.40); 2-hydroxyacylsphingosine 1-β-galactosyltransferase (EC 2.4.1.45); N-acylsphingosine galactosyltransferase (EC 2.4.1.47); flavonol 3-O-glucosyltransferase (EC 2.4.1.91); anthocyanidin 3-O-glucosyltransferase (EC 2.4.1.115); sinapate 1-glucosyltransferase (EC 2.4.1.120); indole-3-acetate β-glucosyltransferase (E…	3	3	1	4
GT2	cellulose synthase (EC 2.4.1.12); chitin synthase (EC 2.4.1.16); dolichyl-phosphate β-D-mannosyltransferase (EC 2.4.1.83); dolichyl-phosphate β-glucosyltransferase (EC 2.4.1.117); N-acetylglucosaminyltransferase (EC 2.4.1.-); N-acetylgalactosaminyltransferase (EC 2.4.1.-); hyaluronan synthase (EC 2.4.1.212); chitin oligosaccharide synthase (EC 2.4.1.-); β-1,3-glucan synthase (EC 2.4.1.34); β-1,4-…	12	26	11	30
GT3	glycogen synthase (EC 2.4.1.11).	2	5	2	2
GT4	sucrose synthase (EC 2.4.1.13); sucrose-phosphate synthase (EC 2.4.1.14); α-glucosyltransferase (EC 2.4.1.52); lipopolysaccharide N-acetylglucosaminyltransferase (EC 2.4.1.56); phosphatidylinositol α-mannosyltransferase (EC 2.4.1.57); GDP-Man: Man1GlcNAc2-PP-dolichol α-1,3-mannosyltransferase (EC 2.4.1.132); GDP-Man: Man3GlcNAc2-PP-dolichol/Man4GlcNAc2-PP-dolichol α-1,2-mannosyltransferase (EC 2.…	8	10	6	7
GT5	UDP-Glc: glycogen glucosyltransferase (EC 2.4.1.11); ADP-Glc: starch glucosyltransferase (EC 2.4.1.21); NDP-Glc: starch glucosyltransferase (EC 2.4.1.242); UDP-Glc: α-1,3-glucan synthase (EC 2.4.1.183) UDP-Glc: α-1,4-glucan synthase (EC 2.4.1.-)	0	0	0	0
GT6	α-1,3-galactosyltransferase (EC 2.4.1.87); α-1,3 N-acetylgalactosaminyltransferase (EC 2.4.1.40); α-galactosyltransferase (EC 2.4.1.37); globoside α-N-acetylgalactosaminyltransferase (EC 2.4.1.88).	0	0	0	2
GT7	lactose synthase (EC 2.4.1.22); β-N-acetylglucosaminyl-glycopeptide β-1,4-galactosyltransferase (EC 2.4.1.38); N-acetyllactosamine synthase (EC 2.4.1.90); xylosylprotein β-4-galactosyltransferase (EC 2.4.1.133); UDP-Gal: neolactotriaosylceramide β-1,4-galactosyltransferase (EC 2.4.1.275); β-1,4-N-acetylglucosaminyltransferase (EC 2.4.1.-)	0	0	0	0
GT8	lipopolysaccharide α-1,3-galactosyltransferase (EC 2.4.1.44); UDP-Glc: (glucosyl)lipopolysaccharide α-1,2-glucosyltransferase (EC 2.4.1.-); lipopolysaccharide glucosyltransferase 1 (EC 2.4.1.58); glycogenin glucosyltransferase (EC 2.4.1.186); inositol 1-α-galactosyltransferase (galactinol synthase) (EC 2.4.1.123); homogalacturonan α-1,4-galacturonosyltransferase (EC 2.4.1.43); UDP-GlcA: xylan α-g…	5	6	4	6
GT9	lipopolysaccharide N-acetylglucosaminyltransferase (EC 2.4.1.56); heptosyltransferase (EC 2.4.-.-).	0	0	0	0
GT10	galactoside α-1,3/1,4-L-fucosyltransferase (EC 2.4.1.65); galactoside α-1,3-L-fucosyltransferase (EC 2.4.1.152); glycoprotein α-1,3-L-fucosyltransferase (EC 2.4.1.214)	1	4	3	2
GT11	GDP-L-Fuc: galactoside α-1,2-L-fucosyltransferase (EC 2.4.1.69); GDP-L-Fuc: β-LacNac α-1,3-L-fucosyltransferase (EC 2.4.1.-)	0	1	1	0
GT12	[N-acetylneuraminyl]-galactosylglucosylceramide N-acetylgalactosaminyltransferase (EC 2.4.1.92).	0	0	0	0
GT13	α-1,3-mannosyl-glycoprotein β-1,2-N-acetylglucosaminyltransferase (EC 2.4.1.101)	0	0	0	0
GT14	β-1,3-galactosyl-O-glycosyl-glycoprotein β-1,6-N-acetylglucosaminyltransferase (EC 2.4.1.102); N-acetyllactosaminide β-1,6-N-acetylglucosaminyltransferase (EC 2.4.1.150); protein O-β-xylosyltransferase (EC 2.4.2.26); UDP-GlcA:arabinogalactan β-glucuronosyltransferase (EC 2.4.1.-)	0	0	0	0
GT15	glycolipid 2-α-mannosyltransferase (EC 2.4.1.131); GDP-Man: α-1,2-mannosyltransferase (EC 2.4.1.-).	1	1	0	1
GT17	β-1,4-mannosyl-glycoprotein β-1,4-N-acetylglucosaminyltransferase (EC 2.4.1.144).	8	6	3	18
GT18	α-1,3(6)-mannosylglycoprotein β-1,6-N-acetyl-glucosaminyltransferase (EC 2.4.1.155).	0	0	0	0
GT19	lipid-A-disaccharide synthase (EC 2.4.1.182).	0	0	0	0
GT20	α,α-trehalose-phosphate synthase [UDP-forming] (EC 2.4.1.15); Glucosylglycerol-phosphate synthase (EC 2.4.1.213); trehalose-6-P phosphatase (EC 3.1.3.12); [retaining] GDP-valeniol: validamine 7-phosphate valeniolyltransferase (EC 2.-.-.-)	6	5	3	5
GT21	UDP-Glc: ceramide β-glucosyltransferase (EC 2.4.1.80).	0	1	0	1
GT22	Dol-P-Man: Man6GlcNAc2-PP-Dol α-1,2-mannosyltransferase (EC 2.4.1.259); Dol-P-Man: Man8GlcNAc2-PP-Dol α-1,2-mannosyltransferase (EC 2.4.1.261); Dol-P-Man: Man2-GlcNAc-phosphatidylinositol α-1,2-mannosyltransferase (EC 2.4.1.-); Dol-P-Man: Man3-GlcNAc-phosphatidylinositol α-1,2-mannosyltransferase (EC 2.4.1.-)	3	4	3	4
GT23	N-acetyl-β-D-glucosaminide α-1,6-L-fucosyltransferase (EC 2.4.1.68); chitin-oligosaccharide α-1,6-L-fucosyltransferase (EC 2.4.1.-)	0	0	0	0
GT24	UDP-Glc: glycoprotein α-glucosyltransferase (EC 2.4.1.-).	1	1	1	1
GT25	lipopolysaccharide β-1,4-galactosyltransferase (EC 2.4.1.-); β-1,3-glucosyltransferase (EC 2.4.1.-); β-1,2-glucosyltransferase (EC 2.4.1.-); β-1,2-galactosyltransferase (EC 2.4.1.-); LPS β-1,4-galactosyltransferase (EC 2.4.1.-); occidiofungin β-xylosyltransferase (EC 2.4.2.-); UDP-Gal:procollagen β-galactosyltransferase (EC 2.4.1.50)	0	0	0	0
GT26	UDP-ManNAcA: β-N-acetyl mannosaminuronyltransferase (EC 2.4.1.-); UDP-ManNAc: β-N-acetyl-mannosaminyltransferase (EC 2.4.1.-); UDP-Glc: β-1,4-glucosyltransferase (EC 2.4.1.-); β-1,4-galactosyltransferase (EC 2.4.1.-)	0	0	0	0
GT27	polypeptide α-N-acetylgalactosaminyltransferase (EC 2.4.1.41)	0	0	0	0
GT28	1,2-diacylglycerol 3-β-galactosyltransferase (EC 2.4.1.46); 1,2-diacylglycerol 3-β-glucosyltransferase (EC 2.4.1.157); UDP-GlcNAc: Und-PP-MurAc-pentapeptide β-N-acetylglucosaminyltransferase (EC 2.4.1.227); digalactosyldiacylglycerol synthase (EC 2.4.1.241)	0	0	1	0
GT30	CMP-β-KDO: α-3-deoxy-D-manno-octulosonic-acid (KDO) transferase (EC 2.4.99.-).	0	0	0	0
GT31	N-acetyllactosaminide β-1,3-N-acetylglucosaminyltransferase (EC 2.4.1.149); Glycoprotein-N-acetylgalactosamine 3-β-galactosyltransferase (EC 2.4.1.122); fucose-specific β-1,3-N-acetylglucosaminyltransferase (EC 2.4.1.-); globotriosylceramide β-1,3-GalNAc transferase (EC 2.4.1.79); chondroitin synthase (β-1,3-GlcUA and β-1,4-GalNAc transferase (EC 2.4.1.175); chondroitin β-1,3-glucuronyltransferas…	1	1	1	1
GT32	α-1,6-mannosyltransferase (EC 2.4.1.-); α-1,4-N-acetylglucosaminyltransferase (EC 2.4.1.-); α-1,4-N-acetylgalactosaminyltransferase (EC 2.4.1.-); GDP-Man: inositol-phosphorylceramide transferase (EC 2.4.1.-); UDP-Gal: β-galactoside α-1,4-galactosyltransferase (EC 2.4.1.-); UDP-Gal: lactose/N-acetyl-lactosamine α-1,4-galactosyltransferase (EC 2.4.1.-)	2	3	3	2
GT33	GDP-Man: chitobiosyldiphosphodolichol β-mannosyltransferase (EC 2.4.1.142).	1	1	1	1
GT34	UDP-Gal: galactomannan α-1,6-galactosyltransferase (EC 2.4.1.-); UDP-Xyl: xyloglucan α-1,6-xylosyltransferase (EC 2.4.2.39); α-1,2-galactosyltransferase (EC 2.4.1.-)	9	12	5	20
GT35	glycogen or starch phosphorylase (EC 2.4.1.1).	1	2	2	1
GT37	galactoside 2-L-fucosyltransferase (EC 2.4.1.69)	0	0	0	0
GT39	Dol-P-Man: protein α-mannosyltransferase (EC 2.4.1.109)	6	8	6	6
GT40	β-1,3-galactofuranosyltransferases (EC 2.4.1.-)	0	0	0	0
GT41	UDP-GlcNAc: peptide β-N-acetylglucosaminyltransferase (EC 2.4.1.255); UDP-Glc: peptide N-β-glucosyltransferase (EC 2.4.1.-)	1	2	0	1
GT43	β-glucuronyltransferase (EC 2.4.1.135); UDP-Xyl: xylan β-1,4-xylosyltransferase (EC 2.4.2.-)	0	0	0	0
GT44	UDP-Glc: α-glucosyltransferase (EC 2.4.1.-); UDP-GlcNAc: α-N-acetylglucosaminyltransferase (EC 2.4.1.-).	0	0	0	0
GT45	α-N-acteylglucosaminyltransferase (EC 2.4.1.-)	0	0	2	0
GT47	heparan β-glucuronyltransferase (EC 2.4.1.225); xyloglucan β-galactosyltransferase (EC 2.4.1.-); heparan synthase (EC 2.4.1.-); arabinan α-L-arabinosyltransferase (EC 2.4.2.-).	0	0	0	0
GT48	1,3-β-glucan synthase (EC 2.4.1.34)	0	0	0	0
GT49	β-1,3-N-acetylglucosaminyltransferase (EC 2.4.1.-).	0	0	0	0
GT50	Dol-P-Man α-1,4-mannosyltransferase (EC 2.4.1.-)	1	0	0	1
GT51	murein polymerase (EC 2.4.1.129).	0	0	0	0
GT54	UDP-GlcNAc: α-1,3-D-mannoside β-1,4-N-acetylglucosaminyltransferase (EC 2.4.1.145)	0	0	0	0
GT55	GDP-Man: mannosyl-3-phosphoglycerate synthase (EC 2.4.1.217)	0	0	0	0
GT56	TDP-Fuc4NAc: lipid II Fuc4NAc transferase (EC 2.4.1.-)	0	0	0	0
GT57	Dol-P-Glc: α-1,3-glucosyltransferase (EC 2.4.1.-)	0	0	0	0
GT58	Dol-P-Man: Man5GlcNAc2-PP-Dol α-1,3-mannosyltransferase (EC 2.4.1.258)	0	0	0	1
GT59	Dol-P-Glc: Glc2Man9GlcNAc2-PP-Dol α-1,2-glucosyltransferase (EC 2.4.1.256)	0	0	0	0
GT60	UDP-GlcNAc: polypeptide α-N-acetylglucosaminyltransferase (EC 2.4.1.-); UDP-GlcNAc: hydroxyproline polypeptide α-N-acetylglucosaminyltransferase (EC 2.4.1.-)	0	0	0	0
GT61	β-1,2-xylosyltransferase (EC 2.4.2.38) ; protein O-β-N-acetylglucosaminyltransferase (EC 2.4.1.94) ; xylan α-1,3-arabinofuranosyltransferase (EC 2.4.2.-) ;	0	0	0	0
GT62	α-1,2-mannosyltransferase (EC 2.4.1.-); α-1,6-mannosyltransferase (EC 2.4.1.-)	0	0	0	0
GT64	UDP-GlcNAc: heparan α-N-acetylhexosaminyltransferase (EC 2.4.1.224)	0	0	0	0
GT65	GDP-Fuc: protein O-α-fucosyltransferase (EC 2.4.1.-)	0	0	0	0
GT66	dolichyl-diphosphooligosaccharideâ€”protein glycotransferase (EC 2.4.99.18); undecaprenyl-diphosphooligosaccharideâ€”protein glycotransferase (EC 2.4.99.19)	1	1	2	1
GT68	GDP-Fuc: protein O-α-fucosyltransferase (EC 2.4.1.-)	0	0	0	0
GT69	GDP-Man: α-1,3-mannosyltransferase (EC 2.4.1.-)	0	0	1	0
GT70	UDP-GlcA: β-glucuronosyltransferase (EC 2.4.1.17)	0	0	0	0
GT71	α-mannosyltransferase (EC 2.4.1.-)	4	10	5	9
GT73	CMP-β-KDO: α-3-deoxy-D-manno-octulosonic-acid (KDO) transferase (EC 2.4.99.-).	0	0	0	0
GT76	Dol-P-Man: α-1,6-mannosyltransferase (EC 2.4.1.-)	0	0	0	1
GT77	α-xylosyltransferase (EC 2.4.2.39); α-1,3-galactosyltransferase (EC 2.4.1.37); arabinosyltransferase (EC 2.4.2.-); arabinosyltransferase (EC 2.4.2.-)	0	0	0	0
GT78	GDP-Man: α-mannosyltransferase (mannosylglycerate synthase) (EC 2.4.1.-)	0	0	0	0
GT81	NDP-Glc: glucosyl-3-phosphoglycerate synthase (EC 2.4.1.-); NDP-Man: mannosyl-3-phosphoglycerate synthase (EC 2.4.1.-); ADP-Glc: glucosyl-2-glycerate synthase (EC 2.4.1.-)	0	0	0	0
GT83	undecaprenyl phosphate-α-L-Ara4N: 4-amino-4-deoxy-β-L-arabinosyltransferase (EC 2.4.2.43); dodecaprenyl phosphate-β-galacturonic acid: lipopolysaccharide core α-galacturonosyl transferase (EC 2.4.1.-)	0	0	0	0
GT84	cyclic β-1,2-glucan synthase (EC 2.4.1.-);	0	0	0	0
GT87	polyprenol-P-Man: α-1,2-mannosyltransferase (EC 2.4.1.-)	0	0	0	0
GT89	β-D-arabinofuranosyl-1-monophosphoryldecaprenol : arabinan β-1,2-arabinofuranosyltransferase (EC 2.4.2.-)	0	0	0	0
GT90	UDP-Xyl: (mannosyl) glucuronoxylomannan/galactoxylomannan β-1,2-xylosyltransferase (EC 2.4.2.-); UDP-Glc: protein O-β-glucosyltransferase (EC 2.4.1.-); UDP-Xyl: protein O-β-xylosyltransferase (EC 2.4.2.-)	0	0	0	0
GT91	β-1,2-mannosyltransferase (EC 2.4.1.-)	0	0	0	0
GT92	UDP-Gal: N-glycan core α-1,6-fucoside β-1,4-galactosyltransferase (EC 2.4.1.-); UDP-Gal: β-galactoside β-1,4-galactosyltransferase (EC 2.4.1.-)	0	3	1	0
GT94	GDP-Man: GlcA-β-1,2-Man-α-1,3-Glc-β-1,4-Glc-α-1-PP-undecaprenol β-1,4-mannosyltransferase (2.4.1.251)	0	0	0	0
GT99	CMP-β-KDO 3-deoxy-β-D-manno-oct-2-ulosonic acid transferase (EC 2.4.99.-)	0	0	0	0
GT101	glucosyltransferase (EC 2.4.1.-)	0	3	1	2
GT102	dTDP-β-L-Rhap : O-antigen-polysaccharide α-1,3-L-rhamnosyltransferase (EC 2.4.1.289)	0	0	0	0
GT103	UDP-GlcpNAc: O-antigen-polysaccharide β-1,4-N-acetylglucosaminyltransferase (EC 2.4.1.56)	0	0	0	0
GT104	dTDP-β-L-Rhap : arginine α-L-rhamnosyltransferase (EC 2.4.1.-)	0	0	0	0
PL1	pectate lyase (EC 4.2.2.2); exo-pectate lyase (EC 4.2.2.9); pectin lyase (EC 4.2.2.10)	6	9	8	13
PL3	pectate lyase (EC 4.2.2.2)	1	5	5	10
PL4	rhamnogalacturonan endolyase (EC 4.2.2.23)	3	4	3	7
PL5	alginate lyase (EC 4.2.2.3)	0	0	0	0
PL6	alginate lyase (EC 4.2.2.3); chondroitinase B (EC 4.2.2.19); MG-specific alginate lyase (EC 4.2.2.-)	0	0	0	0
PL7	poly(β-mannuronate) lyase / M-specific alginate lyase (EC 4.2.2.3); α-L-guluronate lyase / G-specific alginate lyase (EC 4.2.2.11); poly-(MG)-lyase / MG-specific alginate lyase (EC 4.2.2.-)	0	0	0	0
PL8	hyaluronate lyase (EC 4.2.2.1); chondroitin AC lyase (EC 4.2.2.5); xanthan lyase (EC 4.2.2.12); chondroitin ABC lyase (EC 4.2.2.20)	0	0	0	0
PL9	pectate lyase (EC 4.2.2.2); exopolygalacturonate lyase (EC 4.2.2.9); thiopeptidoglycan lyase (EC 4.2.2.-)	0	0	0	0
PL10	pectate lyase (EC 4.2.2.2)	0	0	0	0
PL11	rhamnogalacturonan endolyase (EC 4.2.2.23); rhamnogalacturonan exolyase (EC 4.2.2.24)	0	1	0	0
PL12	heparin-sulfate lyase (EC 4.2.2.8)	0	0	0	0
PL13	heparin lyase (EC 4.2.2.7)	0	0	0	0
PL14	alginate lyase (EC 4.2.2.3); exo-oligoalginate lyase (EC 4.2.2.-); β-1,4-glucuronan lyase (EC 4.2.2.14)	0	0	0	0
PL15	oligo-alginate lyase (EC 4.2.2.-); alginate lyase (EC 4.2.2.3)	0	0	0	0
PL17	alginate lyase (EC 4.2.2.3); oligoalginate lyase (EC 4.2.2.-)	0	0	0	0
PL18	alginate lyase (EC 4.2.2.3); poly(α-L-guluronate) lyase / G-specific alginate lyase (EC 4.2.2.11); MG-specific alginate lyase (EC 4.2.2.-)	0	0	0	0
PL20	endo-β-1,4-glucuronan lyase (EC 4.2.2.14)	0	0	0	0
PL21	heparin lyase (EC 4.2.2.7); heparin-sulfate lyase (EC 4.2.2.8); acharan-sulfate lyase (EC 4.2.2.-)	0	0	0	0
PL22	oligogalacturonate lyase / oligogalacturonide lyase (EC 4.2.2.6)	0	0	0	0
PL24	ulvan lyase (EC 4.2.2.-)	0	0	0	0
PL25	ulvan lyase (EC 4.2.2.-)	0	0	0	0
PL26	rhamnogalacturonan exolyase (EC 4.2.2.24)	0	0	0	0
PL27	L-rhamnose-α-1,4-D-glucuronate lyase (EC 4.2.2.-)	0	0	0	0
	* known activities in CAZy family based on information from www.cazy.org family page
