# Supplementary material for: Application of Transcriptomics to Compare the Carbohydrate Active Enzymes That Are Expressed by Diverse Genera of Anaerobic Fungi to Degrade Plant Cell Wall Carbohydrates
Source: Front Microbiol. 2018 Jul 16;9:1581. doi: 10.3389/fmicb.2018.01581 (PMC6054980; doi:10.3389/fmicb.2018.01581)
Supplement: Supplementary file 13 [file Table_4.XLSX]

## Sheet: Sheet1
CAZY family	Activities1	Anaerobic fungi (ANF)2	Aerobic fungi (AF)	Rumen bacteria (RB)	Non-Rumen bacteria (NRB)	ANF % abundance3	AF % abundance	RB % abundance	NRB % abundance
AA1	Laccase / p-diphenol:oxygen oxidoreductase / ferroxidase (EC 1.10.3.2); ; ferroxidase (EC 1.10.3.-); Laccase-like multicopper oxidase (EC 1.10.3.-)	0	11.625	1.4	1.89474	0	1	0.102041	0.358491
AA2	manganese peroxidase (EC 1.11.1.13); versatile peroxidase (EC 1.11.1.16); lignin peroxidase (EC 1.11.1.14); peroxidase (EC 1.11.1.-)	0	7.15385	1	1.07692	0	1	0.0204082	0.245283
AA3	cellobiose dehydrogenase (EC 1.1.99.18); glucose 1-oxidase (EC 1.1.3.4); aryl alcohol oxidase (EC 1.1.3.7); alcohol oxidase (EC 1.1.3.13); pyranose oxidase (EC 1.1.3.10)	0	24.7961	1.6	2.90476	0	0.990385	0.204082	0.396226
AA4	vanillyl-alcohol oxidase (EC 1.1.3.38)	1.25	2.87097	1.75	1.07692	0.833333	0.894231	0.0816327	0.245283
AA5	Oxidase with oxygen as acceptor (EC 1.1.3.-); galactose oxidase (EC 1.1.3.9); glyoxal oxidase (EC 1.2.3.15); alcohol oxidase (EC 1.1.3.13)	0	4.24752	0	2	0	0.971154	0	0.0377358
AA6	1,4-benzoquinone reductase (EC. 1.6.5.6)	1.25	1.74757	3	2.69565	0.833333	0.990385	0.979592	0.867925
AA7	glucooligosaccharide oxidase (EC 1.1.3.-); chitooligosaccharide oxidase (EC 1.1.3.-)	0	23.4615	2	2.9375	0	1	0.122449	0.301887
AA8	Iron reductase domain	0	1.69014	0	0	0	0.682692	0	0
AA9	AA9 (formerly GH61) proteins are copper-dependent lytic polysaccharide monooxygenases (LPMOs); cleavage of cellulose chains with oxidation of various carbons (C-1, C-4 and C-6) has been reported several times in the literature	0	14.0825	0	0	0	0.932692	0	0
AA10	AA10 (formerly CBM33) proteins are copper-dependent lytic polysaccharide monooxygenases (LPMOs); some proteins have been shown to act on chitin, others on cellulose	0	1.2	3.66667	2	0	0.0480769	0.0612245	0.132075
AA11	AA11 proteins are copper-dependent lytic polysaccharide monooxygenases (LPMOs); cleavage of chitin chains with oxidation of C-1 has been demonstrated for a AA11 LPMO from Aspergillus oryzae	0	3.925	0	0	0	0.769231	0	0
AA12	The pyrroloquinoline quinone-dependent oxidoreductase activity was demonstrated for the CC1G_09525 protein of Coprinopsis cinerea	0	2.42593	1	1.28571	0	0.519231	0.0204082	0.264151
AA13	AA13 proteins are copper-dependent lytic polysaccharide monooxygenases (LPMOs); cleavage of starch with oxidation of C-1 at the site of cleavage has been demonstrated for the LPMO encoded by gene NCU08746 from Neurospora crassa	0	1.18519	0	0	0	0.259615	0	0
CBM1	cellulose-binding; Binding to chitin has been demonstrated in one case	95	16.7529	0	0	1	0.817308	0	0
CBM2	cellulose-binding; Several of these modules have been shown to also bind chitin or xylan	1.8	0	7.81818	9.06667	1	0	0.22449	0.283019
CBM3	cellulose-binding; In one instance binding to chitin has been reported	0	1	3.63636	6.94118	0	0.00961538	0.22449	0.320755
CBM4	xylan, β-1,3-glucan, β-1,3-1,4-glucan, β-1,6-glucan and amorphous cellulose but not with crystalline cellulose	0	1	2.11111	2.21739	0	0.0288462	0.55102	0.433962
CBM5	Chitin-binding	0	2.80952	1.83333	3.8	0	0.403846	0.122449	0.0943396
CBM6	The cellulose-binding function has been demonstrated in one case on amorphous cellulose and β-1,4-xylan. Some of these modules also bind β-1,3-glucan, β-1,3-1,4-glucan, and β-1,4-glucan.	9	1.41176	3.44444	4.36364	1	0.163462	0.55102	0.622642
CBM8	cellulose	2	1.26667	0	1	0.166667	0.144231	0	0.0377358
CBM9	found so far only in xylanases. The cellulose-binding function has been demonstrated in one case	0	1	1.6	2	0	0.0384615	0.306122	0.509434
CBM10	cellulose	341	1	1	12	1	0.0192308	0.0204082	0.0377358
CBM11	β-1,4-glucan and β-1,3-1,4-mixed linked glucans	0	0	2	1.22222	0	0	0.0204082	0.169811
CBM12	chitin	1.8	1.30952	1.33333	1.2	1	0.403846	0.0612245	0.0943396
CBM13	galactose, mannose, xylan, GalNAc	30.8	5.65517	3.9375	5.33333	1	0.836538	0.326531	0.339623
CBM14	chitin	0	2.16667	0	1	0	0.115385	0	0.0188679
CBM16	cellulose and glucomannan	0	1.76923	1.44444	1.78571	0	0.125	0.183673	0.264151
CBM17	amorphous cellulose, cellooligosaccharides and derivatized cellulose	0	0	0	1.5	0	0	0	0.0377358
CBM18	chitin	149	6.71429	0	0	1	0.673077	0	0
CBM19	chitin	0	1.63265	0	0	0	0.471154	0	0
CBM20	granular starch	3.66667	2.67368	1.4	1.26087	0.666667	0.913462	0.306122	0.433962
CBM21	granular starch	6.4	2.21359	1	0	1	0.990385	0.0204082	0
CBM22	binding to xylan; affinity with mixed β-1,3/β-1,4-glucans	1.33333	1.66667	2.83333	1.875	0.666667	0.115385	0.244898	0.45283
CBM23	Mannan	0	0	1	1.33333	0	0	0.102041	0.169811
CBM24	α-1,3-glucan	0	2.24138	0	0	0	0.278846	0	0
CBM25	Starch	5.4	0	1	2	1	0	0.0612245	0.113208
CBM26	Starch	13.4	0	1.72727	1.2	1	0	0.22449	0.0943396
CBM27	Mannan	0	0	1.2	1.66667	0	0	0.102041	0.113208
CBM28	non-crystalline cellulose, cellooligosaccharides, and β-(1,3)(1,4)-glucans	0	0	0	1	0	0	0	0.0943396
CBM29	mannan/glucomannan	9.8	0	0	0	1	0	0	0
CBM30	cellulose	0	0	1.75	2	0	0	0.326531	0.339623
CBM32	galactose, lactose, polygalacturonic acid, LacNAc (β-D-galactosyl-1,4-β-D-N-acetylglucosamine	3.33333	1.51429	5.81481	5.25	0.666667	0.673077	0.55102	0.679245
CBM34	Granular starch	0	0	1.48	1.41176	0	0	0.510204	0.320755
CBM35	xylan, decorated soluble mannans, mannooligosaccharides, β-galactan	3.4	1.57143	2.54545	2.6129	1	0.740385	0.44898	0.584906
CBM36	calcium-dependent binding of xylans and xylooligosaccharides	1	1	1.25	1.25	0.166667	0.00961538	0.0816327	0.0754717
CBM37	xylan, chitin, microcrystalline and phosphoric-acid swollen cellulose, heterogeneous substrates such as alfalfa cell walls, banana stem and wheat straw	0	1	7	2	0	0.0288462	0.244898	0.245283
CBM38	inulin	0	1.33333	0	1	0	0.0576923	0	0.0754717
CBM40	sialic acid	0	1	1.71429	1.6	0	0.0576923	0.142857	0.283019
CBM41	α-glucans amylose, amylopectin, pullulan, and oligosaccharide fragments derived from these polysaccharides	0	0	1.25	1.22222	0	0	0.0816327	0.169811
CBM42	arabinofuranose (present in arabinoxylan)	0	1.54762	1	4	0	0.403846	0.0204082	0.0566038
CBM43	β-1,3-glucan	0	1.49505	0	0	0	0.971154	0	0
CBM44	bind equally well cellulose and xyloglucan	0	0	3.2	2.27273	0	0	0.102041	0.415094
CBM46	Cellulose	0	1	3	2.27273	0	0.259615	0.0612245	0.207547
CBM47	Fucose	0	0	1	1	0	0	0.0204082	0.0188679
CBM48	glycogen	5.8	1.12871	2.91489	3.42857	1	0.971154	0.959184	0.792453
CBM50	chitopentaose; attached to various enzymes from families GH18, GH19, GH23, GH24, GH25 and GH73, i.e. enzymes cleaving either chitin or peptidoglycan	4.6	6.22917	3.82927	5.50943	1	0.923077	0.836735	1
CBM51	galactose; attached to various enzymes from families GH2, GH27, GH31, GH95, GH98 and GH101	0	0	1.5	1.9	0	0	0.0816327	0.188679
CBM52	β-1,3-glucan	4.4	1.36	0	0	1	0.240385	0	0
CBM54	xylan, yeast cell wall glucan and chitin	0	0	0	1.5	0	0	0	0.188679
CBM56	β-1,3-glucan	0	0	1	1.63636	0	0	0.122449	0.207547
CBM57	Created from reading Schallus et al (2008) Mol Biol Cell. 19:3404-3414 [PMID: 18524852] and finding related domains attached to various glycosidases	0	0	1.14286	1.72727	0	0	0.142857	0.207547
CBM59	mannan, xylan, and cellulose	0	0	1	1	0	0	0.0204082	0.0943396
CBM60	xylan	0	0	0	5	0	0	0	0.0188679
CBM61	β-1,4-galactan	1.6	1.33333	1.16667	2.33333	1	0.0865385	0.244898	0.226415
CBM62	galactose moieties found on xyloglucan, arabinogalactan and galactomannan	0	0	1.5	2.22222	0	0	0.122449	0.169811
CBM63	cellulose	6.8	1.68182	1	1.28571	1	0.423077	0.0408163	0.132075
CBM64	cellulose	0	0	0	7	0	0	0	0.0188679
CBM65	bind to a range of β-glucans but, uniquely, display significant preference for xyloglucan	0	0	3	1	0	0	0.0408163	0.0566038
CBM66	targets the terminal fructoside residue of fructans	1.66667	1.95	1.86667	1.86364	0.333333	0.192308	0.306122	0.415094
CBM67	L-rhamnose	1.2	3.23077	3.8	2.39394	0.833333	0.5	0.408163	0.622642
CBM68	maltotriose and maltotetraose	0	0	1	0	0	0	0.0204082	0
CBM69	starch	0	0	1	1	0	0	0.122449	0.0754717
CBM70	hyaluronan	0	1	0	1	0	0.00961538	0	0.0188679
CBM71	lactose and LacNAc	0	1	0	1	0	0.0576923	0	0.0377358
CBM72	bind a broad spectrum of polysaccharides including soluble and insoluble cellulose, β-1,3/1,4-mixed linked glucans, xylan, and β-mannan	0	0	1.25	0	0	0	0.0816327	0
CBM73	Chitin	0	0	1	3	0	0	0.0204082	0.0188679
CBM74	starch	0	0	1	0	0	0	0.0408163	0
CBM76	xyloglucan, glucomannan, and barley β-glucan	0	0	1	0	0	0	0.0204082	0
CBM77	Pectin	0	0	1.5	1	0	0	0.0816327	0.0566038
CBM79	Binding to various β-glucans	0	0	1	0	0	0	0.0204082	0
CBM80	Broad specificity for β-glycans (xyloglucan, glucomannan, galactomannan, barley β-glucan)	0	0	2	1	0	0	0.0204082	0.0188679
CBM81	appended to GH5_2 enzymes. So far found exclusively in a few gammaproteobacteria. The CBM81 from an uncultivated species was shown to have binding affinity for β-1,4-, β-1,3,-glucans, xyloglucan, avicel and cellooligosaccharides	0	0	0	1	0	0	0	0.0188679
CE1	acetyl xylan esterase (EC 3.1.1.72); cinnamoyl esterase (EC 3.1.1.-); feruloyl esterase (EC 3.1.1.73); carboxylesterase (EC 3.1.1.1); S-formylglutathione hydrolase (EC 3.1.2.12); diacylglycerol O-acyltransferase (EC 2.3.1.20); trehalose 6-O-mycolyltransferase (EC 2.3.1.122)	22	4	3	3	1	1	0.979592	1
CE2	acetyl xylan esterase (EC 3.1.1.72)	4.6	1.45714	2.03571	1.57143	1	0.673077	0.571429	0.396226
CE3	acetyl xylan esterase (EC 3.1.1.72).	5.6	4.24194	2.7619	3.02326	0.833333	0.596154	0.857143	0.811321
CE4	acetyl xylan esterase (EC 3.1.1.72); chitin deacetylase (EC 3.5.1.41); chitooligosaccharide deacetylase (EC 3.5.1.-); peptidoglycan GlcNAc deacetylase (EC 3.5.1.-); peptidoglycan N-acetylmuramic acid deacetylase (EC 3.5.1.-)	42.8	9.36893	3.6087	4.54	1	0.990385	0.938776	0.943396
CE5	acetyl xylan esterase (EC 3.1.1.72); cutinase (EC 3.1.1.74)	0	7.16	1	1.33333	0	0.721154	0.0204082	0.0566038
CE6	acetyl xylan esterase (EC 3.1.1.72)	11.8	1	3.2963	2.80645	1	0.0288462	0.55102	0.584906
CE7	acetyl xylan esterase (EC 3.1.1.72); cephalosporin-C deacetylase (EC 3.1.1.41)	0	1.26923	1.86207	2.12121	0	0.25	0.591837	0.622642
CE8	pectin methylesterase (EC 3.1.1.11)	5.2	3.18681	2.45	1.82759	1	0.875	0.408163	0.54717
CE9	N-acetylglucosamine 6-phosphate deacetylase (EC 3.5.1.25); N-acetylglucosamine 6-phosphate deacetylase (EC 3.5.1.80)	0	1.32979	1.5	1.26829	0	0.903846	0.612245	0.773585
CE11	UDP-3-0-acyl N-acetylglucosamine deacetylase (EC 3.5.1.-)	0	0	1	1	0	0	0.326531	0.415094
CE12	pectin acetylesterase (EC 3.1.1.-); rhamnogalacturonan acetylesterase (EC 3.1.1.-); acetyl xylan esterase (EC 3.1.1.72)	5.6	2.88119	2.33333	2.09091	1	0.971154	0.55102	0.622642
CE13	pectin acetylesterase (EC 3.1.1.-)	0	2	1.2	1.5	0	0.00961538	0.102041	0.0377358
CE14	N-acetyl-1-D-myo-inosityl-2-amino-2-deoxy-α-D-glucopyranoside deacetylase (EC 3.5.1.89); diacetylchitobiose deacetylase (EC 3.5.1.-); mycothiol S-conjugate amidase (EC 3.5.1.-)	1	1.29592	1.5	2.10526	1	0.942308	0.489796	0.716981
CE15	4-O-methyl-glucuronoyl methylesterase (EC 3.1.1.-)	3.25	1.8125	1.22222	1.625	0.833333	0.615385	0.367347	0.301887
CE16	acetylesterase (EC 3.1.1.6) active on various carbohydrate acetyl esters	9.8	5.93069	0	1.125	1	0.971154	0	0.150943
GH1	β-glucosidase (EC 3.2.1.21); β-galactosidase (EC 3.2.1.23); β-mannosidase (EC 3.2.1.25); β-glucuronidase (EC 3.2.1.31); β-xylosidase (EC 3.2.1.37); β-D-fucosidase (EC 3.2.1.38); phlorizin hydrolase (EC 3.2.1.62); exo-β-1,4-glucanase (EC 3.2.1.74); 6-phospho-β-galactosidase (EC 3.2.1.85); 6-phospho-β-glucosidase (EC 3.2.1.86); strictosidine β-glucosidase (EC 3.2.1.105); lactase (EC 3.2.1.108); amy…	7.8	2.76344	5.2	2.53659	1	0.894231	0.510204	0.773585
GH2	β-galactosidase (EC 3.2.1.23) ; β-mannosidase (EC 3.2.1.25); β-glucuronidase (EC 3.2.1.31); α-L-arabinofuranosidase (EC 3.2.1.55); mannosylglycoprotein endo-β-mannosidase (EC 3.2.1.152); exo-β-glucosaminidase (EC 3.2.1.165)	1.4	4.72277	6.5814	6.14286	1	0.971154	0.877551	0.924528
GH3	β-glucosidase (EC 3.2.1.21); xylan 1,4-β-xylosidase (EC 3.2.1.37); β-glucosylceramidase (EC 3.2.1.45); β-N-acetylhexosaminidase (EC 3.2.1.52); α-L-arabinofuranosidase (EC 3.2.1.55); glucan 1,3-β-glucosidase (EC 3.2.1.58); glucan 1,4-β-glucosidase (EC 3.2.1.74); isoprimeverose-producing oligoxyloglucan hydrolase (EC 3.2.1.120); coniferin β-glucosidase (EC 3.2.1.126); exo-1,3-1,4-glucanase (EC 3.2.…	14.2	12.7596	6.02273	4.96154	1	1	0.897959	0.981132
GH4	maltose-6-phosphate glucosidase (EC 3.2.1.122); α-glucosidase (EC 3.2.1.20); α-galactosidase (EC 3.2.1.22); 6-phospho-β-glucosidase (EC 3.2.1.86); α-glucuronidase (EC 3.2.1.139); α-galacturonase (EC 3.2.1.67); palatinase (EC 3.2.1.-)	0	1	2.52381	2.5	0	0.0192308	0.428571	0.490566
GH5	endo-β-1,4-glucanase / cellulase (EC 3.2.1.4); endo-β-1,4-xylanase (EC 3.2.1.8); β-glucosidase (EC 3.2.1.21); β-mannosidase (EC 3.2.1.25); β-glucosylceramidase (EC 3.2.1.45); glucan β-1,3-glucosidase (EC 3.2.1.58); licheninase (EC 3.2.1.73); exo-β-1,4-glucanase / cellodextrinase (EC 3.2.1.74); glucan endo-1,6-β-glucosidase (EC 3.2.1.75); mannan endo-β-1,4-mannosidase (EC 3.2.1.78); cellulose β-1,…	38.2	17.4423	4.33333	5.56522	1	1	0.857143	0.867925
GH6	endoglucanase (EC 3.2.1.4); cellobiohydrolase (EC 3.2.1.91)	29.8	2.08333	3	2.3	1	0.692308	0.0204082	0.188679
GH7	endo-β-1,4-glucanase (EC 3.2.1.4); reducing end-acting cellobiohydrolase (EC 3.2.1.176); chitosanase (EC 3.2.1.132); endo-β-1,3-1,4-glucanase (EC 3.2.1.73)	0	4.08537	0	0	0	0.788462	0	0
GH8	chitosanase (EC 3.2.1.132); cellulase (EC 3.2.1.4); licheninase (EC 3.2.1.73); endo-1,4-β-xylanase (EC 3.2.1.8); reducing-end-xylose releasing exo-oligoxylanase (EC 3.2.1.156)	2	1.25	1.5	1.88889	1	0.0384615	0.326531	0.339623
GH9	endoglucanase (EC 3.2.1.4); endo-β-1,3(4)-glucanase / lichenase-laminarinase (EC 3.2.1.6); β-glucosidase (EC 3.2.1.21); lichenase / endo-β-1,3-1,4-glucanase (EC 3.2.1.73); exo-β-1,4-glucanase / cellodextrinase (EC 3.2.1.74); cellobiohydrolase (EC 3.2.1.91); xyloglucan-specific endo-β-1,4-glucanase / endo-xyloglucanase (EC 3.2.1.151); exo-β-glucosaminidase (EC 3.2.1.165)	12.2	1.375	3.08	4.92857	1	0.384615	0.510204	0.528302
GH10	endo-1,4-β-xylanase (EC 3.2.1.8); endo-1,3-β-xylanase (EC 3.2.1.32); tomatinase (EC 3.2.1.-); xylan endotransglycosylase (EC 2.4.2.-)	23.6	4.26374	3.55556	3.19565	1	0.875	0.55102	0.867925
GH11	endo-β-1,4-xylanase (EC 3.2.1.8); endo-β-1,3-xylanase (EC 3.2.1.32)	35.2	3.11594	3.44444	1.61111	1	0.663462	0.183673	0.339623
GH12	endoglucanase (EC 3.2.1.4); xyloglucan hydrolase (EC 3.2.1.151); β-1,3-1,4-glucanase (EC 3.2.1.73); xyloglucan endotransglycosylase (EC 2.4.1.207)	0	2.80851	0	1.57143	0	0.903846	0	0.132075
GH13	α-amylase (EC 3.2.1.1); pullulanase (EC 3.2.1.41); cyclomaltodextrin glucanotransferase (EC 2.4.1.19); cyclomaltodextrinase (EC 3.2.1.54); trehalose-6-phosphate hydrolase (EC 3.2.1.93); oligo-α-glucosidase (EC 3.2.1.10); maltogenic amylase (EC 3.2.1.133); neopullulanase (EC 3.2.1.135); α-glucosidase (EC 3.2.1.20); maltotetraose-forming α-amylase (EC 3.2.1.60); isoamylase (EC 3.2.1.68); glucodextr…	12	9.56731	7.57143	6.98113	1	1	1	1
GH14	β-amylase (EC 3.2.1.2)	0	0	0	1	0	0	0	0.0188679
GH15	glucoamylase (EC 3.2.1.3); glucodextranase (EC 3.2.1.70); α,α-trehalase (EC 3.2.1.28); dextran dextrinase (EC 2.4.1.2)	0	2.79808	2	1.75758	0	1	0.102041	0.622642
GH16	xyloglucan:xyloglucosyltransferase (EC 2.4.1.207); keratan-sulfate endo-1,4-β-galactosidase (EC 3.2.1.103); endo-1,3-β-glucanase (EC 3.2.1.39); endo-1,3(4)-β-glucanase (EC 3.2.1.6); licheninase (EC 3.2.1.73); β-agarase (EC 3.2.1.81); κ-carrageenase (EC 3.2.1.83); xyloglucanase (EC 3.2.1.151); endo-β-1,3-galactanase (EC 3.2.1.181); β-porphyranase (EC 3.2.1.178); hyaluronidase (EC 3.2.1.35); endo-β…	7.8	19.2981	2.22222	2.12903	1	1	0.55102	0.584906
GH17	glucan endo-1,3-β-glucosidase (EC 3.2.1.39); glucan 1,3-β-glucosidase (EC 3.2.1.58); licheninase (EC 3.2.1.73); ABA-specific β-glucosidase (EC 3.2.1.175); β-1,3-glucanosyltransglycosylase (EC 2.4.1.-)	0	3.78641	1	0	0	0.990385	0.0204082	0
GH18	chitinase (EC 3.2.1.14); lysozyme (EC 3.2.1.17); endo-β-N-acetylglucosaminidase (EC 3.2.1.96); peptidoglycan hydrolase with endo-β-N-acetylglucosaminidase specificity (EC 3.2.1.-); Nod factor hydrolase (EC 3.2.1.-); xylanase inhibitor; concanavalin B; narbonin	7.2	14.3654	2.29412	2.69231	1	1	0.693878	0.735849
GH19	chitinase (EC 3.2.1.14); lysozyme (EC 3.2.1.17)	0	0	1	1.42857	0	0	0.0612245	0.132075
GH20	β-hexosaminidase (EC 3.2.1.52); lacto-N-biosidase (EC 3.2.1.140); β-1,6-N-acetylglucosaminidase) (EC 3.2.1.-); β-6-SO3-N-acetylglucosaminidase (EC 3.2.1.-)	1.4	2.58654	3.9375	2.55172	1	1	0.326531	0.54717
GH23	lysozyme type G (EC 3.2.1.17); peptidoglycan lyase (EC 4.2.2.n1) also known in the literature as peptidoglycan lytic transglycosylase; chitinase (EC 3.2.1.14)	0	1.22642	2.39474	3.22	0	0.509615	0.77551	0.943396
GH24	lysozyme (EC 3.2.1.17)	2.33333	1.58065	2.16667	2.28571	0.666667	0.298077	0.122449	0.264151
GH25	lysozyme (EC 3.2.1.17)	2.6	1.64286	3.14286	1.66667	1	0.538462	0.714286	0.339623
GH26	β-mannanase (EC 3.2.1.78); exo-β-1,4-mannobiohydrolase (EC 3.2.1.100); β-1,3-xylanase (EC 3.2.1.32); lichenase / endo-β-1,3-1,4-glucanase (EC 3.2.1.73); mannobiose-producing exo-β-mannanase (EC 3.2.1.-)	4.4	2	1.92308	2.29032	1	0.326923	0.530612	0.584906
GH27	α-galactosidase (EC 3.2.1.22); α-N-acetylgalactosaminidase (EC 3.2.1.49); isomalto-dextranase (EC 3.2.1.94); β-L-arabinopyranosidase (EC 3.2.1.88); galactan:galactan galactosyltransferase (EC 2.4.1.-)	0	2.95833	1.28571	1.68421	0	0.923077	0.428571	0.358491
GH28	polygalacturonase (EC 3.2.1.15); α-L-rhamnosidase (EC 3.2.1.40); exo-polygalacturonase (EC 3.2.1.67); exo-polygalacturonosidase (EC 3.2.1.82); rhamnogalacturonase (EC 3.2.1.171); rhamnogalacturonan α-1,2-galacturonohydrolase (EC 3.2.1.173); endo-xylogalacturonan hydrolase (EC 3.2.1.-)	1	8.10891	4.45455	3.51282	0.166667	0.971154	0.44898	0.735849
GH29	α-L-fucosidase (EC 3.2.1.51); α-1,3/1,4-L-fucosidase (EC 3.2.1.111)	0	1.77586	2.42105	3.19231	0	0.557692	0.387755	0.490566
GH30	endo-β-1,4-xylanase (EC 3.2.1.8); β-glucosidase (3.2.1.21); β-glucuronidase (EC 3.2.1.31); β-xylosidase (EC 3.2.1.37); β-fucosidase (EC 3.2.1.38); glucosylceramidase (EC 3.2.1.45); β-1,6-glucanase (EC 3.2.1.75); glucuronoarabinoxylan endo-β-1,4-xylanase (EC 3.2.1.136); endo-β-1,6-galactanase (EC:3.2.1.164); [reducing end] β-xylosidase (EC 3.2.1.-)	1.6	2.80952	1.80952	2.17647	1	0.807692	0.428571	0.641509
GH31	α-glucosidase (EC 3.2.1.20); α-galactosidase (EC 3.2.1.22); α-mannosidase (EC 3.2.1.24); α-1,3-glucosidase (EC 3.2.1.84); sucrase-isomaltase (EC 3.2.1.48) (EC 3.2.1.10); α-xylosidase (EC 3.2.1.177); α-glucan lyase (EC 4.2.2.13); isomaltosyltransferase (EC 2.4.1.-); oligosaccharide α-1,4-glucosyltransferase (EC 2.4.1.161); sulfoquinovosidase (EC 3.2.1.-)	8.6	6.65385	2.90476	2.37778	1	1	0.857143	0.849057
GH32	invertase (EC 3.2.1.26); endo-inulinase (EC 3.2.1.7); β-2,6-fructan 6-levanbiohydrolase (EC 3.2.1.64); endo-levanase (EC 3.2.1.65); exo-inulinase (EC 3.2.1.80); fructan β-(2,1)-fructosidase/1-exohydrolase (EC 3.2.1.153); fructan β-(2,6)-fructosidase/6-exohydrolase (EC 3.2.1.154); sucrose:sucrose 1-fructosyltransferase (EC 2.4.1.99); fructan:fructan 1-fructosyltransferase (EC 2.4.1.100); sucrose:f…	1.25	2.74286	2.175	1.86667	0.666667	0.673077	0.816327	0.566038
GH33	sialidase or neuraminidase (EC 3.2.1.18); trans-sialidase (EC 2.4.1.-); 2-keto-3-deoxynononic acid hydrolase (EC 3.2.1.-); anhydrosialidase (EC 4.2.2.15); 3-deoxy-D-manno-octulosonic-acid hydrolase (EC 3.2.1.-)	0	1.23333	2.18182	1.64	0	0.288462	0.22449	0.471698
GH35	β-galactosidase (EC 3.2.1.23); exo-β-glucosaminidase (EC 3.2.1.165); exo-β-1,4-galactanase (EC 3.2.1.-); β-1,3-galactosidase (EC 3.2.1.-)	0	3.23469	1.8	2	0	0.942308	0.408163	0.471698
GH36	α-galactosidase (EC 3.2.1.22); α-N-acetylgalactosaminidase (EC 3.2.1.49); stachyose synthase (EC 2.4.1.67); raffinose synthase (EC 2.4.1.82)	0	1.52778	1.72093	1.59375	0	0.346154	0.877551	0.603774
GH37	α,α-trehalase (EC 3.2.1.28)	1.2	1.96117	1.25	1.09091	1	0.990385	0.0816327	0.207547
GH38	α-mannosidase (EC 3.2.1.24); mannosyl-oligosaccharide α-1,2-mannosidase (EC 3.2.1.113); mannosyl-oligosaccharide α-1,3-1,6-mannosidase (EC 3.2.1.114); α-2-O-mannosylglycerate hydrolase (EC 3.2.1.170); mannosyl-oligosaccharide α-1,3-mannosidase (EC 3.2.1.-)	1	1.13592	1.78571	1.72222	0.833333	0.990385	0.285714	0.339623
GH39	α-L-iduronidase (EC 3.2.1.76); β-xylosidase (EC 3.2.1.37)	3.4	1.25	1.57143	1.70833	1	0.230769	0.285714	0.641509
GH42	β-galactosidase (EC 3.2.1.23); α-L-arabinopyranosidase (EC 3.2.1.-)	0	1	1.54167	1.72414	0	0.0673077	0.489796	0.54717
GH43	β-xylosidase (EC 3.2.1.37); α-L-arabinofuranosidase (EC 3.2.1.55); arabinanase (EC 3.2.1.99); xylanase (EC 3.2.1.8); galactan 1,3-β-galactosidase (EC 3.2.1.145); α-1,2-L-arabinofuranosidase (EC 3.2.1.-); exo-α-1,5-L-arabinofuranosidase (EC 3.2.1.-); [inverting] exo-α-1,5-L-arabinanase (EC 3.2.1.-); β-1,3-xylosidase (EC 3.2.1.-)	26.4	10.5842	9.26829	9.44681	1	0.971154	0.836735	0.886792
GH44	endoglucanase (EC 3.2.1.4); xyloglucanase (EC 3.2.1.151)	0	1.125	1	1.08333	0	0.153846	0.0612245	0.226415
GH45	endoglucanase (EC 3.2.1.4)	17	1.63636	4	2	1	0.528846	0.0204082	0.0188679
GH46	chitosanase (EC 3.2.1.132)	0	2	1.5	1	0	0.0288462	0.0408163	0.0566038
GH47	α-mannosidase (EC 3.2.1.113)	2.2	7.36538	0	0	1	1	0	0
GH48	reducing end-acting cellobiohydrolase (EC 3.2.1.176); endo-β-1,4-glucanase (EC 3.2.1.4); chitinase (EC 3.2.1.14)	15	0	1	1.375	1	0	0.102041	0.301887
GH49	dextranase (EC 3.2.1.11); isopullulanase (EC 3.2.1.57); dextran 1,6-α-isomaltotriosidase (EC 3.2.1.95)	0	1.3	1	0	0	0.0961538	0.0204082	0
GH50	β-agarase (EC 3.2.1.81)	0	0	4	1.8	0	0	0.0204082	0.0943396
GH51	endoglucanase (EC 3.2.1.4); endo-β-1,4-xylanase (EC 3.2.1.8); β-xylosidase (EC 3.2.1.37); α-L-arabinofuranosidase (EC 3.2.1.55)	0	2.32184	2.22857	2.37209	0	0.836538	0.714286	0.811321
GH52	β-xylosidase (EC 3.2.1.37)	0	1	1	1	0	0.00961538	0.0204082	0.150943
GH53	endo-β-1,4-galactanase (EC 3.2.1.89)	1.4	1.35065	1.47826	1.20833	1	0.740385	0.469388	0.45283
GH54	α-L-arabinofuranosidase (EC 3.2.1.55); β-xylosidase (EC 3.2.1.37)	0	1.53488	1	1.5	0	0.413462	0.0204082	0.0377358
GH55	exo-β-1,3-glucanase (EC 3.2.1.58); endo-β-1,3-glucanase (EC 3.2.1.39)	0	3.67708	1	1.375	0	0.923077	0.0204082	0.150943
GH57	α-amylase (EC 3.2.1.1); α-galactosidase (EC 3.2.1.22); amylopullulanase (EC 3.2.1.41); cyclomaltodextrinase (EC 3.2.1.54); branching enzyme (EC 2.4.1.18); 4-α-glucanotransferase (EC 2.4.1.25)	0	1	1.23529	1.6875	0	0.00961538	0.346939	0.301887
GH59	β-galactosidase (EC 3.2.1.23); galactocerebrosidase (EC 3.2.1.46)	0	0	1	1	0	0	0.0204082	0.0943396
GH62	α-L-arabinofuranosidase (EC 3.2.1.55)	0	1.71429	2	2	0	0.471154	0.0204082	0.150943
GH63	processing α-glucosidase (EC 3.2.1.106); α-1,3-glucosidase (EC 3.2.1.84); α-glucosidase (EC 3.2.1.20); mannosylglycerate α-mannosidase / mannosylglycerate hydrolase (EC 3.2.1.170)	0	1.76768	1.66667	1.58824	0	0.951923	0.0612245	0.320755
GH64	β-1,3-glucanase (EC 3.2.1.39)	1.25	2.34	1	1.16667	0.666667	0.480769	0.0408163	0.113208
GH65	α,α-trehalase (EC 3.2.1.28); maltose phosphorylase (EC 2.4.1.8); trehalose phosphorylase (EC 2.4.1.64); kojibiose phosphorylase (EC 2.4.1.230); trehalose-6-phosphate phosphorylase (EC 2.4.1.216); nigerose phosphorylase (EC 2.4.1.279); 3-O-α-glucopyranosyl-L-rhamnose phosphorylase (EC 2.4.1.282); 2-O-α-glucopyranosylglycerol: phosphate β-glucosyltransferase (EC 2.4.1.-); α-glucosyl-1,2-β-galactosy…	0	1.16279	1.22222	1.62069	0	0.413462	0.183673	0.54717
GH66	cycloisomaltooligosaccharide glucanotransferase (EC 2.4.1.248); dextranase (EC 3.2.1.11)	0	0	1	1	0	0	0.102041	0.0943396
GH67	α-glucuronidase (EC 3.2.1.139); xylan α-1,2-glucuronidase (EC 3.2.1.131)	1	1.27027	1.05882	1.02941	0.333333	0.355769	0.346939	0.641509
GH68	levansucrase (EC 2.4.1.10); β-fructofuranosidase (EC 3.2.1.26); inulosucrase (EC 2.4.1.9)	0	0	1	1	0	0	0.0204082	0.0754717
GH70	dextransucrase (EC 2.4.1.5); alternansucrase (EC 2.4.1.140); reuteransucrase (EC 2.4.1.-); α-4,6-glucanotransferase (EC 2.4.1.-); α-1,2-branched dextransucrase (EC 2.4.1.-); α-4,3-glucanotransferase (EC 2.4.1.-)	0	0	0	0	0	0	0	0
GH71	α-1,3-glucanase (EC 3.2.1.59)	0	3.83696	1	0	0	0.884615	0.0204082	0
GH72	β-1,3-glucanosyltransglycosylase (EC 2.4.1.-)	0	3.69608	0	0	0	0.980769	0	0
GH73	lysozyme (EC 3.2.1.17); mannosyl-glycoprotein endo-β-N-acetylglucosaminidase (EC 3.2.1.96); peptidoglycan hydrolase with endo-β-N-acetylglucosaminidase specificity (EC 3.2.1.-)	2	0	2.23333	1.69565	0.166667	0	0.612245	0.433962
GH74	endoglucanase (EC 3.2.1.4); oligoxyloglucan reducing end-specific cellobiohydrolase (EC 3.2.1.150); xyloglucanase (EC 3.2.1.151)	2.4	1.42857	1.25	1.26316	1	0.538462	0.0816327	0.358491
GH75	chitosanase (EC 3.2.1.132)	0	1.93478	0	1	0	0.442308	0	0.0188679
GH76	α-1,6-mannanase (EC 3.2.1.101)	0	7.0814	2.84615	1.57895	0	0.826923	0.265306	0.358491
GH77	amylomaltase or 4-α-glucanotransferase (EC 2.4.1.25)	0	0	1.3913	1.25	0	0	0.938776	0.603774
GH78	α-L-rhamnosidase (EC 3.2.1.40); rhamnogalacturonan α-L-rhamnohydrolase (EC 3.2.1.174)	1.2	4.55844	4.16667	2.55556	0.833333	0.740385	0.367347	0.509434
GH79	β-glucuronidase (EC 3.2.1.31); hyaluronoglucuronidase (EC 3.2.1.36); heparanase (EC 3.2.1.166); baicalin β-glucuronidase (EC 3.2.1.167); β-4-O-methyl-glucuronidase (EC 3.2.1.-)	0	4.76596	1	1.2	0	0.903846	0.0408163	0.0943396
GH81	endo-β-1,3-glucanase (EC 3.2.1.39)	0	1.52941	1.5	1.25	0	0.653846	0.0408163	0.150943
GH82	Ι-carrageenase (EC 3.2.1.157)	0	0	0	0	0	0	0	0
GH84	N-acetyl β-glucosaminidase (EC 3.2.1.52); hyaluronidase (EC 3.2.1.35); [protein]-3-O-(GlcNAc)-L-Ser/Thr β-N-acetylglucosaminidase (EC 3.2.1.169)	0	1	1	1	0	0.0384615	0.0612245	0.113208
GH85	endo-β-N-acetylglucosaminidase (EC 3.2.1.96)	0	1.18519	1	1	0	0.519231	0.0408163	0.0188679
GH86	β-agarase (EC 3.2.1.81); β-porphyranase (EC 3.2.1.178)	0	0	0	2	0	0	0	0.0188679
GH87	mycodextranase (EC 3.2.1.61); α-1,3-glucanase (EC 3.2.1.59)	0	0	0	1.66667	0	0	0	0.0566038
GH88	d-4,5-unsaturated β-glucuronyl hydrolase (EC 3.2.1.-)	0	1.46875	2.5	2.55556	0	0.615385	0.285714	0.339623
GH89	α-N-acetylglucosaminidase (EC 3.2.1.50)	0	1.29412	2.5	1.4	0	0.326923	0.122449	0.188679
GH91	inulin lyase [DFA-I-forming] (EC 4.2.2.17); inulin lyase [DFA-III-forming] (EC 4.2.2.18); difructofuranose 1,2':2,3' dianhydride hydrolase [DFA-IIIase] (EC 3.2.1.-)	0	1	0	1	0	0.00961538	0	0.0188679
GH92	mannosyl-oligosaccharide α-1,2-mannosidase (EC 3.2.1.113); mannosyl-oligosaccharide α-1,3-mannosidase (EC 3.2.1.-); mannosyl-oligosaccharide α-1,6-mannosidase (EC 3.2.1.-); α-mannosidase (EC 3.2.1.24); α-1,2-mannosidase (EC 3.2.1.-); α-1,3-mannosidase (EC 3.2.1.-); α-1,4-mannosidase (EC 3.2.1.-); mannosyl-1-phosphodiester α-1,P-mannosidase (EC 3.2.1.-)	0	4.13684	7.9	5.64706	0	0.913462	0.204082	0.320755
GH93	exo-α-L-1,5-arabinanase (EC 3.2.1.-)	0	2.28571	1.33333	1.25	0	0.538462	0.0612245	0.08
GH94	cellobiose phosphorylase (EC 2.4.1.20); laminaribiose phosphorylase (EC 2.4.1.31); cellodextrin phosphorylase (EC 2.4.1.49); chitobiose phosphorylase (EC 2.4.1.-); cyclic β-1,2-glucan synthase (EC 2.4.1.-); cellobionic acid phosphorylase (EC 2.4.1.321); β-1,2-oligoglucan phosphorylase (EC 2.4.1.-)	0	1	1.6129	2.20588	0	0.182692	0.632653	0.641509
GH95	α-L-fucosidase (EC 3.2.1.51); α-1,2-L-fucosidase (EC 3.2.1.63); α-L-galactosidase (EC 3.2.1.-)	1	1.65	2.23077	2.35714	0.833333	0.769231	0.530612	0.528302
GH97	glucoamylase (EC 3.2.1.3); α-glucosidase (EC 3.2.1.20); α-galactosidase (EC 3.2.1.22)	0	1	4.35714	5.1875	0	0.00961538	0.285714	0.301887
GH98	blood-group endo-β-1,4-galactosidase (EC 3.2.1.102); blood group A- and B-cleaving endo-β-1,4-galactosidase (EC 3.2.1.-); endo-β-1,4-xylanase (EC 3.2.1.8); endo-β-1,4-xylanase (EC 3.2.1.8)	0	0	1	1	0	0	0.0816327	0.113208
GH99	glycoprotein endo-α-1,2-mannosidase (EC 3.2.1.130); mannan endo-1,2-α-mannanase (3.2.1.-)	0	1.36842	2.2	1.63636	0	0.182692	0.204082	0.207547
GH100	alkaline and neutral invertase (EC 3.2.1.26)	0	0	0	1	0	0	0	0.0188679
GH101	endo-α-N-acetylgalactosaminidase (EC 3.2.1.97)	0	0	0	1	0	0	0	0.0377358
GH102	peptidoglycan lytic transglycosylase (EC 3.2.1.-)	0	0	1	1	0	0	0.0204082	0.0566038
GH103	peptidoglycan lytic transglycosylase (EC 3.2.1.-)	0	0	1	2	0	0	0.0408163	0.150943
GH104	peptidoglycan lytic transglycosylase (EC 3.2.1.-)	0	0	0	1	0	0	0	0.0188679
GH105	unsaturated rhamnogalacturonyl hydrolase (EC 3.2.1.172); d-4,5-unsaturated β-glucuronyl hydrolase (EC 3.2.1.-)	1.66667	3.53608	3.04167	2.88235	0.666667	0.932692	0.489796	0.641509
GH106	α-L-rhamnosidase (EC 3.2.1.40)	0	1.46667	2	2.05263	0	0.288462	0.265306	0.358491
GH108	N-acetylmuramidase (EC 3.2.1.17)	0	0	1	1	0	0	0.0612245	0.0754717
GH109	α-N-acetylgalactosaminidase (EC 3.2.1.49)	1.25	9.12621	4.44681	6.32075	0.666667	0.990385	0.959184	1
GH110	α-galactosidase (EC 3.2.1.22); α-1,3-galactosidase (EC 3.2.1.-)	0	0	1.5	1.33333	0	0	0.0408163	0.0566038
GH111	keratan sulfate hydrolase (endo-β-N-acetylglucosaminidase) (EC 3.2.1.-)	0	0	0	0	0	0	0	0
GH112	lacto-N-biose phosphorylase or galacto-N-biose phosphorylase (EC 2.4.1.211); D-galactosyl-β-1,4-L-rhamnose phosphorylase (EC 2.4.1.247); galacto-N-biose/lacto-N-biose phosphorylase (EC 2.4.1.-)	0	0	1	1	0	0	0.0816327	0.0754717
GH113	β-mannanase (EC 3.2.1.78)	0	1	1.5	1.44444	0	0.00961538	0.122449	0.169811
GH114	endo-α-1,4-polygalactosaminidase (EC 3.2.1.109)	15	1.98077	1.5	1.2	1	0.5	0.204082	0.0943396
GH115	xylan α-1,2-glucuronidase (3.2.1.131); α-(4-O-methyl)-glucuronidase (3.2.1.-)	2.6	1.65	1.92	2	1	0.769231	0.510204	0.320755
GH116	β-glucosidase (EC 3.2.1.21); β-xylosidase (EC 3.2.1.37); acid β-glucosidase/β-glucosylceramidase (EC 3.2.1.45); β-N-acetylglucosaminidase (EC 3.2.1.52)	0	0	1	1.14286	0	0	0.0612245	0.132075
GH117	α-1,3-L-neoagarooligosaccharide hydrolase (EC 3.2.1.-); α-1,3-L-neoagarobiase / neoagarobiose hydrolase (EC 3.2.1.-)	0	1	1	1	0	0.0192308	0.0408163	0.132075
GH119	α-amylase (EC 3.2.1.1)	0	0	1	0	0	0	0.0204082	0
GH120	β-xylosidase (EC 3.2.1.37)	1	0	1.36364	1	0.333333	0	0.22449	0.132075
GH121	β-L-arabinobiosidase (EC 3.2.1.-)	0	0	0	1	0	0	0	0.0754717
GH123	β-N-acetylgalactosaminidase (EC 3.2.1.53); glycosphingolipid β-N-acetylgalactosaminidase (EC 3.2.1.-)	0	0	1	1	0	0	0.102041	0.113208
GH124	endoglucanase (EC 3.2.1.4)	2.5	0	4	5	0.833333	0	0.0408163	0.0754717
GH125	exo-α-1,6-mannosidase (EC 3.2.1.-)	0	1.90722	1.625	1.13333	0	0.932692	0.163265	0.283019
GH126	α-amylase (EC 3.2.1.-)	0	0	1	1	0	0	0.0816327	0.0566038
GH127	β-L-arabinofuranosidase (EC 3.2.1.185); 3-C-carboxy-5-deoxy-L-xylose (aceric acid) hydrolase	0	1.82667	1.83871	2.34211	0	0.721154	0.632653	0.716981
GH128	β-1,3-glucanase (EC 3.2.1.39)	0	4.06061	1	1.4	0	0.951923	0.0204082	0.0943396
GH129	α-N-acetylgalactosaminidase (EC 3.2.1.49)	0	0	1	1	0	0	0.183673	0.132075
GH130	β-1,4-mannosylglucose phosphorylase (EC 2.4.1.281); β-1,4-mannooligosaccharide phosphorylase (EC 2.4.1.319); β-1,4-mannosyl-N-acetyl-glucosamine phosphorylase (EC 2.4.1.320); β-1,2-mannobiose phosphorylase (EC 2.4.1.-); β-1,2-oligomannan phosphorylase (EC 2.4.1.-); β-1,2-mannosidase (EC 3.2.1.-)	0	1.33333	1.81481	2.55882	0	0.0288462	0.55102	0.641509
GH131	broad specificity exo-β-1,3/1,6-glucanase with endo-β-1,4-glucanase activity (EC 3.2.1.-)	0	2.60241	0	0	0	0.798077	0	0
GH132	Activity on β-1,3-glucan (curdlan) shown for the Aspergillus fumigatus Sun4 protein; activity on laminarioligosaccharides shown for Aspergillus fumigatus Sun4 protein and Candida albicans Sun41 protein; transglycosylation activity reported in PMID 23508952	0	1.89091	0	0	0	0.528846	0	0
GH133	amylo-α-1,6-glucosidase (EC 3.2.1.33)	0	0	1	1.26667	0	0	0.367347	0.283019
GH134	endo-β-1,4-mannanase (EC 3.2.1.78)	0	1.88889	0	0	0	0.173077	0	0
GH135	α-1,4-galactosaminogalactan hydrolase (EC 3.2.1.-)	0	2.39286	0	1	0	0.538462	0	0.0377358
GH136	lacto-N-biosidase (EC 3.2.1.140)	0	1.2	2	1.5	0	0.0480769	0.0612245	0.188679
GH137	β-L-arabinofuranosidase (EC 3.2.1.185)	0	0	1	1	0	0	0.163265	0.0943396
GH138	α-galacturonidase (EC 3.2.1.-)	0	0	1	1.16667	0	0	0.142857	0.113208
GH139	α-2-O-methyl-L-fucosidase (EC 3.2.1.-)	0	1	1	1	0	0.0865385	0.142857	0.0943396
GH140	endo-apiosidase (EC 3.2.1.-)	0	1	1.36364	2	0	0.0769231	0.22449	0.226415
GH141	α-L-fucosidase (EC 3.2.1.51); xylanase (EC 3.2.1.8)	1	1.1	1.66667	1.375	0.833333	0.0961538	0.183673	0.301887
GH142	β-L-arabinofuranosidase (EC 3.2.1.185)	0	1.03333	1	1	0	0.288462	0.163265	0.132075
GH143	2-keto-3-deoxy-D-lyxo-heptulosaric acid-hydrolase (EC 3.2.1.-)	0	0	1	1	0	0	0.163265	0.0943396
GH144	endo-β-1,2-glucanase (EC 3.2.1.71)	0	0	1.2	1.35714	0	0	0.102041	0.264151
GH145	L-Rhα-α-1,4-GlcA-specific α-L-rhamnosidase (EC 3.2.1.-)	0	1.12	1	1.2	0	0.480769	0.102041	0.188679
PL1	pectate lyase (EC 4.2.2.2); exo-pectate lyase (EC 4.2.2.9); pectin lyase (EC 4.2.2.10)	10.8	5.61972	4.92857	2.65385	1	0.682692	0.285714	0.490566
PL3	pectate lyase (EC 4.2.2.2)	5.6	3.82143	1	1.72727	1	0.538462	0.0204082	0.207547
PL4	rhamnogalacturonan endolyase (EC 4.2.2.23)	4	2.70312	0	1.2	1	0.615385	0	0.0943396
PL5	alginate lyase (EC 4.2.2.3)	0	1.125	2.33333	1.2	0	0.0769231	0.0612245	0.0943396
PL6	alginate lyase (EC 4.2.2.3); chondroitinase B (EC 4.2.2.19); MG-specific alginate lyase (EC 4.2.2.-)	0	1	2	2.6	0	0.00961538	0.0408163	0.0943396
PL7	poly(β-mannuronate) lyase / M-specific alginate lyase (EC 4.2.2.3); α-L-guluronate lyase / G-specific alginate lyase (EC 4.2.2.11); poly-(MG)-lyase / MG-specific alginate lyase (EC 4.2.2.-)	0	1.5	0	6	0	0.153846	0	0.0188679
PL8	hyaluronate lyase (EC 4.2.2.1); chondroitin AC lyase (EC 4.2.2.5); xanthan lyase (EC 4.2.2.12); chondroitin ABC lyase (EC 4.2.2.20)	0	1.82051	2.5	2.14286	0	0.375	0.08	0.132075
PL9	pectate lyase (EC 4.2.2.2); exopolygalacturonate lyase (EC 4.2.2.9); thiopeptidoglycan lyase (EC 4.2.2.-)	1	1.42857	1.52381	2	0.166667	0.201923	0.428571	0.566038
PL10	pectate lyase (EC 4.2.2.2)	0	1	1.28571	1.5	0	0.0192308	0.142857	0.301887
PL11	rhamnogalacturonan endolyase (EC 4.2.2.23); rhamnogalacturonan exolyase (EC 4.2.2.24)	1	1	2.28571	1.84	0.166667	0.0288462	0.285714	0.471698
PL12	heparin-sulfate lyase (EC 4.2.2.8)	0	1.26316	2.28571	2.11765	0	0.182692	0.285714	0.320755
PL13	heparin lyase (EC 4.2.2.7)	0	0	1	1	0	0	0.0612245	0.0566038
PL14	alginate lyase (EC 4.2.2.3); exo-oligoalginate lyase (EC 4.2.2.-); β-1,4-glucuronan lyase (EC 4.2.2.14)	0	4.10638	1	1.2	0	0.451923	0.0204082	0.0943396
PL15	oligo-alginate lyase (EC 4.2.2.-); alginate lyase (EC 4.2.2.3)	0	1.125	2.33333	2.5	0	0.153846	0.0612245	0.0754717
PL17	alginate lyase (EC 4.2.2.3); oligoalginate lyase (EC 4.2.2.-)	0	0	2	1.85714	0	0	0.0408163	0.132075
PL18	alginate lyase (EC 4.2.2.3); poly(α-L-guluronate) lyase / G-specific alginate lyase (EC 4.2.2.11); MG-specific alginate lyase (EC 4.2.2.-)	0	0	0	1	0	0	0	0.0188679
PL20	endo-β-1,4-glucuronan lyase (EC 4.2.2.14)	0	1.47619	0	1	0	0.201923	0	0.0188679
PL21	heparin lyase (EC 4.2.2.7); heparin-sulfate lyase (EC 4.2.2.8); acharan-sulfate lyase (EC 4.2.2.-)	0	0	0	1.5	0	0	0	0.0377358
PL22	oligogalacturonate lyase / oligogalacturonide lyase (EC 4.2.2.6)	0	1.44444	2	1.95833	0	0.173077	0.204082	0.45283
PL24	ulvan lyase (EC 4.2.2.-)	0	0	0	1	0	0	0	0.0188679
PL25	ulvan lyase (EC 4.2.2.-)	0	0	0	0	0	0	0	0
PL26	rhamnogalacturonan exolyase (EC 4.2.2.24)	0	1.14634	1	1.09091	0	0.394231	0.122449	0.207547
PL27	L-rhamnose-α-1,4-D-glucuronate lyase (EC 4.2.2.-)	0	1	1	1	0	0.0576923	0.0408163	0.0943396
SLH (pfam00395)	The cohesin-dockerin interaction is the crucial interaction for complex formation in the cellulosome	0	0	1	12.4737	0	0	0.122449	0.358491
cohesin (pfam00963)	The cohesin-dockerin interaction is the crucial interaction for complex formation in the cellulosome	0	0	1.55556	4.2	0	0	0.183673	0.188679
dockerin (pfam00404)	S-layer homology domain, anchoring cellulosome onto the bacterial cell surfaces	0	1	7.8	55.1667	0	0.00961538	0.102041	0.113208
1 known activities in CAZy family based on information from www.cazy.org family page
2 numbers represent the mean number of ORFS that were found to have a domain belonging to a particular CAZY family. The mean was calculated for the whole group of organisms, excluding those with a protein count of zero.
3 percentage of organisms included in the analysis that were found to have at least one ORF with a domain belonging to a particular CAZY family
